# Supplementary material for: Imitating the winner leads to discrimination in spatial prisoner’s dilemma model
Source: Sci Rep. 2019 Mar 7;9:3776. doi: 10.1038/s41598-019-40583-w (PMC6405999; doi:10.1038/s41598-019-40583-w)
Supplement: Supplementary file 2 — figure_generation [file 41598_2019_40583_MOESM2_ESM.zip]

Archive with 90 entries (77 files):
- figure_generation/
- figure_generation/single_run/
- figure_generation/single_run/snap00.json
- figure_generation/single_run/temporary.ipynb
- figure_generation/single_run/snap01.json
- figure_generation/single_run/snap10.json
- figure_generation/single_run/snap11.json
- figure_generation/single_run/timeseries.pdf
- figure_generation/single_run/endDist.pdf
- figure_generation/single_run/.ipynb_checkpoints/
- figure_generation/single_run/.ipynb_checkpoints/temporary-checkpoint.ipynb
- figure_generation/single_run/main.go
- figure_generation/single_run/single_run
- figure_generation/single_run/main.go~
- figure_generation/single_run/plotter.py
- figure_generation/backbone/
- figure_generation/backbone/intSqrt.go
- figure_generation/backbone/arrangeLabels.go
- figure_generation/backbone/model.go
- figure_generation/backbone/network_structures.go
- figure_generation/param_scan/
- figure_generation/param_scan/main.go~
- figure_generation/param_scan/plotter.py~
- figure_generation/param_scan/metadataPrinter.py
- figure_generation/param_scan/main.go
- figure_generation/timeseries/
- figure_generation/phaseDiagram/
- figure_generation/phaseDiagram/scanData.json
- figure_generation/phaseDiagram/snap00.json
- figure_generation/phaseDiagram/snap01.json
- figure_generation/phaseDiagram/snap10.json
- figure_generation/phaseDiagram/snap11.json
- figure_generation/phaseDiagram/plotter.py
- figure_generation/phaseDiagram/makefile
- figure_generation/phaseDiagram/metadataPrinter.py
- figure_generation/gio/
- figure_generation/gio/core.go
- figure_generation/gio/README.txt
- figure_generation/RingScan1D/
- figure_generation/RingScan1D/main.go~
- figure_generation/RingScan1D/main.go
- figure_generation/RingScan1D/niceplotter.py~
- figure_generation/RingScan1D/makefile
- figure_generation/RingScan1D/scanData_ring1D.json
- figure_generation/RingScan1D/plotter.py
- figure_generation/randomGraphScan/
- figure_generation/randomGraphScan/wbScan_randGraph.pdf
- figure_generation/randomGraphScan/makefile
- figure_generation/randomGraphScan/scanData_randGraph.json
- figure_generation/randomGraphScan/main.go
- figure_generation/randomGraphScan/plotter.py
- figure_generation/uniformLabelDistScan/
- figure_generation/uniformLabelDistScan/makefile
- figure_generation/uniformLabelDistScan/plotter.py
- figure_generation/uniformLabelDistScan/scanData.json
- figure_generation/uniformLabelDistScan/uniform-label-scan.pdf
- figure_generation/1d_cyclic_labels/
- figure_generation/1d_cyclic_labels/1d_different_label_distributions.ipynb
- figure_generation/1d_cyclic_labels/.ipynb_checkpoints/
- figure_generation/1d_cyclic_labels/.ipynb_checkpoints/1d_different_label_distributions-checkpoint.ipynb
- figure_generation/1d_cyclic_labels/collection.tex
- figure_generation/1d_cyclic_labels/collection.aux
- figure_generation/1d_cyclic_labels/collection.fdb_latexmk
- figure_generation/1d_cyclic_labels/collection.fls
- figure_generation/1d_cyclic_labels/collection.pdf
- figure_generation/1d_cyclic_labels/collection.log
- figure_generation/1d_cyclic_labels/x.pdf
- figure_generation/1d_cyclic_labels/xo.pdf
- figure_generation/1d_cyclic_labels/xxo.pdf
- figure_generation/1d_cyclic_labels/xoo.pdf
- figure_generation/1d_cyclic_labels/xxxo.pdf
- figure_generation/1d_cyclic_labels/xxoo.pdf
- figure_generation/1d_cyclic_labels/xooo.pdf
- figure_generation/1d_cyclic_labels/xoooo.pdf
- figure_generation/1d_cyclic_labels/xxooo.pdf
- figure_generation/1d_cyclic_labels/xoxoo.pdf
- figure_generation/1d_cyclic_labels/xxoxo.pdf
- figure_generation/1d_cyclic_labels/xxxoo.pdf
- figure_generation/1d_cyclic_labels/xxxxo.pdf
- figure_generation/1d_cyclic_labels/x-x-x-x-x-o.pdf
- figure_generation/1d_cyclic_labels/x-x-x-x-o-o.pdf
- figure_generation/1d_cyclic_labels/x-x-x-o-x-o.pdf
- figure_generation/1d_cyclic_labels/x-x-x-o-o-o.pdf
- figure_generation/1d_cyclic_labels/x-x-o-x-o-o.pdf
- figure_generation/1d_cyclic_labels/x-x-o-o-x-o.pdf
- figure_generation/1d_cyclic_labels/x-o-x-x-o-o.pdf
- figure_generation/1d_cyclic_labels/x-x-o-o-o-o.pdf
- figure_generation/1d_cyclic_labels/x-o-x-o-o-o.pdf
- figure_generation/1d_cyclic_labels/x-o-o-o-o-o.pdf
- figure_generation/1d_cyclic_labels/collection.synctex.gz
