# Supplementary material for: Imitating the winner leads to discrimination in spatial prisoner’s dilemma model
Source: Sci Rep. 2019 Mar 7;9:3776. doi: 10.1038/s41598-019-40583-w (PMC6405999; doi:10.1038/s41598-019-40583-w)
Supplement: Supplementary file 2 — figure_generation [file 41598_2019_40583_MOESM2_ESM.zip › figure_generation/single_run/snap00.json]

{"metadata":{"RNGseed":"2","Ndps":"500","w":"0.05","N":"100","mu":"0.001","BadgeDist":"2","fname":"snap00","tpdp":"8","b":"8"},
 "timeSeries":[[9894,9653,9269,8704,8066,7430,6461,5489,4399,3454,2695,2010,1444,986,575,349,169,132,87,95,75,71,59,33,47,29,32,18,34,53,44,61,35,31,37,52,28,19,27,38,27,11,23,35,34,24,12,35,47,71,46,43,66,51,16,31,16,37,21,21,19,33,41,26,13,14,19,23,36,7,17,21,30,41,23,25,27,41,40,33,24,70,49,49,44,39,22,25,67,46,41,26,41,29,43,51,64,36,35,38,36,45,37,49,69,61,51,49,46,51,51,46,51,35,71,70,52,70,36,34,34,55,16,20,15,31,32,39,46,52,43,44,54,10,3,39,53,46,18,36,37,19,31,46,53,29,19,71,71,52,47,1,26,33,34,14,28,27,19,36,20,17,30,65,53,42,48,41,39,25,67,50,70,58,24,32,48,30,49,26,27,14,36,7,31,36,30,24,70,33,35,31,46,57,27,13,48,29,27,43,36,25,56,56,20,20,9,24,31,16,25,20,45,45,39,48,44,29,49,35,26,51,43,61,47,45,50,35,23,36,50,35,54,44,26,22,36,33,59,45,35,47,34,50,44,65,66,11,20,25,49,37,40,29,52,58,58,36,47,42,16,26,26,48,38,27,33,48,34,9,16,17,35,29,22,11,33,37,18,8,28,35,18,17,20,24,16,32,49,35,34,42,54,42,57,17,20,22,44,47,46,48,30,19,29,23,29,30,30,30,35,12,21,21,17,31,82,52,42,47,17,52,58,41,51,39,32,37,17,21,50,41,40,10,25,24,33,24,44,28,40,41,67,64,52,35,31,45,91,69,49,57,43,49,32,34,56,38,37,34,37,50,44,37,33,33,46,43,43,23,29,44,21,23,35,42,53,52,65,54,83,81,37,44,86,79,51,42,37,64,57,44,45,25,37,30,35,22,20,37,61,75,50,51,24,25,5,15,20,34,41,55,22,24,43,34,40,45,36,32,48,33,27,23,32,33,48,58,45,20,30,37,58,39,19,12,7,21,22,27,33,25,16,16,21,38,43,41,38,38,21,38,15,45,49,97,47,29,21,27,36,37,48,45,58,69,60,43,19,22,39,48,33,42,47,62,40,35,27,26,30,23,41,52,69,38,36,22,16,27,36,14,31,12,23,21,52,65,27,35],[32,82,145,275,447,629,807,1091,1342,1695,1852,1961,2012,2150,2170,2151,2193,2116,2025,1995,2046,2034,1948,1940,2015,1977,1962,1944,2027,2179,2078,2008,1939,1933,1960,1930,1870,1868,1753,1811,1779,1744,1841,1837,1828,1785,1775,1723,1776,1705,1683,1587,1493,1554,1569,1472,1436,1495,1414,1381,1361,1277,1208,1307,1182,1111,1043,1008,1034,1050,969,887,818,781,658,542,554,611,577,690,669,686,651,711,646,563,611,581,614,591,534,599,613,650,618,612,585,502,470,561,580,646,687,730,708,716,670,737,743,733,716,655,523,501,510,541,519,475,541,500,568,595,652,672,624,626,668,639,598,651,641,720,756,761,695,695,601,535,573,623,637,668,697,758,802,900,968,942,878,863,813,856,861,811,900,880,766,736,868,832,847,862,832,855,834,778,752,833,838,916,903,902,965,903,921,1018,1124,1055,1034,1080,976,1044,1064,1061,1114,1007,1000,1059,1075,1066,1026,1029,1069,1134,1202,1299,1323,1285,1270,1328,1354,1439,1436,1444,1333,1361,1335,1456,1415,1372,1363,1362,1255,1262,1309,1286,1218,1117,956,966,942,1000,950,890,983,997,977,883,837,868,896,858,925,933,921,1032,1159,1147,1092,1125,1121,1076,1076,994,1015,1062,1127,1161,1221,1204,1218,1257,1321,1304,1378,1483,1514,1525,1546,1682,1625,1606,1618,1660,1723,1737,1824,1749,1659,1682,1773,1835,1607,1614,1713,1669,1463,1323,1251,1182,1223,1182,1131,1170,1154,1107,1139,1049,1064,1010,959,944,899,873,780,794,859,829,887,894,832,883,893,894,859,881,867,706,715,660,695,725,740,736,809,864,848,905,880,962,962,979,889,942,909,861,1001,1023,1047,1076,1097,1140,1184,1173,1039,952,945,924,970,964,959,962,928,892,917,839,805,793,747,755,825,855,830,776,908,777,734,623,655,664,699,742,703,698,716,772,739,689,644,647,704,725,713,738,803,787,773,817,753,786,785,727,710,670,641,681,619,555,576,473,444,472,512,416,402,345,370,465,459,420,317,362,276,239,266,263,232,276,290,277,278,262,270,269,254,252,197,222,220,272,256,273,213,192,186,176,207,216,253,207,176,151,164,202,163,203,231,273,247,228,212,233,253,302,258,267,200,190,180,224,258,320,303,370,451,472,339,369,359,365,322,327,319,354,397,419,424,429,414,371,381,317,315,301,258,282,217,285,299,247,200,236,269,269,300,359,319,330,313,267,301,329,360,325,302,301,347,355,305,330],[34,158,350,595,826,1019,1416,1756,2212,2509,2758,2990,3194,3219,3447,3401,3480,3501,3402,3456,3386,3340,3297,3312,3221,3250,3113,3102,3118,3317,3297,3274,3364,3353,3238,3163,3184,3102,3044,3042,3066,3125,3239,3248,3373,3248,3254,3220,3012,2866,2729,2682,2787,2737,2648,2497,2466,2470,2442,2524,2520,2503,2346,2379,2400,2452,2554,2568,2608,2590,2550,2677,2543,2448,2576,2671,2750,2766,2753,2704,2709,2792,2803,2789,2807,2835,2812,2711,2716,2621,2766,2886,2757,2761,2679,2648,2641,2612,2684,2717,2598,2785,2748,2671,2734,2686,2757,2635,2543,2533,2415,2395,2484,2422,2437,2453,2401,2431,2366,2316,2257,2268,2194,2231,2197,2126,1999,1995,1885,2060,2171,2076,2103,2157,2268,2261,2220,2223,2095,2094,2008,2017,2004,2002,2030,2060,2031,2178,2155,2036,2019,2063,1982,1901,1858,2024,2124,2171,2191,2123,2145,2065,2097,2088,1980,2000,2106,2132,2037,2029,1855,1886,1935,1951,1902,1826,1956,1999,1955,2043,2041,1981,1906,1864,1871,1891,1839,1895,1859,1735,1834,1888,1989,2052,1982,1991,1972,1937,1895,1913,1796,1816,1766,1663,1663,1651,1653,1695,1645,1680,1645,1452,1458,1432,1440,1480,1520,1480,1484,1524,1519,1717,1708,1785,1772,1808,1751,1853,1898,1932,1812,1735,1582,1544,1505,1358,1276,1323,1374,1443,1407,1420,1394,1391,1528,1620,1661,1609,1722,1740,1673,1739,1780,1722,1731,1792,1844,1844,1943,1952,1937,1923,1880,1913,1949,1981,2058,2143,2106,2163,2111,2077,1999,2083,2002,1961,1969,1944,2013,2043,2052,2015,2004,1963,2015,2025,2036,1941,1940,1989,1993,2003,1979,1931,1839,1847,1858,1843,1958,1998,2085,2079,2110,2116,2279,2193,2237,2141,2196,2225,2270,2290,2299,2306,2162,2199,2270,2297,2278,2241,2316,2315,2262,2309,2296,2309,2300,2331,2353,2328,2349,2331,2322,2393,2492,2424,2278,2311,2378,2300,2348,2261,2220,2134,2186,2152,2231,2335,2293,2206,2237,2281,2346,2285,2318,2395,2658,2775,2814,2921,2846,2864,2818,2929,2927,2920,2982,2924,2922,2869,2860,2989,3033,2993,2992,3059,3048,2893,2985,2974,2963,3047,3067,3033,2875,2786,2769,2731,2757,2709,2540,2503,2479,2519,2543,2530,2557,2602,2799,2807,2754,2781,2736,2779,2687,2796,2759,2794,2742,2842,2887,2924,2937,2989,3061,3044,2964,2958,3026,2865,2779,2759,2806,2900,2892,2958,2856,2862,2842,2838,2850,2926,2986,3014,3082,3079,3122,3019,3031,3084,3156,3112,2974,2950,2929,2999,2950,2914,2840,2774,2843,2785,2699,2607,2724,2584,2536,2508,2546,2545,2597,2611,2684,2656,2749,2730,2805,2943,2874,2786,2884,2796,2657,2717,2714,2652,2520,2468,2544,2556,2443,2472,2448,2357,2230,2238,2148,2052,1963,1855,1807,1787,1719,1705,1814,1783,1683,1558,1669,1594],[40,107,236,426,661,922,1316,1664,2047,2342,2695,3039,3350,3645,3808,4099,4158,4251,4486,4454,4493,4555,4696,4715,4717,4744,4893,4936,4821,4451,4581,4657,4662,4683,4765,4855,4918,5011,5176,5109,5128,5120,4897,4880,4765,4943,4959,5022,5165,5358,5542,5688,5654,5658,5767,6000,6082,5998,6123,6074,6100,6187,6405,6288,6405,6423,6384,6401,6322,6353,6464,6415,6609,6730,6743,6762,6669,6582,6630,6573,6598,6452,6497,6451,6503,6563,6555,6683,6603,6742,6659,6489,6589,6560,6660,6689,6710,6850,6811,6684,6786,6524,6528,6550,6489,6537,6522,6579,6668,6683,6818,6904,6942,7042,6982,6936,7028,7024,7057,7150,7141,7082,7138,7077,7164,7217,7301,7327,7471,7237,7145,7160,7087,7072,7034,7005,7126,7196,7314,7247,7318,7296,7268,7194,7115,7011,6982,6809,6896,7049,7121,7080,7131,7255,7208,7082,7082,7066,6922,7009,6988,7056,7041,6992,7133,7180,7094,6994,7086,7030,7175,7162,7030,7088,7153,7124,6872,6916,6962,6851,6956,6961,6994,7068,6984,7066,7131,7022,6996,7166,7105,7052,6896,6757,6789,6697,6657,6749,6808,6716,6814,6720,6742,6837,6984,6968,7003,6825,6909,6932,6967,7166,7242,7261,7212,7186,7218,7374,7511,7475,7513,7232,7299,7264,7198,7150,7222,7229,7242,7164,7242,7372,7439,7479,7548,7588,7529,7497,7475,7387,7437,7457,7496,7565,7413,7253,7146,7219,7037,7031,7060,6967,6859,6945,6839,6667,6584,6595,6464,6324,6422,6445,6476,6379,6290,6255,6085,6060,6201,6146,6100,6071,6359,6274,6263,6359,6535,6696,6718,6767,6697,6768,6847,6850,6811,6844,6809,6978,6947,6966,7014,7011,7068,7154,7324,7342,7263,7306,7111,7061,7037,6990,6967,6971,6833,6903,6867,7123,7059,7085,7000,6973,6940,6937,7012,6906,6800,6746,6800,6750,6705,6654,6791,6708,6744,6791,6667,6609,6583,6575,6504,6488,6454,6424,6444,6600,6744,6741,6608,6708,6653,6736,6785,6910,6845,6974,6933,6827,6869,6970,6889,6807,6781,6890,6742,6794,6552,6564,6494,6381,6418,6344,6435,6336,6324,6275,6233,6344,6391,6461,6407,6242,6233,6246,6170,6112,6126,6238,6197,6186,6169,6145,6186,6253,6398,6454,6561,6672,6630,6754,6959,6981,6964,7040,7018,7095,7038,6911,6722,6736,6868,6782,6938,6931,7023,6916,7004,6915,6948,6847,6794,6759,6771,6718,6642,6670,6799,6775,6718,6831,6917,6935,6954,6885,6890,6833,6889,6864,6860,6935,6944,6886,6792,6745,6736,6706,6640,6687,6700,6661,6599,6630,6757,6732,6792,6696,6807,6855,6942,6964,6878,6857,6983,6978,6776,6847,7078,7094,7074,7063,7045,7025,6949,6945,6796,6782,6711,6585,6693,6821,6696,6839,6995,6940,6981,7004,7223,7212,7130,7171,7327,7269,7242,7322,7401,7365,7497,7596,7708,7851,7856,7870,7890,7958,7861,7895,7918,8022,7999,8041]],
 "badgeDist":[0,0,0,0,0,0,0,0,0,0,0,0,0,0,0,0,0,0,0,0,0,0,0,0,0,0,0,0,0,0,0,0,0,0,0,0,0,0,0,0,0,0,0,0,0,0,0,0,0,0,0,0,0,0,0,0,0,0,0,0,0,0,0,0,0,0,0,0,0,0,0,0,0,0,0,0,0,0,0,0,0,0,0,0,0,0,0,0,0,0,0,0,0,0,0,0,0,0,0,0,0,0,0,0,0,0,1,0,0,0,0,0,0,1,1,0,0,0,0,0,0,0,0,0,0,0,0,0,0,0,0,0,0,0,0,0,0,0,0,0,0,0,0,0,0,0,0,0,0,0,0,0,0,0,0,0,0,0,0,0,0,0,0,0,0,0,0,0,0,0,0,0,0,0,0,0,0,0,0,0,1,0,0,0,0,0,0,0,0,0,0,0,0,0,0,0,0,0,0,0,0,0,0,0,0,0,0,0,0,0,0,0,0,0,0,0,0,0,0,0,0,0,0,1,0,0,0,0,0,0,0,0,0,0,0,0,0,0,0,0,0,0,0,0,0,0,0,0,1,0,0,0,0,0,0,0,0,0,0,0,0,0,0,0,0,0,0,0,0,1,0,0,1,0,0,0,0,0,0,0,0,1,0,0,0,0,1,0,0,0,0,0,0,0,0,0,0,0,0,0,0,0,0,0,0,0,0,0,0,0,0,0,0,0,0,0,0,0,0,0,0,0,0,0,0,0,0,0,0,0,0,0,0,0,0,0,0,0,0,0,0,0,0,0,0,0,0,0,0,0,0,0,0,0,0,0,0,1,0,0,0,0,0,0,0,0,0,0,0,0,0,0,0,0,1,0,0,1,0,0,0,0,0,0,0,0,0,0,0,0,0,0,0,0,0,0,0,0,0,0,0,0,0,0,0,0,0,0,0,0,0,0,0,0,0,0,0,0,0,0,0,0,0,0,0,0,0,0,0,0,0,0,0,0,0,0,0,0,0,0,0,0,0,0,0,0,0,0,0,0,0,0,0,0,0,0,0,0,0,0,0,0,0,0,0,0,1,0,0,0,0,0,0,0,0,0,0,0,0,0,0,0,0,0,0,0,1,0,0,0,0,0,0,0,0,0,0,0,0,1,0,0,0,0,0,0,0,0,0,0,1,0,1,0,0,0,0,0,0,0,0,0,0,0,0,0,0,0,0,0,0,0,0,0,0,0,0,0,1,0,0,0,0,0,0,0,0,0,0,0,0,0,0,0,0,0,0,0,0,0,0,0,0,0,0,0,0,0,0,0,1,0,0,0,0,0,0,0,0,1,0,0,0,0,0,0,0,0,0,0,0,0,1,0,0,0,0,0,0,0,0,0,0,0,0,0,0,0,0,0,0,0,0,0,0,0,0,0,0,0,0,0,0,0,0,1,0,0,0,0,0,0,0,0,0,0,0,0,0,0,0,0,0,0,0,1,1,0,0,0,0,0,0,0,0,0,0,0,0,0,0,0,0,1,0,0,0,0,0,0,0,0,0,0,0,1,0,0,0,0,0,0,0,0,0,0,0,0,0,0,0,0,0,0,0,0,0,0,0,0,0,0,0,0,0,0,0,0,0,0,0,0,0,0,0,1,0,0,0,0,0,0,0,0,0,0,0,0,1,0,0,0,0,0,0,0,0,0,0,0,0,0,0,0,0,0,0,0,0,0,0,0,1,0,0,0,0,0,0,0,0,0,0,1,0,0,0,0,0,1,0,0,0,0,0,0,0,0,0,1,0,1,0,0,0,0,0,0,0,0,0,0,0,0,0,0,0,0,1,0,0,0,0,0,0,0,0,0,0,0,0,0,0,0,0,0,0,1,1,0,0,0,0,0,0,0,0,0,0,0,0,1,0,0,0,1,0,0,0,1,0,0,0,0,0,0,1,0,0,0,0,0,0,0,0,0,0,0,0,0,0,0,0,0,0,0,0,0,0,0,0,0,0,0,0,0,0,0,0,0,1,0,0,0,0,0,0,0,0,0,0,0,1,0,0,0,0,0,0,0,0,0,0,0,0,1,0,0,0,0,0,0,1,0,0,1,0,0,0,1,0,0,0,0,1,0,1,0,0,0,0,0,0,0,0,0,0,0,0,0,0,0,0,1,0,0,0,0,0,0,0,0,0,0,0,0,0,0,0,0,0,0,0,0,0,0,0,0,0,0,0,0,0,0,0,0,0,0,1,0,0,0,0,0,0,0,0,0,0,0,0,1,0,0,0,0,0,0,0,0,0,0,0,0,0,0,0,0,0,0,0,0,0,0,0,0,0,0,0,0,0,0,0,0,0,0,0,0,0,1,1,0,0,0,0,1,0,0,0,0,0,0,1,0,0,0,1,0,0,0,0,0,0,0,0,1,0,0,0,0,0,1,0,0,0,0,0,1,1,0,0,0,0,0,0,0,0,0,0,0,0,0,0,0,0,0,0,1,0,0,0,0,0,0,0,0,0,0,0,0,0,0,0,0,0,0,0,0,0,0,0,0,0,0,0,0,0,0,0,1,0,0,0,0,0,0,0,0,0,0,0,1,0,0,0,0,0,0,0,0,0,1,0,0,0,0,0,0,0,0,0,0,0,0,0,0,0,0,0,1,0,0,0,0,0,0,0,1,0,0,0,0,0,0,0,0,0,0,0,0,1,0,0,0,0,0,0,0,0,1,0,0,0,0,0,0,0,1,0,1,0,0,0,0,0,0,0,0,0,0,0,0,0,0,0,0,0,0,0,0,0,1,0,1,0,0,0,0,0,0,0,0,0,0,0,0,0,1,0,0,0,0,0,0,0,0,0,0,0,0,0,0,0,0,0,0,1,0,0,0,0,0,0,0,0,0,0,0,0,0,0,0,0,0,0,0,0,0,0,0,0,0,0,0,1,0,0,0,0,0,0,0,0,0,0,0,0,0,0,0,0,0,0,0,0,0,0,0,0,0,1,0,0,0,0,0,0,0,0,0,0,0,0,0,1,0,0,0,0,1,0,0,0,0,0,0,0,0,0,0,0,1,0,0,1,1,0,0,0,0,0,0,0,0,0,0,0,0,0,0,0,0,0,1,0,0,1,0,0,1,0,0,0,0,0,0,0,0,0,0,0,0,0,0,0,0,0,1,0,1,0,0,0,0,1,0,0,0,0,0,0,0,0,0,0,0,1,0,1,0,0,0,0,0,0,0,1,0,0,0,0,0,0,1,0,0,0,0,0,1,0,0,0,1,0,0,0,0,0,0,0,0,0,0,0,0,0,0,0,0,0,0,0,1,0,0,0,0,0,0,0,0,0,1,0,0,0,0,0,0,0,0,0,0,0,0,1,1,0,0,0,0,0,0,0,0,0,0,0,1,0,0,0,0,0,0,1,1,0,0,0,0,0,0,0,1,0,1,0,0,0,0,0,0,0,0,0,0,0,0,0,0,1,0,0,0,0,0,0,0,0,0,1,0,0,0,0,1,0,0,0,0,0,0,0,1,0,0,0,0,0,1,0,0,0,1,1,0,1,1,1,0,0,0,1,0,0,0,1,0,1,0,0,0,0,0,0,1,0,0,1,0,0,0,1,0,0,1,0,0,0,0,1,0,0,0,0,0,0,0,0,0,0,0,0,1,0,0,1,1,0,0,0,1,0,0,0,1,0,0,0,0,0,0,1,0,0,0,0,0,1,0,0,0,0,0,1,0,0,0,0,0,1,1,0,1,0,0,0,0,0,0,0,0,0,1,0,1,0,0,0,0,1,0,0,0,0,1,0,1,0,0,0,0,0,0,0,0,0,0,0,0,0,0,0,0,0,0,0,0,1,0,0,0,0,0,0,0,0,0,0,0,0,1,1,0,0,1,0,0,0,0,0,0,1,0,0,0,0,1,0,0,1,1,0,0,1,0,0,0,0,0,1,0,0,1,1,0,0,0,0,0,0,0,0,0,0,0,0,0,0,0,1,0,0,0,0,1,0,0,0,0,0,0,0,0,0,0,0,0,0,0,0,0,0,0,0,1,0,0,0,0,0,0,0,0,0,0,0,0,0,0,0,0,0,0,0,0,1,0,0,0,0,0,0,0,0,0,0,0,0,0,0,0,0,0,0,0,0,1,0,0,1,0,0,0,0,0,1,1,0,0,0,0,0,0,0,1,0,0,0,0,0,0,0,0,0,0,0,0,0,0,0,0,0,0,0,1,0,1,0,0,0,0,0,0,1,0,1,0,1,0,1,1,0,0,0,0,0,0,0,0,0,0,1,1,1,0,1,0,0,0,0,0,0,0,0,0,1,0,0,1,0,0,1,0,0,0,0,0,0,0,0,0,0,0,0,0,1,0,0,0,0,1,0,0,0,0,1,0,0,0,0,0,0,0,1,0,0,0,0,0,0,0,0,1,0,0,0,0,0,0,0,0,0,0,0,0,0,0,1,1,0,0,0,0,0,0,0,1,0,1,0,0,0,1,1,0,1,0,1,0,0,0,0,1,0,0,0,1,0,0,0,1,0,0,1,1,0,0,0,0,0,0,1,0,1,1,0,0,0,0,0,0,0,0,0,0,0,0,0,0,0,0,0,0,1,1,0,0,1,0,0,0,1,0,0,1,1,0,0,0,1,1,0,0,0,0,0,0,0,0,0,0,0,0,0,0,0,1,0,0,0,1,1,0,0,0,0,1,0,0,0,0,1,1,1,0,1,1,0,0,0,0,0,0,0,0,0,0,0,0,0,0,0,1,0,0,0,0,0,0,0,0,0,0,0,0,0,0,0,1,0,0,0,0,0,0,1,0,0,0,1,1,0,1,0,0,0,0,0,1,0,0,1,0,0,1,0,1,0,1,0,0,0,0,0,0,0,0,0,1,0,1,0,0,0,0,1,0,0,0,0,1,0,0,0,0,0,0,0,0,0,0,1,0,1,1,0,0,0,0,1,0,0,0,0,0,0,0,0,1,0,1,0,0,0,0,1,0,0,0,1,0,0,0,0,0,0,0,1,0,0,0,0,0,0,1,0,0,0,0,0,0,0,1,0,1,0,0,1,0,0,0,0,1,0,0,0,0,0,0,0,0,1,0,0,0,0,0,0,0,0,0,0,0,0,1,0,0,0,0,1,0,0,0,0,0,0,1,1,0,0,1,0,1,0,0,0,0,0,0,0,0,0,0,0,0,0,0,0,1,0,1,0,1,1,0,0,0,0,0,1,0,1,0,0,0,0,1,1,1,0,0,0,0,0,0,1,0,0,0,0,0,0,0,0,1,0,0,0,1,0,1,0,0,0,0,0,0,0,0,0,0,0,0,0,0,0,0,0,0,1,0,0,0,0,1,0,0,0,0,0,1,0,1,0,0,0,0,0,0,1,0,1,0,0,0,0,1,0,1,1,0,0,1,1,0,1,0,0,0,0,0,0,0,0,0,0,0,1,0,0,0,0,0,1,1,1,0,0,0,0,0,0,0,1,0,1,1,0,1,0,1,0,1,0,0,0,0,1,0,0,1,0,0,1,1,0,0,0,0,1,0,0,0,0,0,0,1,1,0,1,0,0,0,0,1,1,1,0,0,0,0,0,1,1,1,0,0,0,0,0,0,0,0,0,0,0,0,0,1,1,0,0,1,0,0,0,0,0,1,0,0,0,1,0,0,0,0,0,0,0,0,0,0,0,1,1,0,0,0,0,0,0,1,0,0,0,0,0,0,0,1,0,0,0,1,1,0,1,0,1,0,1,0,1,1,1,0,0,0,0,1,1,0,0,0,0,1,0,0,0,0,0,1,1,0,0,1,1,0,0,0,0,0,1,0,1,0,0,0,0,0,0,0,0,0,0,0,0,0,0,0,0,0,0,0,0,0,0,0,0,1,1,1,0,0,0,0,1,1,0,0,0,0,0,0,1,0,0,0,0,0,0,0,1,1,0,0,1,0,0,1,0,0,0,0,0,0,0,0,1,0,0,1,0,1,0,0,0,0,1,0,0,0,0,0,1,0,0,0,1,0,0,0,1,0,0,0,0,0,1,0,0,0,0,0,1,0,0,0,0,0,1,0,0,0,0,0,0,0,0,1,0,0,0,1,0,0,0,0,0,0,0,1,0,0,0,0,0,0,0,1,1,1,1,0,0,0,0,0,0,1,0,0,0,0,0,0,1,0,0,0,0,0,1,0,0,0,0,0,0,0,0,0,0,1,1,0,0,0,0,0,0,1,0,0,0,0,0,1,0,1,0,0,1,1,0,0,1,0,1,1,0,0,0,1,0,0,0,1,0,0,1,0,0,0,0,1,0,1,0,0,0,0,0,0,0,0,1,0,0,0,0,0,1,0,0,0,0,0,0,0,1,1,1,0,1,0,1,1,1,0,0,0,0,0,0,0,0,0,0,1,0,0,0,0,0,1,0,1,0,0,0,1,0,1,0,0,0,0,0,0,0,0,0,0,0,0,0,0,1,1,1,1,0,0,1,1,1,0,0,0,0,0,0,0,0,0,0,0,1,0,0,1,0,0,1,0,1,1,0,1,1,0,1,1,1,0,0,0,0,0,1,1,0,0,0,1,0,0,0,0,0,0,0,0,0,0,0,0,1,0,0,0,0,0,0,1,0,0,0,0,1,1,0,0,0,0,1,0,0,1,0,0,0,0,0,0,0,0,0,1,0,0,0,0,1,1,1,0,1,1,0,1,0,1,0,0,0,0,0,1,0,0,0,1,0,0,0,0,0,1,0,1,1,1,0,1,0,0,0,0,1,0,1,1,0,0,0,0,0,0,1,0,0,1,1,0,1,0,1,1,1,0,1,1,0,0,0,0,1,0,0,1,1,0,0,1,0,1,1,1,1,0,1,0,0,0,1,0,0,1,0,0,1,0,1,1,0,1,1,0,0,1,0,0,1,0,0,0,0,0,0,1,0,0,0,0,0,0,1,0,0,0,1,0,0,0,1,1,0,0,0,0,0,1,0,0,0,1,0,0,1,0,1,0,1,0,0,0,0,0,0,0,0,0,0,1,1,0,1,1,0,0,0,0,0,0,0,1,0,1,0,0,1,0,0,0,1,0,0,1,1,0,0,0,0,0,1,0,0,0,0,0,1,0,0,0,0,0,0,0,0,0,0,0,0,1,0,0,1,0,0,1,1,0,0,0,0,0,1,0,0,0,0,1,0,0,1,0,0,1,0,1,1,0,1,1,0,0,0,1,0,0,0,0,1,0,1,0,0,0,0,1,1,0,0,0,0,0,0,0,1,0,0,0,0,1,0,1,1,0,0,0,0,0,1,1,0,0,1,0,0,1,0,1,0,0,1,1,0,0,0,1,0,0,0,1,1,0,0,0,0,0,1,0,0,1,0,0,0,0,1,0,1,0,1,1,0,0,1,0,0,0,0,0,1,0,0,0,0,0,1,1,0,0,1,0,0,0,0,0,1,1,0,1,0,0,0,0,0,0,1,0,0,0,0,0,0,1,1,0,0,1,0,0,0,0,0,1,1,0,1,0,0,0,0,0,0,0,0,0,0,0,1,0,0,1,0,1,0,0,1,0,0,1,0,0,0,0,1,1,1,1,1,0,1,0,0,0,0,1,0,1,1,1,1,0,0,0,0,0,1,0,0,0,1,0,0,0,0,0,0,0,0,1,1,1,0,1,1,1,0,0,0,1,1,0,0,1,0,0,1,0,0,1,1,0,0,1,1,1,1,0,0,0,0,0,1,0,1,0,0,1,1,0,0,0,1,0,1,0,0,0,1,1,0,0,0,0,0,0,0,1,0,1,0,0,0,0,0,0,0,0,0,0,0,0,1,1,0,1,0,0,0,0,1,0,0,0,1,0,0,0,0,0,0,0,1,1,1,1,1,0,0,0,0,1,1,0,0,1,0,1,0,0,1,1,0,1,1,0,0,1,1,0,0,0,1,0,0,1,0,1,0,0,1,0,0,0,0,0,1,0,1,1,0,1,0,1,1,1,1,0,0,1,1,0,0,1,1,0,0,0,1,1,1,0,0,0,1,1,0,0,1,0,1,1,0,1,0,0,0,0,0,0,0,0,1,0,1,0,0,0,1,1,1,1,0,0,0,0,0,0,1,0,0,0,1,0,1,0,1,1,0,0,0,1,1,0,0,0,0,0,1,1,1,0,1,0,0,0,0,1,0,0,0,0,0,0,1,1,0,0,0,1,0,0,1,0,0,0,0,0,0,0,0,1,1,1,0,0,1,1,0,1,0,1,1,0,0,0,0,0,0,1,1,0,0,1,0,0,0,0,1,1,1,1,0,0,1,0,1,1,1,0,0,0,1,0,1,0,0,0,1,1,0,1,0,0,1,1,0,0,1,0,1,0,0,0,0,0,1,1,1,0,0,0,0,0,0,0,0,1,0,0,0,0,0,1,0,1,1,0,0,0,0,1,0,1,0,1,0,1,0,0,0,0,0,1,0,1,1,0,1,0,0,0,0,0,0,0,0,0,1,0,1,0,1,0,0,0,1,1,1,0,0,1,0,0,1,0,0,0,1,1,0,0,1,0,0,0,1,0,0,1,1,1,0,0,0,1,1,1,0,0,1,0,1,0,0,0,0,0,1,1,0,1,1,0,0,0,1,0,0,0,1,1,0,0,1,0,1,1,0,0,0,1,1,0,0,1,1,0,0,1,1,0,0,0,0,1,0,0,1,0,0,0,0,0,0,0,0,0,0,0,0,0,1,0,1,1,0,0,1,0,0,1,0,0,0,0,0,0,0,1,0,1,0,1,0,0,0,0,1,1,0,0,0,0,0,0,0,1,0,1,0,0,0,1,0,0,1,0,0,1,1,0,0,0,0,1,0,0,0,0,1,0,1,0,0,0,0,1,0,0,1,1,0,0,0,1,1,1,0,1,1,0,0,0,0,0,1,0,0,0,0,1,1,0,0,0,1,0,0,0,1,0,0,1,1,1,0,0,1,0,0,0,1,1,1,0,0,0,1,0,0,0,0,0,0,1,0,0,0,0,1,1,0,0,0,0,1,0,1,1,0,0,0,0,0,0,1,0,1,1,1,1,0,1,0,1,0,0,0,1,0,0,1,0,1,0,1,0,0,0,1,1,1,0,0,1,0,1,0,0,0,1,1,0,0,0,0,1,0,0,0,0,0,1,0,1,1,0,0,0,1,1,0,1,1,0,0,0,1,1,1,0,1,0,0,0,0,1,0,1,0,1,0,0,0,1,0,0,1,1,0,0,0,0,0,1,1,1,1,1,1,1,0,1,0,1,0,0,1,0,0,0,0,0,1,1,0,1,0,0,0,1,0,1,0,0,1,0,0,0,1,0,1,0,1,1,0,1,1,0,0,1,0,0,1,1,0,0,1,0,0,1,0,0,1,0,1,0,1,0,1,1,1,1,1,1,0,0,0,1,1,1,0,0,1,0,1,1,0,0,0,0,0,0,0,0,0,0,1,0,1,1,0,0,0,1,1,1,0,0,0,0,1,1,1,1,1,0,1,0,1,0,0,0,1,1,1,0,1,0,0,0,1,1,1,0,1,1,1,0,0,0,0,0,1,1,1,1,0,1,1,0,1,1,1,0,0,0,1,1,1,1,0,0,1,0,0,0,0,0,0,0,1,0,1,1,1,1,0,0,1,0,0,1,0,0,0,0,0,0,1,1,0,0,1,0,0,1,1,0,0,0,1,0,1,1,1,1,1,1,1,1,1,1,1,0,0,0,1,1,1,1,0,0,1,0,1,0,0,1,0,1,0,1,1,1,1,0,1,1,0,1,0,1,0,1,0,0,1,0,0,0,0,0,0,0,1,0,0,0,0,0,1,1,1,1,1,0,0,1,0,1,0,0,0,0,1,1,0,0,0,0,1,1,1,1,0,1,1,1,0,1,0,0,0,0,0,0,0,1,1,1,0,0,0,0,1,1,0,0,0,0,1,1,0,0,0,0,0,1,0,1,1,1,0,1,1,0,1,0,0,0,1,1,1,1,1,1,0,0,1,0,0,1,0,0,0,0,1,0,0,0,0,0,0,0,0,1,0,1,0,1,0,1,0,1,0,1,0,0,0,0,1,1,1,1,1,1,1,1,0,1,0,0,1,1,1,0,0,0,1,1,0,1,0,1,0,1,0,0,1,0,1,1,1,1,1,0,0,1,0,0,1,1,0,0,0,1,0,1,1,0,1,0,1,0,1,1,1,0,1,0,1,0,1,1,0,1,0,1,1,0,1,1,0,0,1,1,0,0,0,1,0,1,1,1,1,0,1,1,0,1,1,0,0,0,1,0,0,0,0,0,1,0,0,0,1,1,0,0,1,1,1,0,0,1,0,0,1,0,0,1,1,0,0,1,0,1,1,1,1,0,0,1,1,1,0,1,1,0,1,1,1,0,1,1,1,0,0,1,0,0,0,1,0,0,1,0,0,0,1,0,0,1,1,0,1,0,0,1,1,1,1,0,0,0,1,0,1,0,0,1,0,0,1,0,0,1,1,1,1,0,1,1,0,1,0,1,0,1,1,1,0,1,0,1,0,0,1,1,1,0,0,1,1,1,0,0,1,0,1,0,0,0,0,0,1,1,1,0,1,1,1,0,0,1,0,0,1,1,1,0,1,1,0,0,0,0,0,0,0,0,0,0,0,0,1,0,0,0,0,0,1,0,0,1,0,1,1,0,0,1,1,0,0,1,1,1,1,1,1,1,1,0,1,1,1,0,1,1,1,0,0,1,1,0,0,1,0,0,0,0,1,1,0,1,0,0,0,0,0,0,1,1,0,1,0,0,0,0,0,1,1,0,1,0,0,1,1,1,1,0,0,0,0,0,0,0,0,1,0,1,1,0,1,1,1,0,1,0,0,0,1,0,1,1,0,1,1,0,0,0,1,0,1,0,1,0,1,1,1,1,0,1,1,1,1,0,0,1,0,1,0,1,1,0,0,1,0,0,1,0,0,1,0,1,1,1,1,1,1,1,0,1,0,1,0,0,0,1,1,0,0,1,1,0,0,1,1,1,0,0,0,1,1,0,0,1,0,0,1,1,1,0,0,1,0,0,0,1,0,0,0,1,1,1,1,0,1,1,1,1,1,0,0,1,0,1,0,0,1,1,0,1,1,1,0,1,1,1,0,0,1,1,0,0,0,0,0,0,0,0,0,0,0,0,0,0,1,1,0,0,1,0,1,1,1,1,0,0,0,0,1,0,0,0,0,1,1,1,0,0,0,1,0,0,0,0,0,0,0,1,0,0,1,1,1,1,1,1,0,1,0,0,0,0,0,0,0,0,1,0,1,1,0,0,0,1,0,1,1,0,1,0,0,1,0,1,0,0,0,0,1,1,1,1,1,0,0,0,0,0,0,1,0,1,1,0,0,0,0,1,1,0,0,0,1,0,1,1,1,1,1,0,1,0,0,0,1,0,1,0,0,0,1,1,1,1,0,0,0,0,0,1,0,0,0,1,1,0,1,1,0,0,1,0,0,1,1,0,1,0,1,0,0,0,1,1,1,1,0,1,0,1,1,1,1,0,1,0,1,1,0,0,1,0,0,0,0,1,0,1,1,1,0,0,0,0,1,1,1,0,0,0,0,1,1,0,0,0,1,0,0,1,0,1,0,0,1,0,1,1,0,0,0,1,1,1,1,0,0,0,1,1,0,1,1,0,1,1,1,1,0,0,1,1,0,1,1,1,1,0,1,0,1,1,0,1,1,1,1,0,1,0,0,1,1,0,0,1,1,0,0,1,1,0,0,0,1,0,1,0,0,1,1,0,0,1,0,0,0,0,0,0,0,1,1,1,0,1,1,0,1,1,0,0,1,0,0,0,1,1,1,0,0,1,0,0,0,0,1,1,1,0,1,0,0,1,1,1,0,0,1,1,1,0,0,0,0,1,0,1,0,0,1,1,1,0,0,1,1,0,0,1,0,0,0,1,0,1,0,1,1,1,1,1,1,0,1,1,1,1,0,1,0,1,1,0,0,1,1,0,1,0,0,1,1,1,1,0,1,1,0,0,1,0,1,1,0,0,1,0,0,1,0,1,1,0,1,1,1,1,1,0,0,1,0,1,0,1,0,0,1,1,1,1,0,0,1,0,1,1,0,0,1,0,1,1,1,0,0,1,0,0,0,1,1,1,0,1,1,0,0,0,1,1,1,1,0,0,1,0,0,0,0,0,0,1,0,1,1,0,0,0,1,1,1,0,1,0,1,1,1,1,1,1,0,0,0,1,0,1,0,1,1,0,1,1,0,0,0,1,1,1,1,1,0,1,1,1,0,1,1,1,0,0,0,1,0,0,0,0,1,1,0,1,1,1,0,1,1,0,1,1,0,1,1,0,1,0,0,0,1,0,0,1,1,1,1,1,0,1,0,1,0,0,1,0,1,1,1,0,1,0,0,0,1,1,1,0,1,0,1,1,0,1,0,1,0,0,1,1,0,1,0,1,1,0,1,1,1,1,0,1,1,0,0,1,1,0,0,1,0,1,0,0,1,1,1,1,0,1,1,1,0,1,1,1,1,1,1,1,1,1,1,0,1,1,0,1,0,1,0,0,1,1,0,1,1,0,1,0,0,1,0,1,1,1,0,1,1,1,1,1,1,1,1,0,1,0,1,0,0,1,1,1,0,0,1,1,0,1,0,1,0,1,1,1,0,1,1,1,1,0,0,0,0,1,0,1,1,0,1,1,0,0,1,0,1,0,1,1,0,1,1,1,1,0,1,1,1,1,0,0,0,0,1,0,1,1,0,1,0,1,1,1,0,0,0,0,0,1,1,0,1,0,1,0,1,0,0,0,1,0,1,0,0,0,0,1,0,1,1,1,1,0,1,1,1,0,1,1,0,0,0,1,0,0,1,0,1,1,0,1,0,0,0,1,0,1,0,1,1,1,1,1,1,0,1,1,0,0,1,0,1,0,1,1,0,0,0,0,1,1,0,1,0,0,1,0,1,1,0,1,0,1,0,1,1,1,0,1,0,0,1,1,0,1,1,1,0,1,0,0,0,1,1,0,1,0,1,1,1,0,1,0,1,1,1,0,0,0,1,0,0,1,0,1,0,0,1,1,1,0,0,1,1,0,1,0,1,0,0,1,1,0,1,1,0,1,1,0,0,0,1,1,1,1,1,1,1,1,0,1,1,0,0,1,0,1,0,1,1,0,0,0,0,1,0,1,1,1,1,1,0,0,1,0,1,0,1,0,1,1,1,1,0,0,1,0,1,0,0,1,1,0,0,1,0,1,0,1,0,0,1,0,1,1,1,0,0,1,0,1,0,0,1,1,1,1,1,0,0,0,0,0,0,1,0,1,1,1,1,0,1,1,1,1,0,1,0,0,1,0,1,0,1,1,1,0,1,1,1,1,0,1,1,0,1,0,1,0,1,1,1,1,0,1,0,0,1,1,0,0,0,0,1,1,0,0,1,0,1,1,1,1,1,0,1,1,0,1,1,1,1,0,1,1,1,1,1,0,1,1,0,1,0,0,0,1,1,0,1,0,1,0,1,1,1,1,0,0,0,1,1,1,1,1,0,1,1,1,1,1,1,0,1,1,1,1,1,1,0,0,0,1,0,1,1,1,1,1,1,0,0,0,0,1,1,1,1,1,0,1,1,0,0,0,1,0,1,0,1,1,1,1,0,1,1,0,1,1,1,0,1,0,0,1,1,1,0,0,1,0,1,1,1,1,1,0,1,1,1,1,1,1,1,0,1,0,1,1,1,0,1,1,1,1,0,1,1,1,0,0,1,1,1,0,0,1,0,1,1,1,1,1,1,0,1,1,1,0,1,0,0,1,1,0,0,0,1,1,0,1,1,1,1,1,1,1,0,1,1,1,1,1,0,0,1,1,1,0,1,1,1,1,0,1,1,0,1,1,1,1,1,0,1,1,0,0,1,0,1,1,0,1,1,1,1,1,0,0,1,1,1,1,1,1,1,1,0,1,0,1,1,1,0,1,1,0,1,0,0,0,1,0,1,1,1,1,1,0,1,1,0,1,1,1,1,1,1,1,1,1,1,1,1,0,0,1,0,1,1,1,1,1,1,1,1,1,1,1,1,0,1,1,0,1,1,1,0,1,0,1,1,0,1,1,1,1,0,0,1,0,1,0,1,1,1,1,1,0,1,0,1,1,0,1,1,0,1,1,1,1,1,1,1,0,0,1,0,1,1,0,1,0,0,0,0,1,1,1,0,0,0,0,1,1,1,1,1,0,1,1,1,1,1,0,1,1,0,1,0,0,1,1,1,0,1,0,1,1,1,0,1,0,1,0,0,1,1,1,1,1,1,1,0,1,1,1,1,0,1,0,0,1,0,0,1,1,0,0,0,1,1,0,1,0,1,0,1,1,1,0,1,1,0,1,1,1,0,0,0,1,1,0,1,0,1,1,1,0,0,1,0,0,1,1,0,1,0,1,1,1,1,0,1,1,0,0,1,1,1,1,1,1,1,1,0,0,1,1,1,0,0,0,1,1,0,0,0,1,1,1,1,0,1,1,1,1,1,1,1,0,1,0,1,0,0,1,1,0,1,1,1,1,0,0,0,0,1,0,1,0,1,1,0,1,0,0,0,1,0,0,1,0,1,0,1,0,1,1,1,1,0,0,0,1,1,1,0,1,1,1,0,1,1,0,1,0,1,1,0,1,1,1,1,1,0,1,1,0,1,0,1,0,1,1,0,1,1,1,0,1,1,1,1,1,0,1,0,0,1,1,1,0,1,0,1,1,1,1,0,0,1,0,1,0,1,1,1,0,0,1,0,1,1,0,0,0,1,0,1,0,1,1,1,1,1,1,1,1,1,1,1,1,1,0,1,0,1,1,1,0,1,1,1,0,1,1,1,0,1,1,0,1,1,1,0,1,1,1,0,0,1,0,0,0,1,0,0,1,1,1,0,0,1,1,1,1,0,1,1,1,1,1,1,0,0,0,1,1,1,0,0,1,1,0,1,1,1,1,1,1,1,0,1,1,1,0,1,0,0,1,1,0,1,1,0,0,1,0,1,1,1,0,1,1,1,0,1,0,1,1,1,1,1,1,0,1,0,1,1,1,1,1,1,1,1,1,1,1,1,1,1,1,1,1,1,1,1,0,1,0,1,1,0,0,0,1,1,0,1,1,1,1,0,1,1,0,1,1,1,0,1,1,0,0,1,1,1,1,0,1,0,1,0,1,1,0,1,1,1,1,1,1,1,1,1,0,0,1,0,1,1,1,1,1,1,0,1,1,1,0,1,1,0,1,0,0,1,0,1,0,0,1,0,0,1,1,1,0,1,1,1,1,1,1,0,0,0,1,1,0,1,0,1,0,1,1,1,0,1,1,1,1,0,1,0,1,1,1,1,1,1,0,0,1,1,1,1,0,0,0,0,1,0,1,1,1,1,0,1,1,1,1,1,1,1,1,0,1,1,0,0,1,0,1,1,1,0,0,0,1,0,1,1,0,0,1,0,1,1,1,1,0,0,1,1,0,1,1,1,1,0,1,1,1,1,1,0,0,1,0,1,0,1,1,0,0,1,0,1,0,1,0,1,0,0,1,0,1,1,1,1,1,0,1,1,0,1,1,1,1,0,1,1,1,0,1,1,0,1,1,1,0,0,1,0,0,1,0,1,1,1,1,1,1,1,1,0,1,1,1,0,1,0,1,1,1,1,1,1,0,1,0,0,1,1,1,1,0,0,1,1,1,1,1,1,1,1,1,0,1,1,0,1,1,1,1,0,1,1,1,1,1,0,1,1,1,1,1,1,1,1,1,1,1,1,1,0,0,1,1,1,1,0,0,1,0,0,1,0,0,1,0,1,0,1,1,0,0,0,1,0,0,1,1,1,0,1,1,1,1,1,1,1,1,1,1,1,1,1,1,1,0,1,0,1,1,1,1,1,1,1,1,0,1,1,1,0,0,1,1,0,1,1,1,0,0,0,0,1,1,0,1,1,1,1,1,1,1,1,0,1,0,1,1,1,1,0,1,1,0,1,0,1,0,0,1,1,1,0,1,0,0,1,0,0,0,1,1,1,1,1,0,1,1,1,1,1,1,1,1,1,1,1,1,1,0,1,0,1,1,1,1,0,0,1,1,1,1,1,0,0,0,1,1,1,1,0,0,0,1,0,1,1,1,0,1,0,1,0,1,1,1,1,1,1,1,0,1,1,1,1,1,1,0,1,1,1,1,1,0,1,0,0,1,0,0,1,0,1,1,0,1,1,1,0,1,1,1,1,0,1,0,0,1,1,0,1,1,1,0,1,1,1,0,1,1,1,1,1,0,1,1,0,1,1,1,1,1,0,0,1,0,1,0,1,1,0,1,0,1,1,1,0,1,1,0,0,1,0,1,1,0,1,1,1,0,0,1,1,0,1,1,1,1,1,1,1,1,1,0,1,1,0,1,1,1,1,1,1,1,1,1,1,1,1,1,1,0,0,0,1,1,1,1,1,1,1,1,1,0,1,1,1,1,1,1,1,1,1,1,1,1,1,1,0,1,1,1,0,1,1,1,0,1,1,1,1,0,1,1,1,1,1,1,1,1,1,1,0,1,1,1,1,1,1,1,1,1,0,0,1,0,0,1,1,1,1,1,1,1,0,1,0,1,1,1,1,1,1,1,1,1,1,0,1,0,0,1,1,1,0,1,0,1,0,0,1,1,0,1,0,1,1,1,0,1,0,1,1,0,0,1,1,1,1,1,1,0,1,1,1,1,1,1,1,1,0,1,1,0,1,1,0,1,1,0,1,1,1,0,0,1,0,1,1,0,1,1,0,0,1,1,0,1,1,1,0,1,1,1,0,1,1,0,1,1,1,1,1,1,0,0,1,0,0,1,0,0,1,1,1,0,1,1,1,1,1,1,0,0,1,1,0,1,1,1,1,1,1,1,0,1,1,0,0,1,1,1,1,1,1,1,1,1,0,1,1,1,0,1,1,1,1,0,1,1,1,0,1,1,1,1,1,1,1,1,1,1,0,1,1,1,0,1,1,1,1,1,1,1,1,1,1,0,1,1,1,1,1,1,0,1,0,1,1,0,0,0,1,1,1,1,1,0,0,1,1,1,0,1,0,1,1,1,1,1,0,0,1,1,1,1,1,1,1,1,1,0,1,1,0,1,1,1,1,1,0,1,1,1,1,1,1,1,1,1,1,1,0,1,1,1,1,1,1,0,1,1,1,1,0,1,0,1,1,0,1,1,1,1,0,0,1,1,1,1,1,1,1,1,0,1,1,0,1,1,1,0,0,1,1,1,1,1,1,1,1,1,1,1,0,1,1,1,1,1,1,0,1,1,1,1,1,1,1,1,0,1,1,1,1,1,0,0,1,1,1,1,1,1,1,1,1,1,1,1,1,1,0,1,1,1,0,1,1,1,0,1,0,1,1,0,1,1,1,1,0,1,1,1,1,1,1,0,1,1,0,1,1,1,0,0,1,0,0,1,1,1,1,1,1,0,1,0,1,1,1,1,1,1,0,1,1,1,1,1,1,0,1,1,1,0,1,1,0,1,1,1,1,1,0,1,1,1,1,0,1,1,1,1,1,1,1,1,0,1,1,1,1,1,1,1,1,1,1,1,1,1,0,1,1,1,1,1,0,1,1,1,1,1,1,1,1,0,0,1,1,0,1,1,1,1,1,1,1,1,1,0,1,1,1,1,1,1,1,0,1,1,1,1,1,1,1,1,1,1,1,1,1,0,0,1,1,1,0,1,1,1,1,1,1,1,1,1,1,1,1,1,1,1,1,1,1,1,1,1,1,1,0,1,1,1,1,0,1,1,0,1,1,1,1,1,1,1,1,1,1,0,0,0,1,1,1,1,1,1,0,1,1,1,0,1,1,1,1,1,1,1,1,1,1,1,0,1,1,0,0,1,1,1,0,1,1,1,0,1,1,0,1,0,1,1,1,0,1,1,1,1,1,0,1,1,1,1,1,1,1,1,1,1,1,0,1,1,1,1,1,0,1,0,1,1,1,0,1,1,1,1,1,0,1,1,1,1,1,1,0,0,1,1,1,1,1,1,0,1,1,1,1,1,1,1,0,0,1,0,1,1,1,0,0,1,0,1,0,1,1,0,1,0,1,1,1,0,1,1,1,0,1,1,0,1,1,1,1,0,1,0,1,1,1,0,1,0,1,0,1,1,1,1,1,1,1,1,1,0,1,1,1,1,1,1,1,1,0,1,1,1,1,1,1,1,1,0,1,1,1,1,1,1,1,1,1,0,1,1,0,1,0,1,0,1,0,0,1,1,1,1,1,1,0,1,0,1,1,1,1,0,1,0,0,1,1,1,1,1,1,1,1,1,1,1,1,1,1,1,1,1,1,1,0,1,1,0,1,1,1,1,0,0,1,0,1,1,1,1,1,1,0,1,1,1,0,0,1,1,0,1,1,1,1,0,1,1,1,1,1,0,1,1,1,1,1,1,1,1,1,1,0,1,1,1,1,0,1,1,1,1,1,1,1,1,1,0,1,1,1,0,1,1,1,0,1,0,1,1,0,1,1,1,1,1,1,1,0,1,1,1,1,0,1,1,1,1,1,1,1,0,1,1,1,0,0,1,1,1,1,1,1,0,1,0,1,0,1,1,1,1,1,1,1,1,1,1,1,1,1,1,1,0,1,1,0,1,1,1,1,1,1,1,1,1,1,1,0,1,1,1,1,1,1,1,1,1,1,1,1,1,1,1,1,1,1,0,1,1,0,1,1,1,1,1,1,1,1,1,1,0,1,1,1,1,1,1,1,1,1,1,1,1,1,1,1,0,1,1,1,1,1,1,1,1,1,1,1,1,1,1,1,0,1,1,1,1,0,1,1,1,1,1,0,1,1,1,1,1,1,1,1,1,1,1,1,1,1,1,1,1,1,0,1,1,0,1,0,1,0,1,1,1,1,1,0,1,1,1,0,1,0,1,1,1,0,0,1,1,1,1,0,1,1,0,0,1,1,0,1,1,0,1,1,0,1,1,1,1,1,1,1,1,1,1,1,1,1,1,1,1,1,1,1,1,0,1,1,1,1,1,1,1,1,1,1,1,1,0,1,0,1,1,1,1,1,1,1,1,1,1,1,0,1,1,0,0,1,1,1,1,1,1,1,1,1,1,1,1,0,1,1,1,1,1,1,1,1,1,1,1,1,1,1,1,1,0,1,1,1,0,0,1,1,1,1,1,0,1,1,1,1,0,1,0,1,0,0,1,1,1,1,1,1,1,1,1,1,0,1,0,0,1,1,1,1,1,1,1,1,1,0,1,0,1,1,1,0,1,1,1,1,1,1,1,1,1,1,1,1,1,1,1,1,1,0,1,1,0,0,1,1,1,1,1,1,0,1,1,1,0,1,1,0,1,0,1,1,1,1,1,0,1,1,1,1,1,1,1,1,1,1,1,1,1,1,1,0,1,1,1,1,1,1,1,1,1,1,0,1,1,1,1,1,1,1,1,1,1,1,1,1,1,1,0,0,1,1,1,1,1,1,1,1,0,1,1,1,1,1,1,1,1,1,1,1,1,1,1,1,1,1,1,1,1,1,1,1,1,1,1,1,1,1,1,1,1,1,1,1,1,1,1,1,1,1,1,0,1,1,1,1,1,1,1,1,1,1,1,1,0,1,1,1,0,1,1,1,1,1,1,1,1,1,0,1,1,1,0,1,1,1,1,1,1,1,1,1,1,1,1,1,1,0,1,1,1,1,1,1,1,1,1,1,1,1,0,1,1,1,1,1,1,1,1,1,1,1,1,1,1,1,1,1,1,1,1,1,1,1,1,0,1,1,1,1,1,1,0,0,1,1,0,1,1,1,1,0,1,1,1,1,1,0,1,0,1,1,1,1,1,1,0,0,1,1,1,1,1,1,1,1,1,1,0,1,1,1,1,1,1,1,1,0,0,1,1,1,1,1,1,1,1,1,1,1,1,1,1,1,1,0,1,1,1,1,0,1,0,1,1,0,1,1,1,1,0,0,1,1,1,1,1,1,1,1,1,1,1,1,1,0,1,0,1,1,0,1,1,0,1,1,1,1,1,1,0,1,0,1,1,1,1,1,0,1,1,1,1,1,1,1,1,1,1,1,1,1,1,1,1,1,1,1,1,1,1,0,1,0,1,1,1,1,1,1,1,1,1,1,1,1,1,1,1,1,1,1,1,1,0,1,1,1,0,1,1,1,1,1,1,0,1,1,1,1,1,1,1,1,0,1,1,1,1,1,1,1,1,1,1,1,1,1,1,0,0,1,1,1,1,1,1,1,1,1,1,1,1,0,1,1,1,1,1,1,1,1,1,1,1,1,1,1,1,1,1,1,1,1,1,1,1,1,1,1,1,1,1,1,1,1,1,0,0,1,1,1,1,1,1,1,1,1,1,0,1,1,1,1,1,1,1,1,1,0,1,0,1,1,1,1,1,0,1,1,1,1,1,0,1,1,1,1,1,1,1,1,1,1,1,1,1,1,1,1,1,0,1,0,1,1,1,1,1,1,1,1,1,1,1,1,1,1,1,1,1,1,1,0,1,0,0,1,1,1,1,1,1,1,1,1,1,0,1,1,1,1,1,1,1,1,1,1,0,0,1,1,1,1,1,0,1,1,1,0,1,1,1,1,1,1,1,1,1,1,1,1,1,1,1,0,1,1,1,1,1,1,1,1,1,1,1,1,0,1,0,1,1,1,1,1,1,1,1,0,1,1,1,1,1,0,1,1,1,1,1,1,1,1,1,1,1,1,1,1,0,1,0,1,1,1,0,1,1,1,1,1,0,0,1,1,1,1,1,1,0,1,1,1,1,1,0,1,1,1,1,1,1,1,1,1,1,1,1,1,1,1,1,1,1,1,1,1,1,1,1,1,1,1,1,1,1,1,1,1,1,0,1,1,1,1,1,1,1,1,1,1,1,1,1,1,1,1,1,1,1,1,1,1,1,1,1,1,1,1,0,1,1,1,1,1,1,1,1,1,1,1,1,1,1,1,1,1,1,1,1,1,1,1,1,1,1,1,1,0,1,1,1,1,1,1,1,1,1,1,1,1,1,1,1,0,1,1,1,1,1,1,0,1,1,1,1,1,1,1,1,1,0,1,1,1,1,1,1,1,1,1,1,1,1,1,1,1,1,1,1,1,1,1,1,1,1,1,1,1,1,1,1,1,1,1,1,1,1,1,1,1,1,1,1,1,1,1,1,1,1,1,1,1,1,1,1,1,1,1,1,0,1,1,1,0,1,1,1,1,0,1,1,1,1,1,1,0,1,1,1,1,1,1,1,1,0,0,1,1,1,1,1,1,1,1,1,1,1,1,1,1,1,1,1,1,1,1,1,1,1,0,1,1,1,1,1,1,1,1,1,1,1,0,0,1,1,1,0,1,1,1,1,1,1,1,1,1,1,1,1,1,1,0,1,1,1,1,1,1,1,1,1,1,1,1,1,1,1,1,1,1,1,1,1,1,1,1,1,1,1,1,1,1,1,1,1,1,1,1,1,1,1,1,1,1,1,1,1,1,1,1,1,1,1,1,1,1,1,0,1,1,1,1,1,1,1,1,1,1,1,1,1,1,1,1,1,1,1,1,1,1,1,1,1,1,1,1,1,1,1,1,1,1,1,1,1,1,1,1,1,1,1,1,1,1,1,1,1,1,1,1,1,1,1,1,1,1,1,1,1,1,1,1,1,1,1,1,1,1,1,1,1,1,1,1,1,1,1,1,1,1,1,1,1,1,1,1,1,1,1,1,1,1,1,1,1,1,1,1,1,1,1,1,1,1,1,1,1,1,1,1,1,1,1,1,1,1,1,1,1,1,0,1,1,1,1,1,1,1,1,1,1,1,1,1,1,1,1,1,1,1,1,1,1,1,1,1,1,1,1,1,1,1,1,1,1,1,1,1,1,1,1,1,1,1,1,1,1,1,1,1,1,1,1,1,1,1,1,1,1,1,1,1,0,1,1,0,1,1,1,1,1,1,1,1,1,1,1,1,1,1,1,1,1,1,1,1,1,1,1,1,1,1,1,1,1,1,1,1,1,1,1,1,1,1,1,1,1,1,1,1,1,1,1,1,1,1,1,1,1,1,1,1,1,1,1,1,1,1,1,1,1,1,1,1,1,1,1,1,1,1,1,1,1,1,1,1,1,1,1,1,1,1,1,1,1,1,1,1,1,1,1,1,1,1,1,1,1,0,1,1,1,1,1,1,1,1,1,1,1,1,1,1,1,1,1,1,1,1,1,1,1,1,1,1,1,1,1,1,1,1,1,1,1,1,1,1,1,1,1,1,1,1,1,1,1,1,1,1,1,1,1,1,1,1,1,1,1,1,1,1,1,1,1,1,1,1,1,1,1,1,1,1,1,1,1,1,1,1,1,1,1,1,1,1,1,1,1,1,1,1,1,1,1,1,1,1,1,1,1,1,1,1,1,1,1,1,1,1,1,1,1,1,1,1,1,1,1,1,1,1,1,1,1,1,1,1,1,1,1,1,1,1,1,1,1,1,1,1,1,1,1,1,1,1,1,1,1,1,1,1,1,1,1,1,1,1,1,1,1,1,1,1,1,1,1,1,1,1,1,1,1,1,1,1,1,1,1,1,1,1,1,1,1],
 "endPic":[3,3,3,3,3,3,3,3,3,3,3,3,3,3,3,3,3,3,3,3,3,3,3,3,3,3,3,3,3,3,3,3,3,3,3,3,3,3,3,3,3,3,3,3,3,3,3,1,1,3,3,3,3,3,3,3,3,3,3,1,3,3,3,3,3,3,3,3,3,3,3,3,3,3,3,3,3,3,3,3,3,3,3,3,3,1,1,3,1,1,3,3,3,3,3,3,3,3,3,3,3,3,3,3,3,3,3,3,3,3,3,3,3,3,3,3,3,3,3,3,3,3,3,3,3,3,3,3,3,3,3,3,3,3,3,3,3,3,3,3,3,3,3,3,3,3,3,3,3,3,3,3,3,3,3,3,1,3,1,1,1,1,3,3,3,3,3,3,3,3,3,3,3,3,3,3,3,3,3,3,3,3,3,3,3,3,3,3,3,1,1,3,3,3,3,1,1,3,3,3,3,3,3,3,3,3,3,3,3,3,3,3,3,3,3,3,3,3,3,3,3,3,3,3,3,3,3,3,3,3,3,3,3,3,3,3,3,3,3,3,3,3,3,3,3,3,3,1,1,3,3,3,3,3,3,3,3,3,1,1,1,1,1,3,3,3,3,3,3,3,3,3,3,3,3,3,3,3,3,3,3,3,3,3,3,3,1,1,1,1,1,3,3,1,1,1,1,3,1,3,3,3,3,3,3,3,3,3,3,3,3,3,3,3,3,3,3,3,3,3,3,3,3,3,3,3,3,3,3,3,3,3,3,3,3,3,3,3,3,3,3,3,3,3,1,3,3,1,1,3,3,3,3,1,3,3,3,3,3,3,3,3,3,3,3,3,3,3,3,3,3,3,3,3,3,3,3,3,3,3,3,3,3,3,3,3,3,1,1,1,1,3,3,3,3,3,3,3,3,3,3,3,3,3,3,3,3,3,3,3,3,3,3,3,3,3,3,3,3,3,3,3,3,3,3,3,3,3,3,3,3,3,3,3,3,3,1,1,3,3,3,3,3,3,3,3,3,3,3,3,3,3,3,1,1,3,3,3,3,3,3,3,3,3,3,3,3,3,3,3,3,3,3,3,3,3,3,3,3,3,3,3,3,3,3,3,3,1,1,1,3,3,3,3,3,3,3,3,3,3,3,3,3,3,3,3,3,3,3,3,3,3,3,3,3,3,3,3,3,3,3,3,3,3,3,3,3,3,3,3,3,3,3,3,3,3,3,3,3,3,3,1,1,3,3,1,1,3,3,3,3,3,3,1,1,3,1,3,3,3,3,3,3,3,3,3,3,3,3,3,3,3,3,3,3,3,3,3,3,3,3,3,3,3,3,3,3,1,1,1,1,3,3,1,3,3,3,1,1,3,3,3,3,3,3,3,3,3,3,3,3,3,3,3,3,3,3,3,3,3,3,3,3,3,3,3,3,3,3,3,3,3,3,3,3,3,3,3,3,3,3,3,1,3,3,1,3,3,3,3,3,1,1,1,1,1,3,1,3,1,3,3,3,3,3,3,3,3,3,3,3,3,3,3,3,3,3,3,3,3,3,3,3,3,3,3,3,1,1,1,3,1,1,1,1,3,3,1,1,3,1,1,3,3,3,3,3,3,3,3,3,3,3,3,3,3,3,3,3,3,3,3,3,3,3,3,3,3,3,3,3,3,3,3,3,3,3,3,3,3,3,3,1,1,1,1,3,3,3,3,3,3,3,1,1,3,3,1,1,1,1,3,3,3,3,3,3,3,3,3,3,3,3,3,3,3,3,3,3,3,3,3,3,3,3,3,3,3,3,3,3,3,3,1,1,1,1,1,1,1,1,1,3,3,3,3,3,3,3,3,3,3,3,3,3,3,3,3,3,3,3,3,3,3,3,3,3,3,3,3,3,3,3,3,3,3,3,3,3,3,3,1,1,3,3,1,3,3,3,3,3,3,3,1,1,3,3,3,1,3,3,3,3,3,3,3,3,3,3,3,3,3,3,3,3,3,3,1,3,3,3,1,1,1,1,3,3,3,3,3,3,1,3,3,1,3,3,1,1,1,3,3,3,3,3,3,3,3,3,3,3,3,3,3,3,3,3,3,3,3,3,3,3,3,3,3,3,3,3,3,3,3,3,3,3,3,3,3,3,1,3,3,3,3,1,1,1,1,3,3,3,3,3,3,3,3,3,3,3,3,3,3,3,3,3,3,3,3,3,3,3,3,3,3,3,1,3,1,3,3,1,1,1,1,1,1,1,3,1,3,1,3,1,3,3,3,3,3,1,1,3,3,3,3,3,3,3,3,3,3,3,3,3,3,3,1,1,3,3,3,3,3,3,3,3,3,3,3,3,3,3,3,3,3,3,3,3,3,3,1,3,3,3,3,3,1,1,1,3,3,3,3,3,3,3,3,3,3,3,3,3,3,3,3,3,3,3,3,3,3,3,3,3,3,3,1,1,1,1,1,1,1,1,1,3,3,1,1,1,3,1,3,3,3,3,3,3,3,1,3,3,3,3,3,3,3,3,3,3,3,3,3,3,3,3,1,3,3,3,3,3,3,3,3,3,3,3,3,3,3,3,3,3,3,3,3,3,3,3,3,3,3,3,3,3,3,1,1,3,3,3,3,3,3,3,3,3,3,3,3,3,3,3,3,3,3,3,3,3,3,3,3,3,2,2,1,3,1,1,1,3,1,1,1,1,1,1,1,1,1,1,1,3,3,3,3,1,1,1,3,3,3,3,3,3,3,3,3,3,3,3,3,3,3,3,3,3,3,3,3,3,3,3,3,3,3,3,3,3,3,3,3,3,3,3,3,3,3,3,3,3,3,3,3,3,3,1,3,3,3,3,3,3,3,3,3,3,3,3,3,3,3,3,3,3,3,3,3,3,3,3,3,3,3,3,3,3,3,3,3,3,1,1,1,1,3,1,1,1,3,3,3,3,3,3,3,3,3,1,3,3,3,3,3,3,3,3,3,3,3,3,3,3,3,3,3,3,3,3,3,3,3,3,3,3,3,3,3,3,3,3,3,3,3,3,3,3,3,3,3,3,3,3,3,3,1,3,3,3,3,3,3,3,3,3,3,3,3,3,3,3,3,3,3,3,3,3,3,3,3,3,3,3,3,3,3,3,3,3,3,1,1,1,1,1,3,1,3,3,3,3,3,3,3,3,3,3,3,3,3,3,3,3,3,3,3,3,3,3,3,3,3,3,3,3,3,3,3,3,3,3,3,3,3,3,3,3,3,3,3,3,3,3,3,3,3,3,3,3,3,3,3,3,3,1,1,1,1,3,3,3,3,3,3,3,3,3,3,3,3,3,3,3,3,3,3,3,3,3,3,3,3,3,3,3,3,1,3,3,3,1,3,1,1,1,1,3,3,3,1,3,3,3,3,3,3,3,1,3,3,3,3,3,3,3,3,3,3,3,3,3,3,3,3,3,3,3,3,3,3,3,3,3,3,3,3,3,3,3,3,3,3,3,3,3,3,3,3,3,3,3,3,3,3,3,3,3,3,3,3,3,3,3,3,3,3,3,3,3,3,3,3,3,3,3,3,3,3,3,3,3,3,3,3,3,1,1,3,3,3,1,1,3,3,3,1,3,3,3,3,3,3,3,3,3,3,3,3,3,3,3,3,3,3,3,3,3,3,3,3,3,3,3,3,3,3,3,3,3,3,3,3,3,3,3,3,3,3,3,3,3,3,3,3,3,3,3,3,3,3,3,3,3,3,3,3,3,3,3,3,3,3,3,3,3,3,3,3,3,3,3,3,3,3,3,3,3,3,3,3,3,3,3,3,3,3,3,3,3,3,3,3,3,3,3,3,3,3,3,3,3,3,3,3,3,3,3,3,3,3,3,3,3,3,3,3,3,3,3,3,3,3,3,3,3,3,3,3,3,3,3,3,3,3,3,3,3,3,3,3,3,3,3,3,3,3,3,3,3,3,3,3,3,3,3,3,3,3,3,3,3,3,3,3,3,3,3,3,3,3,3,3,3,3,3,3,3,3,3,3,3,3,3,3,3,3,3,3,3,3,3,3,3,3,3,3,3,3,3,3,3,3,3,3,3,3,3,3,3,3,3,3,3,3,3,3,3,3,3,3,3,3,3,3,3,3,3,3,3,3,3,3,3,3,3,3,3,3,3,3,3,3,3,3,3,3,3,3,3,3,3,3,3,3,3,3,3,3,3,3,3,3,3,3,3,3,3,3,3,3,3,3,3,3,3,3,3,3,3,3,3,3,3,3,3,3,3,3,3,1,3,3,3,3,3,3,3,3,3,3,3,3,3,3,3,3,3,3,3,3,3,3,3,3,3,3,3,3,3,3,3,3,3,3,3,3,3,3,3,3,3,3,3,3,3,3,3,3,3,3,3,3,3,3,3,3,3,3,3,3,3,3,3,3,3,3,3,3,3,3,3,3,3,3,3,3,3,3,3,3,3,3,3,3,3,3,3,3,3,3,3,3,3,3,3,3,3,3,1,1,3,3,3,3,1,3,3,3,3,3,3,3,3,3,3,3,3,3,3,3,3,3,3,3,3,3,3,3,3,3,3,3,3,3,3,3,3,3,3,3,3,3,3,3,3,3,3,3,3,3,3,3,3,3,3,3,3,3,3,3,3,3,3,3,3,3,3,3,3,3,3,3,3,3,3,3,3,3,3,3,3,3,3,3,3,3,3,3,3,3,3,3,3,3,3,3,3,3,3,3,3,3,3,3,1,1,3,3,3,3,3,3,3,3,3,3,3,3,3,3,3,3,3,3,3,3,3,3,3,3,3,3,3,3,3,3,3,3,3,3,3,3,3,3,3,3,3,3,3,3,3,3,3,3,3,3,3,3,3,3,3,3,3,3,3,3,3,3,3,3,3,3,3,3,3,3,3,3,3,3,3,3,3,3,3,3,3,3,3,3,3,3,3,3,3,3,3,3,3,3,3,3,3,3,3,3,3,3,3,3,3,3,3,3,3,3,3,3,3,3,3,3,3,3,3,3,3,3,3,3,3,3,3,3,3,3,3,3,3,3,3,3,3,3,3,3,3,3,3,3,3,3,3,3,3,3,3,3,3,3,3,3,3,3,3,3,3,3,3,3,3,3,3,3,3,3,3,3,3,3,3,3,3,3,3,3,3,3,3,3,3,3,3,3,3,3,3,3,3,3,3,3,3,3,3,3,3,3,3,3,3,3,3,3,3,3,3,3,3,3,3,3,3,3,3,3,3,3,3,3,3,3,3,3,3,3,3,3,3,3,3,3,3,3,3,3,3,3,3,3,3,3,3,3,3,3,3,3,3,3,3,3,3,3,3,3,3,3,3,3,3,3,3,3,3,3,3,3,3,3,3,3,3,3,3,3,3,3,3,3,3,3,3,3,3,3,3,3,3,3,3,3,3,3,3,3,3,3,3,3,3,3,3,3,3,3,3,3,3,3,3,3,3,3,3,3,3,3,3,3,3,3,3,3,3,3,3,3,3,3,3,3,3,3,3,3,3,3,3,3,3,3,3,3,3,3,3,3,3,3,3,3,3,1,1,1,3,3,3,1,3,3,3,3,3,3,3,3,3,3,3,3,3,3,3,3,3,3,3,3,3,3,3,3,3,3,3,3,3,3,3,3,3,3,3,3,3,3,3,3,3,3,3,3,3,3,3,3,3,3,3,3,3,3,3,3,3,3,3,3,3,3,3,3,3,3,3,3,3,3,3,3,3,3,3,3,3,3,3,3,3,3,3,3,3,3,3,3,3,3,3,3,3,1,3,1,1,3,1,1,3,3,3,3,3,3,3,3,3,3,3,3,3,3,3,3,3,3,3,3,3,3,3,3,3,3,3,3,3,3,3,3,3,3,3,3,3,3,3,3,3,3,3,3,1,1,1,1,3,3,3,3,3,3,3,3,3,3,3,3,3,3,3,3,3,3,3,3,3,3,3,3,3,3,3,3,3,3,3,3,3,3,3,3,3,3,3,3,3,3,3,3,1,1,1,1,3,3,3,1,1,3,3,3,3,2,2,3,3,3,3,3,3,3,2,3,3,3,3,3,3,3,3,3,3,3,3,3,3,3,3,3,3,3,3,3,3,3,3,3,3,3,3,3,1,3,1,1,3,3,3,3,3,3,3,3,3,3,3,3,3,3,3,3,3,3,3,3,3,3,3,3,3,3,3,3,3,3,3,3,3,3,3,3,3,3,3,3,3,3,3,3,1,1,1,1,3,3,3,3,3,3,3,3,3,2,2,3,3,3,3,3,3,3,3,3,3,3,3,3,3,3,3,3,3,3,3,3,3,3,3,3,3,3,3,3,3,3,3,3,3,3,3,3,3,3,1,1,1,3,3,3,3,3,3,3,3,3,3,3,3,3,3,3,3,3,3,3,3,3,3,3,3,3,3,3,3,3,3,3,3,3,3,3,3,3,3,3,3,3,3,3,1,1,1,1,3,3,3,3,3,3,3,3,2,2,2,3,3,3,3,3,3,3,3,2,2,3,3,3,3,3,3,3,3,3,3,3,3,3,3,3,3,3,3,3,3,3,3,3,3,3,3,3,3,3,3,1,1,3,3,3,3,3,3,3,3,3,3,3,3,3,3,3,3,3,3,3,3,3,3,3,3,3,3,3,3,3,3,3,3,3,3,3,3,3,3,3,3,3,3,3,3,1,1,1,3,3,3,3,3,3,3,3,2,3,2,3,3,3,3,3,3,3,2,2,2,3,3,3,3,3,3,3,3,3,3,3,3,3,3,3,3,3,3,3,3,3,3,3,3,3,3,3,3,3,3,3,3,3,3,3,3,3,3,3,3,3,3,3,3,3,3,3,3,3,3,3,3,3,3,3,3,3,3,3,3,3,3,3,3,3,3,3,3,3,3,3,3,3,3,3,3,1,1,1,3,3,3,3,3,3,3,2,2,2,3,3,3,3,3,3,3,3,3,3,3,3,3,3,3,3,3,3,3,3,3,3,3,3,3,3,3,3,3,3,3,3,3,3,3,3,3,3,3,3,3,3,3,3,3,3,3,3,3,3,3,3,3,3,3,3,3,3,3,3,3,3,3,3,3,3,3,3,3,3,3,3,3,3,3,3,3,3,3,3,3,3,3,3,3,3,3,3,1,1,3,3,3,3,3,3,3,2,3,2,2,3,3,3,3,3,3,3,3,3,3,3,3,3,3,3,3,3,3,3,3,3,3,3,3,3,3,3,3,3,3,3,3,3,3,3,3,3,3,3,3,3,3,3,3,3,3,3,3,2,3,3,3,3,3,3,3,3,3,3,3,3,3,3,3,3,3,3,3,3,3,3,3,3,3,3,3,3,3,3,3,3,3,3,3,3,3,3,3,3,3,3,3,3,3,3,3,3,3,2,2,3,3,3,3,2,2,3,3,3,3,3,3,3,3,3,3,3,3,3,3,3,3,3,3,3,3,3,3,3,3,3,3,3,3,3,3,3,3,3,3,3,3,3,3,3,3,3,2,2,2,3,3,3,3,3,3,3,3,3,3,3,3,3,3,3,3,3,3,3,3,3,3,3,3,3,3,3,3,3,3,3,3,3,3,3,3,3,3,3,3,3,3,3,3,3,3,3,3,3,3,3,3,3,3,3,2,3,3,3,3,3,3,3,3,3,3,3,3,3,3,3,3,3,3,3,3,3,3,3,3,3,3,3,3,3,3,3,3,3,3,3,3,3,3,3,3,3,3,3,3,3,3,3,3,3,3,3,3,3,3,3,3,3,3,3,3,3,3,3,3,3,3,3,3,3,3,3,3,3,3,3,3,3,3,3,3,3,3,3,3,3,3,3,3,3,3,3,3,3,3,3,3,3,3,2,2,3,3,3,3,3,3,3,3,3,3,3,3,3,3,3,3,3,3,3,3,3,3,3,3,3,3,3,3,3,3,3,3,3,3,3,3,3,3,3,3,3,3,3,3,3,3,3,3,3,3,3,3,3,3,3,3,3,3,3,3,3,3,3,3,3,3,3,3,3,3,3,3,3,3,3,3,3,3,3,3,3,3,3,3,3,3,3,3,3,3,3,3,2,3,3,3,3,3,3,2,3,3,3,3,3,3,3,3,3,3,3,3,3,3,3,3,3,3,3,3,3,3,3,3,3,3,3,3,3,3,3,3,3,3,3,3,3,3,3,3,3,3,3,3,3,3,3,3,3,3,3,3,3,3,3,3,3,3,3,3,3,3,3,3,3,3,3,3,3,3,3,3,3,3,3,3,3,3,3,3,3,3,3,3,3,3,3,3,3,3,3,3,2,2,2,2,3,3,2,2,3,3,3,3,3,3,3,3,3,3,3,3,3,3,3,3,3,3,3,3,3,3,3,3,3,3,3,3,3,3,3,3,3,3,3,3,3,3,3,3,3,3,3,3,3,3,3,3,3,3,3,3,3,3,3,3,3,3,3,3,3,3,3,3,3,3,3,3,3,3,3,3,3,3,3,3,3,3,3,3,3,3,3,3,3,3,3,3,3,3,2,2,2,2,3,3,3,3,2,2,2,2,3,3,3,3,3,3,3,3,3,3,3,3,3,3,3,3,3,3,3,3,3,3,3,3,3,3,3,3,3,3,3,3,3,3,3,3,3,3,3,3,3,3,3,3,3,3,3,3,3,3,3,3,3,3,3,3,3,3,3,3,3,3,3,3,3,3,3,3,3,3,3,3,3,3,3,3,3,3,3,3,3,3,3,3,3,3,3,3,2,2,2,3,3,3,3,3,2,2,2,3,3,3,3,3,1,3,3,3,3,3,3,3,3,3,3,3,3,3,3,3,3,3,3,3,3,3,3,3,3,3,3,3,3,3,3,3,3,3,3,3,3,3,3,3,3,3,3,3,3,3,3,3,3,3,3,3,3,3,3,3,3,3,3,3,3,3,3,3,3,3,3,3,3,3,3,3,3,3,3,3,3,3,3,3,3,3,3,3,3,3,3,3,3,3,3,2,2,2,2,2,3,3,3,1,1,1,3,3,3,3,3,3,3,3,3,3,3,3,3,3,3,3,3,3,3,3,3,3,3,3,3,3,3,3,3,3,3,3,3,3,3,3,3,3,3,3,3,3,3,3,3,3,3,3,3,3,3,3,3,3,3,3,3,3,3,3,3,3,3,3,3,3,3,3,3,3,3,3,3,3,3,3,3,3,3,3,3,3,3,3,3,3,3,3,3,3,2,2,3,3,3,3,3,3,1,1,1,3,3,3,3,3,3,3,3,3,3,3,3,3,3,3,3,3,3,3,3,3,3,3,3,3,3,3,3,3,3,3,3,3,3,3,3,3,3,3,3,3,3,3,3,3,3,3,3,3,3,3,3,3,3,3,3,3,3,3,3,3,3,3,3,3,3,3,3,3,3,3,3,3,3,3,3,3,3,3,3,3,3,3,3,3,3,3,3,3,2,2,2,3,3,3,3,3,3,3,3,3,3,3,3,3,3,3,2,2,2,2,3,3,3,3,3,3,3,3,3,3,3,3,3,3,3,3,3,3,3,3,3,3,3,3,3,3,3,3,3,3,3,3,3,3,3,3,3,3,3,3,3,3,3,3,3,3,3,3,3,3,3,3,3,3,3,3,3,3,3,3,3,3,3,3,3,3,3,3,3,3,3,3,3,3,2,2,3,3,3,2,3,3,3,3,2,3,3,3,3,3,3,3,3,3,3,3,3,2,3,3,3,3,3,3,3,3,3,3,3,3,3,3,3,3,3,3,3,3,3,3,3,3,3,3,3,3,3,3,3,3,3,3,3,3,3,3,3,3,3,3,3,3,3,3,3,3,3,3,3,3,3,3,3,3,3,3,3,3,3,3,3,3,3,3,3,3,3,3,3,3,3,3,3,3,3,2,2,3,3,3,3,3,3,3,2,3,3,3,3,3,3,3,2,2,3,3,2,3,3,3,3,3,3,3,3,3,3,3,3,3,3,3,3,3,3,1,1,1,3,3,3,3,3,3,3,3,3,3,3,3,3,3,3,3,3,3,3,3,3,3,3,3,3,3,3,3,3,3,3,3,3,3,3,3,3,3,3,3,3,3,3,3,3,3,3,3,3,3,3,3,3,3,3,3,3,3,3,3,3,3,3,2,3,3,2,2,2,3,3,3,3,3,3,3,3,2,3,3,3,3,3,3,3,3,3,3,3,3,3,3,3,3,3,3,3,1,1,3,3,3,3,3,3,3,3,3,3,3,3,3,3,3,3,3,3,3,3,3,3,3,3,3,3,3,3,3,3,3,3,3,3,3,3,3,3,3,3,3,3,3,3,3,3,3,3,3,3,3,3,3,3,1,1,3,3,3,3,3,3,2,2,2,3,3,3,3,3,3,3,3,3,3,3,3,3,3,3,3,3,3,3,3,3,3,3,3,3,3,3,3,3,3,3,3,3,1,3,3,3,3,3,3,3,3,3,3,3,3,3,3,3,3,3,3,3,3,3,3,3,3,3,3,3,3,3,3,3,3,3,3,3,3,3,3,3,3,3,3,3,3,3,3,3,3,3,3,3,3,3,3,3,1,1,1,3,3,3,3,3,3,3,2,3,3,3,3,3,3,3,3,3,3,3,3,3,3,3,3,3,3,3,3,3,3,3,3,3,3,3,3,3,3,3,3,3,3,3,3,3,3,3,3,3,3,3,3,3,3,3,3,3,3,3,3,3,3,3,3,3,3,3,3,3,3,3,3,3,3,3,3,3,3,3,3,3,3,3,3,3,3,3,3,3,3,3,3,3,3,3,3,3,1,1,1,3,3,3,3,3,3,3,3,3,3,3,3,3,3,3,3,3,3,3,3,3,3,3,3,3,3,3,3,3,3,3,3,3,3,3,3,3,3,3,3,3,1,1,3,3,3,3,3,3,3,3,3,3,3,3,3,3,3,3,3,3,3,3,3,3,3,3,3,3,3,3,3,3,3,3,3,3,3,3,3,3,3,3,3,3,3,3,3,3,3,3,3,3,3,3,3,3,1,1,1,3,3,3,3,2,3,3,3,3,3,3,3,3,3,3,3,3,3,3,3,3,3,3,3,3,3,3,3,3,3,3,3,3,3,3,3,3,3,3,3,3,1,3,3,3,3,3,3,3,3,3,3,3,3,3,3,3,3,3,3,3,3,3,3,3,3,3,3,3,3,3,3,3,3,3,3,3,3,3,3,3,3,3,3,3,3,3,3,3,3,3,3,3,3,1,1,3,1,1,1,2,2,3,2,2,2,3,3,3,3,3,3,3,3,3,3,3,3,3,3,3,3,3,3,3,3,3,3,3,3,3,3,3,3,3,3,3,3,3,3,3,3,3,3,3,3,3,3,3,3,3,3,3,3,3,3,3,3,3,3,3,3,3,3,3,3,3,3,3,3,3,3,3,3,3,3,3,3,3,3,3,3,3,3,3,3,3,3,3,3,3,3,3,3,1,1,1,1,1,1,2,3,3,2,2,2,3,3,3,3,3,3,3,3,3,3,3,3,3,3,3,3,3,3,3,3,3,3,3,3,3,3,3,3,3,3,3,3,3,3,3,3,3,3,3,3,3,3,3,3,3,3,3,3,3,3,3,3,3,3,3,3,3,3,3,3,3,3,3,3,3,3,3,3,3,3,3,3,3,3,3,3,3,3,3,3,3,3,3,3,3,3,3,3,1,1,1,1,1,1,2,3,3,3,3,3,3,3,3,3,3,3,3,3,3,3,3,3,3,3,3,3,3,3,3,3,3,3,3,3,3,3,3,3,3,3,3,3,3,3,3,3,0,3,3,3,3,3,3,3,3,3,3,3,3,3,3,3,3,3,3,3,3,3,3,3,3,3,3,3,3,3,3,3,3,3,3,3,3,3,3,3,3,3,3,3,3,3,3,3,3,3,3,3,1,1,3,3,1,1,2,3,3,3,3,3,3,3,3,3,3,3,3,3,3,3,3,3,3,3,3,3,3,3,3,3,3,3,3,3,3,3,3,3,3,3,3,3,3,3,3,3,3,3,3,3,3,3,3,3,3,3,3,3,3,3,3,3,3,3,3,3,3,3,3,3,3,3,3,3,3,3,3,3,3,3,3,3,3,3,3,3,3,3,3,3,3,3,3,3,3,3,3,3,3,3,1,1,1,1,2,2,3,3,3,3,3,3,3,3,3,3,3,3,3,3,3,3,3,3,3,3,3,3,3,3,3,3,3,3,3,3,3,3,3,3,3,3,3,3,3,3,3,3,3,3,3,3,3,3,3,3,3,3,3,3,3,3,3,3,3,3,3,3,3,3,3,3,3,3,3,3,3,3,3,3,3,3,3,3,3,3,3,3,3,3,3,3,3,3,3,3,3,3,3,3,1,3,1,1,1,3,3,3,3,3,3,3,3,3,3,3,3,3,3,3,3,3,3,3,3,3,3,3,3,3,3,3,3,3,3,3,3,3,3,3,3,3,3,3,3,3,3,3,3,3,3,3,3,3,3,3,3,3,3,3,3,3,3,3,3,3,3,3,3,3,3,3,3,3,3,3,3,3,3,3,3,3,3,3,3,3,3,3,3,3,3,3,3,3,3,3,3,3,3,3,3,3,3,2,1,3,3,3,3,3,3,3,3,3,3,3,3,3,3,3,3,3,3,3,3,3,3,3,3,3,3,3,3,3,3,3,3,3,3,3,3,3,3,3,3,3,3,3,3,3,3,3,3,3,3,3,3,3,3,3,3,3,3,3,3,3,3,3,3,3,3,3,3,3,3,3,3,3,3,3,3,3,2,3,3,3,3,3,3,3,3,3,3,3,3,3,3,3,3,3,3,3,3,2,1,3,3,3,3,3,3,3,3,3,3,3,3,3,3,3,3,3,3,3,3,3,3,3,3,3,3,3,3,3,3,3,3,3,3,3,3,3,3,3,3,3,3,3,3,3,3,3,3,3,3,3,3,3,3,3,3,3,3,3,3,3,3,3,3,3,3,3,3,3,3,3,3,3,3,3,3,3,2,2,3,3,3,3,3,3,3,3,3,3,3,3,3,3,3,3,3,3,3,3,2,3,3,3,3,3,3,3,3,3,3,3,3,3,3,3,3,3,3,3,3,3,3,3,3,3,3,3,3,3,3,3,3,3,3,3,3,3,3,3,3,3,3,3,3,3,3,3,3,3,3,3,3,3,3,3,3,3,3,3,3,3,3,3,3,3,3,3,3,3,3,3,3,3,3,3,3,3,3,3,2,3,3,3,3,3,3,3,3,3,3,3,3,3,3,3,3,3,3,3,3,3,3,3,3,3,3,3,3,3,3,3,3,3,3,3,3,3,3,3,3,3,3,3,3,3,3,3,3,3,3,3,3,3,3,3,3,3,3,3,3,3,3,3,3,3,3,3,3,3,3,3,3,3,3,3,3,3,3,3,3,3,3,3,3,3,3,3,3,3,3,3,3,3,3,3,3,3,3,3,3,3,3,3,3,3,3,3,3,3,3,3,3,3,3,3,3,3,3,3,3,3,3,3,3,3,3,3,3,3,3,3,3,3,3,3,3,3,3,3,3,3,3,3,3,3,3,3,3,3,3,3,3,3,3,3,3,3,3,3,3,3,3,3,3,3,3,3,3,3,3,3,3,3,3,3,3,3,3,3,3,3,3,3,3,3,3,3,3,3,3,3,3,3,3,3,3,3,3,3,3,3,3,3,3,3,3,3,3,3,3,3,3,3,3,3,3,3,3,3,3,3,3,3,3,3,3,3,3,3,3,3,3,3,3,3,3,3,3,3,3,3,3,3,3,3,3,3,3,3,3,3,3,3,2,3,3,3,3,3,3,3,3,3,3,3,3,3,3,3,3,3,3,3,3,3,3,3,3,3,3,3,3,3,3,3,3,3,3,3,3,3,3,3,3,3,3,3,3,3,3,3,3,3,3,3,3,3,3,3,3,3,3,3,3,3,3,3,3,3,3,3,3,3,3,3,3,3,3,3,3,3,3,3,3,3,3,3,3,3,2,3,3,3,3,3,3,3,3,3,3,3,3,3,2,3,3,3,3,3,3,3,3,3,3,3,3,3,3,3,3,3,3,3,3,3,3,3,3,3,3,3,3,3,3,3,3,3,3,3,3,3,3,3,3,3,3,3,3,3,3,3,3,3,3,3,3,3,3,3,3,3,3,3,3,3,3,3,3,3,3,3,3,3,3,3,3,3,3,3,3,3,3,3,3,3,3,3,3,3,3,3,3,3,3,3,3,3,3,3,3,3,3,3,3,3,3,3,3,3,3,3,3,3,3,3,3,3,3,3,3,3,3,3,3,3,3,3,3,3,3,3,3,3,3,3,3,3,3,3,3,3,3,3,3,3,3,3,3,3,3,3,3,3,3,3,3,3,3,3,3,3,3,3,3,3,3,3,3,3,3,3,3,3,3,3,3,3,3,3,3,3,3,3,3,3,3,3,3,3,2,3,3,3,3,3,3,3,3,3,3,3,3,3,3,2,2,3,3,3,3,3,3,3,3,3,3,3,3,3,3,3,3,3,3,3,3,3,3,3,3,3,3,3,3,3,3,3,3,3,3,3,3,3,3,3,3,3,3,3,3,3,3,3,3,3,3,3,3,3,3,3,3,3,3,3,3,3,3,3,3,3,3,3,3,3,3,3,3,3,3,3,3,3,3,2,3,3,3,3,3,3,3,3,3,3,3,3,3,3,3,3,3,3,2,2,3,3,3,2,3,3,3,3,3,3,3,3,3,3,3,3,3,3,3,3,2,3,3,3,3,3,3,3,3,3,3,3,3,3,3,3,3,3,3,3,3,3,3,3,3,3,3,3,3,3,3,3,3,3,3,3,3,3,3,3,3,3,3,3,3,3,3,3,3,3,3,3,3,3,3,3,3,3,3,2,2,3,3,3,3,3,3,3,3,3,3,3,3,3,3,2,2,2,2,3,3,3,3,2,2,2,3,3,3,3,3,3,3,3,3,3,3,3,3,2,2,2,3,3,3,3,3,3,3,3,3,3,3,3,3,3,3,3,3,3,3,3,3,3,3,3,3,3,3,3,3,3,3,1,3,3,3,3,3,3,3,3,3,3,3,3,3,3,3,3,3,3,3,3,3,3,3,3,3,3,3,3,3,3,3,3,3,3,3,3,3,3,3,3,2,2,2,2,2,3,3,3,3,3,2,3,3,3,3,3,3,3,3,3,3,3,3,3,3,3,2,3,3,3,3,3,3,3,3,3,3,3,3,3,3,3,3,3,3,3,3,3,3,3,3,3,3,3,3,3,3,3,3,3,3,3,3,3,3,3,3,3,3,3,3,3,3,3,3,3,0,3,3,3,3,3,3,2,3,3,2,2,3,3,3,1,3,3,1,1,3,3,3,2,2,2,3,3,3,3,3,3,3,3,3,3,3,3,2,2,3,3,3,3,3,3,3,3,3,2,2,3,3,3,3,3,3,3,3,3,3,3,3,3,3,3,3,3,3,3,3,3,3,3,3,3,3,3,3,3,3,3,3,3,3,3,3,3,3,3,3,3,3,3,3,3,3,3,3,3,0,3,3,3,3,3,3,2,2,3,2,2,2,2,2,1,1,3,1,3,3,3,2,2,3,3,3,3,3,3,3,3,3,3,3,3,3,3,2,3,3,3,3,3,3,3,3,2,2,2,2,2,3,3,3,3,3,3,3,3,3,3,3,3,3,3,3,3,3,3,3,3,3,3,3,3,3,3,3,3,3,3,3,3,3,3,3,3,3,3,3,3,3,3,3,3,3,3,3,3,3,3,3,3,3,3,3,3,3,3,3,3,2,2,2,2,1,1,1,3,3,3,2,3,3,3,2,2,2,3,3,3,3,3,3,3,3,3,3,3,3,3,3,2,3,3,2,2,2,2,2,3,3,3,3,3,3,3,3,3,3,3,3,3,3,3,3,3,3,3,3,3,3,3,3,3,3,3,3,3,3,3,3,3,3,3,3,3,3,3,3,3,3,3,3,3,3,3,3,3,3,3,3,3,3,3,3,3,3,3,3,3,3,2,3,2,2,2,2,2,3,3,2,3,2,3,3,2,2,3,3,3,3,3,3,3,3,3,3,3,3,3,3,2,2,3,3,3,3,3,3,3,3,3,3,3,3,3,3,3,3,3,3,3,3,3,3,3,3,3,3,3,3,3,3,3,3,3,3,3,3,3,3,3,3,3,3,3,3,3,3,3,3,3,3,3,3,3,3,3,3,3,3,3,3,3,3,3,3,3,2,3,2,2,3,2,2,2,2,3,3,3,3,3,3,3,3,2,3,3,3,3,3,3,3,3,3,3,3,3,3,3,3,3,2,3,3,3,3,3,3,3,3,3,3,3,3,3,3,3,3,3,3,3,3,3,3,3,3,3,3,3,3,3,3,3,3,3,3,3,3,3,3,3,3,3,3,3,3,3,3,3,3,3,3,3,3,3,3,3,3,2,3,3,3,3,2,2,3,2,2,2,2,2,2,2,2,2,3,3,2,3,3,3,3,2,3,2,2,2,3,2,3,3,3,3,3,3,3,3,3,3,3,3,2,2,3,3,3,3,3,3,3,3,3,3,3,3,3,3,3,3,3,3,3,3,3,3,3,3,3,3,3,3,3,3,3,3,3,3,3,3,3,3,3,3,3,3,3,3,3,3,3,3,3,3,3,3,3,3,3,3,3,3,3,3,3,3,2,2,2,2,2,2,2,2,2,2,2,2,3,3,3,2,2,2,3,2,2,2,2,2,3,3,2,2,2,3,2,2,2,3,3,3,2,2,2,3,3,2,3,3,3,3,3,3,3,3,3,3,3,3,3,3,3,3,3,3,3,3,3,2,3,3,3,3,3,3,3,3,3,3,3,3,3,3,3,3,3,3,3,3,3,3,3,3,3,3,3,3,3,3,3,3,2,3,2,2,2,2,2,2,2,2,2,2,2,2,2,2,2,2,2,2,2,2,2,2,2,2,2,2,2,3,2,2,3,3,2,2,2,3,3,3,2,2,2,3,2,3,3,3,3,3,3,3,3,3,3,3,3,3,3,3,3,3,3,3,3,2,2,2,2,3,3,3,3,3,3,3,3,3,3,3,3,3,3,3,3,3,3,3,3,3,3,3,3,3,3,3,2,2,2,3,2,2,2,2,2,2,2,2,2,2,2,2,2,2,2,2,2,2,2,2,2,2,2,2,2,2,2,2,2,3,2,2,3,3,2,2,2,3,3,3,2,2,2,2,2,2,3,3,3,3,3,3,3,3,3,3,3,3,3,3,3,3,3,3,2,3,3,3,2,3,3,3,3,3,3,3,3,3,3,3,3,3,3,3,3,3,3,3,3,3,3,3,3,3,3,3,3,2,2,3,3,3,3,2,2,2,2,2,2,2,2,2,2,2,2,2,2,2,2,2,2,2,2,2,2,2,2,2,2,2,2,2,3,2,2,2,2,2,2,2,2,2,2,2,2,2,2,3,3,3,3,3,3,3,3,3,3,3,3,3,3,3,3,3,2,3,3,3,3,3,3,3,3,3,3,3,3,3,3,3,3,3,3,3,3,3,3,3,3,3,3,3,3,3,3,3,3,3,3,3,2,3,3,2,2,2,2,2,2,2,2,2,2,2,2,2,2,2,2,2,2,2,2,2,2,2,2,2,2,2,2,2,2,2,2,2,2,2,2,2,2,2,2,2,2,2,2,2,2,3,3,3,3,3,3,3,3,3,3,3,3,3,3,3,2,3,3,3,3,3,3,3,3,3,3,3,3,3,3,3,3,3,3,3,3,3,3,3,3,3,3,3,3,3,3,3,3,3,3,3,2,3,2,2,2,2,2,2,2,2,2,2,2,2,2,2,2,2,2,2,2,2,2,2,2,2,2,2,2,2,2,2,2,2,2,2,2,2,2,2,2,2,3,2,2,2,2,2,2,2,3,3,3,3,3,3,3,3,3,3,3,3,3,2,2,2,3,3,3,3,3,3,3,3,3,3,3,3,3,3,3,3,3,3,3,3,3,3,3,3,3,3,3,3,3,3,3,3,3,3,3,2,2,2,2,2,2,2,2,2,2,3,3,2,2,2,2,3,2,2,2,2,2,2,2,2,2,2,2,2,2,2,2,2,2,2,2,2,2,2,2,2,3,3,3,3,2,2,2,3,3,3,3,3,3,3,2,3,3,3,3,3,3,2,2,3,3,3,3,3,3,2,3,3,3,3,3,3,3,3,3,3,3,3,3,3,3,3,3,3,3,3,3,3,3,3,3,3,2,2,3,3,2,3,3,2,2,2,3,2,2,3,2,2,2,2,2,3,2,2,2,2,2,2,2,2,2,2,2,2,2,2,2,2,2,2,2,2,2,2,2,2,2,2,2,2,2,2,2,3,3,3,3,3,3,3,3,3,2,2,3,2,2,2,2,2,2,2,3,3,3,3,3,3,3,3,3,3,3,3,3,3,3,3,3,3,3,3,3,3,3,3,3,3,3,3,3,3,2,3,2,2,2,3,2,2,2,2,3,3,2,3,2,2,2,2,2,2,3,2,3,3,3,2,2,3,2,2,2,2,2,2,2,2,2,2,2,2,2,2,2,2,2,2,2,3,3,2,3,2,3,3,3,3,3,2,2,3,3,2,2,2,2,2,2,2,2,2,2,2,3,3,3,3,3,3,3,3,3,3,3,3,3,3,3,3,3,3,3,3,3,3,3,3,3,3,3,3,3,3,2,2,2,2,2,3,3,3,3,3,2,2,2,2,2,2,2,3,3,2,3,3,3,2,2,3,3,2,2,2,2,2,2,2,2,2,2,2,2,2,2,2,2,2,2,2,3,2,2,3,2,3,3,2,2,2,2,2,2,2,2,2,2,2,2,2,2,2,2,3,3,3,3,3,3,3,3,3,3,3,3,3,3,3,3,3,3,3,3,3,3,3,3,3,3,2,2,3,2,2,3,3,2,2,3,3,3,3,3,3,2,2,2,2,2,2,2,3,3,3,3,3,3,3,3,3,3,2,2,2,2,2,2,2,2,2,2,2,2,2,2,2,2,2,2,2,2,2,2,3,3,2,2,2,2,2,2,2,2,2,2,2,2,2,2,2,2,3,3,3,3,3,3,3,3,3,3,2,2,3,3,3,3,3,3,3,3,3,3,3,3,2,2,3,2,2,3,2,2,3,3,3,2,2,3,0,3,3,3,3,3,2,2,2,2,3,3,3,3,2,3,3,3,3,3,3,3,3,2,2,2,2,2,2,2,2,2,2,2,2,2,2,2,3,3,3,2,2,2,2,2,2,2,2,2,2,2,2,2,2,2,2,2,2,2,2,2,3,3,3,3,3,3,3,3,3,2,2,2,2,3,3,2,3,3,3,3,3,3,3,3,3,2,2,2,2,2,2,3,3,0,0,0,0,0,0,0,3,3,3,3,3,2,2,2,3,3,3,3,2,2,3,3,3,3,2,2,2,2,2,2,2,2,2,2,2,2,2,2,2,2,2,2,3,3,3,2,3,2,2,2,2,2,2,2,2,2,2,2,2,2,2,2,2,2,2,3,3,3,3,0,2,3,3,3,3,2,2,2,2,2,2,3,3,3,3,3,0,3,3,3,3,3,2,2,2,2,2,2,3,0,3,0,0,0,0,3,3,0,3,3,3,2,2,2,3,3,3,3,3,2,2,3,3,3,3,2,2,2,2,2,2,2,2,2,2,2,2,2,2,2,3,3,3,3,2,2,3,2,2,2,2,2,2,2,2,2,2,2,2,2,2,2,2,2,3,2,2,3,3,0,0,2,2,2,2,2,2,2,2,2,2,2,3,3,3,3,3,3,3,2,3,2,2,2,2,2,2,2,3,3,3,0,0,0,3,3,3,3,2,2,3,3,3,3,3,3,3,3,3,3,2,3,3,3,3,3,2,2,2,2,2,2,2,2,2,2,2,2,2,2,2,2,3,3,2,2,3,3,2,2,2,2,2,2,3,3,2,2,2,2,2,2,2,2,2,2,2,2,3,2,2,2,2,2,2,2,2,2,2,2,2,2,2,3,2,3,3,3,3,3,2,2,2,2,2,2,2,3,3,3,3,3,0,3,3,3,3,3,2,2,3,3,3,3,3,3,3,3,3,3,2,3,3,3,3,3,2,2,2,2,2,2,3,2,2,2,2,2,2,2,2,2,2,2,2,2,2,2,2,2,2,3,2,3,3,2,2,2,2,2,2,2,2,2,2,2,2,2,2,2,2,2,2,2,2,2,2,2,2,2,2,2,2,3,3,3,3,3,3,3,3,2,2,2,2,2,2,3,3,3,3,0,0,0,3,3,3,3,3,3,2,3,3,3,3,3,3,3,3,2,3,3,3,3,3,3,3,2,2,2,2,2,2,3,2,3,3,3,2,2,2,2,2,2,2,2,2,2,2,2,2,2,3,3,2,2,2,2,2,2,2,3,2,2,2,2,2,2,2,2,2,2,2,2,2,2,2,2,2,2,2,2,2,2,2,3,3,3,2,2,2,2,2,2,2,2,2,2,2,3,3,3,3,0,3,3,3,3,3,3,3,3,3,3,3,3,3,3,3,2,2,3,2,2,2,2,3,2,2,2,2,2,3,3,3,3,3,2,2,2,2,2,2,2,2,2,3,2,2,2,2,2,3,3,2,2,2,2,2,2,2,2,2,2,2,2,2,2,2,2,2,2,2,2,2,2,2,2,2,2,2,2,2,2,3,2,3,3,2,2,2,2,2,3,2,2,2,2,2,2,3,3,3,0,3,3,3,3,3,3,3,3,3,3,3,3,3,3,3,3,2,3,2,2,2,3,3,2,2,2,2,2,3,3,3,3,3,3,3,2,2,2,2,2,2,2,2,2,3,2,2,2,2,2,3,2,2,2,2,2,3,3,2,2,2,2,2,2,2,2,2,2,2,2,2,2,2,2,2,2,2,2,2,2,2,2,3,3,3,3,2,2,2,3,3,2,2,2,2,2,3,3,3,3,3,3,3,3,3,3,3,3,3,3,3,3,3,3,2,2,2,2,2,3,3,3,3,3,2,2,2,2,3,3,3,3,3,3,2,2,2,2,2,2,2,2,2,2,3,2,2,2,2,2,2,2,2,2,2,3,3,3,3,3,2,2,2,2,2,2,2,2,2,2,2,2,2,2,2,2,2,2,2,2,2,3,2,3,3,3,2,2,2,3,2,2,2,2,3,3,2,2,2,3,3,3,3,3,3,3,3,3,3,3,3,3,3,3,2,2,2,2,2,3,3,3,3,3,2,1,1,2,2,3,3,3,2,2,3,2,2,2,3,2,2,2,2,2,2,2,2,2,2,2,2,2,2,2,2,2,3,3,3,3,3,2,2,2,2,3,3,2,2,2,2,2,2,2,2,2,2,2,2,2,2,3,2,2,2,2,2,2,2,2,2,2,2,2,2,2,2,2,2,3,3,3,3,3,3,3,3,3,3,3,3,3,3,3,2,2,2,2,2,2,2,3,3,3,3,1,2,2,3,3,3,3,2,2,3,2,2,3,3,3,3,3,2,2,2,2,2,2,2,2,2,2,2,2,2,3,3,3,3,3,2,2,2,2,2,3,3,3,2,2,2,2,2,2,2,2,2,2,2,3,3,3,3,3,3,2,3,2,2,2,3,2,2,2,2,2,2,3,3,3,3,3,3,3,3,2,3,3,3,3,3,3,3,3,3,3,3,2,2,2,2,3,3,3,3,3,3,3,3,3,3,2,2,2,2,3,3,3,3,3,3,3,2,2,2,2,2,2,2,2,2,2,2,2,2,3,3,3,3,3,3,2,2,3,2,2,3,2,2,2,2,3,3,2,2,2,2,2,2,2,2,3,3,3,3,3,3,3,3,3,3,2,2,3,3,3,3,3,3,3,3,3,3,3,2,2,3,3,3,3,3,3,3,3,3,3,3,3,2,2,2,3,3,3,2,3,2,2,2,2,3,2,2,2,2,3,3,3,2,3,3,3,3,2,2,2,2,2,2,2,2,2,2,2,2,3,3,3,2,2,2,2,3,3,3,3,3,3,2,2,2,2,3,2,2,2,2,2,2,2,2,3,3,3,3,3,3,3,3,3,3,3,3,3,3,3,3,3,3,3,3,3,3,3,2,2,3,3,3,3,3,3,3,3,3,3,3,2,2,2,2,2,3,3,2,2,2,2,2,2,2,2,2,2,2,2,2,2,2,2,2,3,3,3,2,2,2,2,2,2,2,2,2,2,2,3,3,3,3,3,3,3,3,3,3,3,3,2,2,2,2,2,3,3,3,2,0,0,2,2,3,3,3,3,3,3,3,3,3,3,3,3,3,3,3,3,3,3,3,3,3,3,3,2,2,2,2,2,2,2,2,3,3,3,3,3,3,3,3,2,2,2,2,3,2,2,2,2,2,2,2,2,2,2,2,2,2,2,2,2,2,2,3,3,2,2,2,2,2,2,2,2,2,2,3,3,3,3,3,3,3,3,3,3,3,3,3,2,2,2,2,2,2,3,3,2,0,0,0,2,3,3,3,3,3,3,3,3,3,3,3,3,3,3,3,3,3,3,3,3,3,3,3,2,2,2,2,2,3,3,3,3,3,3,3,3,3,3,3,2,2,2,2,2,2,2,2,2],
 "timestamp":"2018-10-01 23:55:03.914721085 +0200 CEST"
}
