# Supplementary material for: Imitating the winner leads to discrimination in spatial prisoner’s dilemma model
Source: Sci Rep. 2019 Mar 7;9:3776. doi: 10.1038/s41598-019-40583-w (PMC6405999; doi:10.1038/s41598-019-40583-w)
Supplement: Supplementary file 2 — figure_generation [file 41598_2019_40583_MOESM2_ESM.zip › figure_generation/single_run/temporary.ipynb]

# %% [code]
import numpy as np
import json

# %% [code]
with open("snap00.json", "r") as dfile:
    data = json.load(dfile)

# %% [code]
data.keys()

# %% [code]
data['metadata']

# %% [code]
