# Supplementary material for: Imitating the winner leads to discrimination in spatial prisoner’s dilemma model
Source: Sci Rep. 2019 Mar 7;9:3776. doi: 10.1038/s41598-019-40583-w (PMC6405999; doi:10.1038/s41598-019-40583-w)
Supplement: Supplementary file 2 — figure_generation [file 41598_2019_40583_MOESM2_ESM.zip › figure_generation/single_run/snap10.json]

{"metadata":{"Ndps":"500","tpdp":"8","BadgeDist":"2","RNGseed":"4","mu":"0.001","w":"0.03","b":"2","fname":"snap10","N":"100"},
 "timeSeries":[[9929,9890,9834,9830,9815,9792,9790,9748,9771,9680,9675,9701,9649,9530,9598,9524,9484,9416,9442,9363,9422,9416,9495,9466,9477,9437,9464,9474,9526,9507,9433,9513,9401,9317,9235,9273,9242,9235,9097,9108,8970,8983,8876,8864,8894,8970,9006,9016,8992,9089,9035,8990,8967,9046,9034,9120,9102,8971,9036,9047,9092,9090,9019,9015,8798,8747,8808,8835,8928,8892,8865,8843,8851,8914,8902,8935,8968,8976,8993,8983,8928,9006,9024,8929,8899,8985,9042,9166,9135,9259,9242,9211,9343,9361,9314,9391,9388,9265,9240,9168,9264,9295,9300,9336,9364,9331,9311,9326,9434,9445,9455,9464,9443,9325,9337,9305,9143,9127,9201,9226,9183,9125,9045,9127,9036,8838,8834,8875,8955,8917,8754,8799,8814,8733,8863,9007,9032,8953,8955,8854,8952,8965,8953,9021,9128,9267,9284,9446,9424,9477,9495,9486,9429,9463,9389,9420,9337,9361,9394,9487,9531,9439,9336,9332,9367,9497,9449,9337,9305,9181,9139,9149,9167,9053,9137,9275,9129,9168,9257,9296,9233,9155,9115,9030,9139,9168,9153,9152,9084,9096,9078,9103,9072,9024,8982,8969,9053,9015,9042,9180,9160,9290,9213,9077,9199,9169,9117,9149,9138,8975,8926,8880,8959,8855,8715,8669,8717,8671,8805,8964,8885,8792,8875,8804,8931,8967,8991,9105,9118,9166,9244,9292,9416,9355,9390,9338,9221,9027,9059,9085,9109,9022,9077,9119,9133,9026,9102,9068,8968,9085,9130,9137,8933,8808,8727,8804,8791,8818,8844,8803,8883,8778,8884,8887,8803,8876,8889,8935,9036,9035,9066,9098,9176,9098,9180,9297,9253,9207,9234,9234,9157,9187,9203,9226,9223,9219,9202,9190,9291,9265,9186,9234,9219,9308,9343,9405,9337,9262,9225,9165,9160,9120,9030,9156,9088,9083,8975,8857,8847,8836,8861,8855,8836,8791,8920,8928,9006,9151,9160,9106,9071,8932,8986,8950,8958,8991,8998,9009,8985,9097,9136,9095,9027,8978,9151,9105,9105,9150,9090,9000,8961,9028,9096,9062,9110,9160,9238,9114,9112,9113,9118,9128,9023,9067,9112,9157,9071,9090,9105,9275,9251,9267,9210,9227,9320,9372,9474,9462,9391,9387,9310,9285,9343,9274,9427,9441,9369,9367,9319,9375,9411,9367,9339,9435,9438,9425,9410,9425,9481,9485,9407,9377,9390,9383,9524,9469,9424,9349,9312,9312,9317,9344,9324,9299,9291,9256,9333,9183,9253,9191,9357,9219,9367,9333,9352,9240,9289,9311,9249,9253,9234,9263,9300,9340,9423,9433,9419,9393,9340,9149,9050,9040,9005,8975,8984,9022,9045,9020,9142,9079,9113,9109,9186,9178,9160,9252,9289,9200,9179,9171,9137,9181,9131,9100,9127,9069,9149,9101,9064,9085,9003,8880,8902,8961,8852,8930,8991,8885,8901,8767,8708,8712,8665,8699,8722,8714,8649,8611,8740,8738,8766,8777,8721,8707,8627,8660,8678,8691,8650,8705,8698,8617,8651,8598,8509,8532,8372,8428,8404,8489],[13,32,75,65,89,94,98,63,69,60,61,62,45,73,49,74,89,145,163,172,106,126,82,53,60,77,62,47,82,94,78,84,140,131,111,99,85,104,110,130,216,235,202,253,221,239,195,193,222,191,195,205,225,213,234,233,278,338,370,388,397,402,459,373,479,572,586,541,548,569,545,516,511,502,522,472,442,450,423,338,401,313,268,326,322,301,306,262,219,157,99,177,200,184,224,220,230,234,292,329,274,295,307,271,230,260,231,176,167,126,94,131,184,215,252,288,308,318,268,276,235,282,301,211,242,320,409,417,424,372,452,426,435,483,441,456,390,406,406,485,484,465,577,525,510,383,311,263,235,235,263,245,286,231,258,240,210,262,248,230,244,257,369,380,394,361,372,498,463,542,618,648,650,705,686,560,628,607,550,501,527,516,535,641,583,560,544,542,621,645,676,599,655,692,643,664,617,710,668,603,560,476,543,570,515,507,543,558,552,614,666,700,688,751,843,908,864,959,920,812,803,832,753,781,653,641,685,616,661,651,528,462,398,391,380,398,455,502,451,362,402,451,429,430,402,429,446,476,503,458,421,468,630,694,778,734,716,766,790,826,731,786,721,688,755,690,722,687,609,624,585,616,575,596,591,479,550,586,629,618,696,610,562,549,539,529,517,454,363,429,425,384,368,393,385,393,414,485,535,530,532,540,562,525,590,640,731,821,842,827,805,866,862,870,743,680,621,571,621,665,656,654,650,723,760,751,690,684,717,634,542,545,564,618,553,629,628,543,555,602,604,558,526,551,532,494,412,453,499,525,492,489,505,522,454,415,458,437,542,549,584,520,515,473,458,430,415,407,427,370,388,385,309,352,235,253,208,227,274,294,256,271,334,306,281,288,345,379,402,365,400,466,382,367,263,299,359,443,443,404,383,370,339,330,309,331,304,371,340,454,321,385,310,337,344,397,374,333,391,384,383,376,438,399,326,303,355,290,307,357,424,464,484,486,433,440,413,451,473,446,470,495,521,560,568,511,490,512,520,451,473,426,410,350,376,392,338,347,381,447,493,565,582,496,561,447,418,487,460,589,696,746,745,716,701,773,786,862,870,849,821,869,868,862,971,847,756,758,820,796,705,687,690,710,750,659,841,815,853,809],[27,46,58,78,73,97,91,159,132,226,222,203,265,333,303,296,337,346,286,355,354,293,263,254,255,241,270,231,207,251,356,281,342,419,547,511,568,547,611,563,562,619,714,699,725,702,741,741,719,681,723,774,777,705,691,606,591,661,571,513,489,474,472,561,687,658,568,569,473,466,513,544,577,517,514,538,550,506,533,613,567,571,620,600,606,556,581,514,568,498,559,535,415,419,394,325,353,451,425,453,399,375,344,347,352,333,383,398,307,348,403,348,324,398,358,369,496,498,493,474,546,523,572,577,676,781,701,661,567,665,771,740,694,697,621,476,522,555,563,575,531,505,397,396,296,287,311,212,258,221,146,188,207,228,285,281,346,312,273,209,173,221,240,248,214,112,132,132,160,176,184,175,169,199,161,155,195,167,175,171,163,217,263,271,264,228,244,209,211,192,213,269,229,212,311,276,273,214,223,181,248,201,207,269,206,280,256,198,253,369,378,354,310,361,370,355,368,306,247,205,242,333,298,314,324,294,232,185,155,145,204,193,142,182,157,212,276,386,432,493,426,438,436,410,439,520,434,419,503,422,412,351,379,449,424,393,423,363,323,326,350,393,333,380,377,364,303,322,305,260,263,177,160,217,158,124,98,90,77,73,79,120,147,161,145,173,167,228,223,195,284,285,313,218,208,137,179,184,175,241,231,242,288,168,185,196,211,205,251,285,278,243,246,295,279,320,306,223,195,175,184,298,203,202,163,189,239,223,210,197,239,289,356,339,245,250,232,239,290,314,377,334,305,333,315,303,278,345,329,274,248,221,316,299,333,297,287,327,233,91,72,92,131,119,142,148,80,95,147,172,221,249,262,272,263,250,322,320,308,252,273,295,264,198,180,183,141,117,65,89,106,63,109,124,54,72,101,126,166,181,198,219,270,285,308,326,305,316,308,267,230,283,207,232,208,273,270,263,297,322,336,333,254,249,237,240,199,279,320,467,478,441,443,474,475,425,447,442,324,382,315,278,184,185,199,151,166,215,217,261,258,247,331,375,338,410,398,480,496,426,463,513,474,482,501,547,554,588,581,590,541,472,458,409,404,378,439,452,358,355,333,280,339,345,386,474,515,493,444,402,505,599,622,615,636,697,651,643,644,593],[31,32,33,27,23,17,21,30,28,34,42,34,41,64,50,106,90,93,109,110,118,165,160,227,208,245,204,248,185,148,133,122,117,133,107,117,105,114,182,199,252,163,208,184,160,89,58,50,67,39,47,31,31,36,41,41,29,30,23,52,22,34,50,51,36,23,38,55,51,73,77,97,61,67,62,55,40,68,51,66,104,110,88,145,173,158,71,58,78,86,100,77,42,36,68,64,29,50,43,50,63,35,49,46,54,76,75,100,92,81,48,57,49,62,53,38,53,57,38,24,36,70,82,85,46,61,56,47,54,46,23,35,57,87,75,61,56,86,76,86,33,65,73,58,66,63,94,79,83,67,96,81,78,78,68,59,107,65,85,74,52,83,55,40,25,30,47,33,72,101,59,28,14,43,16,10,48,58,18,32,77,112,87,58,14,44,59,97,84,67,33,29,44,72,64,91,57,61,67,36,32,33,37,84,80,44,84,95,57,42,30,66,43,33,72,68,51,64,28,19,70,43,74,101,92,98,92,94,66,38,24,53,44,72,73,52,48,85,58,60,63,89,58,41,26,25,18,37,26,35,37,44,58,49,71,69,70,53,43,45,36,43,62,45,65,70,86,56,50,81,86,109,89,89,71,100,99,117,60,75,68,83,88,64,93,79,114,128,123,111,105,97,100,81,64,65,70,69,65,64,77,98,120,151,137,81,83,117,60,52,56,36,56,44,58,72,67,55,24,54,89,116,161,125,119,69,73,84,88,72,83,71,53,65,51,16,35,68,65,84,58,80,73,54,43,43,72,88,60,88,142,162,156,112,101,131,184,146,120,85,93,121,144,181,80,50,31,36,35,71,81,81,86,102,75,56,101,86,99,79,60,67,63,61,101,104,104,79,52,61,87,94,119,126,159,160,116,82,79,103,102,67,67,86,92,87,58,130,99,88,92,113,116,98,96,90,67,93,63,41,47,28,8,12,14,24,27,38,33,27,48,55,68,65,108,113,95,87,61,93,102,118,109,77,73,86,55,73,84,117,132,146,128,175,159,129,115,72,59,42,41,42,42,61,86,76,37,40,58,54,55,70,132,176,173,135,126,75,32,58,80,74,72,86,16,19,51,58,86,97,92,97,37,77,105,112,136,114,99,109]],
 "badgeDist":[0,0,0,0,0,0,0,0,0,0,0,0,0,0,0,0,0,0,0,0,0,0,0,0,0,0,0,0,0,0,0,0,0,0,0,0,0,0,0,0,0,0,0,0,0,0,0,0,0,0,0,0,0,0,0,0,0,0,0,0,0,0,0,0,0,0,0,0,0,0,0,0,0,0,0,0,0,0,0,0,0,0,0,0,0,0,0,0,0,0,0,0,0,0,0,0,0,0,0,0,0,0,0,0,0,0,1,0,0,0,0,0,0,1,1,0,0,0,0,0,0,0,0,0,0,0,0,0,0,0,0,0,0,0,0,0,0,0,0,0,0,0,0,0,0,0,0,0,0,0,0,0,0,0,0,0,0,0,0,0,0,0,0,0,0,0,0,0,0,0,0,0,0,0,0,0,0,0,0,0,1,0,0,0,0,0,0,0,0,0,0,0,0,0,0,0,0,0,0,0,0,0,0,0,0,0,0,0,0,0,0,0,0,0,0,0,0,0,0,0,0,0,0,1,0,0,0,0,0,0,0,0,0,0,0,0,0,0,0,0,0,0,0,0,0,0,0,0,1,0,0,0,0,0,0,0,0,0,0,0,0,0,0,0,0,0,0,0,0,1,0,0,1,0,0,0,0,0,0,0,0,1,0,0,0,0,1,0,0,0,0,0,0,0,0,0,0,0,0,0,0,0,0,0,0,0,0,0,0,0,0,0,0,0,0,0,0,0,0,0,0,0,0,0,0,0,0,0,0,0,0,0,0,0,0,0,0,0,0,0,0,0,0,0,0,0,0,0,0,0,0,0,0,0,0,0,0,1,0,0,0,0,0,0,0,0,0,0,0,0,0,0,0,0,1,0,0,1,0,0,0,0,0,0,0,0,0,0,0,0,0,0,0,0,0,0,0,0,0,0,0,0,0,0,0,0,0,0,0,0,0,0,0,0,0,0,0,0,0,0,0,0,0,0,0,0,0,0,0,0,0,0,0,0,0,0,0,0,0,0,0,0,0,0,0,0,0,0,0,0,0,0,0,0,0,0,0,0,0,0,0,0,0,0,0,0,1,0,0,0,0,0,0,0,0,0,0,0,0,0,0,0,0,0,0,0,1,0,0,0,0,0,0,0,0,0,0,0,0,1,0,0,0,0,0,0,0,0,0,0,1,0,1,0,0,0,0,0,0,0,0,0,0,0,0,0,0,0,0,0,0,0,0,0,0,0,0,0,1,0,0,0,0,0,0,0,0,0,0,0,0,0,0,0,0,0,0,0,0,0,0,0,0,0,0,0,0,0,0,0,1,0,0,0,0,0,0,0,0,1,0,0,0,0,0,0,0,0,0,0,0,0,1,0,0,0,0,0,0,0,0,0,0,0,0,0,0,0,0,0,0,0,0,0,0,0,0,0,0,0,0,0,0,0,0,1,0,0,0,0,0,0,0,0,0,0,0,0,0,0,0,0,0,0,0,1,1,0,0,0,0,0,0,0,0,0,0,0,0,0,0,0,0,1,0,0,0,0,0,0,0,0,0,0,0,1,0,0,0,0,0,0,0,0,0,0,0,0,0,0,0,0,0,0,0,0,0,0,0,0,0,0,0,0,0,0,0,0,0,0,0,0,0,0,0,1,0,0,0,0,0,0,0,0,0,0,0,0,1,0,0,0,0,0,0,0,0,0,0,0,0,0,0,0,0,0,0,0,0,0,0,0,1,0,0,0,0,0,0,0,0,0,0,1,0,0,0,0,0,1,0,0,0,0,0,0,0,0,0,1,0,1,0,0,0,0,0,0,0,0,0,0,0,0,0,0,0,0,1,0,0,0,0,0,0,0,0,0,0,0,0,0,0,0,0,0,0,1,1,0,0,0,0,0,0,0,0,0,0,0,0,1,0,0,0,1,0,0,0,1,0,0,0,0,0,0,1,0,0,0,0,0,0,0,0,0,0,0,0,0,0,0,0,0,0,0,0,0,0,0,0,0,0,0,0,0,0,0,0,0,1,0,0,0,0,0,0,0,0,0,0,0,1,0,0,0,0,0,0,0,0,0,0,0,0,1,0,0,0,0,0,0,1,0,0,1,0,0,0,1,0,0,0,0,1,0,1,0,0,0,0,0,0,0,0,0,0,0,0,0,0,0,0,1,0,0,0,0,0,0,0,0,0,0,0,0,0,0,0,0,0,0,0,0,0,0,0,0,0,0,0,0,0,0,0,0,0,0,1,0,0,0,0,0,0,0,0,0,0,0,0,1,0,0,0,0,0,0,0,0,0,0,0,0,0,0,0,0,0,0,0,0,0,0,0,0,0,0,0,0,0,0,0,0,0,0,0,0,0,1,1,0,0,0,0,1,0,0,0,0,0,0,1,0,0,0,1,0,0,0,0,0,0,0,0,1,0,0,0,0,0,1,0,0,0,0,0,1,1,0,0,0,0,0,0,0,0,0,0,0,0,0,0,0,0,0,0,1,0,0,0,0,0,0,0,0,0,0,0,0,0,0,0,0,0,0,0,0,0,0,0,0,0,0,0,0,0,0,0,1,0,0,0,0,0,0,0,0,0,0,0,1,0,0,0,0,0,0,0,0,0,1,0,0,0,0,0,0,0,0,0,0,0,0,0,0,0,0,0,1,0,0,0,0,0,0,0,1,0,0,0,0,0,0,0,0,0,0,0,0,1,0,0,0,0,0,0,0,0,1,0,0,0,0,0,0,0,1,0,1,0,0,0,0,0,0,0,0,0,0,0,0,0,0,0,0,0,0,0,0,0,1,0,1,0,0,0,0,0,0,0,0,0,0,0,0,0,1,0,0,0,0,0,0,0,0,0,0,0,0,0,0,0,0,0,0,1,0,0,0,0,0,0,0,0,0,0,0,0,0,0,0,0,0,0,0,0,0,0,0,0,0,0,0,1,0,0,0,0,0,0,0,0,0,0,0,0,0,0,0,0,0,0,0,0,0,0,0,0,0,1,0,0,0,0,0,0,0,0,0,0,0,0,0,1,0,0,0,0,1,0,0,0,0,0,0,0,0,0,0,0,1,0,0,1,1,0,0,0,0,0,0,0,0,0,0,0,0,0,0,0,0,0,1,0,0,1,0,0,1,0,0,0,0,0,0,0,0,0,0,0,0,0,0,0,0,0,1,0,1,0,0,0,0,1,0,0,0,0,0,0,0,0,0,0,0,1,0,1,0,0,0,0,0,0,0,1,0,0,0,0,0,0,1,0,0,0,0,0,1,0,0,0,1,0,0,0,0,0,0,0,0,0,0,0,0,0,0,0,0,0,0,0,1,0,0,0,0,0,0,0,0,0,1,0,0,0,0,0,0,0,0,0,0,0,0,1,1,0,0,0,0,0,0,0,0,0,0,0,1,0,0,0,0,0,0,1,1,0,0,0,0,0,0,0,1,0,1,0,0,0,0,0,0,0,0,0,0,0,0,0,0,1,0,0,0,0,0,0,0,0,0,1,0,0,0,0,1,0,0,0,0,0,0,0,1,0,0,0,0,0,1,0,0,0,1,1,0,1,1,1,0,0,0,1,0,0,0,1,0,1,0,0,0,0,0,0,1,0,0,1,0,0,0,1,0,0,1,0,0,0,0,1,0,0,0,0,0,0,0,0,0,0,0,0,1,0,0,1,1,0,0,0,1,0,0,0,1,0,0,0,0,0,0,1,0,0,0,0,0,1,0,0,0,0,0,1,0,0,0,0,0,1,1,0,1,0,0,0,0,0,0,0,0,0,1,0,1,0,0,0,0,1,0,0,0,0,1,0,1,0,0,0,0,0,0,0,0,0,0,0,0,0,0,0,0,0,0,0,0,1,0,0,0,0,0,0,0,0,0,0,0,0,1,1,0,0,1,0,0,0,0,0,0,1,0,0,0,0,1,0,0,1,1,0,0,1,0,0,0,0,0,1,0,0,1,1,0,0,0,0,0,0,0,0,0,0,0,0,0,0,0,1,0,0,0,0,1,0,0,0,0,0,0,0,0,0,0,0,0,0,0,0,0,0,0,0,1,0,0,0,0,0,0,0,0,0,0,0,0,0,0,0,0,0,0,0,0,1,0,0,0,0,0,0,0,0,0,0,0,0,0,0,0,0,0,0,0,0,1,0,0,1,0,0,0,0,0,1,1,0,0,0,0,0,0,0,1,0,0,0,0,0,0,0,0,0,0,0,0,0,0,0,0,0,0,0,1,0,1,0,0,0,0,0,0,1,0,1,0,1,0,1,1,0,0,0,0,0,0,0,0,0,0,1,1,1,0,1,0,0,0,0,0,0,0,0,0,1,0,0,1,0,0,1,0,0,0,0,0,0,0,0,0,0,0,0,0,1,0,0,0,0,1,0,0,0,0,1,0,0,0,0,0,0,0,1,0,0,0,0,0,0,0,0,1,0,0,0,0,0,0,0,0,0,0,0,0,0,0,1,1,0,0,0,0,0,0,0,1,0,1,0,0,0,1,1,0,1,0,1,0,0,0,0,1,0,0,0,1,0,0,0,1,0,0,1,1,0,0,0,0,0,0,1,0,1,1,0,0,0,0,0,0,0,0,0,0,0,0,0,0,0,0,0,0,1,1,0,0,1,0,0,0,1,0,0,1,1,0,0,0,1,1,0,0,0,0,0,0,0,0,0,0,0,0,0,0,0,1,0,0,0,1,1,0,0,0,0,1,0,0,0,0,1,1,1,0,1,1,0,0,0,0,0,0,0,0,0,0,0,0,0,0,0,1,0,0,0,0,0,0,0,0,0,0,0,0,0,0,0,1,0,0,0,0,0,0,1,0,0,0,1,1,0,1,0,0,0,0,0,1,0,0,1,0,0,1,0,1,0,1,0,0,0,0,0,0,0,0,0,1,0,1,0,0,0,0,1,0,0,0,0,1,0,0,0,0,0,0,0,0,0,0,1,0,1,1,0,0,0,0,1,0,0,0,0,0,0,0,0,1,0,1,0,0,0,0,1,0,0,0,1,0,0,0,0,0,0,0,1,0,0,0,0,0,0,1,0,0,0,0,0,0,0,1,0,1,0,0,1,0,0,0,0,1,0,0,0,0,0,0,0,0,1,0,0,0,0,0,0,0,0,0,0,0,0,1,0,0,0,0,1,0,0,0,0,0,0,1,1,0,0,1,0,1,0,0,0,0,0,0,0,0,0,0,0,0,0,0,0,1,0,1,0,1,1,0,0,0,0,0,1,0,1,0,0,0,0,1,1,1,0,0,0,0,0,0,1,0,0,0,0,0,0,0,0,1,0,0,0,1,0,1,0,0,0,0,0,0,0,0,0,0,0,0,0,0,0,0,0,0,1,0,0,0,0,1,0,0,0,0,0,1,0,1,0,0,0,0,0,0,1,0,1,0,0,0,0,1,0,1,1,0,0,1,1,0,1,0,0,0,0,0,0,0,0,0,0,0,1,0,0,0,0,0,1,1,1,0,0,0,0,0,0,0,1,0,1,1,0,1,0,1,0,1,0,0,0,0,1,0,0,1,0,0,1,1,0,0,0,0,1,0,0,0,0,0,0,1,1,0,1,0,0,0,0,1,1,1,0,0,0,0,0,1,1,1,0,0,0,0,0,0,0,0,0,0,0,0,0,1,1,0,0,1,0,0,0,0,0,1,0,0,0,1,0,0,0,0,0,0,0,0,0,0,0,1,1,0,0,0,0,0,0,1,0,0,0,0,0,0,0,1,0,0,0,1,1,0,1,0,1,0,1,0,1,1,1,0,0,0,0,1,1,0,0,0,0,1,0,0,0,0,0,1,1,0,0,1,1,0,0,0,0,0,1,0,1,0,0,0,0,0,0,0,0,0,0,0,0,0,0,0,0,0,0,0,0,0,0,0,0,1,1,1,0,0,0,0,1,1,0,0,0,0,0,0,1,0,0,0,0,0,0,0,1,1,0,0,1,0,0,1,0,0,0,0,0,0,0,0,1,0,0,1,0,1,0,0,0,0,1,0,0,0,0,0,1,0,0,0,1,0,0,0,1,0,0,0,0,0,1,0,0,0,0,0,1,0,0,0,0,0,1,0,0,0,0,0,0,0,0,1,0,0,0,1,0,0,0,0,0,0,0,1,0,0,0,0,0,0,0,1,1,1,1,0,0,0,0,0,0,1,0,0,0,0,0,0,1,0,0,0,0,0,1,0,0,0,0,0,0,0,0,0,0,1,1,0,0,0,0,0,0,1,0,0,0,0,0,1,0,1,0,0,1,1,0,0,1,0,1,1,0,0,0,1,0,0,0,1,0,0,1,0,0,0,0,1,0,1,0,0,0,0,0,0,0,0,1,0,0,0,0,0,1,0,0,0,0,0,0,0,1,1,1,0,1,0,1,1,1,0,0,0,0,0,0,0,0,0,0,1,0,0,0,0,0,1,0,1,0,0,0,1,0,1,0,0,0,0,0,0,0,0,0,0,0,0,0,0,1,1,1,1,0,0,1,1,1,0,0,0,0,0,0,0,0,0,0,0,1,0,0,1,0,0,1,0,1,1,0,1,1,0,1,1,1,0,0,0,0,0,1,1,0,0,0,1,0,0,0,0,0,0,0,0,0,0,0,0,1,0,0,0,0,0,0,1,0,0,0,0,1,1,0,0,0,0,1,0,0,1,0,0,0,0,0,0,0,0,0,1,0,0,0,0,1,1,1,0,1,1,0,1,0,1,0,0,0,0,0,1,0,0,0,1,0,0,0,0,0,1,0,1,1,1,0,1,0,0,0,0,1,0,1,1,0,0,0,0,0,0,1,0,0,1,1,0,1,0,1,1,1,0,1,1,0,0,0,0,1,0,0,1,1,0,0,1,0,1,1,1,1,0,1,0,0,0,1,0,0,1,0,0,1,0,1,1,0,1,1,0,0,1,0,0,1,0,0,0,0,0,0,1,0,0,0,0,0,0,1,0,0,0,1,0,0,0,1,1,0,0,0,0,0,1,0,0,0,1,0,0,1,0,1,0,1,0,0,0,0,0,0,0,0,0,0,1,1,0,1,1,0,0,0,0,0,0,0,1,0,1,0,0,1,0,0,0,1,0,0,1,1,0,0,0,0,0,1,0,0,0,0,0,1,0,0,0,0,0,0,0,0,0,0,0,0,1,0,0,1,0,0,1,1,0,0,0,0,0,1,0,0,0,0,1,0,0,1,0,0,1,0,1,1,0,1,1,0,0,0,1,0,0,0,0,1,0,1,0,0,0,0,1,1,0,0,0,0,0,0,0,1,0,0,0,0,1,0,1,1,0,0,0,0,0,1,1,0,0,1,0,0,1,0,1,0,0,1,1,0,0,0,1,0,0,0,1,1,0,0,0,0,0,1,0,0,1,0,0,0,0,1,0,1,0,1,1,0,0,1,0,0,0,0,0,1,0,0,0,0,0,1,1,0,0,1,0,0,0,0,0,1,1,0,1,0,0,0,0,0,0,1,0,0,0,0,0,0,1,1,0,0,1,0,0,0,0,0,1,1,0,1,0,0,0,0,0,0,0,0,0,0,0,1,0,0,1,0,1,0,0,1,0,0,1,0,0,0,0,1,1,1,1,1,0,1,0,0,0,0,1,0,1,1,1,1,0,0,0,0,0,1,0,0,0,1,0,0,0,0,0,0,0,0,1,1,1,0,1,1,1,0,0,0,1,1,0,0,1,0,0,1,0,0,1,1,0,0,1,1,1,1,0,0,0,0,0,1,0,1,0,0,1,1,0,0,0,1,0,1,0,0,0,1,1,0,0,0,0,0,0,0,1,0,1,0,0,0,0,0,0,0,0,0,0,0,0,1,1,0,1,0,0,0,0,1,0,0,0,1,0,0,0,0,0,0,0,1,1,1,1,1,0,0,0,0,1,1,0,0,1,0,1,0,0,1,1,0,1,1,0,0,1,1,0,0,0,1,0,0,1,0,1,0,0,1,0,0,0,0,0,1,0,1,1,0,1,0,1,1,1,1,0,0,1,1,0,0,1,1,0,0,0,1,1,1,0,0,0,1,1,0,0,1,0,1,1,0,1,0,0,0,0,0,0,0,0,1,0,1,0,0,0,1,1,1,1,0,0,0,0,0,0,1,0,0,0,1,0,1,0,1,1,0,0,0,1,1,0,0,0,0,0,1,1,1,0,1,0,0,0,0,1,0,0,0,0,0,0,1,1,0,0,0,1,0,0,1,0,0,0,0,0,0,0,0,1,1,1,0,0,1,1,0,1,0,1,1,0,0,0,0,0,0,1,1,0,0,1,0,0,0,0,1,1,1,1,0,0,1,0,1,1,1,0,0,0,1,0,1,0,0,0,1,1,0,1,0,0,1,1,0,0,1,0,1,0,0,0,0,0,1,1,1,0,0,0,0,0,0,0,0,1,0,0,0,0,0,1,0,1,1,0,0,0,0,1,0,1,0,1,0,1,0,0,0,0,0,1,0,1,1,0,1,0,0,0,0,0,0,0,0,0,1,0,1,0,1,0,0,0,1,1,1,0,0,1,0,0,1,0,0,0,1,1,0,0,1,0,0,0,1,0,0,1,1,1,0,0,0,1,1,1,0,0,1,0,1,0,0,0,0,0,1,1,0,1,1,0,0,0,1,0,0,0,1,1,0,0,1,0,1,1,0,0,0,1,1,0,0,1,1,0,0,1,1,0,0,0,0,1,0,0,1,0,0,0,0,0,0,0,0,0,0,0,0,0,1,0,1,1,0,0,1,0,0,1,0,0,0,0,0,0,0,1,0,1,0,1,0,0,0,0,1,1,0,0,0,0,0,0,0,1,0,1,0,0,0,1,0,0,1,0,0,1,1,0,0,0,0,1,0,0,0,0,1,0,1,0,0,0,0,1,0,0,1,1,0,0,0,1,1,1,0,1,1,0,0,0,0,0,1,0,0,0,0,1,1,0,0,0,1,0,0,0,1,0,0,1,1,1,0,0,1,0,0,0,1,1,1,0,0,0,1,0,0,0,0,0,0,1,0,0,0,0,1,1,0,0,0,0,1,0,1,1,0,0,0,0,0,0,1,0,1,1,1,1,0,1,0,1,0,0,0,1,0,0,1,0,1,0,1,0,0,0,1,1,1,0,0,1,0,1,0,0,0,1,1,0,0,0,0,1,0,0,0,0,0,1,0,1,1,0,0,0,1,1,0,1,1,0,0,0,1,1,1,0,1,0,0,0,0,1,0,1,0,1,0,0,0,1,0,0,1,1,0,0,0,0,0,1,1,1,1,1,1,1,0,1,0,1,0,0,1,0,0,0,0,0,1,1,0,1,0,0,0,1,0,1,0,0,1,0,0,0,1,0,1,0,1,1,0,1,1,0,0,1,0,0,1,1,0,0,1,0,0,1,0,0,1,0,1,0,1,0,1,1,1,1,1,1,0,0,0,1,1,1,0,0,1,0,1,1,0,0,0,0,0,0,0,0,0,0,1,0,1,1,0,0,0,1,1,1,0,0,0,0,1,1,1,1,1,0,1,0,1,0,0,0,1,1,1,0,1,0,0,0,1,1,1,0,1,1,1,0,0,0,0,0,1,1,1,1,0,1,1,0,1,1,1,0,0,0,1,1,1,1,0,0,1,0,0,0,0,0,0,0,1,0,1,1,1,1,0,0,1,0,0,1,0,0,0,0,0,0,1,1,0,0,1,0,0,1,1,0,0,0,1,0,1,1,1,1,1,1,1,1,1,1,1,0,0,0,1,1,1,1,0,0,1,0,1,0,0,1,0,1,0,1,1,1,1,0,1,1,0,1,0,1,0,1,0,0,1,0,0,0,0,0,0,0,1,0,0,0,0,0,1,1,1,1,1,0,0,1,0,1,0,0,0,0,1,1,0,0,0,0,1,1,1,1,0,1,1,1,0,1,0,0,0,0,0,0,0,1,1,1,0,0,0,0,1,1,0,0,0,0,1,1,0,0,0,0,0,1,0,1,1,1,0,1,1,0,1,0,0,0,1,1,1,1,1,1,0,0,1,0,0,1,0,0,0,0,1,0,0,0,0,0,0,0,0,1,0,1,0,1,0,1,0,1,0,1,0,0,0,0,1,1,1,1,1,1,1,1,0,1,0,0,1,1,1,0,0,0,1,1,0,1,0,1,0,1,0,0,1,0,1,1,1,1,1,0,0,1,0,0,1,1,0,0,0,1,0,1,1,0,1,0,1,0,1,1,1,0,1,0,1,0,1,1,0,1,0,1,1,0,1,1,0,0,1,1,0,0,0,1,0,1,1,1,1,0,1,1,0,1,1,0,0,0,1,0,0,0,0,0,1,0,0,0,1,1,0,0,1,1,1,0,0,1,0,0,1,0,0,1,1,0,0,1,0,1,1,1,1,0,0,1,1,1,0,1,1,0,1,1,1,0,1,1,1,0,0,1,0,0,0,1,0,0,1,0,0,0,1,0,0,1,1,0,1,0,0,1,1,1,1,0,0,0,1,0,1,0,0,1,0,0,1,0,0,1,1,1,1,0,1,1,0,1,0,1,0,1,1,1,0,1,0,1,0,0,1,1,1,0,0,1,1,1,0,0,1,0,1,0,0,0,0,0,1,1,1,0,1,1,1,0,0,1,0,0,1,1,1,0,1,1,0,0,0,0,0,0,0,0,0,0,0,0,1,0,0,0,0,0,1,0,0,1,0,1,1,0,0,1,1,0,0,1,1,1,1,1,1,1,1,0,1,1,1,0,1,1,1,0,0,1,1,0,0,1,0,0,0,0,1,1,0,1,0,0,0,0,0,0,1,1,0,1,0,0,0,0,0,1,1,0,1,0,0,1,1,1,1,0,0,0,0,0,0,0,0,1,0,1,1,0,1,1,1,0,1,0,0,0,1,0,1,1,0,1,1,0,0,0,1,0,1,0,1,0,1,1,1,1,0,1,1,1,1,0,0,1,0,1,0,1,1,0,0,1,0,0,1,0,0,1,0,1,1,1,1,1,1,1,0,1,0,1,0,0,0,1,1,0,0,1,1,0,0,1,1,1,0,0,0,1,1,0,0,1,0,0,1,1,1,0,0,1,0,0,0,1,0,0,0,1,1,1,1,0,1,1,1,1,1,0,0,1,0,1,0,0,1,1,0,1,1,1,0,1,1,1,0,0,1,1,0,0,0,0,0,0,0,0,0,0,0,0,0,0,1,1,0,0,1,0,1,1,1,1,0,0,0,0,1,0,0,0,0,1,1,1,0,0,0,1,0,0,0,0,0,0,0,1,0,0,1,1,1,1,1,1,0,1,0,0,0,0,0,0,0,0,1,0,1,1,0,0,0,1,0,1,1,0,1,0,0,1,0,1,0,0,0,0,1,1,1,1,1,0,0,0,0,0,0,1,0,1,1,0,0,0,0,1,1,0,0,0,1,0,1,1,1,1,1,0,1,0,0,0,1,0,1,0,0,0,1,1,1,1,0,0,0,0,0,1,0,0,0,1,1,0,1,1,0,0,1,0,0,1,1,0,1,0,1,0,0,0,1,1,1,1,0,1,0,1,1,1,1,0,1,0,1,1,0,0,1,0,0,0,0,1,0,1,1,1,0,0,0,0,1,1,1,0,0,0,0,1,1,0,0,0,1,0,0,1,0,1,0,0,1,0,1,1,0,0,0,1,1,1,1,0,0,0,1,1,0,1,1,0,1,1,1,1,0,0,1,1,0,1,1,1,1,0,1,0,1,1,0,1,1,1,1,0,1,0,0,1,1,0,0,1,1,0,0,1,1,0,0,0,1,0,1,0,0,1,1,0,0,1,0,0,0,0,0,0,0,1,1,1,0,1,1,0,1,1,0,0,1,0,0,0,1,1,1,0,0,1,0,0,0,0,1,1,1,0,1,0,0,1,1,1,0,0,1,1,1,0,0,0,0,1,0,1,0,0,1,1,1,0,0,1,1,0,0,1,0,0,0,1,0,1,0,1,1,1,1,1,1,0,1,1,1,1,0,1,0,1,1,0,0,1,1,0,1,0,0,1,1,1,1,0,1,1,0,0,1,0,1,1,0,0,1,0,0,1,0,1,1,0,1,1,1,1,1,0,0,1,0,1,0,1,0,0,1,1,1,1,0,0,1,0,1,1,0,0,1,0,1,1,1,0,0,1,0,0,0,1,1,1,0,1,1,0,0,0,1,1,1,1,0,0,1,0,0,0,0,0,0,1,0,1,1,0,0,0,1,1,1,0,1,0,1,1,1,1,1,1,0,0,0,1,0,1,0,1,1,0,1,1,0,0,0,1,1,1,1,1,0,1,1,1,0,1,1,1,0,0,0,1,0,0,0,0,1,1,0,1,1,1,0,1,1,0,1,1,0,1,1,0,1,0,0,0,1,0,0,1,1,1,1,1,0,1,0,1,0,0,1,0,1,1,1,0,1,0,0,0,1,1,1,0,1,0,1,1,0,1,0,1,0,0,1,1,0,1,0,1,1,0,1,1,1,1,0,1,1,0,0,1,1,0,0,1,0,1,0,0,1,1,1,1,0,1,1,1,0,1,1,1,1,1,1,1,1,1,1,0,1,1,0,1,0,1,0,0,1,1,0,1,1,0,1,0,0,1,0,1,1,1,0,1,1,1,1,1,1,1,1,0,1,0,1,0,0,1,1,1,0,0,1,1,0,1,0,1,0,1,1,1,0,1,1,1,1,0,0,0,0,1,0,1,1,0,1,1,0,0,1,0,1,0,1,1,0,1,1,1,1,0,1,1,1,1,0,0,0,0,1,0,1,1,0,1,0,1,1,1,0,0,0,0,0,1,1,0,1,0,1,0,1,0,0,0,1,0,1,0,0,0,0,1,0,1,1,1,1,0,1,1,1,0,1,1,0,0,0,1,0,0,1,0,1,1,0,1,0,0,0,1,0,1,0,1,1,1,1,1,1,0,1,1,0,0,1,0,1,0,1,1,0,0,0,0,1,1,0,1,0,0,1,0,1,1,0,1,0,1,0,1,1,1,0,1,0,0,1,1,0,1,1,1,0,1,0,0,0,1,1,0,1,0,1,1,1,0,1,0,1,1,1,0,0,0,1,0,0,1,0,1,0,0,1,1,1,0,0,1,1,0,1,0,1,0,0,1,1,0,1,1,0,1,1,0,0,0,1,1,1,1,1,1,1,1,0,1,1,0,0,1,0,1,0,1,1,0,0,0,0,1,0,1,1,1,1,1,0,0,1,0,1,0,1,0,1,1,1,1,0,0,1,0,1,0,0,1,1,0,0,1,0,1,0,1,0,0,1,0,1,1,1,0,0,1,0,1,0,0,1,1,1,1,1,0,0,0,0,0,0,1,0,1,1,1,1,0,1,1,1,1,0,1,0,0,1,0,1,0,1,1,1,0,1,1,1,1,0,1,1,0,1,0,1,0,1,1,1,1,0,1,0,0,1,1,0,0,0,0,1,1,0,0,1,0,1,1,1,1,1,0,1,1,0,1,1,1,1,0,1,1,1,1,1,0,1,1,0,1,0,0,0,1,1,0,1,0,1,0,1,1,1,1,0,0,0,1,1,1,1,1,0,1,1,1,1,1,1,0,1,1,1,1,1,1,0,0,0,1,0,1,1,1,1,1,1,0,0,0,0,1,1,1,1,1,0,1,1,0,0,0,1,0,1,0,1,1,1,1,0,1,1,0,1,1,1,0,1,0,0,1,1,1,0,0,1,0,1,1,1,1,1,0,1,1,1,1,1,1,1,0,1,0,1,1,1,0,1,1,1,1,0,1,1,1,0,0,1,1,1,0,0,1,0,1,1,1,1,1,1,0,1,1,1,0,1,0,0,1,1,0,0,0,1,1,0,1,1,1,1,1,1,1,0,1,1,1,1,1,0,0,1,1,1,0,1,1,1,1,0,1,1,0,1,1,1,1,1,0,1,1,0,0,1,0,1,1,0,1,1,1,1,1,0,0,1,1,1,1,1,1,1,1,0,1,0,1,1,1,0,1,1,0,1,0,0,0,1,0,1,1,1,1,1,0,1,1,0,1,1,1,1,1,1,1,1,1,1,1,1,0,0,1,0,1,1,1,1,1,1,1,1,1,1,1,1,0,1,1,0,1,1,1,0,1,0,1,1,0,1,1,1,1,0,0,1,0,1,0,1,1,1,1,1,0,1,0,1,1,0,1,1,0,1,1,1,1,1,1,1,0,0,1,0,1,1,0,1,0,0,0,0,1,1,1,0,0,0,0,1,1,1,1,1,0,1,1,1,1,1,0,1,1,0,1,0,0,1,1,1,0,1,0,1,1,1,0,1,0,1,0,0,1,1,1,1,1,1,1,0,1,1,1,1,0,1,0,0,1,0,0,1,1,0,0,0,1,1,0,1,0,1,0,1,1,1,0,1,1,0,1,1,1,0,0,0,1,1,0,1,0,1,1,1,0,0,1,0,0,1,1,0,1,0,1,1,1,1,0,1,1,0,0,1,1,1,1,1,1,1,1,0,0,1,1,1,0,0,0,1,1,0,0,0,1,1,1,1,0,1,1,1,1,1,1,1,0,1,0,1,0,0,1,1,0,1,1,1,1,0,0,0,0,1,0,1,0,1,1,0,1,0,0,0,1,0,0,1,0,1,0,1,0,1,1,1,1,0,0,0,1,1,1,0,1,1,1,0,1,1,0,1,0,1,1,0,1,1,1,1,1,0,1,1,0,1,0,1,0,1,1,0,1,1,1,0,1,1,1,1,1,0,1,0,0,1,1,1,0,1,0,1,1,1,1,0,0,1,0,1,0,1,1,1,0,0,1,0,1,1,0,0,0,1,0,1,0,1,1,1,1,1,1,1,1,1,1,1,1,1,0,1,0,1,1,1,0,1,1,1,0,1,1,1,0,1,1,0,1,1,1,0,1,1,1,0,0,1,0,0,0,1,0,0,1,1,1,0,0,1,1,1,1,0,1,1,1,1,1,1,0,0,0,1,1,1,0,0,1,1,0,1,1,1,1,1,1,1,0,1,1,1,0,1,0,0,1,1,0,1,1,0,0,1,0,1,1,1,0,1,1,1,0,1,0,1,1,1,1,1,1,0,1,0,1,1,1,1,1,1,1,1,1,1,1,1,1,1,1,1,1,1,1,1,0,1,0,1,1,0,0,0,1,1,0,1,1,1,1,0,1,1,0,1,1,1,0,1,1,0,0,1,1,1,1,0,1,0,1,0,1,1,0,1,1,1,1,1,1,1,1,1,0,0,1,0,1,1,1,1,1,1,0,1,1,1,0,1,1,0,1,0,0,1,0,1,0,0,1,0,0,1,1,1,0,1,1,1,1,1,1,0,0,0,1,1,0,1,0,1,0,1,1,1,0,1,1,1,1,0,1,0,1,1,1,1,1,1,0,0,1,1,1,1,0,0,0,0,1,0,1,1,1,1,0,1,1,1,1,1,1,1,1,0,1,1,0,0,1,0,1,1,1,0,0,0,1,0,1,1,0,0,1,0,1,1,1,1,0,0,1,1,0,1,1,1,1,0,1,1,1,1,1,0,0,1,0,1,0,1,1,0,0,1,0,1,0,1,0,1,0,0,1,0,1,1,1,1,1,0,1,1,0,1,1,1,1,0,1,1,1,0,1,1,0,1,1,1,0,0,1,0,0,1,0,1,1,1,1,1,1,1,1,0,1,1,1,0,1,0,1,1,1,1,1,1,0,1,0,0,1,1,1,1,0,0,1,1,1,1,1,1,1,1,1,0,1,1,0,1,1,1,1,0,1,1,1,1,1,0,1,1,1,1,1,1,1,1,1,1,1,1,1,0,0,1,1,1,1,0,0,1,0,0,1,0,0,1,0,1,0,1,1,0,0,0,1,0,0,1,1,1,0,1,1,1,1,1,1,1,1,1,1,1,1,1,1,1,0,1,0,1,1,1,1,1,1,1,1,0,1,1,1,0,0,1,1,0,1,1,1,0,0,0,0,1,1,0,1,1,1,1,1,1,1,1,0,1,0,1,1,1,1,0,1,1,0,1,0,1,0,0,1,1,1,0,1,0,0,1,0,0,0,1,1,1,1,1,0,1,1,1,1,1,1,1,1,1,1,1,1,1,0,1,0,1,1,1,1,0,0,1,1,1,1,1,0,0,0,1,1,1,1,0,0,0,1,0,1,1,1,0,1,0,1,0,1,1,1,1,1,1,1,0,1,1,1,1,1,1,0,1,1,1,1,1,0,1,0,0,1,0,0,1,0,1,1,0,1,1,1,0,1,1,1,1,0,1,0,0,1,1,0,1,1,1,0,1,1,1,0,1,1,1,1,1,0,1,1,0,1,1,1,1,1,0,0,1,0,1,0,1,1,0,1,0,1,1,1,0,1,1,0,0,1,0,1,1,0,1,1,1,0,0,1,1,0,1,1,1,1,1,1,1,1,1,0,1,1,0,1,1,1,1,1,1,1,1,1,1,1,1,1,1,0,0,0,1,1,1,1,1,1,1,1,1,0,1,1,1,1,1,1,1,1,1,1,1,1,1,1,0,1,1,1,0,1,1,1,0,1,1,1,1,0,1,1,1,1,1,1,1,1,1,1,0,1,1,1,1,1,1,1,1,1,0,0,1,0,0,1,1,1,1,1,1,1,0,1,0,1,1,1,1,1,1,1,1,1,1,0,1,0,0,1,1,1,0,1,0,1,0,0,1,1,0,1,0,1,1,1,0,1,0,1,1,0,0,1,1,1,1,1,1,0,1,1,1,1,1,1,1,1,0,1,1,0,1,1,0,1,1,0,1,1,1,0,0,1,0,1,1,0,1,1,0,0,1,1,0,1,1,1,0,1,1,1,0,1,1,0,1,1,1,1,1,1,0,0,1,0,0,1,0,0,1,1,1,0,1,1,1,1,1,1,0,0,1,1,0,1,1,1,1,1,1,1,0,1,1,0,0,1,1,1,1,1,1,1,1,1,0,1,1,1,0,1,1,1,1,0,1,1,1,0,1,1,1,1,1,1,1,1,1,1,0,1,1,1,0,1,1,1,1,1,1,1,1,1,1,0,1,1,1,1,1,1,0,1,0,1,1,0,0,0,1,1,1,1,1,0,0,1,1,1,0,1,0,1,1,1,1,1,0,0,1,1,1,1,1,1,1,1,1,0,1,1,0,1,1,1,1,1,0,1,1,1,1,1,1,1,1,1,1,1,0,1,1,1,1,1,1,0,1,1,1,1,0,1,0,1,1,0,1,1,1,1,0,0,1,1,1,1,1,1,1,1,0,1,1,0,1,1,1,0,0,1,1,1,1,1,1,1,1,1,1,1,0,1,1,1,1,1,1,0,1,1,1,1,1,1,1,1,0,1,1,1,1,1,0,0,1,1,1,1,1,1,1,1,1,1,1,1,1,1,0,1,1,1,0,1,1,1,0,1,0,1,1,0,1,1,1,1,0,1,1,1,1,1,1,0,1,1,0,1,1,1,0,0,1,0,0,1,1,1,1,1,1,0,1,0,1,1,1,1,1,1,0,1,1,1,1,1,1,0,1,1,1,0,1,1,0,1,1,1,1,1,0,1,1,1,1,0,1,1,1,1,1,1,1,1,0,1,1,1,1,1,1,1,1,1,1,1,1,1,0,1,1,1,1,1,0,1,1,1,1,1,1,1,1,0,0,1,1,0,1,1,1,1,1,1,1,1,1,0,1,1,1,1,1,1,1,0,1,1,1,1,1,1,1,1,1,1,1,1,1,0,0,1,1,1,0,1,1,1,1,1,1,1,1,1,1,1,1,1,1,1,1,1,1,1,1,1,1,1,0,1,1,1,1,0,1,1,0,1,1,1,1,1,1,1,1,1,1,0,0,0,1,1,1,1,1,1,0,1,1,1,0,1,1,1,1,1,1,1,1,1,1,1,0,1,1,0,0,1,1,1,0,1,1,1,0,1,1,0,1,0,1,1,1,0,1,1,1,1,1,0,1,1,1,1,1,1,1,1,1,1,1,0,1,1,1,1,1,0,1,0,1,1,1,0,1,1,1,1,1,0,1,1,1,1,1,1,0,0,1,1,1,1,1,1,0,1,1,1,1,1,1,1,0,0,1,0,1,1,1,0,0,1,0,1,0,1,1,0,1,0,1,1,1,0,1,1,1,0,1,1,0,1,1,1,1,0,1,0,1,1,1,0,1,0,1,0,1,1,1,1,1,1,1,1,1,0,1,1,1,1,1,1,1,1,0,1,1,1,1,1,1,1,1,0,1,1,1,1,1,1,1,1,1,0,1,1,0,1,0,1,0,1,0,0,1,1,1,1,1,1,0,1,0,1,1,1,1,0,1,0,0,1,1,1,1,1,1,1,1,1,1,1,1,1,1,1,1,1,1,1,0,1,1,0,1,1,1,1,0,0,1,0,1,1,1,1,1,1,0,1,1,1,0,0,1,1,0,1,1,1,1,0,1,1,1,1,1,0,1,1,1,1,1,1,1,1,1,1,0,1,1,1,1,0,1,1,1,1,1,1,1,1,1,0,1,1,1,0,1,1,1,0,1,0,1,1,0,1,1,1,1,1,1,1,0,1,1,1,1,0,1,1,1,1,1,1,1,0,1,1,1,0,0,1,1,1,1,1,1,0,1,0,1,0,1,1,1,1,1,1,1,1,1,1,1,1,1,1,1,0,1,1,0,1,1,1,1,1,1,1,1,1,1,1,0,1,1,1,1,1,1,1,1,1,1,1,1,1,1,1,1,1,1,0,1,1,0,1,1,1,1,1,1,1,1,1,1,0,1,1,1,1,1,1,1,1,1,1,1,1,1,1,1,0,1,1,1,1,1,1,1,1,1,1,1,1,1,1,1,0,1,1,1,1,0,1,1,1,1,1,0,1,1,1,1,1,1,1,1,1,1,1,1,1,1,1,1,1,1,0,1,1,0,1,0,1,0,1,1,1,1,1,0,1,1,1,0,1,0,1,1,1,0,0,1,1,1,1,0,1,1,0,0,1,1,0,1,1,0,1,1,0,1,1,1,1,1,1,1,1,1,1,1,1,1,1,1,1,1,1,1,1,0,1,1,1,1,1,1,1,1,1,1,1,1,0,1,0,1,1,1,1,1,1,1,1,1,1,1,0,1,1,0,0,1,1,1,1,1,1,1,1,1,1,1,1,0,1,1,1,1,1,1,1,1,1,1,1,1,1,1,1,1,0,1,1,1,0,0,1,1,1,1,1,0,1,1,1,1,0,1,0,1,0,0,1,1,1,1,1,1,1,1,1,1,0,1,0,0,1,1,1,1,1,1,1,1,1,0,1,0,1,1,1,0,1,1,1,1,1,1,1,1,1,1,1,1,1,1,1,1,1,0,1,1,0,0,1,1,1,1,1,1,0,1,1,1,0,1,1,0,1,0,1,1,1,1,1,0,1,1,1,1,1,1,1,1,1,1,1,1,1,1,1,0,1,1,1,1,1,1,1,1,1,1,0,1,1,1,1,1,1,1,1,1,1,1,1,1,1,1,0,0,1,1,1,1,1,1,1,1,0,1,1,1,1,1,1,1,1,1,1,1,1,1,1,1,1,1,1,1,1,1,1,1,1,1,1,1,1,1,1,1,1,1,1,1,1,1,1,1,1,1,1,0,1,1,1,1,1,1,1,1,1,1,1,1,0,1,1,1,0,1,1,1,1,1,1,1,1,1,0,1,1,1,0,1,1,1,1,1,1,1,1,1,1,1,1,1,1,0,1,1,1,1,1,1,1,1,1,1,1,1,0,1,1,1,1,1,1,1,1,1,1,1,1,1,1,1,1,1,1,1,1,1,1,1,1,0,1,1,1,1,1,1,0,0,1,1,0,1,1,1,1,0,1,1,1,1,1,0,1,0,1,1,1,1,1,1,0,0,1,1,1,1,1,1,1,1,1,1,0,1,1,1,1,1,1,1,1,0,0,1,1,1,1,1,1,1,1,1,1,1,1,1,1,1,1,0,1,1,1,1,0,1,0,1,1,0,1,1,1,1,0,0,1,1,1,1,1,1,1,1,1,1,1,1,1,0,1,0,1,1,0,1,1,0,1,1,1,1,1,1,0,1,0,1,1,1,1,1,0,1,1,1,1,1,1,1,1,1,1,1,1,1,1,1,1,1,1,1,1,1,1,0,1,0,1,1,1,1,1,1,1,1,1,1,1,1,1,1,1,1,1,1,1,1,0,1,1,1,0,1,1,1,1,1,1,0,1,1,1,1,1,1,1,1,0,1,1,1,1,1,1,1,1,1,1,1,1,1,1,0,0,1,1,1,1,1,1,1,1,1,1,1,1,0,1,1,1,1,1,1,1,1,1,1,1,1,1,1,1,1,1,1,1,1,1,1,1,1,1,1,1,1,1,1,1,1,1,0,0,1,1,1,1,1,1,1,1,1,1,0,1,1,1,1,1,1,1,1,1,0,1,0,1,1,1,1,1,0,1,1,1,1,1,0,1,1,1,1,1,1,1,1,1,1,1,1,1,1,1,1,1,0,1,0,1,1,1,1,1,1,1,1,1,1,1,1,1,1,1,1,1,1,1,0,1,0,0,1,1,1,1,1,1,1,1,1,1,0,1,1,1,1,1,1,1,1,1,1,0,0,1,1,1,1,1,0,1,1,1,0,1,1,1,1,1,1,1,1,1,1,1,1,1,1,1,0,1,1,1,1,1,1,1,1,1,1,1,1,0,1,0,1,1,1,1,1,1,1,1,0,1,1,1,1,1,0,1,1,1,1,1,1,1,1,1,1,1,1,1,1,0,1,0,1,1,1,0,1,1,1,1,1,0,0,1,1,1,1,1,1,0,1,1,1,1,1,0,1,1,1,1,1,1,1,1,1,1,1,1,1,1,1,1,1,1,1,1,1,1,1,1,1,1,1,1,1,1,1,1,1,1,0,1,1,1,1,1,1,1,1,1,1,1,1,1,1,1,1,1,1,1,1,1,1,1,1,1,1,1,1,0,1,1,1,1,1,1,1,1,1,1,1,1,1,1,1,1,1,1,1,1,1,1,1,1,1,1,1,1,0,1,1,1,1,1,1,1,1,1,1,1,1,1,1,1,0,1,1,1,1,1,1,0,1,1,1,1,1,1,1,1,1,0,1,1,1,1,1,1,1,1,1,1,1,1,1,1,1,1,1,1,1,1,1,1,1,1,1,1,1,1,1,1,1,1,1,1,1,1,1,1,1,1,1,1,1,1,1,1,1,1,1,1,1,1,1,1,1,1,1,1,0,1,1,1,0,1,1,1,1,0,1,1,1,1,1,1,0,1,1,1,1,1,1,1,1,0,0,1,1,1,1,1,1,1,1,1,1,1,1,1,1,1,1,1,1,1,1,1,1,1,0,1,1,1,1,1,1,1,1,1,1,1,0,0,1,1,1,0,1,1,1,1,1,1,1,1,1,1,1,1,1,1,0,1,1,1,1,1,1,1,1,1,1,1,1,1,1,1,1,1,1,1,1,1,1,1,1,1,1,1,1,1,1,1,1,1,1,1,1,1,1,1,1,1,1,1,1,1,1,1,1,1,1,1,1,1,1,1,0,1,1,1,1,1,1,1,1,1,1,1,1,1,1,1,1,1,1,1,1,1,1,1,1,1,1,1,1,1,1,1,1,1,1,1,1,1,1,1,1,1,1,1,1,1,1,1,1,1,1,1,1,1,1,1,1,1,1,1,1,1,1,1,1,1,1,1,1,1,1,1,1,1,1,1,1,1,1,1,1,1,1,1,1,1,1,1,1,1,1,1,1,1,1,1,1,1,1,1,1,1,1,1,1,1,1,1,1,1,1,1,1,1,1,1,1,1,1,1,1,1,1,0,1,1,1,1,1,1,1,1,1,1,1,1,1,1,1,1,1,1,1,1,1,1,1,1,1,1,1,1,1,1,1,1,1,1,1,1,1,1,1,1,1,1,1,1,1,1,1,1,1,1,1,1,1,1,1,1,1,1,1,1,1,0,1,1,0,1,1,1,1,1,1,1,1,1,1,1,1,1,1,1,1,1,1,1,1,1,1,1,1,1,1,1,1,1,1,1,1,1,1,1,1,1,1,1,1,1,1,1,1,1,1,1,1,1,1,1,1,1,1,1,1,1,1,1,1,1,1,1,1,1,1,1,1,1,1,1,1,1,1,1,1,1,1,1,1,1,1,1,1,1,1,1,1,1,1,1,1,1,1,1,1,1,1,1,1,1,0,1,1,1,1,1,1,1,1,1,1,1,1,1,1,1,1,1,1,1,1,1,1,1,1,1,1,1,1,1,1,1,1,1,1,1,1,1,1,1,1,1,1,1,1,1,1,1,1,1,1,1,1,1,1,1,1,1,1,1,1,1,1,1,1,1,1,1,1,1,1,1,1,1,1,1,1,1,1,1,1,1,1,1,1,1,1,1,1,1,1,1,1,1,1,1,1,1,1,1,1,1,1,1,1,1,1,1,1,1,1,1,1,1,1,1,1,1,1,1,1,1,1,1,1,1,1,1,1,1,1,1,1,1,1,1,1,1,1,1,1,1,1,1,1,1,1,1,1,1,1,1,1,1,1,1,1,1,1,1,1,1,1,1,1,1,1,1,1,1,1,1,1,1,1,1,1,1,1,1,1,1,1,1,1,1],
 "endPic":[0,0,0,0,0,0,0,0,0,0,2,0,0,0,2,2,2,2,2,2,0,0,0,0,0,0,0,0,0,0,0,0,0,0,0,1,1,0,0,2,2,2,0,0,0,0,0,2,2,2,2,2,3,3,3,3,3,3,3,3,3,3,3,0,0,0,0,0,0,0,0,0,0,0,0,0,0,3,3,3,3,3,0,0,0,0,0,0,0,0,0,0,0,0,0,0,0,0,0,0,0,0,0,0,0,0,0,0,0,0,0,2,0,0,0,2,2,2,2,0,0,0,0,0,0,0,0,0,0,0,0,0,0,0,0,0,1,1,1,0,2,2,0,0,0,0,0,0,2,2,2,2,3,3,3,3,3,3,3,3,3,3,3,3,3,0,0,0,0,0,0,0,0,0,0,0,0,0,3,3,3,3,0,0,0,0,0,0,0,0,0,0,0,0,0,0,0,0,0,0,0,0,0,0,0,0,0,0,0,0,2,2,2,2,2,2,2,0,0,0,0,0,0,0,0,0,0,0,0,0,0,0,0,0,0,0,0,0,0,0,0,0,0,0,0,0,0,0,0,2,2,3,3,3,3,3,3,3,3,3,3,3,3,0,3,0,0,0,0,0,0,0,0,0,0,0,0,0,3,0,0,0,0,0,0,0,0,0,0,0,0,0,0,0,0,0,0,0,0,0,0,2,2,0,0,0,0,0,0,0,2,2,0,0,2,2,2,2,0,0,0,0,0,0,0,0,0,0,0,2,2,2,2,2,3,3,0,0,0,0,0,0,0,0,0,0,0,0,2,2,2,2,3,3,3,3,3,3,3,0,0,3,0,0,0,0,0,0,0,0,0,0,0,0,0,0,0,3,3,0,0,0,0,0,0,0,0,0,0,0,0,0,0,0,0,0,0,0,0,0,0,0,0,0,0,0,0,0,0,0,2,2,2,0,0,2,0,0,0,0,0,0,0,0,0,0,0,0,0,0,2,2,2,2,3,0,0,1,0,0,0,0,0,0,0,0,0,0,2,0,3,0,3,3,3,2,2,0,0,0,0,3,0,0,0,0,0,0,0,0,0,0,0,0,0,0,0,0,0,0,0,0,0,0,0,0,0,0,0,0,0,0,0,0,0,0,0,0,0,0,0,0,0,0,0,0,2,2,2,2,2,2,2,2,0,2,0,0,0,0,0,0,0,2,0,0,0,0,0,0,2,2,2,2,2,0,0,1,0,0,0,0,0,0,0,0,0,2,0,0,3,0,3,3,3,2,2,2,0,0,0,3,0,0,0,0,0,0,0,0,0,0,0,0,0,0,0,0,0,0,0,0,0,0,0,0,0,0,0,0,0,0,0,0,0,0,0,0,0,0,0,0,0,0,0,0,2,2,2,2,2,2,2,2,0,2,0,0,2,0,0,2,2,2,0,0,0,0,2,0,2,1,2,2,2,0,1,1,1,0,0,0,0,0,0,0,0,0,0,0,0,0,0,0,2,2,2,2,2,0,0,0,0,0,0,0,0,0,0,0,0,0,0,0,0,0,0,0,0,0,0,0,0,0,0,0,0,0,0,0,0,0,0,0,0,0,0,0,0,0,0,0,0,0,0,0,0,2,2,2,2,2,2,2,2,2,2,0,0,2,2,0,2,0,0,0,0,2,2,0,2,1,1,2,2,1,1,0,1,0,0,0,0,0,0,0,0,0,0,3,0,0,0,2,2,2,2,2,2,2,0,0,0,0,0,0,0,0,0,0,0,0,0,0,0,0,0,0,0,0,0,0,0,0,0,0,0,0,0,0,0,0,0,0,0,0,0,0,0,0,0,0,0,0,0,0,0,2,2,2,2,2,2,2,2,2,2,0,0,2,2,2,2,0,0,0,2,2,2,2,2,1,1,0,0,1,0,0,0,0,0,0,0,0,0,0,0,0,3,3,0,2,2,0,0,2,2,0,0,0,0,0,0,0,0,0,0,0,0,0,0,0,0,0,0,0,0,0,0,0,0,0,0,0,0,0,0,0,0,0,0,0,0,0,0,0,0,0,0,0,0,0,0,0,0,2,0,2,2,2,2,2,2,2,2,2,2,2,0,2,2,2,2,2,0,0,0,1,2,1,1,1,1,0,2,0,0,0,0,0,0,0,0,0,0,0,0,0,0,0,0,3,3,0,0,0,0,0,0,0,0,0,0,0,0,0,0,0,0,0,0,0,0,0,0,0,0,0,0,0,0,0,0,0,0,0,0,0,0,0,0,0,0,0,0,0,0,0,0,0,0,0,0,0,0,0,2,2,2,2,2,2,2,2,2,2,2,2,2,2,2,2,2,2,0,0,0,0,1,1,1,0,1,0,1,0,0,0,0,0,0,0,0,0,0,0,0,2,0,0,0,0,0,0,0,0,0,0,0,0,0,0,0,0,0,0,0,0,0,0,0,0,0,0,0,0,0,0,0,0,0,0,0,0,0,0,0,0,0,0,0,0,0,0,0,0,0,0,0,0,0,0,0,0,0,0,0,2,2,2,2,2,2,2,2,2,2,2,2,2,2,2,2,2,0,0,0,0,0,0,2,2,2,1,1,0,0,0,0,0,0,0,0,0,0,0,0,0,2,2,2,0,0,0,0,0,0,0,0,0,0,0,0,0,0,0,0,0,0,0,0,0,0,0,0,0,0,0,0,0,0,0,0,0,0,0,0,0,0,0,0,0,0,0,0,0,0,0,3,0,3,3,0,0,0,0,0,2,0,2,2,2,2,2,0,0,0,0,2,2,2,2,2,2,2,2,0,0,1,0,1,0,2,0,0,0,0,2,2,0,0,0,0,0,0,0,0,0,0,0,0,0,0,0,0,0,0,0,0,0,0,0,0,0,0,0,0,0,0,0,0,0,0,0,0,0,0,0,0,0,0,0,0,0,0,0,0,0,0,0,0,0,0,0,0,0,0,3,3,3,0,0,0,0,0,0,0,0,2,2,2,2,2,2,2,0,0,2,2,2,2,2,2,2,2,2,0,0,1,1,1,0,2,0,0,0,0,0,0,0,0,0,0,0,0,0,2,0,2,0,0,0,0,0,0,0,0,0,0,0,0,0,2,2,2,2,0,2,0,0,0,0,0,0,0,0,0,0,0,0,0,0,0,0,0,0,0,0,0,0,0,0,0,0,0,0,0,0,3,3,0,0,0,0,0,0,0,0,2,0,2,2,2,2,0,0,0,2,2,2,2,2,2,2,0,2,0,1,1,1,0,0,0,0,0,0,0,0,0,0,0,0,0,0,0,0,0,0,0,0,0,0,0,0,0,0,0,0,0,0,0,0,2,2,2,0,0,0,0,0,0,0,0,0,0,0,0,0,0,0,0,0,0,0,0,0,0,0,0,0,0,0,0,0,0,0,0,0,3,0,0,0,0,0,0,0,2,0,0,0,0,2,2,2,0,0,0,0,0,2,2,2,2,0,0,0,0,0,1,0,0,0,0,0,0,0,0,0,0,0,0,0,0,0,0,0,0,0,0,0,0,0,0,0,0,0,0,0,0,0,0,2,2,2,2,0,0,0,0,0,0,0,0,0,0,0,0,0,0,0,0,0,0,0,0,0,0,0,0,0,0,0,0,0,0,0,0,0,0,0,0,0,0,0,0,0,2,0,0,0,2,2,2,2,0,0,0,0,0,2,0,2,0,0,0,0,0,0,0,0,0,0,0,0,0,0,2,2,2,2,2,2,0,0,0,0,0,0,0,0,0,0,0,0,0,0,0,0,0,0,0,2,2,2,2,0,0,0,0,0,0,0,0,0,0,0,0,0,0,0,0,0,0,0,0,0,0,0,0,0,0,0,0,0,0,0,0,0,0,0,0,0,0,0,2,2,2,0,0,0,0,0,0,2,0,0,0,0,0,0,0,0,0,2,2,0,0,0,0,0,0,0,0,0,0,0,0,0,0,2,2,2,2,0,0,0,0,0,0,0,0,0,0,0,1,0,0,0,0,2,2,2,2,0,2,2,0,0,0,0,0,0,0,0,0,0,0,0,0,0,0,0,0,0,0,0,0,0,0,0,0,0,0,0,0,0,0,0,0,0,0,0,0,2,0,0,2,0,0,0,0,0,0,0,0,0,0,0,0,2,2,2,2,2,0,0,0,0,0,0,0,0,0,0,0,0,0,0,2,2,2,2,2,0,0,2,2,0,0,0,0,0,0,1,1,0,0,0,0,2,2,2,2,2,0,2,2,0,0,0,0,0,0,0,0,0,0,0,0,0,0,0,0,0,0,0,0,0,0,0,0,0,0,0,0,0,0,0,0,0,0,0,0,0,0,0,2,2,2,0,0,0,0,0,0,0,0,0,0,0,0,2,2,0,0,0,0,0,0,0,0,0,0,0,0,0,0,0,2,2,2,2,2,2,2,2,0,0,0,0,0,0,0,0,0,0,0,0,2,2,0,2,2,2,0,2,2,0,0,0,0,0,0,0,0,0,0,0,0,0,0,0,0,0,0,0,0,0,0,0,0,0,0,0,0,0,0,0,0,0,0,0,0,0,0,0,0,2,2,2,2,0,0,0,0,0,2,2,0,0,0,0,0,0,0,0,0,0,0,0,2,0,0,0,0,0,0,0,2,2,2,2,2,2,2,2,0,0,0,0,0,0,1,0,1,0,0,0,0,0,0,0,2,0,0,0,0,0,0,0,0,0,0,0,0,0,0,0,0,0,0,0,0,0,0,0,0,0,0,0,0,0,0,0,0,0,0,0,0,0,2,2,0,0,0,0,0,2,2,2,2,0,2,2,2,2,2,2,0,0,0,0,0,0,0,0,0,0,0,0,0,0,0,0,0,0,0,0,0,0,0,2,2,2,2,2,0,0,0,0,0,0,1,0,1,1,1,0,0,2,2,0,2,2,0,0,0,0,0,0,0,0,0,0,0,0,0,0,0,0,0,0,0,0,0,0,0,0,0,0,0,0,0,0,0,0,0,0,0,0,2,2,0,0,0,0,0,0,2,0,2,0,2,2,0,0,0,0,0,0,0,0,0,0,0,0,0,0,0,0,0,0,0,0,0,0,0,0,0,0,0,0,2,2,2,2,0,0,0,0,0,0,0,0,1,1,0,0,2,2,2,0,0,0,0,0,0,0,0,0,0,0,0,0,0,0,0,0,0,0,0,0,0,0,0,0,0,0,0,0,0,0,0,0,0,0,0,0,0,0,2,2,2,0,0,0,0,0,0,0,0,0,2,2,0,0,0,0,0,0,0,0,0,0,0,0,0,0,0,0,2,2,0,0,0,0,0,0,0,0,0,0,0,2,2,2,2,2,2,0,0,0,0,0,1,0,0,0,2,2,0,0,0,0,0,0,0,0,0,0,0,0,0,0,0,0,0,0,0,0,0,0,0,0,0,0,0,0,0,0,0,0,0,0,0,0,0,0,0,0,2,0,2,0,0,0,0,0,0,2,0,2,2,2,2,0,0,0,0,0,0,0,0,0,0,0,0,0,0,2,2,2,2,2,0,0,0,0,0,0,0,0,0,2,2,2,2,2,0,0,0,0,0,0,0,0,0,0,0,0,0,0,0,0,0,0,0,0,0,0,0,0,0,0,0,0,0,0,0,0,0,0,0,0,0,0,0,0,0,0,0,0,0,0,0,0,0,0,0,0,0,0,0,0,0,0,0,0,2,2,0,2,2,0,0,0,0,0,0,0,0,0,0,0,0,0,0,0,0,2,2,2,2,2,2,2,0,0,0,0,0,0,0,2,0,0,2,2,0,0,0,0,0,0,0,0,0,0,0,0,0,0,0,0,0,0,0,0,0,0,0,0,0,0,0,0,0,0,0,0,0,0,0,0,0,0,0,0,0,0,0,0,0,0,0,0,0,0,0,0,0,0,0,0,0,1,0,0,0,0,0,0,2,2,0,0,0,0,0,0,0,0,0,0,0,0,0,0,0,0,2,0,2,0,0,0,0,0,0,0,0,0,2,0,0,0,0,2,0,0,0,0,0,0,0,0,0,0,0,0,0,0,0,0,0,0,0,0,0,0,0,0,0,0,0,0,0,0,0,0,0,0,0,0,0,0,0,0,0,0,0,0,0,0,0,0,0,0,0,0,0,0,0,0,0,0,0,0,0,0,0,0,0,0,0,0,0,0,0,0,0,0,0,0,0,0,0,0,0,0,0,0,0,0,0,0,0,2,2,2,0,0,0,0,0,0,0,0,0,0,0,0,0,0,0,0,0,0,0,0,0,0,0,0,0,0,0,0,0,0,0,0,0,0,0,0,0,0,0,0,0,0,0,0,0,0,0,0,0,0,0,0,0,0,0,2,0,0,0,0,0,0,0,0,0,0,0,0,0,0,0,0,0,0,0,0,0,0,0,0,0,0,0,0,0,0,0,0,0,0,0,1,1,0,0,0,0,0,2,2,2,0,0,0,0,0,0,0,0,0,0,0,0,0,0,0,0,0,0,0,0,0,0,0,0,0,0,0,0,0,0,0,0,0,0,0,0,0,0,0,0,0,0,0,0,0,0,0,0,0,0,0,0,0,0,0,0,0,0,0,0,0,0,0,0,0,0,0,0,0,0,0,0,0,0,0,0,0,0,0,0,0,0,0,0,0,0,0,0,0,0,0,1,0,0,0,0,0,2,2,0,0,0,0,0,0,0,0,0,0,0,0,0,1,1,0,0,0,0,0,0,0,0,0,0,0,0,0,0,0,0,0,0,0,0,0,0,0,0,0,0,0,0,0,0,0,0,0,0,0,0,0,0,0,0,0,0,0,0,0,0,0,0,0,0,0,0,0,0,0,0,0,0,0,0,0,0,0,0,0,0,0,0,0,0,0,0,0,0,0,0,0,0,0,0,0,0,0,2,0,0,0,0,0,0,0,0,0,0,0,0,0,0,0,0,0,0,0,0,0,0,0,0,0,0,0,0,0,0,0,0,0,0,0,0,0,0,0,0,0,0,0,0,0,0,0,0,0,0,0,0,0,0,0,0,0,0,0,0,0,2,0,0,0,0,0,0,0,0,0,0,0,0,0,0,0,0,0,0,0,0,0,0,0,0,0,0,0,0,0,0,0,0,0,0,1,0,2,2,0,2,0,0,0,0,0,0,0,0,0,0,0,0,0,0,0,0,0,0,0,0,0,0,0,0,0,0,0,0,0,0,0,0,0,0,0,0,0,0,0,0,0,0,0,0,0,0,0,0,0,0,0,0,0,0,0,0,0,0,0,2,0,0,0,0,0,0,0,0,0,0,0,0,0,0,0,0,0,0,0,0,0,0,0,0,0,0,0,0,0,0,0,0,0,0,1,0,0,0,2,2,0,0,0,0,0,0,0,0,0,0,0,0,0,0,0,0,0,0,0,0,0,0,0,0,0,0,0,0,0,0,0,0,0,0,0,0,0,0,0,0,0,0,0,0,0,0,0,0,0,0,0,0,0,0,0,0,0,0,0,0,0,0,0,0,0,0,0,0,0,0,0,0,0,0,0,0,0,0,0,0,0,0,0,0,0,0,0,0,0,0,0,0,0,0,0,0,0,0,0,0,0,0,0,0,0,0,0,0,0,0,0,0,0,0,0,0,0,0,0,0,0,0,0,0,0,0,0,0,0,0,0,0,0,0,0,0,0,0,0,0,0,0,0,0,0,0,0,0,0,0,0,0,0,0,0,0,0,0,0,0,0,0,0,0,0,0,0,0,0,0,0,0,0,0,0,0,0,0,0,0,0,0,0,0,0,0,0,0,0,0,0,0,0,0,0,0,0,0,0,0,0,0,0,0,0,0,0,0,0,0,0,0,0,0,0,0,0,0,0,0,0,0,0,0,0,0,0,0,0,0,0,0,0,0,0,0,0,0,0,0,0,0,0,0,0,0,0,0,0,0,0,0,0,0,0,0,0,0,0,0,0,0,0,0,0,0,0,0,0,0,0,0,0,0,0,0,0,0,0,0,0,0,0,0,0,0,0,0,0,0,0,0,0,0,0,0,0,0,0,0,0,0,0,0,0,0,0,0,0,0,0,0,0,0,0,0,0,0,0,0,0,0,0,0,0,0,0,0,0,0,0,0,0,0,0,0,0,0,0,0,0,0,0,0,0,0,0,0,0,0,0,0,0,0,0,0,0,0,0,0,0,0,0,0,0,0,0,0,0,0,0,0,0,0,0,0,0,0,0,0,0,0,0,0,0,0,0,0,0,0,0,0,0,0,0,0,0,0,0,0,0,0,0,0,0,0,0,0,0,0,0,0,0,0,0,0,0,0,0,0,0,0,0,0,0,0,0,0,0,0,0,0,0,0,0,0,0,0,0,0,0,0,0,0,0,0,0,0,0,0,0,0,0,0,0,0,0,0,0,0,0,0,0,0,0,0,0,0,0,0,0,0,0,0,0,0,0,0,0,0,0,0,0,0,0,0,0,0,0,0,0,0,0,0,0,0,0,0,0,0,0,0,0,0,0,0,0,0,0,0,0,0,0,0,0,0,0,0,0,0,0,0,0,0,0,0,0,0,0,0,0,0,0,0,0,0,0,0,0,0,0,0,0,0,0,0,0,0,0,0,0,0,0,0,0,0,0,0,0,0,0,0,0,0,0,0,0,0,0,0,0,0,0,0,0,0,0,0,0,0,0,0,0,0,0,0,0,0,0,0,0,0,0,0,0,0,0,0,0,0,0,0,0,0,0,0,0,0,0,0,0,0,0,0,0,0,0,0,0,0,0,0,0,0,0,0,0,0,0,0,0,0,0,0,0,0,0,0,0,0,0,0,0,0,0,0,0,0,0,0,0,0,0,0,0,0,0,0,0,0,0,0,0,0,0,0,0,0,0,0,0,0,0,0,0,0,0,0,0,0,0,0,0,0,0,0,0,0,0,0,0,0,0,0,0,0,0,0,0,0,0,0,0,0,0,0,0,0,0,0,0,0,0,0,0,0,0,0,0,0,0,0,0,0,0,0,0,0,0,0,0,0,0,0,1,1,1,0,0,0,0,0,0,0,0,0,0,0,0,0,0,0,0,0,0,0,0,0,0,0,0,0,0,0,0,0,0,0,0,0,0,0,0,0,0,0,0,0,0,0,0,0,0,0,2,0,0,0,0,0,0,0,0,0,0,0,0,0,0,0,0,0,0,0,0,0,0,0,0,0,0,0,0,0,0,0,0,0,0,0,0,0,0,0,0,0,0,0,0,0,0,0,0,0,0,1,1,0,0,0,0,0,0,0,0,0,0,0,0,0,0,0,0,0,0,0,0,0,0,0,0,0,0,0,0,0,0,0,0,0,0,0,0,0,0,0,0,0,0,0,0,0,0,0,2,0,0,0,0,0,0,0,0,0,0,0,0,0,0,0,0,2,0,0,0,0,0,0,0,0,0,0,0,0,0,0,0,0,0,0,0,0,0,0,0,0,0,0,0,0,0,0,0,0,0,0,1,0,0,0,0,0,0,0,0,0,0,0,0,0,0,0,0,0,0,0,0,0,0,0,0,0,0,0,0,0,0,0,0,0,0,0,0,0,0,0,0,0,0,1,0,0,0,0,0,0,0,0,1,0,0,0,0,0,0,0,0,0,0,0,0,0,0,0,0,0,0,0,0,0,0,0,0,0,0,0,0,0,0,0,0,0,0,0,0,0,0,0,0,0,0,0,0,0,0,0,0,0,0,0,0,0,0,0,0,0,0,0,0,0,0,0,0,0,0,0,0,0,0,0,0,0,0,0,0,0,0,0,0,0,0,0,0,0,0,0,0,1,1,2,2,2,2,0,0,0,0,1,1,0,0,0,0,0,0,0,0,0,0,0,0,0,0,0,0,0,0,0,0,0,0,0,0,0,0,0,0,0,0,1,1,1,0,0,0,0,0,0,0,0,0,0,0,0,0,0,0,0,0,0,0,0,0,0,0,3,0,0,0,0,0,0,0,0,0,0,0,0,0,0,0,0,0,0,0,0,0,0,0,0,0,0,0,0,0,0,0,1,1,2,2,2,2,2,2,0,0,0,0,0,0,0,0,0,0,0,0,0,0,0,2,0,2,0,0,0,0,0,0,0,0,0,0,0,0,0,0,0,0,0,0,0,0,0,0,0,0,0,0,0,0,0,0,0,0,0,0,0,0,0,0,0,0,0,0,0,0,0,0,0,0,0,0,0,0,0,0,0,0,0,0,0,0,0,0,0,0,0,0,0,0,0,0,0,0,0,0,2,2,0,2,0,0,2,2,0,0,0,0,0,0,0,0,0,0,0,0,0,0,0,0,0,0,0,0,0,0,0,0,0,0,0,0,0,0,0,0,0,0,0,1,0,0,0,0,0,0,0,0,0,0,0,0,0,0,0,0,3,3,0,0,0,0,0,0,0,0,0,0,0,0,0,0,0,0,0,0,0,0,0,0,0,0,0,0,0,0,0,0,0,0,0,0,0,0,0,0,2,0,0,2,2,0,0,0,0,0,0,3,0,0,0,0,0,0,0,0,0,0,0,0,0,0,0,0,0,0,0,0,0,0,0,0,0,0,0,0,0,0,0,0,0,0,0,0,0,0,0,0,0,0,0,0,0,0,0,0,0,0,0,0,0,0,0,0,0,0,0,0,0,0,0,0,0,0,0,0,0,0,0,0,0,0,0,0,0,0,0,0,0,0,0,0,0,0,0,0,0,0,0,2,2,2,0,0,0,0,0,3,0,3,0,0,0,0,0,0,0,0,0,0,0,0,0,0,0,0,0,0,0,0,0,0,0,0,0,0,0,0,0,0,0,0,0,0,0,0,0,0,0,0,0,0,0,0,0,0,0,0,0,0,0,0,0,0,0,0,0,0,0,0,0,0,0,0,0,0,0,0,0,0,0,0,0,0,0,0,0,0,0,0,0,0,0,0,0,2,0,2,2,2,0,2,0,0,0,0,0,0,0,0,0,0,0,0,0,0,0,0,0,0,0,0,0,0,0,0,0,0,0,0,0,0,0,0,0,0,0,0,0,0,0,0,0,0,0,0,0,0,0,0,0,0,0,0,0,0,0,0,0,0,0,0,0,0,0,0,0,0,0,0,0,0,0,0,0,0,0,0,0,0,0,0,0,0,0,0,0,0,0,0,0,0,0,0,0,0,0,0,0,0,0,2,0,0,2,0,0,0,0,0,0,0,0,0,0,0,0,0,0,0,0,0,0,0,0,0,0,0,0,0,0,0,0,0,0,0,0,0,0,0,0,0,0,0,0,0,0,0,0,0,0,0,0,0,0,0,0,0,0,0,0,0,0,0,0,0,0,0,0,0,0,0,0,0,0,0,0,0,0,0,0,0,0,0,0,0,0,0,0,0,0,0,0,0,0,0,0,0,0,0,0,0,0,0,0,0,0,0,0,0,0,0,0,0,0,0,0,0,0,0,0,0,0,0,0,0,0,0,0,0,0,0,0,0,0,0,0,0,0,0,0,0,0,0,0,0,0,0,0,0,0,0,0,0,0,0,0,0,0,0,0,0,0,0,0,0,0,0,0,0,0,0,0,0,0,0,0,0,0,0,0,0,0,0,0,0,0,0,0,0,0,0,0,0,0,0,0,0,0,0,0,0,0,0,0,0,0,0,0,0,0,0,0,0,0,0,0,0,0,0,0,0,0,0,0,0,0,0,0,0,0,0,0,0,0,0,0,0,0,0,0,0,0,0,0,0,0,0,0,0,0,0,0,0,0,0,0,0,0,0,0,0,0,0,0,0,0,0,0,0,0,0,0,0,0,0,0,0,0,0,0,0,0,0,0,0,0,0,0,0,0,0,0,0,0,0,0,0,0,0,0,0,0,0,0,0,0,0,0,0,0,0,2,2,0,2,0,0,0,0,0,0,0,0,0,0,0,0,0,0,0,0,0,0,0,0,0,0,0,0,0,0,0,0,0,0,0,0,0,0,0,0,0,0,0,0,0,0,0,0,0,0,0,0,0,0,0,0,0,0,0,0,0,0,0,0,0,0,0,0,0,0,0,0,0,0,0,0,0,0,0,0,0,0,0,0,0,0,0,0,0,0,0,2,0,2,2,0,0,2,2,2,0,2,0,0,0,0,0,0,0,0,0,0,0,0,0,0,0,0,0,0,0,0,0,0,0,0,0,0,0,0,0,0,0,0,0,0,0,0,0,0,0,0,0,0,0,0,0,0,0,0,0,0,0,0,0,0,0,0,0,0,0,0,0,0,0,0,0,0,0,0,0,0,0,0,0,0,0,0,0,0,0,0,0,0,0,0,0,0,0,2,0,2,2,2,0,0,0,2,0,0,0,0,0,0,0,0,0,0,0,0,0,2,0,0,0,0,0,0,0,0,0,0,0,0,0,0,0,0,0,0,0,0,0,0,0,0,0,0,0,0,0,0,0,0,0,0,0,0,0,0,0,0,0,0,0,0,0,0,0,0,0,0,0,0,0,0,0,0,0,0,0,0,0,0,0,0,0,0,0,0,0,0,0,0,0,0,0,0,0,2,2,2,2,0,0,0,0,2,0,0,0,2,2,2,2,0,0,0,0,0,2,2,0,0,0,0,0,0,0,0,0,0,0,0,0,0,0,0,0,0,0,0,0,0,0,0,0,0,0,0,0,0,0,0,0,0,0,0,0,0,0,0,0,0,0,0,0,0,0,0,0,0,0,0,0,0,0,0,0,0,0,0,0,0,0,0,0,0,0,0,0,0,0,0,0,0,0,0,0,2,2,2,0,0,0,0,0,0,0,0,0,2,0,0,0,0,0,0,0,0,0,0,0,0,0,0,0,0,0,0,0,0,0,0,0,0,0,0,0,0,0,0,0,0,0,0,0,0,0,0,0,0,0,0,0,0,0,0,0,0,0,0,0,0,0,0,0,0,0,0,0,0,0,0,0,0,0,0,0,0,0,0,0,0,0,0,0,0,0,0,0,0,0,0,0,0,0,0,0,0,0,0,0,0,0,0,0,0,0,0,0,0,0,0,0,0,0,0,0,0,0,0,0,0,2,0,0,0,0,0,0,0,0,0,0,0,0,0,0,0,0,0,0,0,0,0,0,0,0,0,0,0,0,0,0,0,0,0,0,0,0,0,0,0,0,0,0,0,0,0,0,0,0,0,0,0,0,0,0,0,0,0,0,0,0,0,0,0,0,0,0,0,0,0,0,0,0,0,0,0,0,0,0,0,0,0,0,0,0,0,0,0,0,0,0,0,0,0,0,0,2,1,0,0,0,0,0,0,0,0,0,0,0,0,0,0,0,0,0,0,0,0,0,0,0,0,2,2,0,0,0,0,0,0,0,0,0,0,0,0,0,0,0,0,0,0,0,0,0,0,0,0,0,0,0,0,0,0,0,0,0,0,0,0,0,0,2,0,0,0,0,0,0,0,0,0,0,0,0,0,0,0,0,0,0,0,0,0,0,0,0,0,0,0,0,0,0,0,0,0,0,2,0,0,0,0,0,0,0,0,0,0,0,0,0,0,0,0,0,0,0,0,0,0,0,0,0,0,0,0,0,0,0,0,0,0,0,0,0,0,0,0,0,0,0,0,0,0,0,0,0,0,0,0,0,0,0,0,0,0,0,0,0,0,0,0,0,0,0,0,0,0,0,0,0,0,0,0,0,0,0,0,0,0,0,0,0,0,0,0,0,0,0,0,0,0,0,0,0,0,0,0,0,0,0,0,0,0,0,0,0,0,0,0,0,0,0,0,0,0,0,0,0,0,0,0,0,0,0,0,0,0,0,0,0,0,0,0,0,0,0,0,0,0,0,0,0,0,0,0,0,0,0,0,0,0,0,0,0,0,0,0,0,0,0,0,0,0,0,0,0,0,0,0,0,0,0,0,0,0,0,0,0,0,0,0,0,0,0,0,0,0,0,0,0,0,0,0,0,0,0,0,0,0,0,0,0,0,0,0,0,0,0,0,0,0,0,0,0,0,0,0,0,0,0,0,0,0,0,0,0,0,0,0,0,0,0,0,0,0,0,0,0,0,0,0,0,0,0,0,0,0,0,0,0,0,0,0,0,0,0,0,0,0,0,0,0,0,0,0,0,0,0,0,0,0,0,0,0,0,0,0,0,0,0,0,0,0,0,0,0,0,0,0,0,0,0,0,0,0,0,0,3,0,0,0,0,0,0,0,0,0,0,0,0,0,0,0,0,0,0,0,0,0,0,0,0,0,0,0,0,0,0,0,0,0,0,0,0,0,0,0,0,0,0,0,0,0,0,0,0,0,0,0,0,0,0,0,0,0,0,0,0,0,1,0,0,1,1,1,1,0,0,0,0,0,0,0,0,0,0,0,0,0,0,0,0,0,0,0,0,0,0,0,0,0,0,0,0,0,0,0,3,0,0,0,0,0,0,0,0,0,0,0,0,0,0,0,0,0,0,0,0,0,0,0,0,0,0,0,0,0,0,0,0,0,0,0,0,0,0,0,0,0,0,0,0,0,0,0,0,0,0,0,0,0,0,0,0,0,0,0,0,0,0,0,1,1,1,1,1,1,1,0,0,0,0,0,0,0,0,0,0,0,0,0,0,0,0,0,0,0,0,0,0,0,0,0,0,0,0,0,0,0,0,0,0,0,0,0,0,0,0,0,0,0,0,0,0,0,0,0,0,0,0,0,0,0,0,0,0,0,0,0,0,0,0,0,0,0,0,0,0,0,0,0,0,0,0,0,0,0,0,0,0,0,0,0,0,0,0,0,0,0,0,0,1,0,0,0,1,0,1,1,1,0,0,0,0,0,0,0,0,0,0,0,0,0,0,0,0,0,0,0,0,0,0,0,0,0,0,0,0,0,0,0,0,0,0,0,0,0,0,0,0,0,0,0,0,0,0,0,0,0,0,0,0,0,0,0,0,0,0,0,0,0,0,0,0,0,0,0,0,0,0,0,0,0,0,0,0,0,0,0,0,0,0,0,0,0,0,0,0,0,0,0,1,1,1,0,0,0,0,1,0,0,0,0,0,0,0,0,0,0,0,0,0,0,0,0,0,0,0,0,0,0,0,0,0,0,0,0,0,0,0,0,0,0,0,0,0,0,0,0,0,0,0,0,0,0,0,0,0,0,0,0,0,0,0,0,0,0,0,0,0,0,0,0,0,0,0,0,0,0,0,0,0,0,0,0,0,0,0,0,0,0,0,0,0,0,0,0,0,0,0,0,0,1,1,0,0,0,1,0,0,0,0,0,0,0,0,0,0,0,0,0,0,0,0,0,2,2,2,0,0,0,0,0,0,0,0,0,0,0,0,0,0,0,0,0,0,0,0,0,0,0,0,0,0,0,0,0,0,0,0,0,0,0,0,0,0,0,0,0,0,0,0,0,0,0,0,0,0,0,0,0,0,0,0,0,0,0,0,0,0,0,0,0,0,0,0,0,0,0,0,0,0,0,0,0,0,0,0,0,0,0,0,0,0,0,0,0,0,0,0,0,0,0,0,0,2,0,2,2,0,0,0,0,0,0,0,0,0,0,0,0,0,0,0,0,0,0,0,0,0,0,0,0,0,0,0,0,0,0,0,0,0,0,0,0,0,0,0,0,0,0,0,0,0,0,0,0,0,0,0,0,0,0,0,0,0,0,0,0,0,0,0,0,0,0,0,0,0,0,0,0,0,1,1,1,0,0,0,0,0,0,0,0,0,0,0,0,0,0,0,0,0,0,0,0,2,2,2,2,2,0,0,0,0,0,0,0,0,0,0,0,0,1,1,0,0,0,0,0,0,0,0,0,0,0,0,0,0,0,0,0,0,0,0,0,0,0,0,0,0,0,0,0,0,0,0,0,0,0,0,0,0,0,0,0,0,0,0,0,0,0,0,0,0,0,0,0,0,0,0,0,1,1,1,1,0,1,0,0,0,0,0,0,0,0,0,0,0,0,0,0,0,0,0,0,2,2,2,2,0,0,2,0,0,0,0,0,0,0,0,0,0,0,1,0,0,0,0,0,0,0,0,0,0,0,0,0,0,0,0,0,0,0,0,0,0,1,0,0,0,0,0,0,0,0,0,0,0,0,0,0,0,0,0,0,0,0,0,0,0,0,0,0,0,0,0,0,0,0,0,1,1,1,1,1,1,0,0,1,0,0,0,0,0,0,0,0,0,0,0,0,0,0,0,0,0,0,2,0,0,0,2,0,0,0,0,0,0,0,0,0,0,0,1,1,0,0,0,0,0,0,0,0,0,0,0,0,0,0,0,0,0,0,0,0,0,1,0,0,0,0,0,0,0,0,0,0,0,0,0,0,0,0,0,0,0,0,0,0,0,0,0,0,0,0,0,0,0,0,0,1,1,1,0,0,0,0,0,0,0,1,1,0,0,0,0,0,0,0,0,0,0,0,0,0,0,0,0,0,0,0,0,0,0,0,0,1,1,0,0,0,0,1,1,1,0,0,0,0,0,0,0,0,0,0,0,0,0,1,1,1,1,0,0,0,1,1,0,0,0,0,0,0,0,0,0,0,0,0,0,0,0,0,0,0,0,0,0,0,0,0,0,0,0,0,0,0,0,0,1,1,1,1,1,0,0,0,0,0,1,1,1,0,0,0,0,0,0,0,0,0,0,0,0,0,0,2,1,0,0,0,0,0,0,0,0,1,1,1,1,0,0,1,0,0,0,0,0,0,0,0,0,0,0,0,0,0,0,0,1,1,1,1,0,0,0,1,1,0,0,0,0,0,0,0,0,0,0,0,0,0,0,0,0,0,0,0,0,0,0,0,0,0,0,0,0,0,0,0,0,1,1,1,0,0,0,0,1,1,1,1,1,0,0,0,0,0,0,0,0,0,0,0,0,0,0,2,1,2,1,0,0,0,0,0,0,0,0,1,1,0,1,1,0,0,0,0,0,0,0,0,0,0,0,0,0,0,0,0,0,0,0,0,0,1,1,1,0,0,0,0,0,0,0,0,0,0,0,0,0,0,0,0,0,0,0,0,0,0,0,0,0,0,0,0,0,0,0,0,0,0,0,1,1,1,0,0,1,0,0,1,1,1,0,0,0,0,0,1,0,0,0,0,0,0,0,2,1,1,1,1,1,0,0,1,1,1,0,1,1,2,1,0,0,0,0,0,0,0,0,0,0,0,0,0,0,0,0,0,0,0,0,0,0,1,1,1,1,1,0,0,0,0,0,0,0,0,0,0,0,0,0,0,0,0,0,0,0,0,0,0,0,0,0,0,0,0,0,0,0,0,0,1,0,1,0,0,0,0,0,0,0,0,0,0,0,0,0,0,0,0,0,1,1,0,1,2,1,1,1,1,1,1,0,1,1,1,0,1,1,2,2,1,1,0,0,0,0,0,0,0,0,0,0,0,0,0,0,0,0,0,0,0,0,0,1,0,1,1,0,0,0,0,0,0,0,3,3,0,0,0,0,0,0,0,0,0,0,0,0,0,0,0,1,1,1,0,1,1,0,1,0,1,0,0,0,0,0,0,0,0,0,0,0,0,0,0,0,0,0,0,0,0,0,0,0,2,1,1,1,1,1,1,0,2,1,1,0,1,1,2,0,1,3,3,0,0,0,0,0,0,0,0,0,0,0,0,0,0,0,0,0,0,0,0,0,0,1,1,1,0,0,0,0,0,0,3,3,0,0,0,0,0,0,0,0,0,0,0,0,0,0,0,0,1,1,1,1,1,0,1,1,1,0,0,0,0,0,0,0,0,0,0,0,0,0,0,0,0,0,0,0,0,0,1,1,1,1,1,1,1,1,2,2,2,2,1,0,0,2,2,1,1,0,0,0,0,0,0,0,0,0,0,0,0,0,0,0,0,0,0,0,0,0,0,0,1,1,0,0,0,0,0,0,0,0,0,3,0,0,0,0,0,0,0,0,0,0,0,0,0,0,0,0,0,1,1,1,0,0,0,1,1,0,0,0,0,0,0,1,0,1,0,0,0,0,0,0,0,0,0,0,0,0,1,1,1,1,1,1,0,1,2,0,1,1,1,0,0,2,1,1,0,0,0,1,1,0,0,0,0,0,0,0,0,0,0,0,0,0,0,0,0,0,0,0,0,0,0,0,0,0,0,0,0,0,0,0,0,0,0,0,0,0,0,0,0,0,0,0,0,0,0,0,0,0,1,1,1,1,0,0,1,0,0,1,1,1,1,1,0,0,1,0,0,0,0,0,0,0,0,0,0,0,0,1,1,0,0,0,0,1,1,0,0,0,1,0,0,0,0,0,0,0,0,1,1,0,0,0,0,0,0,0,0,0,0,0,0,0,0,0,0,1,0,0,0,0,0,0,0,0,0,0,0,0,0,0,0,0,0,0,0,0,0,0,0,0,0,0,0,0,0,0,0,0,1,1,1,0,0,1,1,0,0,1,1,1,1,1,0,0,0,0,0,0,0,0,0,0,0,0,0,0,0,1,0,1,1,1,1,0,0,2,2,1,0,0,0,0,0,1,1,0,1,1,0,0,0,0,0,0,0,0,0,0,0,0,0,0,0,0,0,1,0,0,0,0,0,0,0,0,0,0,0,0,0,0,0,0,0,0,0,0,0,0,0,0,0,0,0,0,0,0,0,0,1,0,1,1,0,1,1,0,1,1,0,0,0,1,0,0,0,0,0,0,0,0,0,0,0,0,0,0,0,0,0,0,0,0,0,1,1,0,0,0,0,0,0,0,0,1,1,1,0,0,0,0,0,0,0,0,0,0,0,0,0,0,0,0,0,0,0,1,1,0,0,0,0,0,0,0,0,0,0,0,0,0,0,0,0,1,1,0,0,0,0,0,0,0,0,0,0,0,0,0,0,0,1,1,0,1,1,0,0,0,0,0,0,1,0,0,0,0,0,0,0,0,0,0,0,0,0,0,1,0,0,0,0,0,0,0,1,0,0,0,0,0,0,1,1,0,1,0,1,1,0,0,0,0,0,0,0,0,0,0,0,0,0,0,0,0,0,1,1,0,0,0,0,0,0,0,0,0,0,0,0,0,0,0,1,1,1,0,2,0,0,0,0,0,0,0,0,0,0,0,0,0,1,1,0,1,1,1,1,0,0,0,1,1,0,0,0,0,0,0,0,0,0,0,0,0,0,0,1,1,0,0,0,0,0,0,0,0,1,0,0,0,0,1,1,0,0,0,0,1,1,1,0,0,0,0,0,0,0,0,0,0,0,0,0,0,0,1,0,0,0,0,0,0,0,0,0,0,0,0,0,0,0,0,0,1,1,1,2,2,0,0,0,0,0,0,0,0,0,0,0,0,0,0,0,0,1,0,0,0,0,0,1,1,1,0,0,0,0,0,0,0,0,1,1,1,1,1,1,1,0,0,0,0,0,0,0,0,0,0,1,1,1,1,0,0,0,0,0,0,0,0,0,0,0,0,0,0,0,0,0,0,0,0,0,0,0,0,0,0,0,0,0,0,0,0,0,0,0,0,0,0,0,0,1,1,1,1,0,0,0,0,0,0,0,0,0,0,0,0,0,0,0,0,0,0,0,0,0,0,0,1,1,1,1,0,0,0,0,0,0,0,0,1,1,1,1,1,1,1,1,1,1,1,1,1,0,0,0,0,0,0,1,0,0,0,0,0,0,0,0,0,0,0,0,0,0,0,0,0,0,0,0,0,0,0,0,0,0,0,0,0,0,0,0,0,0,0,0,0,0,0,0,0,1,1,1,1,0,0,0,0,0,0,0,0,0,0,0,0,0,0,0,3,0,0,0,0,0,0,0,1,1,1,0,0,0,0,0,0,0,0,0,1,1,1,1,1,1,1,0,0,1,1,1,1,1,1,0,0,0,0,0,0,0,0,0,0,0,0,0,0,0,0,0,0,0,0,0,0,0,0,0,0,0,0,0,0,0,0,0,0,0,0,0,0,0,0,0,0,0,0,0,0,0,0,1,0,0,0,0,0,0,0,0,0,0,0,0,0,0,0,0,0,0,0,0,0,0,0,1,0,1,1,0,1,0,1,0,1,0,0,0,0,0,0,1,1,1,1,1,0,0,0,1,1,1,1,0,0,0,0,0,0,0,0,0,0,0,0,0,0,0,0,0,0,0,0,0,0,0,0,0,0,0,0,0,0,0,0,0,0,0,0,0,0,0,0,0,0,0,0,0,0,1,0,1,0,0,0,0,0,0,0,0,2,0,0,0,0,0,0,0,1,0,0,0,0,0,0,1,1,1,1,1,1,1,0,0,1,1,1,1,1,1,0,0,1,1,1,1,0,1,1,1,1,0,0,0,0,3,0,0,0,0,0,0,0,0,0,0,0,0,0,0,0,0,0,0,0,0,0,0,0,0,0,0,0,0,0,0,0,0,0,0,0,0,0,0,0,0,0,0,0,0,0,0,0,0,0,0,0,0,2,0,2,0,0,0,0,0,0,0,1,1,0,0,1,0,0,1,1,1,1,1,1,1,1,1,1,1,1,1,0,1,0,0,0,1,1,1,1,1,1,1,1,0,0,0,3,3,3,0,0,0,0,0,0,0,0,0,0,0,0,0,0,0,0,0,0,0,0,0,0,0,0,0,0,0,0,0,0,0,0,0,0,0,0,0,0,0,0,0,0,0,0,0,0,0,0,0,0,0,0,0,2,0,0,0,0,0,0,0,0,1,1,0,1,0,0,1,1,1,1,1,1,1,1,1,1,0,1,1,1,1,1,1,1,1,1,1,0,0,1,1,1,1,0,0,3,0,0,0,0,0,0,0,0,0,0,0,0,0,0,0,0,0,0,0,0,0,0,0,0,0,0,0,0,0,0,0,0,0,0,0,1,0,1,0,0,0,0,0,0,0,0,0,0,0,0,0,0,0,0,0,0,2,0,0,0,0,0,0,0,1,1,1,1,1,0,0,1,1,1,1,1,1,1,1,1,1,1,1,1,1,1,1,1,0,1,1,0,1,1,1,3,1,1,0,0,0,0,0,0,0,0,0,0,0,0,0,0,0,0,0,0,0,0,0,0,0,0,0,0,0,0,0,0,0,0,0,0,0,0,0,1,1,1,1,1,1,0,0,0,0,0,0,0,0,0,0,0,0,0,0,1,0,0,0,0,0,0,0,1,1,1,1,1,1,1,1,1,1,1,1,1,1,1,1,1,1,0,1,1,1,0,0,0,0,1,0,0,1,1,1,3,1,1,0,0,0,0,0,0,0,0,0,0,0,0,0,0,0,0,0,0,0,0,0,0,0,0,0,0,0,0,0,0,0,0,0,0,0,0,1,1,1,0,1,1,1,1,1,0,0,1,0,0,0,0,0,0,0,0,0,1,0,0,0,0,0,0,0,1,1,1,1,1,1,1,1,1,1,1,1,1,1,1,1,1,1,0,0,1,1,0,0,0,0,1,0,0,1,1,1,3,3,0,0,0,0,0,0,0,0,0,0,0,0,0,0,0,0,0,0,0,0,0,0,0,0,0,0,0,0,0,0,0,0,0,0,0,0,0,0,0,0,0,1,1,1,1,1,0,1,0,0,0,0,0,0,0,0,0,0,0,0,0,0,0,0,0,1,1,1,1,1,1,1,1,1,1,1,1,1,1,1,1,1,1,1,1,1,1,1,1,1,0,0,0,0,0,1,1,1,1,1,0,0,0,0,0,0,0,0,0,0,0,0,0,0,0,0,0,0,0,0,0,0,0,0,1,0,0,0,0,0,0,0,0,0,0,0,0,0,0,0,0,0,1,0,1,0,0,1,0,0,0,0,0,0,0,0,0,0,0,0,0,0,0,0,0,1,0,1,1,1,1,1,1,1,1,1,1,1,1,1,1,1,1,1,1,1,1,1,1,1,0,0,1,1,0,1,1,1,1,1,0,0,0,0,0,0,0,0,0,0,0,0,0,0,0,0,0,0,0,0,0,0,0,0,0,0,0,0,0,0,0,0,0,0,0,0,0,0,0,0,0,0,0,0,1,0,0,1,0,0,0,0,0,0,0,0,0,0,0,0,1,1,0,0,1,0,0,1,1,1,1,1,1,1,1,1,1,1,1,1,1,1,1,1,1,1,1,1,1,1,1,1,1,1,1,1,1,1,1,0,0,0,0,0,0,0,0,0,0,0,0,0,0,0,0,0,0,0,0,0,0,0,0,0,0,0,0,0,0,0,0,0,0,0,0,0,0,0,0,0,0,0,0,0,0,0,0,1,0,0,0,0,0,0,0,0,0,0,0,0,1,1,0,1,1,0,0,1,1,1,1,1,1,1,1,1,1,1,1,1,1,1,1,1,1,1,1,1,1,1,1,1,1,1,1,1,1,1,1,0,0,0,0,0,0,0,0,0,0,0,0,0,0,0,0,0,0,0,0,0,0,0,0,0,0,0,0,0,0,0,0,0,0,0,0,0,0,0,0,0,0,0,0,0,0,0,0,1,1,0,0,0,0,0,0,0,0,0,0,0,0,0,1,1,1,0,0,1,1,1,1,1,1,1,1,1,1,1,1,1,1,1,1,1,1,1,1,1,1,1,1,1,1,0,1,0,1,1,1,1,0,0,0,0,0,0,0,0,0,0,0,0,0,0,0,0,0,0,0,0,0,0,0,0,0,0,0,0,0,0,0,0,0,0,0,0,0,0,0,0,0,0,0,0,0,0,0,0,0,0,0,0,0,0,0,0,0,0],
 "timestamp":"2018-10-01 23:55:26.276889877 +0200 CEST"
}
