# Supplementary material for: Imitating the winner leads to discrimination in spatial prisoner’s dilemma model
Source: Sci Rep. 2019 Mar 7;9:3776. doi: 10.1038/s41598-019-40583-w (PMC6405999; doi:10.1038/s41598-019-40583-w)
Supplement: Supplementary file 2 — figure_generation [file 41598_2019_40583_MOESM2_ESM.zip › figure_generation/single_run/main.go~]

package main

import (
	bb "../backbone"
	"goflag"
)

func main() {
	// out-put
	fname := goflag.StrD("fname","data")
	//
	RNGseed := int64(goflag.IntD("RNGseed",2)) // NOTICE THAT THIS WONT INFLUENCE BADGE-DISTRIBUTION!!
	// model parameters
	N := goflag.IntD("N", 10)
	BadgeDist := goflag.IntD("BadgeDist", 2) // 0: only zeros , 1: uniform random , 2: linearly increasing ones , 3/4: h/v-stribes , 5: checkerboard
	mu := goflag.F64D("mu", 0.001)
	w := goflag.F64D("w",0.01)
	b := goflag.F64D("b",4)
	// time series parameters
	Ndps := goflag.IntD("Ndps", 100)
	tpdp := goflag.IntD("tpdp", 10)
	// ready
	goflag.NoMoreFlags()

	// init world
	W := bb.NewWorld_NxN_cylinder(N, 1)
	W.ArrangeBadges(BadgeDist) // notice that badge_dist is done immediatly after rng in initalized, and thus will be the same, if N is the same.
	W.Mu = mu
	W.W = w
	W.B = b
	W.SeedRNG(RNGseed)
	// make time-series
	sts, bd, ep := Make_timeseries(&W, Ndps, tpdp)

	// combine all the data-files into one great beast and save it
	goflag.SaveData(fname+".json", "timeSeries,badgeDist,endPic", sts, bd, ep)
}

func Make_timeseries(W *bb.World, Ndps, tpdp int) (strat_ts [4][]int, badge_dist, end_pic []int) {
	// init strat-data slices
	for i := range strat_ts {
		strat_ts[i] = make([]int, Ndps)
	}
	// simulate
	for dp := 0; dp < Ndps; dp++ {
		for t := 0; t < tpdp*len(W.Agents); t++ {
			W.TimeStep()
		}
		// take data
		for _, A := range W.Agents {
			strat_ts[int(A.Strategy[0]+2*A.Strategy[1])][dp]++
		}
	}
	// end-picture:
	end_pic = make([]int, len(W.Agents))
	badge_dist = make([]int, len(W.Agents))
	for i, A := range W.Agents {
		end_pic[i] = int(A.Strategy[0] + 2*A.Strategy[1])
		badge_dist[i] = A.Badge
	}
	return
}

// take note of the 'end-points'. Example: linspace(1.,5.,4) = [1.5, 2.5, 3.5, 4.5]
func linspace(min, max float64, steps int) (S []float64) {
	S = make([]float64, steps)
	dx := (max - min) / float64(steps)
	fi := .5
	for i := range S {
		S[i] = fi*dx + min
		fi++
	}
	return
}
