# Supplementary material for: Imitating the winner leads to discrimination in spatial prisoner’s dilemma model
Source: Sci Rep. 2019 Mar 7;9:3776. doi: 10.1038/s41598-019-40583-w (PMC6405999; doi:10.1038/s41598-019-40583-w)
Supplement: Supplementary file 2 — figure_generation [file 41598_2019_40583_MOESM2_ESM.zip › figure_generation/single_run/plotter.py]

import sys
import json
import numpy as np
import matplotlib.pyplot as plt

dfilename =  'data.json'
outputName = ''
if len(sys.argv) > 1:
    dfilename = sys.argv[1]
    if len(sys.argv) > 2:
        outputName = sys.argv[2]

with open(dfilename) as dfile:
    dmap = json.load(dfile)

N = int(dmap['metadata']['N'])
tpdp = int(dmap['metadata']['tpdp'])
Ndps = int(dmap['metadata']['Ndps'])
w = float(dmap['metadata']['w'])
b = float(dmap['metadata']['b'])


strats = np.array(dmap['timeSeries'])/float(N*N)
bd = np.array(dmap['badgeDist']).reshape([N,N])
ep = np.array(dmap['endPic']).reshape([N,N])

# fig = plt.figure(figsize=(12,7))

# figure parameters
figwidth = 8.5 * 0.393701                  # width = 8.5cm * inch/cm
fighight = 8.5 * 0.393701 / 1.61803398875  # hight = width / 'golden ratio'

# Time Series:
t = (np.arange(Ndps)+1)*N*N*tpdp
figTS = plt.figure(figsize=[figwidth,fighight])
axTS = figTS.add_subplot(111)
axTS.plot(t,strats[0], color='purple', label='non')
axTS.plot(t,strats[1], color='blue', label='blue')
axTS.plot(t,strats[2], color='green', label='green')
axTS.plot(t,strats[3], color='yellow', label='all')
#axTS.legend(['full defectin','coop w. blue','coop w. green','full cooperation'])
plt.legend(bbox_to_anchor=(0., 1.02, 1., .102), loc=3,
           ncol=2, mode="expand", borderaxespad=0.)
axTS.set_xlabel('timestep')
axTS.set_xticks([0,Ndps*N*N*tpdp])
axTS.set_yticks([0,1])
plt.savefig('timeseries'+outputName+'.pdf',bbox_inches='tight')

# Final Strategy Distribution (end picture)
figEP = plt.figure(figsize=[figwidth,1.1*figwidth])
axEP = figEP.add_subplot(111)
eppic = axEP.matshow(ep,vmin=0,vmax=3)
#axEP.set_title('Final Strategy Distribution')
axEP.get_xaxis().set_ticks([])
axEP.get_yaxis().set_ticks([])
plt.savefig('endDist'+outputName+'.pdf',bbox_inches='tight')
