# Supplementary material for: Imitating the winner leads to discrimination in spatial prisoner’s dilemma model
Source: Sci Rep. 2019 Mar 7;9:3776. doi: 10.1038/s41598-019-40583-w (PMC6405999; doi:10.1038/s41598-019-40583-w)
Supplement: Supplementary file 2 — figure_generation [file 41598_2019_40583_MOESM2_ESM.zip › figure_generation/backbone/intSqrt.go]

package backbone

func find_sqrt(NN int) (N int) {
	if NN < 0 {
		panic("you tried to finde the integer squareroot of a negative numbere... you fool")
	}
	if NN == 0 || NN == 1 {
		N = NN
		return
	}
	min := 0
	max := NN
	for max-min > 1 {
		try := (max + min) / 2
		test := try * try
		switch {
		case test == NN:
			N = try
			return

		case test < NN:
			min = try
		case test > NN:
			max = try
		}
	}
	panic("sorry, but your number is not a square number...")
}
