# Supplementary material for: Imitating the winner leads to discrimination in spatial prisoner’s dilemma model
Source: Sci Rep. 2019 Mar 7;9:3776. doi: 10.1038/s41598-019-40583-w (PMC6405999; doi:10.1038/s41598-019-40583-w)
Supplement: Supplementary file 2 — figure_generation [file 41598_2019_40583_MOESM2_ESM.zip › figure_generation/backbone/arrangeLabels.go]

package backbone

func (W *World) ArrangeBadges(style int) {
	for i := range W.Agents {
		W.Agents[i].Badge = 0
	}
	switch style {
	case 0: // all agents has badge zero

	case 1: // uniform random distribution
		for i := range W.Agents {
			if W.Rng.Float64() < .5 {
				W.Agents[i].Badge = 1
			}
		}
	case 2: // linearly increasing probability of badge 1
		for i := range W.Agents {
			if W.Rng.Float64() < (float64(i)+.5)/float64(len(W.Agents)) {
				W.Agents[i].Badge = 1
			}
		}
	case 3: // horizontal stribes
		N := find_sqrt(len(W.Agents))
		for i := 0; i < N; i++ {
			for j := 0; j < N; j++ {
				W.Agents[i+N*j].Badge = (j) % 2
			}
		}
	case 4: // vertical stribes
		N := find_sqrt(len(W.Agents))
		for i := 0; i < N; i++ {
			for j := 0; j < N; j++ {
				W.Agents[i+N*j].Badge = (i) % 2
			}
		}
	case 5: // checker board
		N := find_sqrt(len(W.Agents))
		for i := 0; i < N; i++ {
			for j := 0; j < N; j++ {
				W.Agents[i+N*j].Badge = (i + j) % 2
			}
		}
	default:
		panic("Unknown style was given as arguement to ArangeBadges")
	}
}

func (W *World) UniformStrategy(strat [2]float64) {
	for i := range W.Agents {
		W.Agents[i].Strategy = strat
	}
}
