# Supplementary material for: Imitating the winner leads to discrimination in spatial prisoner’s dilemma model
Source: Sci Rep. 2019 Mar 7;9:3776. doi: 10.1038/s41598-019-40583-w (PMC6405999; doi:10.1038/s41598-019-40583-w)
Supplement: Supplementary file 2 — figure_generation [file 41598_2019_40583_MOESM2_ESM.zip › figure_generation/backbone/model.go]

package backbone

import (
	"math"
	"math/rand"
)

type Agent struct {
	// defining characters
	Badge      int
	Strategy   [2]float64
	Neighbours []*Agent
	// agents need to know where they live
	Home *World
}

// Return the pay-off of agent a given a cooperation benefit factor b
func (A *Agent) PayOff(b float64) (po float64) {
	for _, nbr := range A.Neighbours {
		po -= A.Strategy[nbr.Badge]
		po += nbr.Strategy[A.Badge] * b
	}
	return
}

type World struct {
	// model parameters
	Mu float64
	B  float64
	W  float64
	// inhabitants
	Agents []Agent
	// any world should have a random number generator
	Rng *rand.Rand
	// temporary variables to avoid 'make' calls
	fitness_bounds []float64
}

// this is the actual bulk of the work!!
func (W *World) TimeStep() {
	// choose an agent from a uniform distribution
	A := &W.Agents[W.Rng.Intn(len(W.Agents))]
	// with a small agent, the 'mutates' (gets a random stratedgy)
	// else, the agent adapts the strategy of one of its neighbours, weighet by their "fitness"
	if W.Rng.Float64() <= W.Mu {
		A.Strategy[0] = float64(W.Rng.Intn(2))
		A.Strategy[1] = float64(W.Rng.Intn(2))
	} else {
		// calculate the cumulative sum of neighbour fitnesses
		var fit_lim float64
		for i, n := range A.Neighbours {
			fit_lim += math.Exp(W.W * n.PayOff(W.B))
			W.fitness_bounds[i] = fit_lim
		}
		// choose an neighbour and adapt its strategy
		x := W.Rng.Float64() * fit_lim
		for i := range A.Neighbours {
			if x <= W.fitness_bounds[i] {
				A.Strategy = A.Neighbours[i].Strategy
				return
			}
		}
		panic("choosing neighbour based on fitness is broken. No neighbour was chosen!!")
	}
}

// this function is trivial, but exported, so it allow user to
// seed the srng without explicitly importing math/rand
func (W *World) SeedRNG(seed int64) {
	W.Rng = rand.New(rand.NewSource(seed))
}
