# Supplementary material for: Imitating the winner leads to discrimination in spatial prisoner’s dilemma model
Source: Sci Rep. 2019 Mar 7;9:3776. doi: 10.1038/s41598-019-40583-w (PMC6405999; doi:10.1038/s41598-019-40583-w)
Supplement: Supplementary file 2 — figure_generation [file 41598_2019_40583_MOESM2_ESM.zip › figure_generation/backbone/network_structures.go]

package backbone

// Make a world of NxN agents aranged on a grid with cyclical boundary-conditions around one axis.
func NewWorld_NxN_cylinder(N int, rng_seed int64) (W World) {
	// init population
	W.Agents = make([]Agent, N*N)
	// loop over all agents
	for i := 0; i < N; i++ {
		for j := 0; j < N; j++ {
			// make a list of agent-ij's neighbours
			nbrs := make([]*Agent, 0, 4)
			if i == 0 {
				// since it's a cylinder, I don't impose cylindrical boundary-conditions in this direction!
			} else {
				nbrs = append(nbrs, &W.Agents[(i-1)*N+j])
			}
			if i == N-1 {
				// since it's a cylinder, I don't impose cylindrical boundary-conditions in this direction!
			} else {
				nbrs = append(nbrs, &W.Agents[(i+1)*N+j])
			}
			if j == 0 {
				nbrs = append(nbrs, &W.Agents[i*N+(N-1)])
			} else {
				nbrs = append(nbrs, &W.Agents[i*N+(j-1)])
			}
			if j == N-1 {
				nbrs = append(nbrs, &W.Agents[i*N+0])
			} else {
				nbrs = append(nbrs, &W.Agents[i*N+(j+1)])
			}
			//
			W.Agents[i*N+j].Neighbours = nbrs
			W.Agents[i*N+j].Home = &W
		}
	}
	// init pseudo random number generator
	W.SeedRNG(rng_seed)
	// init fitness-bound slice
	W.fitness_bounds = make([]float64, 4)
	return
}

// Make a world of N agents aranged in a 1D ring with connections to their nn nearest neighbours
func NewWorld_1D_Ring(N, nn int, rng_seed int64) (W World) {
	// init pseudo random number generator
	W.SeedRNG(rng_seed)
	// init population
	W.Agents = make([]Agent, N)
	// loop over all agents to add neighbours
	for i := range W.Agents {
		nbrs := make([]*Agent, 2*nn)
		// loop over neighbours
		for nbr := range nbrs {
			j := i - nn + nbr
			// skip self
			if j >= i {
				j++
			}
			nbrs[nbr] = &W.Agents[(j+N)%N] // notice that if nn > N this fails intentionally
		}
		W.Agents[i].Neighbours = nbrs
	}
	// init fitness-bound slice
	W.fitness_bounds = make([]float64, 2*nn)
	return
}

// Make a world of N agents aranged on an ErdosRenyi
func NewWorld_ErdosRenyi(N int, p float64, rng_seed int64) (W World) {
	// init pseudo random number generator
	W.SeedRNG(rng_seed)
	// init population
	W.Agents = make([]Agent, N)
	// loop over all agents to init agent-lists
	for i := range W.Agents {
		W.Agents[i].Neighbours = make([]*Agent, 0, N)
	}
	// loop over all agents to add neighbours
	for i := range W.Agents {
		// loop over potential neihbours, and place links at will
		for j := i + 1; j < N; j++ {
			if W.Rng.Float64() < p {
				W.Agents[i].Neighbours = append(W.Agents[i].Neighbours, &W.Agents[j])
				W.Agents[j].Neighbours = append(W.Agents[j].Neighbours, &W.Agents[i])
			}
		}
		// if the agent got no neighbour in this way, it is forcefully granted a random consolation neighbour
		if len(W.Agents[i].Neighbours) == 0 {
			j := W.Rng.Intn(len(W.Agents) - 1)
			if j >= i {
				j++
			}
			W.Agents[i].Neighbours = append(W.Agents[i].Neighbours, &W.Agents[j])
			W.Agents[j].Neighbours = append(W.Agents[j].Neighbours, &W.Agents[i])
		}
	}
	// init fitness-bound slice
	W.fitness_bounds = make([]float64, N)
	return
}

func (W *World) ErdosRenyi_shuffle(p float64) {
	// clear all links
	for i := range W.Agents {
		W.Agents[i].Neighbours = W.Agents[i].Neighbours[:0]
	}
	// make new links
	for i := range W.Agents {
		for j := i + 1; j < len(W.Agents); j++ {
			if W.Rng.Float64() < p {
				W.Agents[i].Neighbours = append(W.Agents[i].Neighbours, &W.Agents[j])
				W.Agents[j].Neighbours = append(W.Agents[j].Neighbours, &W.Agents[i])
			}
		}
		// if no neighbour was found naturally, give one consolation neighbour
		if len(W.Agents[i].Neighbours) == 0 {
			j := W.Rng.Intn(len(W.Agents) - 1)
			if j >= i {
				j++
			}
			W.Agents[i].Neighbours = append(W.Agents[i].Neighbours, &W.Agents[j])
			W.Agents[j].Neighbours = append(W.Agents[j].Neighbours, &W.Agents[i])
		}
	}
	return
}
