# Supplementary material for: Imitating the winner leads to discrimination in spatial prisoner’s dilemma model
Source: Sci Rep. 2019 Mar 7;9:3776. doi: 10.1038/s41598-019-40583-w (PMC6405999; doi:10.1038/s41598-019-40583-w)
Supplement: Supplementary file 2 — figure_generation [file 41598_2019_40583_MOESM2_ESM.zip › figure_generation/param_scan/plotter.py~]

import json
import numpy as np
import matplotlib.pyplot as plt

with open('wb-simplescan.json') as dfile:
    dmap = json.load(dfile)

print 'Fields'
for k in dmap.keys():
    print k+': ', type(dmap[k])
print
md = dmap['metadata']
print 'MetaData:'
for k in md.keys():
    print k+': ', md[k]

print dmap['timestamp']

wlist = np.linspace(float(md['w_exp_min']),float(md['w_exp_max']),int(md['w_steps'])+1,endpoint=True)
blist = np.linspace(float(md['b_min']),float(md['b_max']),int(md['b_steps'])+1,endpoint=True)


strat = np.array(dmap['strat'])
corr = np.array(dmap['corr'])
tot = np.array(dmap['total_payoff'])

sfig = plt.figure(figsize=(12,7))
stratnames=['(defect/defect)','(co-op/defect)','(defect/coop)','(co-op/co-op)']
x = 1
for s in xrange(strat.shape[2]):
    if s == 2:
        x+=1
    sfig.add_subplot(2,3,s+x)
    plt.pcolormesh(wlist,blist,strat[:,:,s].transpose(),
               linewidth=0,
               rasterized=True)
    plt.title('strategy: '+stratnames[s])

sfig.add_subplot(2,3,6)
plt.pcolormesh(wlist,blist,corr.transpose(),
               linewidth=0,
               rasterized=True)
plt.title('badge/strat-correalation')

sfig.add_subplot(2,3,3)
plt.pcolormesh(wlist,blist,
               (tot/float(md['N'])**2/4/blist[1:]).transpose(),
               linewidth=0,
               rasterized=True)
plt.colorbar()
plt.title('normalized mean pay-off')


plt.savefig('wb-scan.pdf')
