# Supplementary material for: Imitating the winner leads to discrimination in spatial prisoner’s dilemma model
Source: Sci Rep. 2019 Mar 7;9:3776. doi: 10.1038/s41598-019-40583-w (PMC6405999; doi:10.1038/s41598-019-40583-w)
Supplement: Supplementary file 2 — figure_generation [file 41598_2019_40583_MOESM2_ESM.zip › figure_generation/param_scan/metadataPrinter.py]

import sys
import json

with open(sys.argv[1]) as dfile:
    dmap = json.load(dfile)

print('Fields\n')
for k in dmap.keys():
    print(k+': ', type(dmap[k]))
print()
md = dmap['metadata']
print('MetaData\n')
for k in md.keys():
    print(k+': ', md[k])

print("\ntimestamp")
print(dmap['timestamp'])
