# Supplementary material for: Imitating the winner leads to discrimination in spatial prisoner’s dilemma model
Source: Sci Rep. 2019 Mar 7;9:3776. doi: 10.1038/s41598-019-40583-w (PMC6405999; doi:10.1038/s41598-019-40583-w)
Supplement: Supplementary file 2 — figure_generation [file 41598_2019_40583_MOESM2_ESM.zip › figure_generation/phaseDiagram/scanData.json]

{"metadata":{"mu":"0.001","b_min":"1","fname":"data","BadgeDist":"2","w_steps":"200","Ngoroutines":"8","tpdp":"500","b_steps":"200","w_exp_min":"-3","w_exp_max":"0","b_max":"10","TransTime":"2000","Ndps":"20","N":"100"},
 "strat":[[[4594.6,2166.9,1885.15,1353.35],[3084.25,2524.65,2893.15,1497.95],[3173.2,2642.25,2549.35,1635.2],[3627.3,2408.55,2687.7,1276.45],[3395.4,2394.8,2309.45,1900.35],[3636.85,2731.25,2261.05,1370.85],[4090.05,1632.5,2199.1,2078.35],[2950.2,2997.1,2326.95,1725.75],[3915.55,2336.1,2229.75,1518.6],[4082.95,2207.05,2262.15,1447.85],[3598.6,2348.3,2573.3,1479.8],[3154.05,2806.95,2711.35,1327.65],[4020.6,2082.05,2284.55,1612.8],[4387.25,1948.2,2132.9,1531.65],[3127.85,2753.65,2283.4,1835.1],[4240.15,2258.5,1696.75,1804.6],[4107.2,2229.85,1978.4,1684.55],[3586,2048.35,2667.3,1698.35],[2921.45,2946.7,2084.55,2047.3],[3641.1,2582.05,2265.25,1511.6],[2926.2,3322.6,2308,1443.2],[2834.8,2727.5,2357.05,2080.65],[3396.15,2166.95,3061.55,1375.35],[3217.7,2306.45,2406.35,2069.5],[3721.4,2391.35,2530.9,1356.35],[2814.9,2768.5,2276.8,2139.8],[3794,2523,2186.95,1496.05],[3449.95,2528.3,1764.7,2257.05],[3829,2117.05,2475.3,1578.65],[4066.85,1971.25,2474.6,1487.3],[2863.2,2805.15,2570.1,1761.55],[2425.8,2524.9,2802.4,2246.9],[3633.95,2284.55,2243.1,1838.4],[2816.25,2368,2068.8,2746.95],[3617.95,2451.9,1921.1,2009.05],[3414.7,2215.65,2154.8,2214.85],[2007.6,3176.3,2673.7,2142.4],[3499.35,2074.4,2422.5,2003.75],[3983.15,2127.4,2068.8,1820.65],[3077.2,2244.25,2633.35,2045.2],[3123.5,2582.85,2501.05,1792.6],[3465.85,2168.8,2567.25,1798.1],[2854.95,2743.8,2476.1,1925.15],[2877.55,2769.4,2266.4,2086.65],[3125.4,3140.1,1916.35,1818.15],[2940.6,2885.8,1847.8,2325.8],[3014.95,2632.5,1879.25,2473.3],[3178.35,2592.2,2140.2,2089.25],[2010.1,1821.35,3714.15,2454.4],[3202.25,2700.25,1894.25,2203.25],[2565.55,2481.95,2727.05,2225.45],[2955.7,2477.05,2373.95,2193.3],[2338.35,2879.25,2646.3,2136.1],[3159.3,2488.85,2492.35,1859.5],[2394.65,2748.35,2392.75,2464.25],[2850.5,1837,3362.5,1950],[2457.45,2615.6,2658.65,2268.3],[2344.2,2910.65,2622.65,2122.5],[3266.05,2368.7,2255.8,2109.45],[2974.9,2261.85,2278.15,2485.1],[2132.2,2434.85,2479.8,2953.15],[3157.15,2316.75,2600.2,1925.9],[2900.85,2480.35,1994.35,2624.45],[2918.15,3144.25,2011.5,1926.1],[2549,3321,2406.5,1723.5],[2126.15,2769.1,2331.6,2773.15],[2764.55,2672,2224.6,2338.85],[2844.65,2365.95,2314.85,2474.55],[1971.85,2496.95,2558.85,2972.35],[2504.3,2128.5,2800.7,2566.5],[2713.65,2339.35,2711.75,2235.25],[2017.85,2350.6,2281.55,3350],[2240.75,2268.95,2839.75,2650.55],[2659.7,1808.85,2621.6,2909.85],[2331.05,2874.8,2613.25,2180.9],[3012.65,3164.2,1839.55,1983.6],[2265.7,2552.5,2582.6,2599.2],[2144.2,2350.15,3261.3,2244.35],[3103.25,2221.7,2358.35,2316.7],[2181.3,2891.2,2230.05,2697.45],[2411.75,2527.2,1920.3,3140.75],[2478.6,2352.1,1957.3,3212],[2563,2413.3,2188.15,2835.55],[2159.35,2483.9,2327.4,3029.35],[2294.9,2661.25,2629.45,2414.4],[1992.4,2697.3,3061.55,2248.75],[2638.85,2380.6,2290.7,2689.85],[1964.25,2404.35,2732.8,2898.6],[2328.9,2277.45,2719.55,2674.1],[2607.15,2483.35,2322.05,2587.45],[1820.15,2297.45,2147.4,3735],[1783.4,1947.35,3052,3217.25],[1962.4,2739.35,2116.15,3182.1],[1835.6,2582.15,3235.45,2346.8],[2047.1,2493.1,2728.15,2731.65],[1935.85,2152.5,1730.3,4181.35],[2477.35,2086.05,2441,2995.6],[1522.3,2290.3,2621.1,3566.3],[1781.35,2636.7,2554.9,3027.05],[1750.1,2651.8,2156.6,3441.5],[1874.45,2410.1,1833.05,3882.4],[1917.2,2151.75,3055.9,2875.15],[2165.9,2626.8,2433.8,2773.5],[2024.45,1967.75,1741.45,4266.35],[1730.45,2105.95,2498.15,3665.45],[1566.75,2967.3,3006.75,2459.2],[1726.3,1944.6,3061.6,3267.5],[1838.05,2923,2594.85,2644.1],[1783.45,2423.3,2826,2967.25],[1391.45,2412.85,2227.4,3968.3],[2039.5,2509.3,1820.25,3630.95],[1774,2061.25,2588.2,3576.55],[1715.8,2513.35,2579.95,3190.9],[1915.95,2048.1,2504.9,3531.05],[2433.7,1919.85,2555.75,3090.7],[1689.35,2462.35,2614.45,3233.85],[1661.3,2681.35,2473.6,3183.75],[1787.2,2472.1,2619.4,3121.3],[2073.8,2226.7,2117.35,3582.15],[1610.65,2348.85,2787.5,3253],[1983.5,1742.8,2320.8,3952.9],[1826.5,1966.95,2755.3,3451.25],[1843.4,2668.55,2080.5,3407.55],[1460.65,2509.4,2751.35,3278.6],[1352.85,2412.35,2552.95,3681.85],[1559.3,2465.55,2055.3,3919.85],[1776.3,2325.05,2081.05,3817.6],[1382.05,2231.95,2244.75,4141.25],[1433.1,3199.5,2045.35,3322.05],[1535.3,2790.05,1921.35,3753.3],[1380.7,1870.6,2980.85,3767.85],[1487.3,2122.95,2375.7,4014.05],[1584.55,1975.45,2433.8,4006.2],[1455.35,2505.6,2556.55,3482.5],[1650.9,2137.75,2065.05,4146.3],[1237.95,2904,2415.4,3442.65],[1649.3,2376.05,2527.8,3446.85],[1602.7,2041,1942.85,4413.45],[1212.8,2296.55,2197.3,4293.35],[1326.8,2055.4,2679.9,3937.9],[1515.75,2182.9,2381.05,3920.3],[1414.65,2527.35,2347.35,3710.65],[1553.2,2585.5,2037.2,3824.1],[1337.15,3040.2,1716.95,3905.7],[1593.8,2096.65,1922.3,4387.25],[1364.7,2647.15,2253.05,3735.1],[1233.85,2032.45,1962.7,4771],[1446.85,2252.35,2352.5,3948.3],[1564.45,2867.2,2029.1,3539.25],[1308.1,1910.9,2390.5,4390.5],[1364.45,2152.15,2563.15,3920.25],[1124,1899.25,2554.2,4422.55],[1324.65,2050.15,2557.35,4067.85],[1437,2357.2,2126.7,4079.1],[1094.2,2237,2222.95,4445.85],[1099.55,2322.05,2197.2,4381.2],[1296.5,1917.4,1885,4901.1],[1012.05,1888.7,1962.6,5136.65],[1251,2228.45,2432.55,4088],[1350.2,1986.65,2193.85,4469.3],[1492.2,2607.05,1879.25,4021.5],[1010.2,2096.15,2275.65,4618],[1136.8,2215.6,1891.55,4756.05],[1248.15,2552.9,2125.7,4073.25],[1143.8,2475,2339.65,4041.55],[1122.75,2528.6,2005.05,4343.6],[1305.1,1917.9,1722.1,5054.9],[1174.05,2736.2,1735.25,4354.5],[1178.4,2314.4,2089.6,4417.6],[1094.85,2276.9,1763.35,4864.9],[1167.25,2301.45,2114.5,4416.8],[960.3,2080.75,1901.3,5057.65],[1009.45,2210.6,1975.5,4804.45],[1126.6,1811.2,2094.85,4967.35],[1147.5,2107.2,2661.6,4083.7],[753.4,2141.35,2490.95,4614.3],[1022.25,1922.5,2126.05,4929.2],[902.25,2282.65,2215.3,4599.8],[954.1,2047.45,2198.2,4800.25],[1166.2,2034.25,2110.65,4688.9],[992.6,1819.9,1973.05,5214.45],[944.4,2267.5,1789.7,4998.4],[991.4,2355.15,1690.85,4962.6],[1198.65,2251.35,2279.85,4270.15],[991.2,1548.15,1787.3,5673.35],[1047.1,2235.15,2245.85,4471.9],[938.65,1938.7,1993.15,5129.5],[861.85,2203.6,1914.75,5019.8],[844.9,1690.7,2128.6,5335.8],[1019.2,1840.75,1817.4,5322.65],[1029.2,2416.2,2173.7,4380.9],[1250,2187.45,1961.6,4600.95],[830.65,2219,2179.75,4770.6],[930.7,2129,1795.5,5144.8],[1007.15,1685.45,1708.05,5599.35],[896.6,1813.25,2180.6,5109.55],[978.65,1857.15,1452.55,5711.65],[1019.7,1748.5,1902,5329.8],[1030.55,1672.85,1754.1,5542.5],[1162.2,1854.15,1664.1,5319.55]],[[3742,2527.2,2492.9,1237.9],[4303.95,2482.7,1899.25,1314.1],[4247.75,2425.95,1860.8,1465.5],[4374.3,1984,2051.35,1590.35],[3964.7,2376.7,2275.2,1383.4],[4217.8,2313.7,2107.3,1361.2],[3904.4,2144,2116.45,1835.15],[3695.25,2266.05,2697.25,1341.45],[3368.25,2576.4,2521.5,1533.85],[3791.85,1832.1,2943.35,1432.7],[2937.75,3018.75,2686.45,1357.05],[3820.05,2438.4,2274.7,1466.85],[4463.9,2321.5,1749.9,1464.7],[4296.6,2153,2090.95,1459.45],[2801.8,2620.85,2876.1,1701.25],[3654.05,1818.15,2845.4,1682.4],[4722.35,2170.9,1891.3,1215.45],[4598.7,2041.2,2225.95,1134.15],[3765.05,2563.25,2106.4,1565.3],[4294.85,2233.65,1535.95,1935.55],[2760.8,3043.2,2389.5,1806.5],[3377.8,2268.15,2492.1,1861.95],[3304.85,2078.45,2673.75,1942.95],[2816.15,2898.6,2634.6,1650.65],[3644,1882.95,2694.05,1779],[2849.2,2628.85,2998,1523.95],[2932.15,2299.85,3003.25,1764.75],[3400.65,2424.35,2585.55,1589.45],[3289.75,2792.8,2306.1,1611.35],[2992.65,2535.2,2472.65,1999.5],[4077.55,1771.55,2296.4,1854.5],[3230.6,2845.7,2406.5,1517.2],[3593.75,2125.05,2151.35,2129.85],[3150.15,2417.4,2354.4,2078.05],[3928.2,2441.95,1861.2,1768.65],[2845.3,2437,2699.35,2018.35],[3322,2317.9,2443.15,1916.95],[3048.6,2202.1,2844.65,1904.65],[3882.4,2344.35,2309.75,1463.5],[3540.55,2025.2,2306.2,2128.05],[2447,2908.95,2001.05,2643],[3088.15,2781.75,2273.2,1856.9],[3329.1,2769.5,2125.7,1775.7],[3517.95,2059.8,2651.45,1770.8],[2898.4,2679.65,1988.8,2433.15],[2492.55,2062.1,3093.4,2351.95],[3000.95,1986.75,2793.65,2218.65],[3056.15,2673.75,1666.9,2603.2],[2898.75,2611.05,2303.6,2186.6],[3024,2696.55,2341.7,1937.75],[3362.9,2326.05,2089.8,2221.25],[3483.7,2102.8,2294.6,2118.9],[2730.6,2692.7,2639.9,1936.8],[2895.9,2305.8,2495,2303.3],[3106.3,1967.65,2639.1,2286.95],[3084.95,2553,1920.1,2441.95],[3048.75,2666.05,2194.05,2091.15],[3158.25,2477.75,1881.75,2482.25],[2885.95,2306.7,2671.45,2135.9],[3001.9,2621.9,2174.8,2201.4],[2506.85,2471.5,2671.25,2350.4],[2716.65,1903,2370.55,3009.8],[2789.05,2585.95,2360.65,2264.35],[3352.75,1651.4,2527.3,2468.55],[3004.25,2461.5,2425.1,2109.15],[2705.1,2293.75,2689.15,2312],[1988.9,3176.05,2661.85,2173.2],[2774.55,1872.05,2185.05,3168.35],[2174.45,2638,2823.1,2364.45],[2005.3,2407.2,3052.8,2534.7],[2478.75,2565.6,2381.5,2574.15],[2528.35,2726.4,2535.7,2209.55],[2134.05,2497.25,2558.2,2810.5],[2027.95,2288.55,2897.9,2785.6],[2780.65,2797.8,2016.5,2405.05],[2396.9,2306.7,3269.5,2026.9],[1941.75,3149.9,2283.8,2624.55],[2413.4,2518,2183.1,2885.5],[2560.4,2973.8,1942.7,2523.1],[2101.95,2920.9,2741.25,2235.9],[2674.5,2451.6,2336.55,2537.35],[2172.25,2409.35,2683.9,2734.5],[2330.25,2787,2271.45,2611.3],[2417.9,2354.45,2569.15,2658.5],[2031.45,2413.4,1889,3666.15],[2091.9,2281.35,2056.3,3570.45],[2190.8,2324.2,2507.9,2977.1],[2746.95,2199.35,2377.7,2676],[2021.55,2603.15,2536.5,2838.8],[1872.95,2852.45,2161.2,3113.4],[1669.85,2730.4,2499.2,3100.55],[2298.1,2686.45,2468.7,2546.75],[1595.65,2344.55,2816.95,3242.85],[2203.75,2337.2,2254.9,3204.15],[1823.15,2446.1,2429.05,3301.7],[2260.75,2032.2,2236.5,3470.55],[2083.65,2163.25,2589.35,3163.75],[1958.2,1844.2,2480.05,3717.55],[2346.2,2668.25,2267.35,2718.2],[2062.05,2078.75,2777.8,3081.4],[2086.7,2760.2,1947.9,3205.2],[1553.3,2044.45,2182.1,4220.15],[1719.3,2622.2,2294.35,3364.15],[2048.25,2353.25,2526.3,3072.2],[1549.1,2707.75,2339.1,3404.05],[2290.8,1983.5,2352.6,3373.1],[1962.7,2367.1,1966.2,3704],[1823.45,1898.6,2318.95,3959],[1284.15,3166.15,2216.95,3332.75],[1274.65,2324.95,2517.45,3882.95],[1596.85,2315.45,2841.2,3246.5],[1958.75,2689.5,2770.4,2581.35],[2093.05,2694,2167.85,3045.1],[1792.95,2166.95,2210.95,3829.15],[1661.95,3115.35,2522.45,2700.25],[1224.6,2614.2,2050.05,4111.15],[1636.6,3127.5,1790.95,3444.95],[1556.9,3073.75,2685.75,2683.6],[1339.9,2473.7,2384.8,3801.6],[1407.2,1878.5,2156.5,4557.8],[1446.5,2334.5,2641.2,3577.8],[1516.65,2270.5,2776.75,3436.1],[1653.3,2725.05,2574.8,3046.85],[1679,2313.6,2367.4,3640],[1568.95,2171.55,2028.95,4230.55],[1761.6,2992.75,1988.85,3256.8],[1256.85,2461.5,2666.55,3615.1],[1652.65,2391.55,2674.55,3281.25],[1813.35,2486.6,2713.3,2986.75],[1161.45,2070.55,2350.95,4417.05],[1199.5,2754.65,2663.7,3382.15],[1728.65,1769.05,3029.75,3472.55],[1575.2,2479.45,2154.55,3790.8],[1461.6,2421.8,1847,4269.6],[1259.65,1626.7,2145.5,4968.15],[1394.35,2640.7,2604.1,3360.85],[1117.8,2555.6,2450.55,3876.05],[1480.15,2393.2,2372.85,3753.8],[1529.2,2041.15,2243.55,4186.1],[1672.1,1948.85,2319.9,4059.15],[1319,1862.85,2095.2,4722.95],[1535.95,2755.5,2123.9,3584.65],[1539.95,2708.45,2293.5,3458.1],[1626.45,2686.8,2251.4,3435.35],[1134.7,3149.1,2353.05,3363.15],[1468.5,2592.75,2386.3,3552.45],[1353.85,2882.75,2107.2,3656.2],[990.75,2350.25,1738.65,4920.35],[1465.75,2145.15,2062.4,4326.7],[1244.45,1840.45,2145.1,4770],[1326.7,1916.4,2444.75,4312.15],[1361.7,2039.55,2458.65,4140.1],[1465.45,2298.85,2139.9,4095.8],[1050.5,2359.55,2149.15,4440.8],[1308.7,2689.05,1669.75,4332.5],[1307.4,2064.8,2781.85,3845.95],[1312.75,2308.85,2385.15,3993.25],[1027.65,1893.55,2092.1,4986.7],[1022.9,1923.1,2147.9,4906.1],[885,2209.95,2118.7,4786.35],[1050.2,2212.15,2828.1,3909.55],[995.65,1884.2,2441.35,4678.8],[1222.25,1971.3,1799.1,5007.35],[891.55,2742.2,2382.1,3984.15],[1172.45,2346.85,3100.15,3380.55],[1330.5,1685.1,2534,4450.4],[1199.35,1934.7,2117.8,4748.15],[1176.6,1700.85,2335.2,4787.35],[1401.1,2333,2189.25,4076.65],[1145.3,1902.45,1719.6,5232.65],[1260.9,2060.85,2579.2,4099.05],[992.2,2204.75,2456.45,4346.6],[1144.75,2222.7,1917.65,4714.9],[1053.45,2121.35,2462.25,4362.95],[1202.4,2015.3,2030.05,4752.25],[1119.15,1940.7,1964.3,4975.85],[1343.2,2561.9,2142.75,3952.15],[859.75,1902.35,2637.6,4600.3],[1304.15,2264.05,1960.75,4471.05],[1060.25,2201.6,1983.85,4754.3],[1029.5,1957.05,1717,5296.45],[1099.05,1649.8,1593.1,5658.05],[1081.7,2389.35,1701.6,4827.35],[1357.6,2534.25,2110.65,3997.5],[1222.25,1849.15,2094.2,4834.4],[940.85,2550.5,2217.85,4290.8],[905.4,2055.5,1905.1,5134],[1144.95,1927.05,1560.45,5367.55],[900.65,1836.8,1825.1,5437.45],[953.9,2258.9,2005.15,4782.05],[896.25,1595.8,2131.6,5376.35],[882.9,1556.2,1846.1,5714.8],[1028.8,1681.4,1713.35,5576.45],[1074.4,1965.35,1529.65,5430.6],[841.8,2540.7,1884,4733.5],[1214.25,2079.65,1621.25,5084.85],[818.95,1942.75,1689.3,5549],[980.6,2170.25,1974.8,4874.35],[958.85,1870.75,2338.5,4831.9],[892.25,1971.4,1625.9,5510.45]],[[3752.15,2504.9,2318.45,1424.5],[4617.8,1789.2,2236.55,1356.45],[4136.7,1985.05,2348.85,1529.4],[4310.3,2066.55,2319.9,1303.25],[4859.25,2016.3,1834.85,1289.6],[3980.6,2509.15,2243.6,1266.65],[2701.4,2727.6,2748.75,1822.25],[3728.35,3018,2006.75,1246.9],[4205.05,2340.75,2274.75,1179.45],[3826.5,2679.65,1839.45,1654.4],[4044.25,2318.65,1947.9,1689.2],[4271,2520.3,1528.65,1680.05],[3239.15,2157.95,2572.3,2030.6],[3705,2623.65,2065.3,1606.05],[3973.4,2390.05,2287.6,1348.95],[2638.8,2187.5,3299,1874.7],[4928.65,1992.05,1884.35,1194.95],[2966.95,2627.45,2857.45,1548.15],[3490.45,2610.9,2625.75,1272.9],[3048.9,2358.1,3080.35,1512.65],[3716.35,2545.6,1906.45,1831.6],[3771.95,2794.7,1905.6,1527.75],[3679,2264.6,2515.25,1541.15],[3908.8,2513.3,2132,1445.9],[3560.4,2154.05,2317.6,1967.95],[3977,2078.8,2332.5,1611.7],[3907.05,2333.9,2252.8,1506.25],[3517.45,2608.25,2252.85,1621.45],[3548,2806.7,1875.3,1770],[3376.35,2364.75,2122.95,2135.95],[3298.7,1779.05,2995.95,1926.3],[3251.4,2064.75,2937.7,1746.15],[3562.6,2735.15,2171.05,1531.2],[2767.95,2388.55,2781.2,2062.3],[3509.9,2413.3,2347.3,1729.5],[2833,2683.8,2939,1544.2],[3302.75,2342.1,2304.3,2050.85],[3268,2582.2,2302.4,1847.4],[3722.95,1767.7,2212.75,2296.6],[3199.1,2219.75,2635.55,1945.6],[3385.8,2677.05,2199.85,1737.3],[2982.25,2724.8,2498.6,1794.35],[2446.55,3158,2178.35,2217.1],[3155.3,2256.75,2817.55,1770.4],[3865.15,1782,2135.55,2217.3],[3479.9,2201.4,2438.8,1879.9],[2838.25,2589.9,2529.2,2042.65],[2465.1,2453.65,2019.2,3062.05],[2215.45,2675.95,3061.75,2046.85],[2888.75,2047.9,3040.8,2022.55],[2805.4,2744.3,2322.8,2127.5],[3388.05,2460.4,2107.75,2043.8],[2588,2277.5,2637.1,2497.4],[2703.85,2555.85,2216.35,2523.95],[2684.65,2530.45,2689.2,2095.7],[2941.2,2648.9,1990.55,2419.35],[2660.55,2796.15,2235.15,2308.15],[2862.2,2974.35,1904.9,2258.55],[2514.35,3447.35,1976.35,2061.95],[2713.15,2647.05,2294.55,2345.25],[2449.45,2390.4,2697.2,2462.95],[2719.45,2660.5,2455.9,2164.15],[2253.3,2903.6,2030.4,2812.7],[2655.55,2697.8,2005.1,2641.55],[2711.4,2260,2583.55,2445.05],[2245.65,2607.05,3087.35,2059.95],[2229.15,2420.1,2883.55,2467.2],[2500.1,2385.3,2305.3,2809.3],[2874.6,2293.6,2434.35,2397.45],[2398,3147.9,2093.2,2360.9],[2895.95,2517.95,2636.15,1949.95],[2697.25,2465.5,2016.65,2820.6],[2088.5,2451.6,3097.85,2362.05],[2639.1,2390.1,2096.5,2874.3],[3459.2,2193.15,2316.35,2031.3],[2541.75,2223.15,2567.35,2667.75],[2221.15,3076.15,2087.15,2615.55],[2515.55,2248.2,2407.6,2828.65],[2307.45,3181.85,1804.8,2705.9],[2201.25,2654.45,2606.8,2537.5],[1993.9,2081,2549.15,3375.95],[2287.8,2833.2,1877.6,3001.4],[2203.15,2913.5,2620.8,2262.55],[2809.4,1933.65,2633,2623.95],[2344.8,1940.25,2604.65,3110.3],[2027.9,2252.95,2594.25,3124.9],[1881.85,2700,2637.2,2780.95],[2192.65,2464.45,2599.8,2743.1],[1874.35,2339.9,2561.05,3224.7],[2097.85,2666.05,2235.75,3000.35],[2466.35,2606.3,1790.7,3136.65],[2077.9,1636.75,2606,3679.35],[1699.5,2628.6,2396.35,3275.55],[1959.65,2033.45,2751.35,3255.55],[1872.8,2747,2291.2,3089],[2223.9,2641.1,1778.05,3356.95],[2219.8,2233.1,2831.1,2716],[1492,2934.4,2088.85,3484.75],[1715.8,2410.45,2444.95,3428.8],[1921.95,2244,2675.25,3158.8],[1503.85,2819.25,3085.45,2591.45],[2339.85,2290.95,2753.3,2615.9],[1986.05,2449.75,2354.35,3209.85],[1790.95,2634.4,1965.8,3608.85],[1506.95,2344.8,2883.05,3265.2],[1716.6,2879.85,2020.7,3382.85],[1736.25,2508.8,2520,3234.95],[1769.1,2578.05,2382.85,3270],[1548.55,2481.4,2432.85,3537.2],[1493.95,2703.8,2537.8,3264.45],[1952.6,2941.4,2215.85,2890.15],[2168.45,2332.6,1966.65,3532.3],[1746.55,2437.75,2455.15,3360.55],[1892.3,1984.1,1857.75,4265.85],[1532.05,2037.8,3020.25,3409.9],[1786.1,2613.45,2230.35,3370.1],[1395.15,2449.15,2302.05,3853.65],[1379.9,2060.05,2945.15,3614.9],[1657.45,2404.65,2631.95,3305.95],[1212.45,2053.4,2664.2,4069.95],[1644.1,2671.25,2376.6,3308.05],[1161.35,2896.6,2314.35,3627.7],[1711.9,2743.8,2405.95,3138.35],[1976.45,2531.3,2155.25,3337],[1871.3,1709.15,3130.25,3289.3],[1474,2115.35,2609.5,3801.15],[1747.2,2095.25,2197.85,3959.7],[1376.3,2351.05,2629.25,3643.4],[1507.65,2635.2,2742.5,3114.65],[1750.3,2169.25,2378.8,3701.65],[1577.8,2025.9,2484.4,3911.9],[1495.65,2342.65,2347.8,3813.9],[1406.85,1891.85,1673.65,5027.65],[1414.55,2611.75,2466.05,3507.65],[1350.65,2518,2596.35,3535],[1284.15,2290.5,2432.3,3993.05],[1675.5,2007.35,2018.4,4298.75],[1630.25,2559.8,2121.35,3688.6],[1135.75,1914.35,2326.9,4623],[1701.05,2091.65,2568.15,3639.15],[1282,2305.75,2265,4147.25],[1297.15,1786.4,1798.75,5117.7],[1617.1,1645.1,2459.8,4278],[1203.3,2674.7,2234.1,3887.9],[1011.2,2121.7,2145.85,4721.25],[1346.05,2960.9,2732.9,2960.15],[1064.25,2701.5,2021.95,4212.3],[1176.2,2343.6,2537,3943.2],[1197.55,1785.55,2160.3,4856.6],[1397.85,2328.5,2530.6,3743.05],[1012.35,2621.25,2830.15,3536.25],[1383.65,2249.9,2049.9,4316.55],[1012.1,1485.5,2439.9,5062.5],[1315.25,2434.95,2514.9,3734.9],[1338.9,2030.15,1758.4,4872.55],[1151,2101.35,1694.7,5052.95],[1414.15,1762.25,1878.6,4945],[1200.4,2322.85,1910.65,4566.1],[1181.9,2103.75,2405.55,4308.8],[1213.3,1942.85,2022.85,4821],[1116.3,1790.15,1570,5523.55],[1085.65,1843.8,2247.65,4822.9],[1032.15,2561.3,1792,4614.55],[1258.7,2343.3,2145.2,4252.8],[892.95,1898.5,2540.7,4667.85],[1341.75,2106,1574.6,4977.65],[1103.55,2477.75,2012.5,4406.2],[1124.3,2012.95,1514.2,5348.55],[1144.3,2828.2,2388.4,3639.1],[1155.25,2453.4,1547.75,4843.6],[1402.8,1823.75,2345.2,4428.25],[1318.75,1719.1,2210.35,4751.8],[1195.05,1825.65,2037.55,4941.75],[959.15,2535.65,1586.75,4918.45],[963.65,2362.25,2730.9,3943.2],[1141.45,1813.7,2061.55,4983.3],[918.2,1689.55,2129.9,5262.35],[1000.95,2264.35,1465.75,5268.95],[916.05,2169.6,1967.05,4947.3],[996.1,1321.25,1764.2,5918.45],[796.3,2062.2,2070.15,5071.35],[885.7,2015.3,2061.65,5037.35],[1127.25,2298.5,1942.9,4631.35],[1042.5,2189.85,1773.95,4993.7],[1141.75,2317.85,2292.2,4248.2],[906,2191.75,1745.3,5156.95],[937.8,2318.1,2308.65,4435.45],[905.75,1371,2387.45,5335.8],[818.3,1715.85,1434.1,6031.75],[909.3,1867.4,1906.2,5317.1],[1111.9,1811.2,1935,5141.9],[783,2566.05,2338.7,4312.25],[1161.65,1773.05,1564.9,5500.4],[827.7,1444.2,1860.45,5867.65],[1004.75,2289.45,2068.1,4637.7],[859.1,1660.4,1726.55,5753.95],[909.85,2272.8,1976.85,4840.5],[1235.55,1571.05,2362.55,4830.85],[893.9,2160.95,1808.25,5136.9],[811.1,2158.2,1732.3,5298.4]],[[4333.7,2080.95,2288.95,1296.4],[3846,2178.2,2704.5,1271.3],[3876.4,2422.9,2036.6,1664.1],[3632.05,2285.8,2435.1,1647.05],[4041.4,2165.8,2608.65,1184.15],[3979.95,2158.35,2340.3,1521.4],[4412.45,1709,2236.15,1642.4],[4294.85,2139.25,2256.05,1309.85],[4407.7,1820.7,2604.75,1166.85],[4699.2,1958.75,1656.6,1685.45],[4285.45,2346.1,2029.25,1339.2],[3819.45,2407.3,2058.55,1714.7],[3286.6,2928.75,2132.45,1652.2],[3570,2642.95,2067,1720.05],[3107.25,2689.05,2498.8,1704.9],[3872.65,2019.45,2407.15,1700.75],[4030.55,1834.2,2613.55,1521.7],[4017.6,2507.55,1810.2,1664.65],[3645.1,2214.2,2585.85,1554.85],[3061.25,2624.35,2586.5,1727.9],[3899.4,2071.45,2341.65,1687.5],[4004.6,2160.3,1968.6,1866.5],[3018.75,2625.35,2473.55,1882.35],[3548.85,2098.25,2514.3,1838.6],[3853.75,1686.55,2300.65,2159.05],[3685.9,2242.2,2240.8,1831.1],[3652.65,2365.1,2549.3,1432.95],[4074.5,1796.25,2344.55,1784.7],[2509.85,2965.2,2380.65,2144.3],[3649.15,2865.85,1783.95,1701.05],[3616.8,2200.2,2620.65,1562.35],[3239.75,2195.55,2408.9,2155.8],[3014.25,2168.45,2596.25,2221.05],[3570.45,2080.35,2298.8,2050.4],[4546.5,1982.45,2030.8,1440.25],[3777.25,2531.65,2059.5,1631.6],[3166.55,2256.05,2585.1,1992.3],[3207.9,2714.6,2025.35,2052.15],[3195.5,2291.45,2338.35,2174.7],[3514.05,2373.85,2258.45,1853.65],[3004.7,2449.5,2743.05,1802.75],[2279.2,2886.85,2502.5,2331.45],[2724.35,2969.1,2508,1798.55],[3174.5,2719.5,2530.4,1575.6],[3645.85,1442.75,3098.55,1812.85],[3825.4,2446.45,2123,1605.15],[2780.6,2237.35,2326.5,2655.55],[3068.05,2460.6,2381.9,2089.45],[3524.7,2732.45,2059.35,1683.5],[2470.25,2741.9,2950.6,1837.25],[2915.35,2224.5,2715.4,2144.75],[2162,2337.8,2379.35,3120.85],[3047.65,2959.9,2059.3,1933.15],[2438.7,3005.45,2556.35,1999.5],[2137.1,2243.95,3178.3,2440.65],[2433.25,2802.9,2418.4,2345.45],[2834,2423.2,2798.1,1944.7],[2231.35,3261.9,2328.6,2178.15],[2665.35,2226.5,2610.15,2498],[2859.45,2761.7,2095.15,2283.7],[2669.4,2886.2,2508.5,1935.9],[2591.7,3007.8,2383.7,2016.8],[2818.8,1998.4,3000.75,2182.05],[3216.25,2324.5,2358.8,2100.45],[2917.05,2241.75,2950.75,1890.45],[2029.8,2489.65,2741.8,2738.75],[2304.6,1990.75,2917.35,2787.3],[1873.9,2117.5,2898,3110.6],[2787.7,2433.7,2397.55,2381.05],[2051.8,2933.75,2720.75,2293.7],[2131.15,3077.35,2630.85,2160.65],[2505.2,3108.4,2165.4,2221],[2143.6,3122.7,2282.9,2450.8],[2638.35,2539.5,2016.25,2805.9],[2813.5,2207.65,2031.25,2947.6],[2726.55,2180.9,2345.15,2747.4],[2109,1997.05,3372.65,2521.3],[1860.35,2313.5,2775.95,3050.2],[1782.05,2879.65,2727.8,2610.5],[2108.3,2141.15,2367.8,3382.75],[2128.6,2887.8,2365.8,2617.8],[2081.5,2523.2,3110.55,2284.75],[1984.7,2802.8,2452.45,2760.05],[1762.45,2457.6,2234.15,3545.8],[2190.3,2707.8,2791.5,2310.4],[2349.45,2432,2199.35,3019.2],[1925.75,2050.45,2216.6,3807.2],[1903.35,2087.2,2455.25,3554.2],[1816.95,2486.45,3264.6,2432],[1738.85,2544.9,2417.1,3299.15],[1986.5,2544.85,2358,3110.65],[2333.05,3229.85,1620.05,2817.05],[2295.75,2443.4,2910.15,2350.7],[2076.65,2176.65,3489.5,2257.2],[1972.75,3215.1,2150.35,2661.8],[1925,2474.95,2209.9,3390.15],[2444,2795.55,2214.95,2545.5],[2262.7,2310.75,2336.2,3090.35],[1699.25,2275.15,3283.95,2741.65],[1647.7,2657.7,2723.45,2971.15],[1540.3,2286.9,2879.85,3292.95],[2763.25,1768.2,2226.6,3241.95],[2214.2,2294.05,1980.35,3511.4],[1971.2,2847.2,2440.75,2740.85],[1866.4,2564.2,2488.4,3081],[1923.55,2857.65,2293.55,2925.25],[1760.4,1489.6,2986.5,3763.5],[1955.45,2493.25,1815.95,3735.35],[1535.05,2319.8,1744.2,4400.95],[1771.25,2388.65,2565.05,3275.05],[1658.55,1855.3,2356.75,4129.4],[1916.35,1626.5,2104.55,4352.6],[1225.8,1857.6,2771.8,4144.8],[1585.05,2017.45,2987.45,3410.05],[1513.7,1912.1,2591.95,3982.25],[1900.9,1785.5,2885.35,3428.25],[1734.9,2403.85,1424.3,4436.95],[1433.15,2329.6,2151.2,4086.05],[1661.6,2102.25,2462.5,3773.65],[1133.05,2661.45,1814.3,4391.2],[1945,2410.5,2657,2987.5],[1325.45,1980.8,2109.75,4584],[1405.2,2728.5,2747.45,3118.85],[1570.2,2009.3,2185.1,4235.4],[1278.8,2643.5,2391.35,3686.35],[1661.65,2554.9,2707.75,3075.7],[1124.75,2168.05,2461.65,4245.55],[1393.1,2567.5,2555.15,3484.25],[1292.5,2605,2622.45,3480.05],[1299.4,2132.7,2127.2,4440.7],[1578.65,3263.35,2035,3123],[1434.4,2506,2687.85,3371.75],[1690.95,1773.7,1893,4642.35],[1568.2,2088.9,2319.15,4023.75],[1732.75,1996.8,2231.85,4038.6],[1238.8,2605.55,2057.5,4098.15],[1599,2305.95,2595.5,3499.55],[1661.85,2120.45,2690.9,3526.8],[1252.75,2525.75,2141.5,4080],[1215.2,2452.3,2356.6,3975.9],[1245.95,2170.85,2292.9,4290.3],[1199.5,2331.75,2285.5,4183.25],[1372.85,1908.9,2198.45,4519.8],[1515.2,1735.25,2918.15,3831.4],[1177.05,1918.75,1604.65,5299.55],[1393.3,2331.55,1933.5,4341.65],[1304.4,2545.6,2400.3,3749.7],[1416.2,2648.95,2877.85,3057],[1342.65,1912.1,2821.3,3923.95],[1126.65,2586.3,2835.05,3452],[1346.3,1975.55,2418.75,4259.4],[1264.05,2231.6,2352.9,4151.45],[1140.85,1891.15,1830.65,5137.35],[1352.85,2049.8,1525.45,5071.9],[1011.95,1962,2157.85,4868.2],[1144.55,2136,1917.55,4801.9],[1064.45,1794.6,2364.4,4776.55],[1131.9,2128.6,1589.4,5150.1],[956.8,1438.8,2205.65,5398.75],[1096.2,1805.35,1605.3,5493.15],[1043.65,2388.2,2153.05,4415.1],[1018.8,2338.75,2108.25,4534.2],[1214.8,1855,1819.85,5110.35],[1241.9,1810.4,2585.8,4361.9],[1298.3,2089.8,1849.85,4762.05],[951.15,1449.65,2122.6,5476.6],[1038.2,1703.45,2392.15,4866.2],[1198.55,1902.05,2166.8,4732.6],[1009.7,2350.15,2579,4061.15],[1164.45,1564.3,2416.65,4854.6],[1355.05,2186.05,2341.65,4117.25],[994.05,1815.75,1933.75,5256.45],[1058.2,2011.5,1839.6,5090.7],[1052.55,2557.25,1720.15,4670.05],[1001.95,1996.05,1638.5,5363.5],[1050.85,1843.7,1929.3,5176.15],[1023.6,2478.9,1900.9,4596.6],[1064.85,1882.7,2314.55,4737.9],[872.2,1930.5,1847.8,5349.5],[1035.55,2358,2026.95,4579.5],[1209.45,2696.55,1666.55,4427.45],[916.35,1875.75,2319.45,4888.45],[1012.4,1682.25,2040.35,5265],[1034.1,1700.7,1860.8,5404.4],[987.2,2212.2,2199.6,4601],[909.25,1979.6,1900.2,5210.95],[1010.15,1555.35,2045.35,5389.15],[910.4,1766.9,1958.7,5364],[648.1,2383.4,2165.35,4803.15],[1090.4,2070.75,1615.7,5223.15],[818.3,1614.5,1654.05,5913.15],[885.4,2101.75,2146.85,4866],[897.05,1851.05,1370.45,5881.45],[867.7,1700.6,1781.7,5650],[1052.55,2311.35,1672.3,4963.8],[945.4,2263.25,1804.85,4986.5],[1052.6,2039.65,2202.95,4704.8],[806.55,1796.8,1598.9,5797.75],[876.95,1946.65,1746.5,5429.9],[911.5,2162.65,1885.8,5040.05]],[[4358.85,2386.75,2198.85,1055.55],[4419.3,2394.2,1802.55,1383.95],[3888.55,2521.15,2278.9,1311.4],[3198.4,3032.45,2380.2,1388.95],[3898.9,2617.6,2151.6,1331.9],[4544.4,1730.9,2343.55,1381.15],[4059.55,2301.35,2195.65,1443.45],[3696.65,2189,2554.6,1559.75],[4510.7,2119.1,1578.1,1792.1],[3718.1,2330.65,2343.8,1607.45],[4292.3,2194.45,2151.7,1361.55],[4505.05,2192.35,1736.05,1566.55],[3873.5,2267.65,2621.95,1236.9],[3618.7,2167.8,2287.65,1925.85],[3646.25,2716.8,2156.25,1480.7],[4326.25,2592.1,1691.8,1389.85],[3738.75,2833.85,1956.55,1470.85],[3887,2739.9,2125.3,1247.8],[3261.7,2404.45,2760.9,1572.95],[3199.5,2616.15,2327.15,1857.2],[3843.55,2820.75,1811,1524.7],[3644.8,2452.85,2387.2,1515.15],[2981.65,2511.4,3062.55,1444.4],[3439.3,2916.8,1984.4,1659.5],[3153.1,2522.35,2274.05,2050.5],[2960.2,2884.2,2346.15,1809.45],[3226.5,2689,2437.55,1646.95],[3356.25,2268.45,2490.6,1884.7],[3619,2421.55,2321.25,1638.2],[3617.7,2818.2,2081.7,1482.4],[2925.55,2640.6,2520.95,1912.9],[3483.25,2251.35,2334.1,1931.3],[3358.9,2188.3,2657.45,1795.35],[3404.45,2378,2371,1846.55],[2942.5,2607.3,2862.9,1587.3],[2971.4,2678.75,2342.55,2007.3],[3548.3,2148.8,2477.05,1825.85],[3102.85,2691.25,2796.75,1409.15],[3313.05,2323.95,2603.15,1759.85],[2754.95,2823.3,2297,2124.75],[3146.95,2791.8,2029.45,2031.8],[3412.45,2332.25,1820.85,2434.45],[2980.65,2756.95,2467.7,1794.7],[3500.65,2366,2411.2,1722.15],[2818.1,2298.05,2308.05,2575.8],[3331.05,2083.85,2834.9,1750.2],[2836.25,2511.8,2367.7,2284.25],[3254.25,2759.7,2248.2,1737.85],[2802.15,2830.7,2410.35,1956.8],[3267.15,2257.45,2099.9,2375.5],[2761.6,2928.05,2650.15,1660.2],[2659.2,3270,2273.7,1797.1],[2853.5,2172.9,2902.55,2071.05],[2741.15,2764.4,2851.75,1642.7],[2809.8,2428.5,2492.85,2268.85],[2994.25,2383.4,2398.05,2224.3],[2996.4,2422.9,2489,2091.7],[2255.6,2855.8,2640.65,2247.95],[2496.3,2736.95,2630,2136.75],[2727.1,2534.35,2311.2,2427.35],[3224,1860.1,2673.4,2242.5],[3238.1,2223.3,2107.55,2431.05],[2491.7,2408.55,2421.95,2677.8],[2256.9,2718.25,2971.7,2053.15],[3038.95,1690.1,2368.4,2902.55],[2407.1,2170.8,2930.45,2491.65],[2391.4,2538.6,2414.25,2655.75],[2250.95,3187,2311.95,2250.1],[2759.95,2388.45,2345.3,2506.3],[3079.8,2126.45,2747.7,2046.05],[2431,2769.7,2210.75,2588.55],[2557.5,2880.2,2179.75,2382.55],[2469.55,1718.95,3350.9,2460.6],[2312.7,2622.3,2336.4,2728.6],[2423.05,2662.9,2195.85,2718.2],[2259.45,2649.8,2217.5,2873.25],[2245.55,2205.7,2781.4,2767.35],[2292.95,2347.45,2463.55,2896.05],[2638.55,2712.75,2014.6,2634.1],[1941.75,2450.25,2759.4,2848.6],[2206.4,2381.95,2190.95,3220.7],[2521.05,2132.85,2644.05,2702.05],[2053.6,2424.65,2399.1,3122.65],[2557,2543.45,2151.95,2747.6],[1808.4,2658.7,2599.25,2933.65],[2054.8,2208.35,2520.35,3216.5],[1891.4,2044.45,2623.7,3440.45],[2241,2138.65,2139.7,3480.65],[1808.95,2907.65,2160.05,3123.35],[2133.6,2152,2539.15,3175.25],[1822.85,3073.35,2095.2,3008.6],[1981.45,2946.1,1892.05,3180.4],[1567.85,2718.75,2516.95,3196.45],[2135.65,2573.15,2058.3,3232.9],[1847.6,2995.9,2159.55,2996.95],[1651.5,2257.35,2351.15,3740],[1943.35,1693.1,2693.75,3669.8],[1860.4,2410.15,2889.6,2839.85],[2140.2,2487.5,3265.35,2106.95],[2396.95,2253,2266.65,3083.4],[1686.1,2342.05,2969.2,3002.65],[1763.05,2253.7,2975.55,3007.7],[1601.9,2499.95,2717.1,3181.05],[1740.05,2561.25,2594.15,3104.55],[1696.1,2085.5,1844.55,4373.85],[2170.6,2107.25,2363.1,3359.05],[1794.1,2838.95,2445,2921.95],[1817.7,2141.95,1974.55,4065.8],[1760.1,2408.9,2088.15,3742.85],[1383.95,2157.6,2816.2,3642.25],[1597.95,2141.05,3068.85,3192.15],[1598.25,2266,2397.45,3738.3],[1595.55,2064.5,1712.05,4627.9],[1532.2,2432,2397.65,3638.15],[1435.7,2253.7,2567.65,3742.95],[1503.3,2554.2,2933.7,3008.8],[1604.75,2772.25,2388.55,3234.45],[1683.35,2679.05,2483.75,3153.85],[1507.25,2101.25,2483.05,3908.45],[2164.4,2011.1,2105.25,3719.25],[1525.35,2759,2213.3,3502.35],[1225.35,3373.3,2821,2580.35],[1526.6,2426.85,2552.2,3494.35],[1145.25,2039.1,2237.75,4577.9],[1539.05,2129.65,2681.3,3650],[1471.7,1889.25,2110.2,4528.85],[1458.65,2142.5,2310.5,4088.35],[1771.05,2181.1,2534.1,3513.75],[1443.85,1876.5,2140.75,4538.9],[1575.75,2164.25,2334,3926],[1475.3,2088.35,2818.4,3617.95],[1428.7,2382.35,1871.6,4317.35],[1507.95,2664.85,3215.35,2611.85],[1021,1972.25,2876.05,4130.7],[1194.1,2523.8,2312.65,3969.45],[1177.65,2688.65,2235.55,3898.15],[1162.2,2323.45,2169.05,4345.3],[1470,2124.7,2046.85,4358.45],[1345.4,2080.2,1958.65,4615.75],[1491.9,1772.3,1808.65,4927.15],[1324.5,2340.4,2085.5,4249.6],[1311.75,2181.7,2210.9,4295.65],[1307.7,2093.5,1778.05,4820.75],[1003.6,2524.55,2034.85,4437],[1141.55,2562.1,2914.95,3381.4],[1117.35,1742.4,1810,5330.25],[1564.15,2061.55,2316.1,4058.2],[916.75,2525.6,2140.95,4416.7],[1358.85,3020.1,2103.7,3517.35],[1367.45,2164.35,2155.85,4312.35],[1275.8,1996.05,2008.7,4719.45],[1019.9,2715.4,2058.2,4206.5],[1186.75,2512.2,1726.3,4574.75],[1247.65,2183.8,2389.4,4179.15],[1060.1,2835.05,2366.35,3738.5],[1072.45,2184.9,1931.55,4811.1],[1086.6,1970.3,2419.85,4523.25],[1110,2398.55,1824.2,4667.25],[1317.6,2181.75,2054.65,4446],[1085.6,2384.25,2452.8,4077.35],[1347.45,1877.35,2189,4586.2],[1144.5,1880.95,3302.9,3671.65],[1374.4,2327.1,2189.05,4109.45],[1069.4,2429.75,1669.3,4831.55],[1184,2126.35,2032.25,4657.4],[987.25,2013.95,1446.05,5552.75],[1138.5,1996.1,2209.15,4656.25],[1047.7,2050.75,2393.4,4508.15],[1138.65,2049.55,1875.8,4936],[922.15,1820.9,2123.4,5133.55],[1102.1,2116.85,2042.55,4738.5],[734.45,2343.85,2792.1,4129.6],[1053.8,1942.25,1657.85,5346.1],[890.25,2201.2,1772.9,5135.65],[734.05,1634.85,1782.65,5848.45],[619.45,1892.35,1881.5,5606.7],[895.8,1953.8,2269.8,4880.6],[1127,1849.7,2542.75,4480.55],[864.75,2061.1,1879.05,5195.1],[848.25,1855.1,2056.4,5240.25],[907.05,2060.55,1725.85,5306.55],[896.05,2099.4,2094.55,4910],[991.35,1695.65,1804.8,5508.2],[1120.1,1911.15,2127.4,4841.35],[1030.2,2420.45,2283.4,4265.95],[819.25,1875.2,2165.45,5140.1],[1007.4,1540.45,1400.8,6051.35],[974.05,1883.25,1687.05,5455.65],[901.2,2115.55,1897.65,5085.6],[1010.8,1824.8,2021.25,5143.15],[714.8,1823.65,1395.7,6065.85],[918.3,1965.5,1688,5428.2],[772.3,2362.3,1530.7,5334.7],[873.25,1996.15,1698,5432.6],[878.5,2175.1,2487.7,4458.7],[745.9,2181.9,1957.05,5115.15],[847.35,1737.65,2046.75,5368.25],[1058.15,1782.75,2025.9,5133.2],[828.5,1685.3,2321.05,5165.15],[984.4,1867.3,2008.95,5139.35]],[[4234.4,2518.25,1974.2,1273.15],[5222.55,1668.15,1736.85,1372.45],[3509.35,2809.75,2400.35,1280.55],[3733.55,2162.5,2578.95,1525],[4266.15,1995,2026.25,1712.6],[4590.25,1794.25,2094.75,1520.75],[3302.7,2067.15,2892.5,1737.65],[4587.05,2337.15,1865.25,1210.55],[3561,2507.65,2224.6,1706.75],[4431.25,2041.95,2262.5,1264.3],[3102.4,2633.9,2708.7,1555],[3968.65,2775.85,1678.35,1577.15],[3587.8,2500.4,2457.35,1454.45],[3219.75,3520.65,1921.4,1338.2],[4333.85,2265.2,1963.05,1437.9],[3314.3,2164.05,2335.7,2185.95],[3416.75,2821.9,2397.05,1364.3],[4555.05,2183.8,2057.2,1203.95],[3807.05,2406.4,1941.35,1845.2],[2741.9,2948.15,2469.8,1840.15],[3036.15,3142.85,2001.65,1819.35],[3797.95,2408.35,2490.2,1303.5],[4165.35,2058.25,2262.65,1513.75],[3592.1,2247.5,2410.4,1750],[3452.65,3073.5,2110.85,1363],[3282.95,2792.2,2142.3,1782.55],[3712.95,2293.25,1789.6,2204.2],[4034.55,1792.55,2186.1,1986.8],[3104.75,2492.35,2410.4,1992.5],[3466.75,2297.55,2434.5,1801.2],[3315.25,2448.9,2155.55,2080.3],[2984.35,2483.35,2447.15,2085.15],[3270.1,2780.4,2060.45,1889.05],[3851.55,2487.9,1921.2,1739.35],[3946.8,2300.65,2339.9,1412.65],[3047.7,2401.4,2647.85,1903.05],[2925.7,2804.35,2714.9,1555.05],[2479.5,3215.45,2250.85,2054.2],[2782.2,2548.4,2429.05,2240.35],[3027.4,2646.2,2328.35,1998.05],[3685.3,2122.25,2444.1,1748.35],[3107.45,2294.85,3032.15,1565.55],[3066.55,2354.7,2269.15,2309.6],[2701.25,2599.4,2358.9,2340.45],[3117.25,3151.9,2047.75,1683.1],[2343,2205.45,3069.8,2381.75],[2748.45,2592.9,3130.4,1528.25],[2859.5,2445,2477.1,2218.4],[2679.2,2832.45,2646.25,1842.1],[2827.75,2092.7,3030.55,2049],[2752.65,2531.85,2858.9,1856.6],[3042.4,1993.2,2464,2500.4],[2775.2,2205.15,2312.95,2706.7],[3083.9,2154.65,2393.2,2368.25],[2350.2,2522.9,3173.9,1953],[2557.5,2887.75,2123.8,2430.95],[3051.65,1873.45,2713.25,2361.65],[2409.15,2381.95,2766.2,2442.7],[2660.15,2274.5,2933.55,2131.8],[2250.45,3020.1,2336.05,2393.4],[2597.3,2781.45,2881.3,1739.95],[2522.65,2655.55,2294.25,2527.55],[2953.55,2489.45,2252.35,2304.65],[2127.35,3059.65,2013.15,2799.85],[2045.9,2707.15,3213,2033.95],[2987.3,2211.75,2098.8,2702.15],[3121.55,2398.6,2431.05,2048.8],[2725.65,2347.85,2125.5,2801],[2984.3,2164.65,1984.55,2866.5],[2042,2497.2,2788.75,2672.05],[2124.3,2919.75,2539.65,2416.3],[2402.3,2497.15,2644.35,2456.2],[2209.55,2820.2,2098.3,2871.95],[2604.3,2004.55,2264.7,3126.45],[1681.75,2405.45,2551,3361.8],[2145.4,2385.25,2452,3017.35],[2539.1,2737.75,2823.8,1899.35],[2138.5,2546.2,2737.9,2577.4],[2272.8,1894.75,3070.6,2761.85],[1809.65,2695.55,2121.25,3373.55],[2102.6,2475.4,2124.1,3297.9],[1971.8,2299.55,2350.25,3378.4],[1918.8,2824.6,3212.95,2043.65],[2190.5,2371.65,2275.55,3162.3],[2290.3,2042.4,2854.5,2812.8],[1582.55,2301.05,2797.95,3318.45],[2329,2062.1,2638.05,2970.85],[1935.2,2851.7,2333.55,2879.55],[2040.35,2360.75,2719.7,2879.2],[2064.1,2551.05,2898.4,2486.45],[1645.05,3101.25,2217.55,3036.15],[2124.9,2790.7,2040.7,3043.7],[1996.4,2701.15,2986.1,2316.35],[2093.15,2579.3,2513.15,2814.4],[2059.65,2574.55,2056.35,3309.45],[2279.35,2663.4,1983.65,3073.6],[2073.4,2450,2414.05,3062.55],[1734.15,2231.45,2037.75,3996.65],[2009.25,2026.95,2297.4,3666.4],[1764.5,2671.85,1866.6,3697.05],[1883.7,3058.3,2495.7,2562.3],[1454.1,2735.2,2846.05,2964.65],[1705.85,2318.95,2210.7,3764.5],[2223.7,2170.55,2422.85,3182.9],[1777.3,2555.3,2116.15,3551.25],[1769,1754.8,2241.4,4234.8],[1508.5,2147.3,2122,4222.2],[1606.1,2439.85,2730.25,3223.8],[1402.55,2875.05,2127.7,3594.7],[2018.55,2023.95,2452.85,3504.65],[1815.25,2509.9,2287.6,3387.25],[1769.3,1900.25,3280.85,3049.6],[1766.85,2138.3,2607.8,3487.05],[1999.15,2474.55,2293.7,3232.6],[1309.95,2011.55,2122.8,4555.7],[1786.9,2259.55,2487.25,3466.3],[1394.5,2981.1,2135.55,3488.85],[1746.35,2518.8,2200.7,3534.15],[1571.9,1975.4,1756.95,4695.75],[1906.55,2133.9,2186.25,3773.3],[1349.05,2439,2232.45,3979.5],[1849.15,2645.7,1739.35,3765.8],[1475.7,2843.45,2201.4,3479.45],[1439.05,2492.1,3017.25,3051.6],[1460.4,2252.25,1581.5,4705.85],[1808.55,2123.85,2584.85,3482.75],[1433.85,2098.6,2424.05,4043.5],[1682.65,2569.85,2384.9,3362.6],[1567.6,2861,2263.1,3308.3],[1484.65,2502.05,2104.7,3908.6],[1428.4,2020.1,2578.45,3973.05],[1412.9,2071.45,2752.75,3762.9],[1417.45,2655.1,2309.4,3618.05],[1166.35,2002.35,2505.1,4326.2],[1027.95,1623.5,2667,4681.55],[1383.6,2343.6,2173.5,4099.3],[1605.15,1987,2258.3,4149.55],[1386.2,2265.05,2291.25,4057.5],[1201.45,2288.45,2377.15,4132.95],[1195.15,2244.3,1795.15,4765.4],[1185,2040.45,2441.55,4333],[1171.4,2039.2,2009.1,4780.3],[1400.85,2357.15,2376.4,3865.6],[1231.4,2247.8,2426,4094.8],[1432.05,1669.15,1938.15,4960.65],[1299.05,2327.15,2333.55,4040.25],[1209.6,2387.5,2100.7,4302.2],[1062.75,2116.3,2548.85,4272.1],[1288.75,2002.5,2223.7,4485.05],[1352.4,2547.2,2220.8,3879.6],[1325.1,1701.05,1707.7,5266.15],[1084.6,2294.9,2005.5,4615],[1003,2163.85,2053.9,4779.25],[1236.7,2125.95,2402.05,4235.3],[1101.4,1700.85,2086.2,5111.55],[1172.6,2334.05,2482.3,4011.05],[1139.9,2843,2561.9,3455.2],[1171.05,2063.35,1606.3,5159.3],[976.05,2148.1,1863.05,5012.8],[1200.75,2595.8,2346.3,3857.15],[992.25,2289.75,2447.85,4270.15],[994.45,2177.35,1784.85,5043.35],[987.9,2004.7,2780.7,4226.7],[1025.8,1846.95,2572.7,4554.55],[974.5,2184.05,1692.6,5148.85],[1271.45,1995.95,1695.8,5036.8],[920.35,2004.25,1707.1,5368.3],[1107,2063.25,1540.55,5289.2],[1229.8,2423.65,1808.95,4537.6],[1052.3,2324.95,1785.85,4836.9],[1065.6,1861,2139.9,4933.5],[1068.6,2911.35,1925.4,4094.65],[1130.05,2354.8,1581.75,4933.4],[1029.1,1577.7,2100.15,5293.05],[992.85,2232.7,1839.4,4935.05],[914.4,2105.4,2394.9,4585.3],[884.25,1748.1,2305.85,5061.8],[978.35,2398.15,2593.15,4030.35],[883.4,1857.55,2533.75,4725.3],[931.65,2301.4,1927.85,4839.1],[912.8,2026.3,1915.5,5145.4],[1078.65,1912.95,1685,5323.4],[922.65,2034.65,2289.85,4752.85],[993.25,1758.75,2092,5156],[825,1777.5,1524.65,5872.85],[1090.4,1656.7,2234.8,5018.1],[941.75,1858.7,1815.95,5383.6],[893.85,1862.35,1662.15,5581.65],[943,1809.55,1610.6,5636.85],[833.9,2750,2216.65,4199.45],[872.6,1665.2,1841.8,5620.4],[818.2,2318.8,1739.95,5123.05],[753.85,2339,1920.6,4986.55],[1077.55,1707.95,2376.25,4838.25],[737.5,2033.8,1871.55,5357.15],[736.25,1365.85,2051.95,5845.95],[1000.15,1905.1,1937.5,5157.25],[788,1382.7,2117.2,5712.1],[769.25,1981.25,1533.15,5716.35],[977.8,1755.9,1558.05,5708.25]],[[4542.65,2073.5,2118.9,1264.95],[4665,2077.3,2347.3,910.4],[4685.45,1962,2048.25,1304.3],[3923.8,1951.55,2715.4,1409.25],[4275.75,2495.75,1907.6,1320.9],[3190.7,2914.75,2685.85,1208.7],[4064.7,2520.3,1924.95,1490.05],[4514.2,1824.85,2340.8,1320.15],[4129.4,2475.45,2132.5,1262.65],[3527.9,1843.65,3029.5,1598.95],[3776.75,1863.35,2500.95,1858.95],[4214.8,2403.85,2303.4,1077.95],[4624.05,2014.5,2106.4,1255.05],[4588.5,1999.25,2204.8,1207.45],[4287.65,2365,1926.85,1420.5],[3837.75,2730.65,1898.85,1532.75],[4260.55,2582.35,1692.35,1464.75],[3172.5,2578.35,2241.6,2007.55],[3822.3,2255.8,2515.3,1406.6],[4332.05,2056.15,2356.4,1255.4],[3433.55,2559.75,2293.75,1712.95],[3319.5,1960,3086.15,1634.35],[3278.8,2565.3,2168.85,1987.05],[3549.75,2484.7,2266.55,1699],[3332.75,2411.45,2504.1,1751.7],[3529.45,2758,2006.55,1706],[3813.15,2528.55,2245.55,1412.75],[3755.65,2571.85,2253.85,1418.65],[4355.75,2326.65,1694.95,1622.65],[3260.7,2926.7,2115.4,1697.2],[2906.6,2194.3,3072.2,1826.9],[3770.1,2139.4,2216.5,1874],[3280.15,2798.6,2499.7,1421.55],[3486,2288.55,2616.65,1608.8],[4228.85,2053.45,2086.25,1631.45],[3575.6,2886.85,1821,1716.55],[3407.55,2820,2067.55,1704.9],[3197.2,2753.55,2475.35,1573.9],[3104.15,2864.55,1707.85,2323.45],[3690.35,2728.5,2029.6,1551.55],[3718.8,2139.8,2421.6,1719.8],[3143.45,2161.4,2170.85,2524.3],[3388.55,2414.85,2244.85,1951.75],[3512.35,1889.6,1998.75,2599.3],[3188.95,2378.65,2708.3,1724.1],[3212.65,2425.85,2703.5,1658],[2728.75,2314.6,3089.5,1867.15],[3228.5,1911.55,2391.8,2468.15],[3170.55,2577.9,2363.35,1888.2],[2811.85,2826.4,2367.9,1993.85],[3847.4,1853.5,2646.4,1652.7],[3274.25,2003.15,2329.85,2392.75],[2752,2373.05,2503.45,2371.5],[3331.95,2976,1448.65,2243.4],[3359,2349.25,2040,2251.75],[2654.1,2470.7,2644.6,2230.6],[2614.55,3249.85,2382.5,1753.1],[2637.9,3039.5,2445.9,1876.7],[2781.95,2542.65,2744.95,1930.45],[2756.75,2873.05,2279.9,2090.3],[2930.7,2421.1,2324.9,2323.3],[2760.05,2632.95,2353.25,2253.75],[3231,1991.6,2956.1,1821.3],[2485.1,1954.9,2733.45,2826.55],[2185.45,2897.95,2269.25,2647.35],[2550.1,2623.4,2394.15,2432.35],[2475.05,2150.35,2514.75,2859.85],[2580.8,2071.65,2408.45,2939.1],[2131.3,2924.65,1860.35,3083.7],[2240.35,2835.35,2663.65,2260.65],[2560.55,2648.4,2422.4,2368.65],[2987.7,2223.35,2322.8,2466.15],[2273.1,2908.3,2602.9,2215.7],[1944.3,3106.9,1991.1,2957.7],[2727,2325.2,2044.15,2903.65],[1976.65,2351.3,3062.45,2609.6],[2015.55,2773.25,3229.55,1981.65],[2098.75,2661.95,2218,3021.3],[2200.8,2834.95,2475.2,2489.05],[2213.65,1893.55,1927.3,3965.5],[1965.95,2159.45,2679.85,3194.75],[2583.9,2464.55,2477.1,2474.45],[2442.95,2525.85,2898.65,2132.55],[2024.5,2695.5,2665.15,2614.85],[2040.2,2771.4,2582,2606.4],[1708.75,2898.1,2540.45,2852.7],[2745.35,2527.4,2351.95,2375.3],[2197.6,2278.3,2468.5,3055.6],[1860.1,2546.55,2277.25,3316.1],[2225.35,2540.3,2437.05,2797.3],[2209.25,3088.75,1719.6,2982.4],[1896.55,2450.4,2236.1,3416.95],[1828.8,2290.9,2275.5,3604.8],[2316.8,2460.4,1920.05,3302.75],[1852.95,2304.35,2133.15,3709.55],[1609.55,2050.1,2643.65,3696.7],[1781.45,2753.1,2273.4,3192.05],[2039.95,2138.15,2402.15,3419.75],[1523.65,3036.1,1973.5,3466.75],[2113.15,2853.4,2689.25,2344.2],[1952.85,2498.3,2488.5,3060.35],[1941.75,1834,3452.8,2771.45],[1709.5,2810.7,1850.65,3629.15],[1259.1,2060.55,2262.8,4417.55],[1830.55,1974.2,2521.4,3673.85],[2381.8,1896.9,1990.45,3730.85],[1760.45,3249.35,2189.1,2801.1],[1660,2445.75,1875.2,4019.05],[1149.55,3236.25,2389.65,3224.55],[2202.8,2512.45,2111.2,3173.55],[1662.95,2141.65,3442.65,2752.75],[1424.1,2149.15,1973.3,4453.45],[2008.2,1632.75,1787.65,4571.4],[1807.2,2727.75,2216.65,3248.4],[1579.35,2486.4,2285.6,3648.65],[1580.25,2126.9,2259.2,4033.65],[1377.55,3045.85,1976.9,3599.7],[1625.45,2378.65,2464.95,3530.95],[1282.75,2188.2,2565.75,3963.3],[1615.8,2336.7,2406.55,3640.95],[1441.65,2782.5,1894.85,3881],[1379.05,2480.35,2022.15,4118.45],[1575,2641.45,2574.5,3209.05],[1471.65,2160.25,2428.9,3939.2],[1593.9,2478.55,2053.8,3873.75],[1427.55,2115.35,2557.7,3899.4],[1149.95,2203.85,2185.15,4461.05],[1234.05,2025.45,2252.85,4487.65],[1611.55,2014.15,1668.65,4705.65],[1372.9,2145.85,2229.3,4251.95],[1765.85,2149.8,2405.2,3679.15],[1605.95,1996.5,2362.15,4035.4],[1495.75,2298.6,2440.8,3764.85],[1559.4,2228.4,2686.9,3525.3],[1312.05,1977.6,2359.25,4351.1],[1474.15,2490.8,2141.95,3893.1],[1324.35,1858.95,2286.05,4530.65],[1380.65,2776.6,2041.7,3801.05],[1590.55,1826.65,2645.6,3937.2],[1209,2021.9,2423.7,4345.4],[1323.65,2011.95,2607.9,4056.5],[1318.45,1918.7,2440.9,4321.95],[1182.45,2166.2,1726.05,4925.3],[1237,2243.25,1955,4564.75],[1636.25,1968.05,2336.3,4059.4],[1265.55,1457.65,2889.5,4387.3],[1301.2,2050.85,1952.45,4695.5],[1150.05,2266.05,2404,4179.9],[1147.25,2651.85,2290.2,3910.7],[1218.9,2257.4,2127.95,4395.75],[1200.4,1841.15,2450.6,4507.85],[1412.9,2372.3,1842.65,4372.15],[1052.75,2573.35,1956.05,4417.85],[1032.05,2203.7,1765.4,4998.85],[1378.7,2166.85,2249.8,4204.65],[1198.5,2018.8,2200.3,4582.4],[1062.3,1936.4,2235.6,4765.7],[891.6,2111.45,1780,5216.95],[903.05,1447.9,1955.55,5693.5],[891.2,2328.35,2091.2,4689.25],[1128.55,1823.85,1674,5373.6],[1298,2236.6,1812.6,4652.8],[1013.95,1963.75,1789.9,5232.4],[1205.35,2130.5,1814.65,4849.5],[1054.15,2175,1438.1,5332.75],[917.6,2689.25,1583.95,4809.2],[877.2,2004,2292.8,4826],[960.05,1850.7,1997.5,5191.75],[952.35,1897.55,1905,5245.1],[857.2,1900.15,1713.15,5529.5],[924.9,2104.25,1681.1,5289.75],[849.25,2342.5,2212.15,4596.1],[712.4,1944.45,2260.8,5082.35],[1205.9,1714.1,1477.25,5602.75],[952.4,1830,1503.35,5714.25],[1035.35,1972.95,2173.05,4818.65],[941.1,1728.6,1566.6,5763.7],[876.2,1844.85,2187.15,5091.8],[871.2,1875.4,1942.3,5311.1],[822.45,1792.4,1940.15,5445],[820.9,1684.5,2144.75,5349.85],[788.45,1870,1897.75,5443.8],[864.9,1866.15,2583.7,4685.25],[898.15,2186.95,1637.15,5277.75],[845.45,2123,1611.05,5420.5],[880.65,1747.85,1467.05,5904.45],[718.55,1560.3,1674.85,6046.3],[958.15,2331.95,2534.8,4175.1],[807.1,1548.9,1739.85,5904.15],[819.3,1856.35,2038.75,5285.6],[882.6,1751.55,1669.1,5696.75],[799.35,2060.15,1685.05,5455.45],[811.15,1619.8,1544.75,6024.3],[1038.1,1789.65,1331.7,5840.55],[779.05,1458,1791.4,5971.55],[718.75,2166.3,1159.95,5955],[792.9,1225.85,2065.5,5915.75],[980.5,1727,1318.9,5973.6],[831.85,2031.3,1742.7,5394.15],[678.6,1534.9,1424.35,6362.15]],[[5084.35,2119.5,1670.7,1125.45],[4047.4,2657.1,1947.2,1348.3],[4357.6,1644.9,2437,1560.5],[4161.9,2218.95,2421.85,1197.3],[4504.35,1906.2,2409.6,1179.85],[3844.95,2333.15,2301.25,1520.65],[2752.65,2758.25,2869.8,1619.3],[4367.45,2197.9,1946.95,1487.7],[4523.55,2354.45,1909.2,1212.8],[4201.95,2161.25,2281.5,1355.3],[4344.1,2120.9,2243.15,1291.85],[4254.35,2536.6,1875.85,1333.2],[4044.05,1931.35,2453.9,1570.7],[4322,1872.75,2315.3,1489.95],[3477.9,2698.15,2361.45,1462.5],[4423.25,1695.2,2248.15,1633.4],[3972.9,2306.55,2284.05,1436.5],[4200.5,2283.15,1923.65,1592.7],[4214.7,2392.9,2230.85,1161.55],[3735.55,2654,1956.85,1653.6],[2969.15,2346.15,3155.25,1529.45],[4784.3,2023,1730.7,1462],[3512.9,2705.05,1915.45,1866.6],[4237,2074.35,2263.7,1424.95],[3457.05,2673.15,2501.25,1368.55],[3018.6,2340.35,3132.7,1508.35],[3821.1,2587.55,2212.75,1378.6],[2816.8,2675.4,2764.2,1743.6],[3611.35,1857,2916.55,1615.1],[3405.3,2843,1929.95,1821.75],[3413.05,2654.4,2218.35,1714.2],[3696.3,2560.75,2119.4,1623.55],[3582.7,2224.3,2217.55,1975.45],[3309.65,2197.75,2267,2225.6],[2975,2741.6,2597.5,1685.9],[4089.25,2468,2182.9,1259.85],[3533.35,2070.15,2824.6,1571.9],[3447.4,2546.8,2310.25,1695.55],[3231.15,2803.1,2349.65,1616.1],[3063.1,2535.5,2697.4,1704],[2833.75,2836.75,2829.1,1500.4],[2515.8,2293.85,2588.95,2601.4],[2704.1,3112.65,2012.25,2171],[3590.25,2027.75,2008.1,2373.9],[3128.2,2717.95,2217,1936.85],[2945.6,2430.35,2397.15,2226.9],[2953.75,2655.05,2331.05,2060.15],[3427.1,2373.8,2329.6,1869.5],[3191.1,1970.55,2389.15,2449.2],[3234.85,2418.8,2114.35,2232],[2752.75,2207.8,2417.25,2622.2],[2939.65,2854.3,2558.2,1647.85],[2962.95,2032.45,2770.65,2233.95],[2454.75,2899.2,1832.7,2813.35],[2758.75,2678.2,2593.1,1969.95],[2444.05,2973.65,2275,2307.3],[2796.5,2909.15,2003.65,2290.7],[3730.3,1754.5,2402.8,2112.4],[3414.3,2385.9,2006.35,2193.45],[2575.35,2457.1,2232.7,2734.85],[4009.45,1863.55,2282.85,1844.15],[3530.45,1905.45,1969.65,2594.45],[2231.8,2790.55,2611.5,2366.15],[2288.9,2815,2341.45,2554.65],[2811,2530.55,1933.2,2725.25],[2740.05,2764.15,1794.75,2701.05],[2207.25,2362,2215.25,3215.5],[2702.7,2576.2,2536.15,2184.95],[2628.45,2448.95,1908.65,3013.95],[2483.2,2522.4,2231.85,2762.55],[2645.45,2723.4,2403.9,2227.25],[2902.65,1926.1,2863.35,2307.9],[2103.25,2727.65,2863.45,2305.65],[2037.4,2531.9,2645.45,2785.25],[1965.9,2361.55,3065.75,2606.8],[2321.65,2254.6,2787.95,2635.8],[2179.85,2904.05,2682.45,2233.65],[2175.85,3210.4,2531.55,2082.2],[2241.4,2333.9,2350.05,3074.65],[2250.1,2502.75,2344.45,2902.7],[2286.75,2950.75,2315.35,2447.15],[2091.4,1752.6,2970.1,3185.9],[1771.25,2226.5,2838.5,3163.75],[2920.8,1980.15,2333.35,2765.7],[2255.6,2270.35,2607.25,2866.8],[2183.55,2533.8,2562.95,2719.7],[1939.7,2178.35,2525.85,3356.1],[2637.95,2544.35,2221.15,2596.55],[2610,2500.85,1880.9,3008.25],[2251.05,2817.65,2094.3,2837],[2054.15,2137.05,2008,3800.8],[1823.8,2565.8,2205.6,3404.8],[1941.8,2717,2438.65,2902.55],[1812.55,2782.85,2962.85,2441.75],[1410.3,2665.75,2199,3724.95],[1773.1,2334.75,2810.85,3081.3],[1683.85,2197.15,2056.3,4062.7],[2148.15,2540.7,2824.7,2486.45],[1841.2,2865.3,2294,2999.5],[1918.35,1892.3,2457.8,3731.55],[1675.6,1921,2075.95,4327.45],[2169,1781.95,2205.75,3843.3],[2044.1,2182,2661.95,3111.95],[1782.65,2584.4,1697.15,3935.8],[1858.05,2432.95,2971.9,2737.1],[2139.25,1254.8,2601.95,4004],[1782.3,2193.3,2724.7,3299.7],[1817.3,2828.1,2030,3324.6],[1326.65,2421.65,2027.9,4223.8],[1225.1,2454.55,2327.35,3993],[1722.85,2948.95,2114,3214.2],[1663.35,2012,2616.6,3708.05],[1594.2,2251.35,2759.95,3394.5],[1412.35,2351.1,2328.95,3907.6],[1404.8,2077,3125.5,3392.7],[1622.25,2248.45,1856.8,4272.5],[1392.7,2511.85,1701.5,4393.95],[1430.65,2329.9,2544.95,3694.5],[1194,1997.35,2404.6,4404.05],[1579.3,2501.8,2328.15,3590.75],[1340.8,2189.4,1941.5,4528.3],[1440.95,2767.7,2576.65,3214.7],[1482.25,2206.8,2553.65,3757.3],[1454.05,1485,2138.25,4922.7],[1160.55,2621.65,2282.85,3934.95],[1408.35,2289.25,1661.7,4640.7],[1242.05,1877.7,2579.95,4300.3],[1557.2,2188.5,2161.25,4093.05],[1328.35,1472.45,3066.35,4132.85],[1132.7,2499.9,2648.1,3719.3],[1420.95,2294.55,2482,3802.5],[1340.4,2536.3,2162.05,3961.25],[1294.05,2275.55,2648,3782.4],[1232.3,2183.65,1603.15,4980.9],[1042.6,2021.7,2096.25,4839.45],[1650.6,2543.8,2286.2,3519.4],[1464.5,1809.75,2804.85,3920.9],[1212.6,2034.1,2082.55,4670.75],[1226,2025.85,2325.85,4422.3],[1033.8,2436.6,2471.05,4058.55],[1248.75,2357.1,2601.8,3792.35],[1176.5,2430,1848.55,4544.95],[1246.9,1933.75,1936.95,4882.4],[1086.25,2223.1,2681.3,4009.35],[1548.65,2799.15,2220,3432.2],[1095.75,1877.4,2568.05,4458.8],[1124.95,2095.9,1751.45,5027.7],[1077.05,1961.7,1957.65,5003.6],[1304.55,2184.75,2167.5,4343.2],[1001.5,1934.9,1783.05,5280.55],[1104.65,2036.05,1657,5202.3],[1115.2,1773.25,2226.3,4885.25],[959.35,1890.7,2494.55,4655.4],[933.9,2064.9,1871.7,5129.5],[1192.55,1961.8,1906.55,4939.1],[1019.65,1550.4,2162.65,5267.3],[1271.2,2162.65,2050.05,4516.1],[875.95,2613,1936.8,4574.25],[1065.7,2127.7,2456.65,4349.95],[1029.6,1619.65,2226.7,5124.05],[878.8,1745.35,1934,5441.85],[905.45,2308.3,1601.6,5184.65],[982.75,2335.6,1894.2,4787.45],[941.2,2564.95,1935.6,4558.25],[764.3,2350.55,1916.95,4968.2],[931.8,1674.45,1812.65,5581.1],[957.3,1601.7,1788.05,5652.95],[937.5,1329,1563.4,6170.1],[912.35,1687,1951.65,5449],[927.7,1567.95,1757.1,5747.25],[916.5,2267.85,1844.35,4971.3],[898.45,1950.95,1358.7,5791.9],[977.1,1678.85,1988.3,5355.75],[854,1876.55,1389.95,5879.5],[964.8,1546.7,1641.2,5847.3],[964,2070.95,1776,5189.05],[861.25,1690.1,2341.1,5107.55],[779.45,1643.7,1957.25,5619.6],[935.65,2297.95,1768.55,4997.85],[880.35,1343.4,2028.3,5747.95],[852.85,1780.15,1899.95,5467.05],[657.7,1586.5,1886.8,5869],[836.9,1706.6,2038,5418.5],[1010.9,2132.9,1872.65,4983.55],[923.6,2083.35,1636.1,5356.95],[862.6,2148.35,1435.95,5553.1],[851.55,2226.3,1471.8,5450.35],[962.15,1334.75,1842.6,5860.5],[893.85,1961,1580.65,5564.5],[818.75,1897.95,1551.5,5731.8],[850.1,2129.3,1780.3,5240.3],[795.25,2206.55,2071.1,4927.1],[941.25,1682.6,1400.6,5975.55],[870.2,1881.1,1436.1,5812.6],[995.9,2090.6,1696.55,5216.95],[752.05,1680.2,1716.55,5851.2],[773.45,1718.75,1664.5,5843.3],[705.7,1364.8,2169.85,5759.65],[689.6,1496.2,1926.9,5887.3],[837.4,2604.35,2139.55,4418.7]],[[4500.55,1859.25,2378.1,1262.1],[3793.1,2562.55,2527.7,1116.65],[4263.5,1776.95,2799.55,1160],[4786.05,2079.35,1698.2,1436.4],[4986.5,1793.75,1811.15,1408.6],[3782.6,2191.6,2603.4,1422.4],[3391.8,3018.95,2213.7,1375.55],[3691.75,2595.85,2383.1,1329.3],[4282.15,2489.9,1981.35,1246.6],[3715.6,2577.75,2382.3,1324.35],[4348.85,1854.2,2091.7,1705.25],[4103.2,2128.05,2301.95,1466.8],[3560.25,2203.9,2822.4,1413.45],[4392.1,2094.25,2146,1367.65],[4036.05,2396.35,2241.45,1326.15],[3276.5,2438.9,2617.15,1667.45],[4272,2319.65,1896.25,1512.1],[4560.1,2030.3,2139.9,1269.7],[4239.05,2269.75,2101.4,1389.8],[4259.8,2981.95,1443.4,1314.85],[4171.3,2361.35,1788.5,1678.85],[3073.25,2848.35,2157.9,1920.5],[4111.25,2053.95,2167.9,1666.9],[3413.3,2446.6,2817.2,1322.9],[3744.45,1884.7,2799.95,1570.9],[3982.65,2085.75,2656.35,1275.25],[3019.85,2130.5,2948.5,1901.15],[3144.75,2634.05,2109.05,2112.15],[3482.1,3021.15,2203.1,1293.65],[3445.7,2488.35,2335.45,1730.5],[3898.6,1932.95,2259.7,1908.75],[3067.6,2516.55,2506.65,1909.2],[2751.6,2863.6,2446.85,1937.95],[3473.35,2193.95,2246.35,2086.35],[4040.4,2219,1770.9,1969.7],[2383.6,2670.6,3116.1,1829.7],[3485.45,2023.15,2713.8,1777.6],[3456.7,2815.4,2188.4,1539.5],[4224.95,1778.35,2294.6,1702.1],[3636.4,2661.95,1840.9,1860.75],[2931.4,1953.65,3162.85,1952.1],[2956.15,1726.95,3103.1,2213.8],[3477.15,2148.55,2029.65,2344.65],[3390.6,2206.8,2411.75,1990.85],[2971.45,2260.45,2846.65,1921.45],[3399.05,2105.95,2297.25,2197.75],[3129.3,2331.45,2441.75,2097.5],[2915.05,3016.35,2178.4,1890.2],[2778.2,2940.3,1888.4,2393.1],[2646.2,2760.95,2810.35,1782.5],[2508.95,2390.85,2846.65,2253.55],[2462.5,2339.35,2949.65,2248.5],[2480.6,2471.6,2703.7,2344.1],[2565.15,2792.65,2406.75,2235.45],[2583.6,2497.9,2428.65,2489.85],[3362.55,2403.2,2434.9,1799.35],[2812.95,2542.1,2492.15,2152.8],[2266.6,2741.65,2747.25,2244.5],[3160.3,2360.15,2308.85,2170.7],[2345.7,3054.55,2303.1,2296.65],[3179.2,2258.7,2042.15,2519.95],[2763.9,2238.75,2528.75,2468.6],[2729.8,2311,2514.1,2445.1],[2854.95,2228.05,2879.25,2037.75],[1605.5,2949.75,2621.7,2823.05],[3108.05,2137,2070.1,2684.85],[2751.75,2457.2,2102.6,2688.45],[2259,2651.1,3098.1,1991.8],[2538.9,2369.05,2700.1,2391.95],[2491.7,1836.55,3250.85,2420.9],[2618.7,1732.85,2469.9,3178.55],[1808.8,2673.55,2821.85,2695.8],[2330.95,2255.9,2545.05,2868.1],[2315.75,2530.65,2826.65,2326.95],[2274.6,3294.5,1783.65,2647.25],[2379.7,2728.75,2459.8,2431.75],[2660.7,2489.1,2494,2356.2],[2681.95,1976.35,2169.5,3172.2],[2361.95,2069.35,2754.3,2814.4],[2167.35,2684.6,2368.1,2779.95],[1860,2516.45,2269.25,3354.3],[2196.05,2798.85,2683.75,2321.35],[1946.2,2242.05,2636.1,3175.65],[1961.15,2617.8,1975.2,3445.85],[1564.7,2420.55,2699.85,3314.9],[1896.75,2251.2,2796.1,3055.95],[2234.95,2538.6,2388.95,2837.5],[1541.25,3033.85,2282.65,3142.25],[1909.25,2396.55,2485.6,3208.6],[1919.65,2149.3,2761.45,3169.6],[1815.4,2520.6,2502.1,3161.9],[1546.75,2957.95,2853.8,2641.5],[2226.15,2357.45,2425.8,2990.6],[1576,2553.1,2859,3011.9],[2287.8,1855.1,2743.15,3113.95],[1566.75,2719.75,2470.35,3243.15],[1838.85,2811.55,2854.25,2495.35],[1525.2,1992.35,3143.7,3338.75],[1550.85,2134.75,2389.4,3925],[1931.95,2042.7,3153.6,2871.75],[1538,2101.7,2120.15,4240.15],[1621.95,2152.75,2124.6,4100.7],[2341.1,1816.65,2895.8,2946.45],[1608.5,2291.8,2786.15,3313.55],[2142.25,2429.9,1508.35,3919.5],[1906.55,2094.7,1686.6,4312.15],[1837.4,2107,2118.05,3937.55],[1929.15,2353,2190.6,3527.25],[1138.4,2034.9,2467.75,4358.95],[1698.8,1948.85,2299.25,4053.1],[1473,1964.8,3003.55,3558.65],[1536.4,2513.95,2147.5,3802.15],[1332.55,2860.1,2673.45,3133.9],[1458.95,2210.6,3055.55,3274.9],[1567.8,1907.7,2331.1,4193.4],[1384.85,2322.95,2198.7,4093.5],[1884.1,1821.3,2433.35,3861.25],[1367.9,1989.85,2059.95,4582.3],[1403.5,2157.25,2334.3,4104.95],[1525.55,2165.5,2275.05,4033.9],[1516.35,2392.2,2138.4,3953.05],[1333.1,2269.7,2621.55,3775.65],[1394.1,2585.65,2463.4,3556.85],[1428.6,2116,2219.3,4236.1],[1165.7,2249.05,2311.7,4273.55],[1236.95,2424.4,1811.55,4527.1],[1395.3,2213.55,2223.2,4167.95],[1460.65,2090.55,2341.2,4107.6],[1471.8,2591,2863.5,3073.7],[1218.05,2535.55,1993.3,4253.1],[956.6,1946.6,3002.05,4094.75],[1696.05,2086.2,2406.4,3811.35],[1188.6,2703.85,2384.9,3722.65],[1681.6,2046.15,2332.25,3940],[1382.05,2373.95,2195.2,4048.8],[1038.75,2315.3,2410,4235.95],[1261.2,2896.6,1781.5,4060.7],[1660.3,2664.7,2553.2,3121.8],[1130.25,3012.7,1972.9,3884.15],[1416.9,2415.1,1704.8,4463.2],[885.35,1568.5,1855.35,5690.8],[1054.5,2057.65,2052,4835.85],[1126.4,2186.8,1903.6,4783.2],[1082.9,2196.85,2327.3,4392.95],[1179.75,2010.55,1835.4,4974.3],[1207.6,1923.85,2389.55,4479],[1315.95,1953,2055.7,4675.35],[912.55,1811.05,1802.8,5473.6],[991.45,2674.75,2018.3,4315.5],[1185.3,1728.55,2440.3,4645.85],[887.4,2096.65,2316.65,4699.3],[934.1,2253.1,2421.85,4390.95],[1289.15,2208.75,2575.15,3926.95],[1084.4,2039.8,2093.7,4782.1],[918.7,1890.05,2206.3,4984.95],[1052.3,2332.7,2025.8,4589.2],[989.9,1989,1729.2,5291.9],[1105.25,1612.45,2091.2,5191.1],[1214.2,2116.7,1612.25,5056.85],[925.4,1831.7,2082.55,5160.35],[1045.45,1827.4,1870.85,5256.3],[1030,1871.15,1465,5633.85],[1080.25,1733.45,1855.05,5331.25],[1031.65,2255.35,1571.55,5141.45],[810.7,1821.35,1516.15,5851.8],[761.15,2106.85,1791.65,5340.35],[1029.6,1775.5,2571.25,4623.65],[825.45,2015.4,1479.6,5679.55],[961.2,2403.5,2532.15,4103.15],[902.7,1656.65,2178.15,5262.5],[831.6,1629.35,1658.25,5880.8],[1205.35,2205.4,2172.3,4416.95],[835,2557.95,1848.45,4758.6],[740.45,1919.95,1812.4,5527.2],[1017.75,2306.95,1721.15,4954.15],[922.8,1959,1901.85,5216.35],[905.9,2212.45,1946.35,4935.3],[779.55,1550.6,2015.25,5654.6],[805.7,1895.05,1813.1,5486.15],[824.4,1357.7,1482.2,6335.7],[836.3,1977.75,1370.75,5815.2],[752.65,2340.15,1356.5,5550.7],[848.05,2220.05,1209.2,5722.7],[827.45,2284.35,1823.6,5064.6],[845.8,1622.25,1887.9,5644.05],[706.45,1246.25,1754.95,6292.35],[802.3,2295.75,1375.2,5526.75],[914.8,1852.15,1850.95,5382.1],[700.85,1847.9,2364.95,5086.3],[864.7,2085.35,1702.5,5347.45],[683.4,1661.85,1609.85,6044.9],[781.85,1487.35,1856.95,5873.85],[759.1,1409.5,1826.45,6004.95],[854.95,1660.8,1412.9,6071.35],[706.95,1663,1404.2,6225.85],[820.25,1512.05,1556.75,6110.95],[925.5,2145.65,1995.35,4933.5],[694.45,2263.05,1764.35,5278.15],[818.55,2313,1916.5,4951.95],[801.65,1413.55,1846.05,5938.75]],[[3714.35,2149.7,2612.45,1523.5],[5056.75,1958.85,1939.65,1044.75],[4388.3,2087.5,2447.05,1077.15],[3401.2,2607.65,2438.85,1552.3],[3900.65,2239.45,2512.15,1347.75],[3668.3,2457.75,2442.75,1431.2],[3886.5,2844.25,1841.7,1427.55],[4233.45,2278.45,2129.05,1359.05],[4353.8,2265.35,2191.2,1189.65],[3721.95,2555.55,2406.35,1316.15],[4019,1753.75,2479.6,1747.65],[4467.45,1914.35,2058.85,1559.35],[4091.45,2754.5,1896.7,1257.35],[4084.05,2161.3,2230.2,1524.45],[3546.2,2506.95,2511.95,1434.9],[4675.25,1886,1802.95,1635.8],[4097.05,2189.15,2055.45,1658.35],[3689,2280.95,2629.55,1400.5],[3469.1,2905.6,2144.7,1480.6],[3669,1895.5,2678.9,1756.6],[3957.4,2064.1,2261.9,1716.6],[4433.5,2704.5,1596.9,1265.1],[4971.25,1534.05,2223,1271.7],[4040.6,2924.15,1655.75,1379.5],[3329.85,2413.05,2377.7,1879.4],[3689.95,2561.6,2428.05,1320.4],[3492.75,2798.45,2154.35,1554.45],[2905.3,2370.05,3060.3,1664.35],[3688.45,2398.4,2739.75,1173.4],[3969.15,2071.05,2428.35,1531.45],[4025.6,2476.55,2067.5,1430.35],[2999.85,2563.1,3213.2,1223.85],[3783.85,2216.2,2106.4,1893.55],[3639.25,2597.3,2048.35,1715.1],[3496.5,2783.8,2144.05,1575.65],[2763.2,2553.3,2946.8,1736.7],[3569.7,1959,2575.05,1896.25],[3190.5,2260.65,2455.3,2093.55],[3063.9,2576.7,2409.45,1949.95],[2592.95,3104.9,2428,1874.15],[3067.2,2558.2,2215.05,2159.55],[3416,2220.9,2351.55,2011.55],[2892.55,2276.15,3223.3,1608],[3557.9,2671.5,2150.55,1620.05],[3221.65,2249.1,2451,2078.25],[3259.95,2388.6,2075.85,2275.6],[2595.7,2052.75,3056.5,2295.05],[3691,1882.8,2597.35,1828.85],[3544.75,2498.3,2326.05,1630.9],[3090.55,2180.75,2721.35,2007.35],[2815.55,2855,2431.5,1897.95],[2940.3,2568.5,2268.1,2223.1],[2490.35,3120.7,2449.1,1939.85],[3203.7,2317.35,2205.15,2273.8],[3336.9,1872.05,2534.25,2256.8],[2520.05,2564.5,2608.8,2306.65],[3721.3,2196.8,2379.1,1702.8],[3356,2314.9,2556.35,1772.75],[2321.45,1859,3106.2,2713.35],[2229.1,2056.75,3188.75,2525.4],[2733.65,2263.85,2560.5,2442],[2545.1,2833.7,2662.2,1959],[2976.55,1858.5,2645.25,2519.7],[2361.25,2927.85,2419.1,2291.8],[1962.55,2506.3,3023.55,2507.6],[2687.5,2098.6,1974.4,3239.5],[2843.5,2935.35,2096,2125.15],[2267.1,2975.3,2253.95,2503.65],[3250.35,2243.65,2337.3,2168.7],[2539.2,2651.7,2365.85,2443.25],[2740.95,2290.15,2452.35,2516.55],[2899.8,2442.15,2072.65,2585.4],[2234.8,2449.15,2700.35,2615.7],[2339.95,2453.65,2556.1,2650.3],[1849.05,3154.9,2212.8,2783.25],[2503.1,2234.3,2401.25,2861.35],[2629.95,2453,2378.7,2538.35],[1956.8,2337.3,2240.2,3465.7],[2691.35,2869,2198,2241.65],[2174.25,2576.05,2460.85,2788.85],[2144.25,2072.15,3054.55,2729.05],[2015.7,2570.8,2489,2924.5],[1523,2558.95,3182.75,2735.3],[2130.65,3284.7,2227.25,2357.4],[2006.05,2869.15,2545.4,2579.4],[2113.1,3017.6,2539.85,2329.45],[1891.5,2454,2467.8,3186.7],[2027.9,2419,2641.75,2911.35],[2235.95,2356.15,2756.35,2651.55],[1478.5,2553.7,3195.95,2771.85],[2042.4,2402.55,2240.35,3314.7],[2301.45,2642.3,2458.25,2598],[1949.7,2632.4,2026.95,3390.95],[1535,1890.2,2744.5,3830.3],[2169.45,2617.4,2064.05,3149.1],[1761.2,2453.85,2390,3394.95],[1375.05,2774.8,2511.3,3338.85],[2279.8,2713.95,2192.25,2814],[1497.45,2341,2451.3,3710.25],[1446.3,2225.65,2912.85,3415.2],[1876.45,2342.9,2698.3,3082.35],[1334.75,2271.7,2457.85,3935.7],[1587.5,2077.85,2539,3795.65],[1688,2339,2528.6,3444.4],[1541.45,2318.95,2911.8,3227.8],[2123.1,2090.75,2246.95,3539.2],[1917.45,1835.9,2853.1,3393.55],[1558.2,2142.2,1885.75,4413.85],[1748.95,2396.8,2402.3,3451.95],[1327.3,3106.15,2198.5,3368.05],[1692.2,2817.45,2421.85,3068.5],[1694,1945.1,2635.1,3725.8],[1357.1,2735.35,2563.8,3343.75],[1874.5,2543.6,2076.8,3505.1],[1421.85,2284.35,2118.2,4175.6],[1747.15,2054.2,2325.95,3872.7],[1388.35,1940.35,2733.9,3937.4],[1598.45,1946.3,2501.55,3953.7],[1543.7,2261.45,2649,3545.85],[1443.6,2519.15,2573.35,3463.9],[1321.4,2294.8,1782.7,4601.1],[1192.6,2213.05,2409.6,4184.75],[1787.8,2505.2,2002.7,3704.3],[1228.5,2199.15,2429.95,4142.4],[1482.75,1941.65,3318.85,3256.75],[1326.7,1854.45,2552.9,4265.95],[1348.1,2130.5,2461.3,4060.1],[1441.5,2501.9,2808.7,3247.9],[1295.1,2146.15,1600.2,4958.55],[1143.45,2756.6,1909.2,4190.75],[1463.95,2413.35,2335.65,3787.05],[1308.7,1981.9,2057.6,4651.8],[1309.65,2123.65,2613.8,3952.9],[1082,1766.4,2256.15,4895.45],[1070.25,2459.3,2136.95,4333.5],[1557.8,2052.25,2371.1,4018.85],[1062.8,2265.25,1983.8,4688.15],[1194.1,2300.9,1940.65,4564.35],[834.95,1484.9,1706.95,5973.2],[1163.95,2561.45,2763.8,3510.8],[1230.55,2323.6,1726.3,4719.55],[1278.8,2395.05,2175.6,4150.55],[1020.55,1931.4,2816.35,4231.7],[1126.8,1422.15,1884.45,5566.6],[1072.95,1691.85,1763.7,5471.5],[1168.55,2146.1,1840.65,4844.7],[1141.3,2107.95,2499.1,4251.65],[1312.15,1821.7,1788.75,5077.4],[1175.2,2597.9,1649.25,4577.65],[972.05,1988.1,1942.7,5097.15],[1274.2,2208.75,1798.85,4718.2],[1354.2,2191.1,1654.7,4800],[931.65,2282.85,2269.3,4516.2],[1289.4,1978.7,2051.1,4680.8],[1034.6,2265.95,1651.9,5047.55],[1026.3,1808.55,2186.05,4979.1],[944.4,2437.55,2021.5,4596.55],[1011.85,1604.95,1578.45,5804.75],[1067.9,2054.15,2064.7,4813.25],[791.1,2104.95,2702.3,4401.65],[854.35,1818,2024.2,5303.45],[1112.1,2000.75,1743.15,5144],[923.95,1905.35,1889.85,5280.85],[1117.35,1473.5,1858.35,5550.8],[834.5,1633.95,1993.2,5538.35],[762.75,2386.9,2293.35,4557],[1444.75,1787.15,1819.25,4948.85],[1005.9,2488.35,1667.4,4838.35],[861.7,2052.7,1939.8,5145.8],[1086.5,1566.2,2323.25,5024.05],[751.3,1881.05,1998.15,5369.5],[1067.2,1907.75,2133,4892.05],[893.55,2116,1451.3,5539.15],[968.3,1561.2,1782,5688.5],[1072.05,2077.15,1957.6,4893.2],[967.95,1863.5,1682.15,5486.4],[832.55,1739.25,1425.05,6003.15],[829.65,1681.8,1721.95,5766.6],[702.3,1528.65,1660.45,6108.6],[915.95,1867.05,1709.35,5507.65],[851.65,1697.5,1514.1,5936.75],[902.75,1634.5,1561.1,5901.65],[898.35,1788.25,1415.8,5897.6],[718.9,1610.45,1728.35,5942.3],[909.5,1751.55,1921.7,5417.25],[699.5,1704.55,1773.1,5822.85],[805.7,1751.9,1139.1,6303.3],[881.5,1660.15,1512.05,5946.3],[777.35,2120.8,1518.5,5583.35],[862.25,1740.6,2061.35,5335.8],[749.05,1216.8,2389.45,5644.7],[676.1,1981.75,1505.95,5836.2],[669.2,1440.35,1323.4,6567.05],[641.4,1808.2,1547.6,6002.8],[705.35,1523,1717,6054.65],[680.45,1692.1,1823.45,5804],[590.4,1938.3,1522.75,5948.55],[692.15,1602.45,1987.9,5717.5],[776.4,1779.25,2092.05,5352.3],[644.2,1596,2245.05,5514.75]],[[4443.35,2421.15,1673.25,1462.25],[4022.6,2464.3,2129.85,1383.25],[4114.15,2194.65,2370.1,1321.1],[4707.65,2130.8,2166.4,995.15],[3823.5,2697.35,2161.6,1317.55],[3573.6,2336.3,2336.85,1753.25],[4093.45,2129.3,2368.65,1408.6],[4237.65,2382.35,2035.65,1344.35],[4691.75,2476.4,1554.65,1277.2],[4774.3,1983.55,2015.75,1226.4],[4722.55,2268.85,2111.75,896.85],[3962.6,2547.15,2340.65,1149.6],[3709.65,2077.15,2766.5,1446.7],[3631.7,2151.8,2755.85,1460.65],[4744.35,1702.1,2158.45,1395.1],[3946.05,2472.1,2097.65,1484.2],[4237.9,2212.35,2193.25,1356.5],[4517.95,2244.1,1855.75,1382.2],[3967.9,1835.1,2617.4,1579.6],[4382.75,2415.8,2018.9,1182.55],[4293.5,2605.6,1929.05,1171.85],[3552.6,2804.9,2117.3,1525.2],[4118.5,2080.75,2101.8,1698.95],[3765.15,2233.05,2325.25,1676.55],[3806.85,2006.75,2474.7,1711.7],[3252,2258.55,2991.65,1497.8],[3725.35,1757.85,2919,1597.8],[4247,2036.2,2371.8,1345],[3314.65,2288.05,2519.05,1878.25],[3743.7,2290.85,2386.65,1578.8],[3554.25,2184.3,2413.15,1848.3],[3502.55,2041.15,2514.45,1941.85],[3268.1,2537.95,2075.65,2118.3],[3500.85,2690.35,2291.15,1517.65],[4110.65,2260.55,2202.95,1425.85],[3737.55,2554.1,2051.45,1656.9],[3772.65,2397.9,2223.35,1606.1],[3330.85,1878.5,3192.85,1597.8],[3446.8,2035.15,2296.25,2221.8],[4122.05,2371.5,2002.15,1504.3],[2693.9,2929.5,2460.8,1915.8],[3004.9,2322.2,2908.2,1764.7],[3091,2779.2,2714.6,1415.2],[2806.8,2736.4,2103.85,2352.95],[2737.3,2074.75,3258.4,1929.55],[3333.65,2665.7,2135.85,1864.8],[2865.25,2269.45,2730.15,2135.15],[2801.5,2612.8,2578.4,2007.3],[3388.45,2638.55,2075.35,1897.65],[2778.45,2285.2,2939.55,1996.8],[3294.5,2198.9,2601.95,1904.65],[2858.5,3109.95,2431,1600.55],[3439.1,2224.3,2290.05,2046.55],[2925.7,2074.55,2276,2723.75],[3227.95,2424.7,2335.9,2011.45],[2708.45,3160.55,2530.55,1600.45],[3125.5,2723,1939.85,2211.65],[3037.3,2953.35,2099.9,1909.45],[2305.7,2809.35,2519.55,2365.4],[2935.3,1773.5,2501.3,2789.9],[3498.5,2173.3,2201.1,2127.1],[2187.8,3276,2399.5,2136.7],[2748,2254,2565.9,2432.1],[3175.1,2615.85,2347.75,1861.3],[2634.85,2349.35,2367.65,2648.15],[2254.1,2207.3,3034.05,2504.55],[2320.3,1718.4,3517.75,2443.55],[2813.3,1990.6,2772.75,2423.35],[2170.35,2619.9,2192.25,3017.5],[2601.95,2829.5,2083.9,2484.65],[2294.5,2655.6,2149.2,2900.7],[2347.55,2390.35,2781.1,2481],[2446.05,2376.2,2571.55,2606.2],[2319.7,2416.85,2567.8,2695.65],[1886.3,3101.1,2309.8,2702.8],[2320.65,2698.2,2259,2722.15],[1861.25,2518.75,2499.9,3120.1],[1662.75,3129.4,2869.35,2338.5],[1611.95,2252.75,2927.55,3207.75],[1778.7,2376.05,2377.25,3468],[2373.45,2444.65,2243.15,2938.75],[2173.7,2567.15,1952.55,3306.6],[2246.45,2049.45,2567.65,3136.45],[2522.3,2679.25,2554.5,2243.95],[2203.4,2482.85,2511.35,2802.4],[2153.05,2271.65,2831.55,2743.75],[1969.05,2621.65,2833.25,2576.05],[1995.4,2375.15,2163.7,3465.75],[1837.65,2452.35,2530.05,3179.95],[2304.3,2390.5,2572.1,2733.1],[2212.25,2199.35,1834.65,3753.75],[1777.55,2835.4,2247.85,3139.2],[2193.2,2503.75,1863.8,3439.25],[1723.75,3098.5,2945.5,2232.25],[2158.15,2155.55,2674.1,3012.2],[1674.15,2814.7,2367.75,3143.4],[1808.45,2126.75,2712.75,3352.05],[1828.1,2528.25,2344.1,3299.55],[2067.1,2601.35,2263.6,3067.95],[2143,2764.15,1565,3527.85],[2204.8,1779.3,2601.25,3414.65],[1515.3,2347.7,2768.65,3368.35],[1912.75,2780.45,2470.15,2836.65],[1698.3,2252.5,2963.15,3086.05],[1606,2742.85,1755.4,3895.75],[1574.95,1804.4,2525,4095.65],[1409.25,2561.55,3083.3,2945.9],[1460.55,1967.8,3008.55,3563.1],[1506.15,2357,2617,3519.85],[1495.7,2341.15,2393.55,3769.6],[1340.25,2654.6,2590.8,3414.35],[1556.6,2409.55,2414.45,3619.4],[1611.25,2611,2113.25,3664.5],[1546.5,2252.8,2221.25,3979.45],[1566.5,2423.65,2214,3795.85],[1340.15,2284.6,2641.1,3734.15],[1429.6,1945.75,2479.1,4145.55],[1347.3,1816.55,1973.25,4862.9],[1590.1,2142.5,1952.55,4314.85],[1625.8,2917.9,2110.35,3345.95],[1399.5,1924.25,3010.8,3665.45],[1790.65,2402.8,2123.1,3683.45],[1248.4,2412.25,1932.65,4406.7],[1294.5,2048.35,2046.8,4610.35],[1148.6,2512.45,2291.8,4047.15],[1453.95,2250.9,2767.7,3527.45],[920.6,1935.15,2122.6,5021.65],[1293.95,2245.35,1893.85,4566.85],[1067.2,1913.1,2643.1,4376.6],[1480.5,2411.95,1840.1,4267.45],[1106.25,2011.8,2518.25,4363.7],[1495.25,1665.45,1299.2,5540.1],[1200.8,2222,2244.75,4332.45],[1626.15,2121,1784.1,4468.75],[1697.45,1830.85,1848,4623.7],[1246.5,2195.4,1471.15,5086.95],[1230.4,2774.25,1941.45,4053.9],[1064.85,1867.4,2365.4,4702.35],[1001.05,2294.7,2548.3,4155.95],[1166.35,1612.2,1749.95,5471.5],[1211.2,1658,2233.35,4897.45],[1170.5,2178.4,1554.05,5097.05],[1020.85,2121.35,2061.6,4796.2],[1076.55,1810.15,2250.65,4862.65],[1152.15,1912.85,2524.15,4410.85],[1208.8,1587.9,1912.45,5290.85],[813.9,1957.7,1878.1,5350.3],[1019.15,1644.75,1677.85,5658.25],[1147.35,1823.35,2008.4,5020.9],[999.55,2185.9,1890.25,4924.3],[1161.1,2266.7,2000,4572.2],[951.3,2280.6,2173.8,4594.3],[901.15,2483.45,1806.45,4808.95],[1100.6,2267.35,2349.35,4282.7],[856.65,2809,1877.55,4456.8],[1123.05,1845,1725.75,5306.2],[1002.15,1442,1979.4,5576.45],[1031.8,1897.9,1505.4,5564.9],[1045.3,2078.85,2596.3,4279.55],[1079.15,1858.2,1820.65,5242],[963.4,1327.6,1794.95,5914.05],[912.2,1698.6,1997.6,5391.6],[839.4,1272.4,2122.15,5766.05],[697.95,1908.6,2237,5156.45],[780.05,1924.6,1752.9,5542.45],[878.1,2129.5,1842.9,5149.5],[993.45,1970.95,1837.95,5197.65],[1040.9,1936.95,2011.5,5010.65],[928.25,1686.8,1383.65,6001.3],[790,2349.3,1945.85,4914.85],[817.2,1910.3,2066.45,5206.05],[825.8,1778,1774.65,5621.55],[855.8,2149.7,2179.05,4815.45],[889.15,2079.4,1377.75,5653.7],[761.2,1554.75,1886.8,5797.25],[774.65,1961.7,1615,5648.65],[782.05,1712.3,1464.95,6040.7],[829.5,1837.05,2119,5214.45],[738.95,1622.85,1526.55,6111.65],[900.8,1873.55,2023.1,5202.55],[717.65,1657.3,1761.35,5863.7],[845.7,2001.1,1687.75,5465.45],[918,1631.3,1586.7,5864],[706,1928.7,1776.05,5589.25],[722.4,1661.35,1858.9,5757.35],[884.25,1489.05,1941.65,5685.05],[696.05,1587.75,1882.35,5833.85],[977.1,1896,1602.5,5524.4],[933.75,1475.7,1700.35,5890.2],[862.8,1696.8,1570.7,5869.7],[695.95,2011.45,1870.8,5421.8],[743.7,1526.5,1620.35,6109.45],[833.15,2092.5,1803.25,5271.1],[681.6,1653.25,1660.35,6004.8],[861.4,1711.15,1958.1,5469.35],[635.7,2243.7,1319.4,5801.2],[832.4,1367.3,1532.65,6267.65],[743.45,1321.4,1836.7,6098.45],[644.9,1965.5,1790.7,5598.9],[584.7,1586.1,1633.85,6195.35]],[[4222.8,3055.55,1567.7,1153.95],[5185.1,1913.65,1765.9,1135.35],[5272.9,1556.65,2017.1,1153.35],[3886.15,2719.4,2416.1,978.35],[4482.75,2260.65,2408.1,848.5],[4077.25,2284.2,2589.9,1048.65],[4266.15,2399.9,2329.25,1004.7],[3986.2,2366.85,2229.75,1417.2],[4996.15,1828.2,2014.2,1161.45],[3911.9,2153.95,2167.65,1766.5],[3744.3,2770.85,2071,1413.85],[4210.05,2258.9,2043.2,1487.85],[4257,2116.8,2188.05,1438.15],[4403.45,2160,1896.55,1540],[4196.35,2510.85,1852.75,1440.05],[3992.15,2188.8,2434.55,1384.5],[4516.55,2166,1667.9,1649.55],[4446.45,1824.7,2411,1317.85],[4508.5,2283.4,1790.1,1418],[3220.35,2317.55,2770.3,1691.8],[4054.55,2004.6,2600.35,1340.5],[4059.7,2156.7,2281.75,1501.85],[3762.2,2394,1995.3,1848.5],[3495.95,2548.45,2505.5,1450.1],[2965.45,2326.7,2960.6,1747.25],[3860.9,2253.85,2370.4,1514.85],[3706,1909.4,2746.3,1638.3],[4594.3,2247.6,1730.15,1427.95],[3941.9,1976.7,2530.3,1551.1],[3883.45,2097.35,2507.6,1511.6],[2840.75,2875.35,2202.55,2081.35],[3663.3,2474.45,2502.65,1359.6],[3364.3,1911.85,2646.1,2077.75],[3524.45,2598.55,2190.65,1686.35],[4108.05,1855.25,1764.85,2271.85],[3947.35,2225.65,2392.3,1434.7],[3873.15,1675,2901.4,1550.45],[3857.75,2611,1951.2,1580.05],[3654.4,2210.55,2253.9,1881.15],[3847.8,1973.25,2568.15,1610.8],[3338.4,2430.05,2082,2149.55],[3469.2,2406.15,2567.65,1557],[2932.7,2694.2,2779.8,1593.3],[3066.2,1911,2839.4,2183.4],[2476.65,2769.35,2780.2,1973.8],[3093.35,2080.05,3059.65,1766.95],[2982.7,2446.9,2921.1,1649.3],[3097.7,2609.25,2907.7,1385.35],[3128.2,2188.05,2288.45,2395.3],[2799.75,2914.25,2775.2,1510.8],[3651.05,2203.25,2655.4,1490.3],[3132.75,2227.05,2654.55,1985.65],[3212.25,2282.95,2412.1,2092.7],[2853.65,2460.15,1988.8,2697.4],[2578.55,3127.75,2459.8,1833.9],[2675.5,2052.9,2621.8,2649.8],[3143.25,2184.75,2688.7,1983.3],[3248.1,2791.85,2738.45,1221.6],[2498.55,2692.4,3065.7,1743.35],[2945.6,2623.05,2461.65,1969.7],[2749.55,2458.1,2436.3,2356.05],[2348.2,2613.7,2852.8,2185.3],[2222.75,2399.85,2514.4,2863],[2791.5,2545.05,2565.8,2097.65],[1944.25,2676.25,2713,2666.5],[1913.75,2751.8,2953.75,2380.7],[2377.7,2406.8,2133.65,3081.85],[3134.65,2610.4,1846,2408.95],[2260.9,2276.7,2354.55,3107.85],[2405.5,3662.45,2126.95,1805.1],[2441.7,2365.7,2545.8,2646.8],[2562.7,2774.6,2397.8,2264.9],[1971.3,2537.3,2692.7,2798.7],[1952.35,3214.4,2299.2,2534.05],[1950.55,3408.3,1821.85,2819.3],[2282.75,1985.6,2525.95,3205.7],[1859.6,2468.3,2382.25,3289.85],[2306.35,2832.4,2393.1,2468.15],[2418.35,2335.85,2616.65,2629.15],[2735.55,2456.9,1906.75,2900.8],[1931.65,2804.55,2150.65,3113.15],[2362.55,2176.35,2146.55,3314.55],[2467.05,2693.45,1606.7,3232.8],[1681.75,2239.6,2788.35,3290.3],[1797.7,2268.6,2791.75,3141.95],[2261.1,2054.9,2686.9,2997.1],[1655.4,2550.9,2324.2,3469.5],[2051.85,2550.8,2428.45,2968.9],[1686.2,2318.9,2225.45,3769.45],[2010.85,3110.1,2080,2799.05],[1726.6,2553.5,2328.05,3391.85],[1969.15,2117.35,1790.85,4122.65],[1630.9,2356.1,2167.2,3845.8],[1819.45,2351.9,2889.75,2938.9],[1836.1,2899.2,2528.5,2736.2],[1768.85,2426.65,2429.75,3374.75],[1691.9,2416.45,2253.55,3638.1],[2232.5,1986.1,2279.9,3501.5],[1815,2253.95,2499.1,3431.95],[1676.4,2287.6,2222.1,3813.9],[1798.25,2399.45,3218,2584.3],[1706.95,2052.15,2012.3,4228.6],[1896.35,2657.95,2119.95,3325.75],[1668.3,2299.9,2659.9,3371.9],[1614.35,1999.2,2152.25,4234.2],[1638.2,2828.3,2206.3,3327.2],[1580.95,2648.7,1893.9,3876.45],[1504,1950.45,2423.3,4122.25],[1990.95,2094.2,1978.2,3936.65],[1369,2722.8,2224.1,3684.1],[1343.95,2133.5,2267.6,4254.95],[1418.05,2320.35,2649.7,3611.9],[1389.3,2256.55,1794.8,4559.35],[1252.85,2678.9,2204.05,3864.2],[1498.45,1820.8,2381,4299.75],[1105.55,2527.7,1732.95,4633.8],[1295.45,2339.45,2028.15,4336.95],[1278.25,2242,2334.85,4144.9],[1119,2253.9,2709.35,3917.75],[1313.9,1852.8,2062.9,4770.4],[1238.85,2068.05,2358.45,4334.65],[1082.5,2767.65,2521.4,3628.45],[1173.45,2579.25,2564.9,3682.4],[1545.05,2185.9,2209.9,4059.15],[1444.45,1884.35,2635.1,4036.1],[1281.25,2269.7,2891.45,3557.6],[1482.75,1836.6,1984.95,4695.7],[1045.15,2099.9,2459.9,4395.05],[1614.9,2085.2,1906.05,4393.85],[1085.25,2029.5,2407.65,4477.6],[1426.65,1704.9,2673,4195.45],[1097.6,2392.7,1959.6,4550.1],[1249.2,1941.05,1688.9,5120.85],[1341.05,1749.45,2103.85,4805.65],[1104.35,1987.5,1772.4,5135.75],[1111.75,1640.75,2182.05,5065.45],[1178.5,2893.8,2257.4,3670.3],[1012.1,2634.1,2533.15,3820.65],[1183,2113.4,2111.4,4592.2],[1215.55,2078.7,1941.2,4764.55],[1156,1735.05,2041.5,5067.45],[1096.85,2252.65,1596.15,5054.35],[718.1,2474.9,1481.55,5325.45],[1079.3,1746.2,1443,5731.5],[1279.2,1807,1884.95,5028.85],[1120.9,1865.45,1777.1,5236.55],[1017.75,2571.65,2101.85,4308.75],[1038.3,1929.65,1829.3,5202.75],[1093.35,2139,1817.05,4950.6],[1155.5,2122.5,2025.2,4696.8],[1255,1991.7,2015.25,4738.05],[968.7,2595.6,1776.05,4659.65],[786.05,1613,2592.5,5008.45],[1058.2,1690.2,1692.6,5559],[859.3,2105.2,2308.45,4727.05],[934,2626.95,1891.85,4547.2],[1175.4,1913.65,2067.05,4843.9],[929.15,2397.5,1546.55,5126.8],[1032.5,2157.8,1822.45,4987.25],[1011.55,2119.5,2046.45,4822.5],[842.8,2085.55,1946.7,5124.95],[782.2,1900,1637.35,5680.45],[925.2,1928.9,2055.4,5090.5],[952.15,1725.3,1922.3,5400.25],[930.55,1974.15,1812.8,5282.5],[960,2044.7,1305,5690.3],[921.75,1546.2,1835.15,5696.9],[1127.65,1964.35,1540.7,5367.3],[869.2,1371.7,2163.85,5595.25],[801.9,1388.6,1609.25,6200.25],[814.9,1670.25,1403.4,6111.45],[1153.8,2320.65,1615.15,4910.4],[754.8,1433.95,1886.5,5924.75],[904.65,1305.25,2133.1,5657],[1071,2179.7,1928.5,4820.8],[1012.6,1970.75,2386.2,4630.45],[818.05,1731.35,1798.65,5651.95],[865.4,1646.35,1867.8,5620.45],[909.3,1643.35,1325.6,6121.75],[711.4,1821.6,1940.8,5526.2],[772.5,2006.1,1693.1,5528.3],[900.75,1623.55,2061.2,5414.5],[760.9,1670.7,1346.6,6221.8],[768.65,1700.8,1464.35,6066.2],[763.75,1874.3,1724.75,5637.2],[920.45,1400.5,1151.5,6527.55],[697.2,1740.4,1762.8,5799.6],[750,2235.5,1773.65,5240.85],[936.55,1725.6,1535.25,5802.6],[974.25,1982.35,1850.55,5192.85],[717.6,1549.7,1832,5900.7],[804.9,1953.1,1534.35,5707.65],[695.4,1504.8,1508.25,6291.55],[723.85,1484.5,1935.95,5855.7],[787.6,1698.6,1401.65,6112.15],[894.15,1451.45,2285.9,5368.5],[744.5,1686.85,1448.3,6120.35],[648.4,1507,1683.8,6160.8],[670.3,1723.8,1409.4,6196.5],[683.15,1725.6,1735.95,5855.3]],[[4596.05,2233.9,1972.75,1197.3],[4707.1,2123.4,2025.8,1143.7],[4309,2361.3,2299.55,1030.15],[4215.6,2178.95,2341.2,1264.25],[4365.4,2317.35,2119.1,1198.15],[4226.6,2068.7,2557.35,1147.35],[4563.05,1960.75,2163.95,1312.25],[4443.75,1970.4,2261.5,1324.35],[3518.8,3049.95,2170.5,1260.75],[4856.4,1760.2,2185.4,1198],[4583.85,1999.25,1926.65,1490.25],[5516.7,1935.5,1470.8,1077],[3631.55,2446.45,2471.05,1450.95],[4371.75,2263.6,1889.7,1474.95],[4183.3,2465,1921.4,1430.3],[3333.4,2658.35,2493.3,1514.95],[4419.45,2256.05,2304.4,1020.1],[3993.8,2213.8,2483.25,1309.15],[4290,2029.05,2262.7,1418.25],[4583.65,2329.15,1783.85,1303.35],[4645.9,1691.8,2464.3,1198],[3748,2639.7,2071.6,1540.7],[4963.85,1996.3,1652.55,1387.3],[4646.3,2009.3,2076.9,1267.5],[3817.25,2479.35,2401.35,1302.05],[3781.7,2150.8,2319,1748.5],[2990.1,2442.85,2644.25,1922.8],[3516.35,2575.9,2408.15,1499.6],[4257.45,2235.4,1677.85,1829.3],[3715.9,2237.15,2605.55,1441.4],[4649.45,2364.7,1664.35,1321.5],[3628.3,2274.6,2305.4,1791.7],[3420.85,2003.95,2904.25,1670.95],[3883.85,1992.7,2578.8,1544.65],[3450.85,2064.9,2944.2,1540.05],[3003.15,2774.65,2721,1501.2],[3743.95,2462.25,1969,1824.8],[4508.35,1872.75,1824.55,1794.35],[3595.4,2432.6,2015.7,1956.3],[2490.8,2937.75,2687.75,1883.7],[3454.4,2420.5,2259.6,1865.5],[3609,2106.35,2430.5,1854.15],[3239.7,2181.65,2697.7,1880.95],[3500.05,2502.25,2526,1471.7],[2968.6,2729,2393.4,1909],[2881.65,2368.75,2273.85,2475.75],[2853.5,2085.6,3237.7,1823.2],[3097.8,2508.85,2715.4,1677.95],[3284.3,1854.25,2353.7,2507.75],[2831.8,2730.4,2473.45,1964.35],[2793.35,2437.5,2502.6,2266.55],[2327.05,2621.2,2860.55,2191.2],[3246.4,2431.95,2204.45,2117.2],[3048.65,1685.9,3049.2,2216.25],[2962.65,2662.1,2550.05,1825.2],[2406.2,2223.35,2877.9,2492.55],[3502.5,2284.35,1907.65,2305.5],[2642.2,1801.45,3200.45,2355.9],[3507.3,2453.05,2101.85,1937.8],[3318.9,2119.05,2599.75,1962.3],[2259.15,2296,2970.75,2474.1],[2541.4,1826.65,2969.35,2662.6],[2651.75,2993.4,2413,1941.85],[2967.9,2449.05,2590.95,1992.1],[2791.55,2745.5,1933.1,2529.85],[2659.8,2344.9,2381.6,2613.7],[2219.45,2330.45,2535.3,2914.8],[2404.3,2751.35,2539.65,2304.7],[2799.5,2043.25,2844.65,2312.6],[2526.15,2332.95,2836.45,2304.45],[2112.3,2330,2763.8,2793.9],[2939.9,2010.1,2090.5,2959.5],[3417.9,2006.35,1902.3,2673.45],[3031.8,2505.9,2194.55,2267.75],[2318.2,2014.2,3165.7,2501.9],[2295.8,2706.4,2475.6,2522.2],[2382.85,2794.65,2535,2287.5],[2002.6,2220.5,3089.75,2687.15],[1943.85,2506.45,1894.2,3655.5],[2597.2,2565.7,2328.55,2508.55],[2869.45,2427.5,2498.85,2204.2],[2034.95,2710.65,2410.25,2844.15],[2480.6,2775.95,2205.3,2538.15],[1592.45,2898.45,2290.7,3218.4],[1798.95,2770.25,2516.8,2914],[1921.65,2578.2,2189.85,3310.3],[1749.4,2253.2,2874.45,3122.95],[1576.3,2927.9,2075.4,3420.4],[2387.1,2089.6,2424.5,3098.8],[1856.35,2147,3194.4,2802.25],[1982.75,3066.45,2502.95,2447.85],[2144.3,2046.7,2409.9,3399.1],[2003.9,2189.95,2367.3,3438.85],[1919.55,2114.45,2509.25,3456.75],[1558.95,3281.75,2246.15,2913.15],[1886.95,3000.4,2410.05,2702.6],[2509.45,2784.4,1695.95,3010.2],[1491.55,2003,3167,3338.45],[1670.45,2572.8,2352,3404.75],[1504.95,1731.7,2696,4067.35],[2147.45,3021.85,2075.55,2755.15],[1386.7,2635.3,2082.65,3895.35],[1582,2036.95,2838.15,3542.9],[1886.4,2285.35,2119.15,3709.1],[1363.1,2247.4,2561,3828.5],[1923.55,1862.85,2499.75,3713.85],[1239.6,2263.85,2318.55,4178],[1836.85,2121.95,1847.95,4193.25],[1420.95,2280.25,2726.75,3572.05],[1886.1,2522,2479.4,3112.5],[1472.35,2257.9,2375.05,3894.7],[1690.65,2410.05,2195.9,3703.4],[1402.15,2214.75,2738.1,3645],[1245.05,2425.85,2842.2,3486.9],[1211.8,2619.85,1924.3,4244.05],[1271.65,2418.1,2792.65,3517.6],[1667.55,2544.1,2323.6,3464.75],[1318.85,2366.6,2478.55,3836],[1168,2393.05,2431.85,4007.1],[1040.4,2737.6,2001.8,4220.2],[1293.45,2516.15,2116.95,4073.45],[1584.05,2382.5,2723.8,3309.65],[1378.9,1786.65,2187.75,4646.7],[1446.75,1910.25,2069.3,4573.7],[1426.95,2743.8,1928.6,3900.65],[1103.1,2227.75,2235.55,4433.6],[1272.55,1375.75,1575.65,5776.05],[1103.15,2378.8,2396.4,4121.65],[1282.85,1755.4,2096.1,4865.65],[1258.25,2293.45,1548.25,4900.05],[970.65,2195.7,2232.35,4601.3],[1094.3,2813.4,2425.3,3667],[1222.1,2285.65,1892.45,4599.8],[958.7,2104.1,1847.75,5089.45],[1225.6,1404,2584.6,4785.8],[1316.75,2248.75,1545.4,4889.1],[981.3,2591.35,2203.9,4223.45],[1115.45,2779.9,1909.8,4194.85],[987.25,2637.9,2462.15,3912.7],[1120.5,2192.45,1986.55,4700.5],[1157.3,1605.1,2148.1,5089.5],[925.35,1794.4,2465.55,4814.7],[1065.85,2224.55,1943.45,4766.15],[910.05,1985.2,2313.3,4791.45],[832.3,1541.8,1556.55,6069.35],[1100.7,2310.95,2110.45,4477.9],[864.5,2413.8,1874.6,4847.1],[918.4,2139.8,2058.4,4883.4],[884.75,2001.2,2296.85,4817.2],[1024.35,1571.7,1933.1,5470.85],[811.95,1662.75,1958.15,5567.15],[823.7,1510.35,2329.05,5336.9],[822.75,1330.55,1781.45,6065.25],[906.8,2560.5,1927.65,4605.05],[986.45,1762.15,1914.8,5336.6],[882.45,1975.75,1708.4,5433.4],[838,1553.05,1852.2,5756.75],[1035.25,2030,1874.15,5060.6],[896.25,2336.25,1745,5022.5],[804,1965.65,1901.7,5328.65],[734.3,1795.5,1580.45,5889.75],[695.95,1296,1563.7,6444.35],[1000.05,2098.4,1767.8,5133.75],[1047.15,1941.8,1535.35,5475.7],[784.3,2055.1,2028.4,5132.2],[801.5,2124.75,2085.6,4988.15],[738.75,2118.45,1981.8,5161],[824.9,2310.3,1331.4,5533.4],[783.5,1857.1,2182.2,5177.2],[778.45,2180.85,2026.3,5014.4],[718.1,2075.35,1873.75,5332.8],[639.85,2081.3,1683.15,5595.7],[638.15,1778.65,1626.55,5956.65],[977.65,1959.95,1926.4,5136],[904.4,1804.7,1918.2,5372.7],[872.2,2171.75,2517.7,4438.35],[653.6,1448.4,1590.5,6307.5],[783.1,1848.25,1697.9,5670.75],[722.35,1150.2,1867.45,6260],[698,1509.95,1604.75,6187.3],[687.5,1566.45,1895,5851.05],[593.1,1438.75,1741.55,6226.6],[926.05,1414.5,2218.45,5441],[858.65,1584.1,1369.3,6187.95],[771.7,2273.8,1543.95,5410.55],[803.2,2127.1,1883,5186.7],[742.95,1611.4,2179.45,5466.2],[652.95,1836.6,1547.45,5963],[820.55,1481.6,2180.1,5517.75],[807.85,1660.3,2254.8,5277.05],[752.45,1727.45,1659.35,5860.75],[683.65,1592.2,1399.4,6324.75],[595.4,1736.55,1660.75,6007.3],[652.9,1592.85,1818.3,5935.95],[798.9,1406.5,2468.8,5325.8],[649.75,1362.1,2120,5868.15],[686.2,1738.95,1959.75,5615.1],[714.9,2245.35,1403.9,5635.85],[658.9,1564.95,1455.9,6320.25],[673.75,1458.95,1356.35,6510.95]],[[3609.8,2494.2,2682.55,1213.45],[4242.3,2668.7,2081.9,1007.1],[4398,2151.2,2059.1,1391.7],[5127.65,1848.25,1923.35,1100.75],[5116.45,1602.25,2021.45,1259.85],[3675.45,2399.95,2526.55,1398.05],[4024.15,2067,2577.5,1331.35],[4838.75,1875.15,2129.25,1156.85],[4155.25,2402.85,2376.3,1065.6],[5049.7,2048.35,1840.2,1061.75],[5286.5,1479.1,2107.45,1126.95],[4217.65,2350.2,2298.3,1133.85],[4083.15,1860.95,2724.4,1331.5],[3702.6,2336.75,2480.85,1479.8],[4240.25,2581,1796.25,1382.5],[4142.3,2232.2,2266.5,1359],[4728.45,2195.5,1947.3,1128.75],[4500.65,2231.9,1977.15,1290.3],[4304.35,2268.2,2079.4,1348.05],[4196.05,2186.35,2468.4,1149.2],[2961.75,2574.25,2564.5,1899.5],[3890.3,2138.9,2459,1511.8],[4223.2,1966.65,2304.3,1505.85],[4531,2135.8,1899.45,1433.75],[3957.1,2336.15,2635.9,1070.85],[3226.15,3121.45,2200.7,1451.7],[4051.35,2008.7,2491.55,1448.4],[3957.3,1986.65,2672.1,1383.95],[3738.85,2079.35,2342.85,1838.95],[3697.45,2229.3,2438.5,1634.75],[3720.3,2422.15,2470.3,1387.25],[3081.75,3053.45,2348.2,1516.6],[4023.65,2047.8,2177.5,1751.05],[2547.7,2446.75,3207.4,1798.15],[3203.2,2272.5,2792.6,1731.7],[3998.35,2630.35,1947.3,1424],[3559.15,2434.95,2176.45,1829.45],[3665.95,2452.3,2088.1,1793.65],[3417.85,2589.8,2196.65,1795.7],[3166.75,2849.3,2233.1,1750.85],[3458.8,2682,2234.75,1624.45],[3681.35,2161.55,2787.4,1369.7],[3708.45,2399.45,2244.25,1647.85],[3902.3,2574.3,1850.95,1672.45],[2396.25,3192.6,2550.55,1860.6],[2698.15,2598.65,2613.2,2090],[3462.75,2046.4,2208.95,2281.9],[2718.45,2074.4,2796.7,2410.45],[2290.8,3227.85,2415.7,2065.65],[2374,2638.8,3178.95,1808.25],[3245.2,2368.35,2208.8,2177.65],[3278.45,1897.3,2705.45,2118.8],[2549.95,2741.8,3189.05,1519.2],[2503.65,2550.45,2372.2,2573.7],[3136.15,2212.8,2558.6,2092.45],[2899.1,1893.5,2734.55,2472.85],[2573.4,2431.35,2105.95,2889.3],[2955.4,2198.65,2664.55,2181.4],[2627.7,2485.2,2630.3,2256.8],[2850.45,2450.15,2101.9,2597.5],[2535.2,3225.55,1985.5,2253.75],[2514.9,2200.05,2893.95,2391.1],[2441.3,2916.9,2057.9,2583.9],[1838.3,2612.55,2892.85,2656.3],[2464.9,2518,2365.5,2651.6],[2794.9,2411.4,2902.45,1891.25],[2380.4,2721.7,2153,2744.9],[2633.8,2617.95,2387.55,2360.7],[2932.85,2300.1,2826.35,1940.7],[2440.15,2156.9,2378.55,3024.4],[2358.6,2704.55,2349.65,2587.2],[2200.6,2234.4,2812.95,2752.05],[1868.2,2289.6,2797.2,3045],[2429.6,2494.45,1948.75,3127.2],[2194.05,1955.9,2898,2952.05],[2005.9,1991.25,3079.1,2923.75],[2122.8,2139.55,2927.65,2810],[2334.35,1970.95,2838.35,2856.35],[1778.9,2951.05,2730.8,2539.25],[1865,2568.3,2639.1,2927.6],[2284,2796,2431.65,2488.35],[2163.35,2159.55,2823.9,2853.2],[1995.85,3525.85,2459.45,2018.85],[1771.8,2116.35,2943.15,3168.7],[1985,2306.85,2876.45,2831.7],[2075.25,2473.95,2513,2937.8],[1724.65,3112,2058.65,3104.7],[1839.25,2540.05,2123.95,3496.75],[1932.6,2268.6,2137.55,3661.25],[2127.6,3022.2,2001.45,2848.75],[1744.9,2459.95,2482.6,3312.55],[1256.5,2548,1927.5,4268],[1946.45,2196.95,2502.8,3353.8],[1881.05,2502.75,1680.85,3935.35],[1930.9,2690.85,2348.75,3029.5],[2051.55,2768.05,2590.75,2589.65],[2065.9,2708.55,2443.7,2781.85],[1651.1,2572,2707.55,3069.35],[1833.85,2919.8,2198.65,3047.7],[1568.25,2523.2,2348.1,3560.45],[1133.9,3074.1,2245.2,3546.8],[1645.95,2698.55,2002.5,3653],[1552.1,2361.05,2602.65,3484.2],[1512.4,2643.4,1944.95,3899.25],[1344.15,2461.6,2663.25,3531],[1524.1,2468.85,2034.9,3972.15],[1103.25,2452.2,2989.25,3455.3],[1251.25,1933.15,2957.65,3857.95],[1827.4,2080.65,1996.85,4095.1],[1476.2,2121.5,2542.45,3859.85],[1500.65,2048.6,2242.5,4208.25],[1754,2134.8,2100.5,4010.7],[1382.1,2043.7,2141.65,4432.55],[1460.6,2094.5,2248.2,4196.7],[1567.2,1970.75,1580.95,4881.1],[1387,1680.65,2042.4,4889.95],[1603.2,2587.9,2077.2,3731.7],[1177.55,2030.55,2062.9,4729],[1522.2,2629.15,2243.65,3605],[1015.3,2465.15,2606.4,3913.15],[1531,2235.9,2457.75,3775.35],[1116.9,2658.5,2154.25,4070.35],[1723.45,2082.45,2307.85,3886.25],[1399.85,2302.65,2028.2,4269.3],[1360.9,2038.95,2243.85,4356.3],[1398.45,2373.15,1619.55,4608.85],[1099.7,2230.65,2426.55,4243.1],[1387.45,2506.9,2385.2,3720.45],[1181.2,2291.85,2240.05,4286.9],[1115.5,1751.6,2184.25,4948.65],[997.6,2638.15,2707.25,3657],[1341.05,2720.3,1916.5,4022.15],[1244.1,2172.9,2784.2,3798.8],[1163,2354.8,1938.3,4543.9],[1062.6,2240.7,2138.25,4558.45],[969.75,2111.9,1877.9,5040.45],[1219.7,2089.2,2245.65,4445.45],[1297.85,2123.8,2325.9,4252.45],[1444.2,1840.9,1474,5240.9],[1239.4,2257.15,2227.4,4276.05],[928,2099.6,1736.75,5235.65],[1057.25,2306.6,1838.2,4797.95],[1045.05,1604.05,1873.65,5477.25],[975.35,2354.95,1482.55,5187.15],[990.5,2044.7,2526.2,4438.6],[812.05,2798.15,2413.85,3975.95],[860.75,1894.1,1826.05,5419.1],[955.3,1804.35,1974.35,5266],[893.7,1899.25,1814.5,5392.55],[1069.95,2003.6,1540.6,5385.85],[950,1770,2551.55,4728.45],[893.1,1931.35,1857.45,5318.1],[1013.8,1664.6,1598.8,5722.8],[913.65,1710.25,2138.7,5237.4],[839.6,1637.25,1761.5,5761.65],[992.45,1661.85,2417.65,4928.05],[822.85,1698.5,1804,5674.65],[703.9,1777.55,1279.55,6239],[848.25,2312.9,1700.2,5138.65],[757.65,1923.1,1707.4,5611.85],[1103.25,2150.6,1472.2,5273.95],[803.9,1836,1659.15,5700.95],[950.55,1315.95,1712.65,6020.85],[846.5,2192.35,1533.9,5427.25],[844,2582.45,1636.45,4937.1],[786.3,1206.55,1277.85,6729.3],[761.9,2059.35,1781.35,5397.4],[821.4,1824.15,1914,5440.45],[785.6,1813.25,2285.3,5115.85],[882.9,1829.7,1926.75,5360.65],[829.5,2325.9,2072.9,4771.7],[783.25,1900.4,2236.35,5080],[822.95,1740.45,1790.7,5645.9],[765.8,1371.85,2025.1,5837.25],[753.05,1796.15,1751.3,5699.5],[836.6,1517.35,1907.2,5738.85],[684.65,1454.8,2125.55,5735],[826.95,1654.25,1670.8,5848],[683.1,1770.2,1598.2,5948.5],[802.1,1832.75,1330.7,6034.45],[785.65,1483.55,1785.55,5945.25],[761.6,1982.45,1678.3,5577.65],[768.15,1537.35,1656.95,6037.55],[618.85,1674.6,1676,6030.55],[706.95,1918.2,1823.35,5551.5],[652.15,1839.55,1473.05,6035.25],[622.9,1754.65,1434.7,6187.75],[671.6,1406.55,1328.35,6593.5],[695.2,1416.25,1680.25,6208.3],[563.1,2039.9,1919.1,5477.9],[691.5,2010.15,1388.95,5909.4],[638.4,1419,1638.15,6304.45],[640.75,1462.95,1531.15,6365.15],[597.3,1698.4,1916.7,5787.6],[670.3,1923.85,1428.6,5977.25],[621.4,1963.35,1661.85,5753.4],[724.9,1563.3,1710.05,6001.75],[653.3,1538.1,1290,6518.6],[620.75,1729.55,1520.65,6129.05],[670.45,1824.3,1601.4,5903.85]],[[4545.05,2068.55,2339.35,1047.05],[3800.65,2294,2555.85,1349.5],[4469.05,1958.95,2303.5,1268.5],[5969.7,1582.4,1496.2,951.7],[4670.15,2009.05,2176.8,1144],[4788.55,2403.35,1853.95,954.15],[5110.95,2487.85,1551.15,850.05],[4990.7,2037.4,1909.65,1062.25],[4746.65,2032.9,2195.9,1024.55],[4650.5,1959.4,2144,1246.1],[4486.3,2387.9,1984.9,1140.9],[4646.55,1807.8,2320.35,1225.3],[4274.7,2096.75,2548.2,1080.35],[4510.8,2026.1,2190.4,1272.7],[4703.7,2211.15,1978.9,1106.25],[4697.4,1931.25,2084.7,1286.65],[3634.45,2202.1,2888.95,1274.5],[3771.9,2283.95,2631.95,1312.2],[3885.35,2738.5,2219.35,1156.8],[2694.5,3047.45,2700.05,1558],[4288.25,2325.15,1994,1392.6],[3929.05,2666.55,1883.7,1520.7],[4259.65,2528.2,1926.2,1285.95],[4270.2,1960.05,2487.25,1282.5],[3754.65,2656.45,1985.1,1603.8],[3618.55,2497.6,2564.15,1319.7],[4360.2,2181.6,1982.45,1475.75],[3219.45,2771.2,2456.8,1552.55],[2959.4,2761.8,2294.9,1983.9],[4291.25,2367.1,1778.65,1563],[3913.25,2162.95,2570.2,1353.6],[3964.45,2263.9,2324.15,1447.5],[3567.05,2454.05,2452.7,1526.2],[3940.1,1940.4,2432.3,1687.2],[3609.8,2977.8,2002.55,1409.85],[4262.05,2433.9,1869.8,1434.25],[3282.05,2540.25,2208.1,1969.6],[3875.5,2427.95,1982.8,1713.75],[2918.25,2974.9,1863.5,2243.35],[3433.55,2459.85,2559.2,1547.4],[3511.1,2178.75,2594.65,1715.5],[3710.65,2621.8,2238.65,1428.9],[2937.25,2742.05,2204.6,2116.1],[3454.25,2512.95,1912.9,2119.9],[2849.05,2851.8,2132.15,2167],[3640.75,2059.25,2345.6,1954.4],[3783.15,1954.75,1995.7,2266.4],[2816.35,2640.85,2884.4,1658.4],[2572.5,2900.1,2094.6,2432.8],[3083.1,2722.85,2096.65,2097.4],[3761.45,2105.4,2351.95,1781.2],[3206.4,2609.1,2252.9,1931.6],[2599.5,2812.95,2279.8,2307.75],[3728,2211.2,2275.65,1785.15],[3095.1,2889.2,2265.35,1750.35],[3207.45,2647.1,2354.4,1791.05],[2755.15,2279.5,2192,2773.35],[2143.85,3297.85,2019.95,2538.35],[2994.75,2021.45,2710.4,2273.4],[2496.9,2493.8,2597.2,2412.1],[2911.8,2208.65,2518.6,2360.95],[3581.45,1824.2,2108.3,2486.05],[2516.2,2762.15,1980.75,2740.9],[2370.5,2478.85,2262.65,2888],[3734.25,1911.35,2348.8,2005.6],[2859.3,2129.4,2392.8,2618.5],[2527.1,2431.2,2421.35,2620.35],[2211.1,2557.35,2731.2,2500.35],[2723,2422.35,2702.5,2152.15],[2137.15,2535.25,2409.25,2918.35],[2523.9,2786.95,2335.95,2353.2],[2733.5,2955.95,2141.55,2169],[2441,2608.75,2432.8,2517.45],[2347.6,2768.1,2503.55,2380.75],[2413.3,2221.1,2178.95,3186.65],[2614.55,2414.95,1982.15,2988.35],[2353.35,2840.15,2153.7,2652.8],[2332.6,2658.95,2015.45,2993],[2034.5,2258,3240.35,2467.15],[2657.4,1935.45,2892.95,2514.2],[2240.5,2724.05,2310.5,2724.95],[2500.9,2283.05,2519.3,2696.75],[2280.55,2451.3,2558.95,2709.2],[2545.8,2059.45,2549.45,2845.3],[1993.55,1940.2,2565.05,3501.2],[1930.45,2440.6,2986.35,2642.6],[2077.6,3020.4,2309.2,2592.8],[1571.2,2205.55,3230.8,2992.45],[1901.8,3264.55,2082.95,2750.7],[1822.05,2244.25,1879.3,4054.4],[1921.3,2394.1,2036.5,3648.1],[2121.1,2438.15,2725.15,2715.6],[2077.1,2420.4,2738.5,2764],[1703.1,2373.95,2345.95,3577],[1491.3,2306.05,2930.8,3271.85],[1481.55,2288.1,2460.25,3770.1],[1806.4,2464.9,2051.7,3677],[1676.45,2217.35,2525.25,3580.95],[2019.95,2586.95,2017.45,3375.65],[1488.7,2251.35,2361.3,3898.65],[1615.75,2079.55,2242.65,4062.05],[1516.95,1926.3,2772.2,3784.55],[1769.25,2386.85,2189.6,3654.3],[2136.9,2918.8,1973.95,2970.35],[2223.75,1887.75,1633.45,4255.05],[1589.35,1916.4,2277.75,4216.5],[1640.35,2088.8,2528.95,3741.9],[1533.1,1681.25,2640.9,4144.75],[1208.6,2628.8,2446,3716.6],[1214.4,1992.7,2225.8,4567.1],[1546.85,2539.95,2708.65,3204.55],[1154.3,3002.1,2013.45,3830.15],[1497.55,2457.2,2719.35,3325.9],[1818.75,2182.75,2244.75,3753.75],[1404.95,2002.55,2354.4,4238.1],[1013.25,2105.5,2487.2,4394.05],[1265.55,2058.1,2161.65,4514.7],[1415.8,2473.1,1940.15,4170.95],[1250.5,1949.45,2099.55,4700.5],[1207.8,1724.5,1921,5146.7],[1667.4,1810.85,2224.1,4297.65],[1127.45,2118.8,2450.5,4303.25],[1070.95,1838.55,1763.85,5326.65],[1264.5,2157.05,2034,4544.45],[969.05,2366.6,2623.25,4041.1],[1542.85,1355.7,2519.35,4582.1],[1278.75,2627.15,2550.8,3543.3],[1231.1,2268.5,2145.4,4355],[874.45,2350.3,2008,4767.25],[1196.5,2238.3,2199.6,4365.6],[1087.8,2526.95,2250.95,4134.3],[1378.85,2371.3,2578.5,3671.35],[759.9,1883.4,2487.3,4869.4],[1009.5,2536.7,2190.3,4263.5],[1091.6,1869.6,1876.3,5162.5],[1370.45,2057.1,2036.65,4535.8],[1029.7,2460.95,1968.35,4541],[1124.55,1893.15,2776.8,4205.5],[1228.8,2424.75,2452.75,3893.7],[1366.85,1867.45,2228.3,4537.4],[1140.65,1728.5,2094,5036.85],[1150.9,2351.75,2031.5,4465.85],[1092.35,1896.2,2462.55,4548.9],[1029.85,1727.5,1760.6,5482.05],[952.2,1695.9,1661.85,5690.05],[1127.55,1875.3,1868.15,5129],[948.35,1930.4,1604.45,5516.8],[1191.75,2181.2,2024.1,4602.95],[996.55,1210,1388,6405.45],[962.65,1469.95,1757.8,5809.6],[875.3,2129.9,1846.65,5148.15],[937.3,2055.4,2021.1,4986.2],[1000.55,1934.1,1631.65,5433.7],[914.7,1538.65,1633.05,5913.6],[1099.2,2108.4,1741.75,5050.65],[926.65,2235.55,2285.8,4552],[979.85,2213.3,2471.45,4335.4],[991.15,1734.6,1725.9,5548.35],[1103.55,2190.8,1964.7,4740.95],[804.3,1400.65,2202.3,5592.75],[705.75,2051.95,1594.85,5647.45],[896.05,2894.9,1955.9,4253.15],[857.65,1746.85,1386.55,6008.95],[895.4,1944.25,1506.35,5654],[902.2,1796.1,2200.8,5100.9],[1132.3,2217.3,2090.45,4559.95],[690.4,1556.1,1743,6010.5],[674.6,2461.95,1341.75,5521.7],[778.65,2049.05,1726.4,5445.9],[762.85,1351.1,1388.2,6497.85],[968.6,2028.25,1432.25,5570.9],[662.5,1631.55,1467.05,6238.9],[758.1,1576.7,1847.7,5817.5],[818.1,1429.2,1712.15,6040.55],[636.55,1352.45,1835.85,6175.15],[575.3,1644.2,1737.9,6042.6],[913.65,1317.55,1417.1,6351.7],[789.55,1916.8,1330.45,5963.2],[771.95,1657.05,1934.1,5636.9],[683.75,1611.55,1787.9,5916.8],[757.9,1243.1,1838.05,6160.95],[680.3,2339.05,1722.6,5258.05],[741.45,1597.95,1935.2,5725.4],[668.15,1634.1,1658.05,6039.7],[664.9,1548.25,1791.9,5994.95],[708.5,1669.7,1383.55,6238.25],[779.8,1324.2,1974.4,5921.6],[659,1259.3,1551.25,6530.45],[621,1557.9,1565.75,6255.35],[631.8,1623.75,1301.65,6442.8],[841.45,1231.8,1642.45,6284.3],[959.6,1467,1402.55,6170.85],[666.25,1346.7,1515,6472.05],[653.6,1666.95,1419.15,6260.3],[611.35,1793.6,1887.5,5707.55],[744.6,1723.9,1474.65,6056.85],[586.75,1569.3,1959.65,5884.3],[593.25,1336.95,1664.2,6405.6],[564.7,1183.8,1555.25,6696.25],[674.6,1404.55,1926.85,5994]],[[4784.6,1935.45,2100.6,1179.35],[5311.15,1677.3,1972.55,1039],[4525.35,1976.05,2369.2,1129.4],[5154.1,1910.75,1909.05,1026.1],[4694,1922.1,2129.15,1254.75],[4697.3,2213.55,2161.9,927.25],[4227,1951.15,2419.3,1402.55],[4565.8,2003.25,2053.35,1377.6],[4404.45,2244.75,2177.5,1173.3],[4949.85,1482.55,2310.45,1257.15],[4324.3,2259.85,2417.5,998.35],[4054.25,2274.15,2474.1,1197.5],[4089.8,2610.5,2352.7,947],[3878.25,1731.15,3033.65,1356.95],[4307.5,1931.55,2271.5,1489.45],[4438.05,2189.85,2129.75,1242.35],[4232.2,2221.55,2101.2,1445.05],[4851.35,1718.8,2199.55,1230.3],[3556.7,2145.9,2910.95,1386.45],[4651.7,1685.15,2359.35,1303.8],[4422.95,1813.2,2638.7,1125.15],[3863.9,2056,2681.05,1399.05],[4127.7,2336.2,1897.4,1638.7],[4088.3,2473.8,2357.65,1080.25],[3673.5,2015.65,2697.65,1613.2],[4750.65,1865.9,2194.5,1188.95],[5027.6,2313.4,1511.75,1147.25],[4243.25,2249.05,1703.35,1804.35],[4152.55,1929.7,2456.8,1460.95],[4436.6,1978.9,2337.9,1246.6],[3696.1,2556.15,2040.85,1706.9],[4288.8,1922.25,2223.45,1565.5],[3116.1,2393.7,2667.5,1822.7],[3511.35,2578.15,2294.45,1616.05],[3348.4,2123.5,2369.95,2158.15],[3830.8,2491.5,2115.75,1561.95],[3780.9,2680.75,2101.05,1437.3],[3191.3,2258.15,2717.15,1833.4],[3288.65,2731.6,2163.35,1816.4],[2443.25,2168.4,3642.45,1745.9],[2142.7,3462.95,2665.5,1728.85],[3623.85,2088.55,2213.65,2073.95],[3677,2454.05,2119.55,1749.4],[2970.95,2360.6,2986.4,1682.05],[3024.65,2748.05,2324.45,1902.85],[3729.2,2161.15,2157.2,1952.45],[3750.4,2045.6,2404.45,1799.55],[2454.25,2681.55,2714.25,2149.95],[3305.65,2051.85,2673.7,1968.8],[2654.95,2320.95,2645.65,2378.45],[2984.85,2400.65,2748.9,1865.6],[2856.2,2158.3,2693.5,2292],[2844.3,2583.9,2334.05,2237.75],[2443.4,2803,2531.1,2222.5],[3203.5,2534.4,2129.9,2132.2],[3593.75,2411.1,2241.3,1753.85],[2086.85,2302.85,2907.55,2702.75],[2788.65,2303.7,2475.6,2432.05],[3488.2,2268.5,2585.4,1657.9],[3061.65,2001.7,1955.05,2981.6],[2563.3,2411.8,3224.5,1800.4],[2244.1,3176.8,1930.9,2648.2],[2269.2,2809.95,2586.75,2334.1],[2916,2498.5,2793.65,1791.85],[2795,2206.25,2179.25,2819.5],[2616.6,2699.85,2269.7,2413.85],[2741.2,1968.7,2763.3,2526.8],[1736.7,3220.7,3230.8,1811.8],[2495.4,2758.6,2595.15,2150.85],[2490.25,2810.25,2155,2544.5],[1834.55,2806.35,2462.55,2896.55],[3086.65,2204.65,2215.2,2493.5],[2999,2854.8,2226.6,1919.6],[2372.8,2341.9,2562.2,2723.1],[2245.2,2590.9,2778.6,2385.3],[2095.3,2884.65,2157.6,2862.45],[1543.95,2649.8,2816.5,2989.75],[1909.55,2570.75,2743.05,2776.65],[1923.85,2718.7,3281.45,2076],[1778,2218.45,3092.95,2910.6],[2254.85,1876.25,2616.45,3252.45],[1911,2841.8,2557.7,2689.5],[2198.55,2377.95,2029.1,3394.4],[1762.3,2361.05,2246.05,3630.6],[1860.7,2392.3,2239.85,3507.15],[2518,2744.9,2501.35,2235.75],[2101.7,2014.2,2465.45,3418.65],[2520.75,2196.05,2524.1,2759.1],[2254.1,2408.3,2288.05,3049.55],[2087.85,2255.2,2489.95,3167],[1883.8,2722.65,2728.45,2665.1],[1659.7,2667.65,2742.3,2930.35],[2290,2767.3,2548.7,2394],[1814.5,2285.25,1930.45,3969.8],[1713.15,2217.9,2679.75,3389.2],[1889.55,2658.35,2547.95,2904.15],[2358.05,3050.9,1786.25,2804.8],[2010.8,2163.85,1770.05,4055.3],[1748.25,2446.45,2109.05,3696.25],[1528.1,3037.15,2628,2806.75],[1719,2098.55,1816.65,4365.8],[1261.4,2697.55,2957.4,3083.65],[1253.65,2225.35,2556.5,3964.5],[1465.85,3027.95,2368.4,3137.8],[1458.1,2395.4,2279.6,3866.9],[1604.05,2399.9,2383.05,3613],[2033.35,2391.2,2227.85,3347.6],[1424.05,1788.9,2147.6,4639.45],[1423.25,2193.1,2865.35,3518.3],[1325.6,3088.15,2115.2,3471.05],[1377.3,2052.35,2339.15,4231.2],[1262.45,2782.25,2454.35,3500.95],[1653.4,1931.35,1896.3,4518.95],[1599.35,2437.65,2191.25,3771.75],[1256.7,2083.45,2551.7,4108.15],[1343.5,2304.2,1968.3,4384],[1241.5,2141.65,2299.25,4317.6],[1590.15,2388.9,1908.25,4112.7],[1307.75,2435.3,2021.7,4235.25],[1427.3,2391,1738.5,4443.2],[1332.25,1846.6,2398.6,4422.55],[1063,2176.6,2094.3,4666.1],[1288.55,2154.65,2578.15,3978.65],[1172.7,2372.35,2662.85,3792.1],[1323.65,2258.55,2054.8,4363],[1106.05,2864.7,2284.7,3744.55],[976.9,1744.15,2448.95,4830],[1388,2256.25,1667.4,4688.35],[1346.05,2003.3,2730.85,3919.8],[1065.7,2361.9,1799.9,4772.5],[1133.05,2359.1,2231.95,4275.9],[971.5,2918,2339.7,3770.8],[972,2751.65,2335.5,3940.85],[1118.2,1438.95,2211.6,5231.25],[1049.35,2243.9,1831.25,4875.5],[1462.25,2079,2271.95,4186.8],[1319.05,1933.7,2106.25,4641],[968.55,1679.2,1617.7,5734.55],[961.45,2043.75,2177.65,4817.15],[960.3,1795.85,1501.7,5742.15],[1259.85,2055.5,1839.45,4845.2],[820.85,1727.45,1922.85,5528.85],[1065.9,1959.45,1429.05,5545.6],[1057.1,2363,2041.2,4538.7],[977.45,2063.55,1864.85,5094.15],[1001,1601.2,2947.1,4450.7],[865.1,1757.5,1571.35,5806.05],[1014,1716.9,2145.1,5124],[921.65,1721,1867,5490.35],[1004.55,2112.3,1978.95,4904.2],[993.75,1589.75,2128.05,5288.45],[828.15,1900.1,1805.7,5466.05],[767.75,1884.35,1773.85,5574.05],[990.25,1399.9,2310.65,5299.2],[905.15,1798.5,2607.35,4689],[854.45,1864.45,1561.35,5719.75],[884,1533.85,1253.25,6328.9],[755,2035.05,1882.9,5327.05],[950.15,1659.8,1492.2,5897.85],[1066.9,1920.25,1821,5191.85],[944.1,2086.25,1720.4,5249.25],[818.9,1634.3,1736.7,5810.1],[769.95,2081.75,1887.9,5260.4],[808.6,1975.6,2089.2,5126.6],[724.75,2122.8,2680.55,4471.9],[793.05,1789.15,1806,5611.8],[713.35,1949,1868.65,5469],[722.2,1995.35,1657.75,5624.7],[895.6,1964.45,1802.65,5337.3],[706.6,1795.45,1539.55,5958.4],[658.35,1564.3,1555.05,6222.3],[622.5,1465.7,1735.55,6176.25],[721,1768.6,2113.9,5396.5],[823.25,1835.35,1596.95,5744.45],[778.55,1937.35,1448.05,5836.05],[594.6,1294.95,1442.15,6668.3],[684.2,1043.65,1969.85,6302.3],[600.9,1793.5,1811.75,5793.85],[623.05,1753.4,1426.9,6196.65],[716.65,1268.75,1936.6,6078],[740.15,1710.8,2317.35,5231.7],[799.2,1442.15,1972.5,5786.15],[680.6,1466.4,1743.5,6109.5],[668,1711.7,2109,5511.3],[612.65,1754.95,2557.35,5075.05],[757.2,1198.75,1884.5,6159.55],[579.95,1359.55,1433.7,6626.8],[666.35,1582,1609.85,6141.8],[675.25,1230.15,1673.15,6421.45],[664.45,1818.1,1726.35,5791.1],[748.95,1721.85,1358.15,6171.05],[621.45,1435.7,1817.7,6125.15],[579.4,1764.4,1549.9,6106.3],[665.3,1631.75,1804.3,5898.65],[582.95,2006.4,1624.35,5786.3],[711.2,1691.55,1500.7,6096.55],[444.2,1368.25,1220,6967.55],[656.55,1462,1600.35,6281.1],[581.55,1492.15,1438.15,6488.15],[535.5,1313.2,1300.25,6851.05]],[[4100.85,2582.7,2230.45,1086],[4430.95,2317.75,2180.1,1071.2],[4285.1,2545.65,2221.6,947.65],[4534.75,1894.05,2449.45,1121.75],[4345.8,2328.05,2304.15,1022],[5088.65,1658.55,2156.05,1096.75],[5319.95,2047.15,1651.55,981.35],[5413.85,1951.05,1485.65,1149.45],[5038.8,1731.55,2128.2,1101.45],[4752,2464.7,1781.2,1002.1],[4962.85,2235.45,1881.15,920.55],[4489.3,2162.4,2078.35,1269.95],[5189.35,1727.8,1970,1112.85],[4628,2380.55,1824.3,1167.15],[4211.25,2685.05,2009.55,1094.15],[4835.95,2061.95,2032.3,1069.8],[5005.9,1707.15,2138.1,1148.85],[3794.25,2447.95,2316,1441.8],[4317.75,2073.65,2180.3,1428.3],[4677.2,2540.3,1624.35,1158.15],[3908.15,2565.8,2260.65,1265.4],[4181.55,2218.8,2352.8,1246.85],[4009,2431.45,2179.8,1379.75],[3933.2,2413.3,2245.3,1408.2],[3382,2638.3,2600.15,1379.55],[3867.7,2823.25,1778.1,1530.95],[4321.5,2088.25,1932.15,1658.1],[4149.85,1960,2210.35,1679.8],[4576.95,2518.95,1401.45,1502.65],[3425,2075.65,2713.35,1786],[4074.05,2368.4,1844.9,1712.65],[3870.7,1924.45,2557.2,1647.65],[4540.5,2081.55,2145.3,1232.65],[3672.95,2150.65,2611.9,1564.5],[3760.35,2675.85,2088.85,1474.95],[3241.85,2158.9,2460.9,2138.35],[2918.5,2276.5,3012.1,1792.9],[3883.2,1997.4,2461.3,1658.1],[3672.2,2187.45,2507.1,1633.25],[3597,2459.2,2625.8,1318],[3877.2,2203.65,2332,1587.15],[3045.45,2189.05,2503.4,2262.1],[3328.25,2177,2976.8,1517.95],[3226.9,2268.15,2611.4,1893.55],[3142.95,2485.4,2657.15,1714.5],[3006.95,2286.55,2666,2040.5],[2960.35,2580.65,2744.9,1714.1],[3006,2696.05,2543.85,1754.1],[3099.35,2316.65,2244.5,2339.5],[3522.6,2170.7,2397.5,1909.2],[3090.55,2444.15,2567,1898.3],[2958.2,2345.7,2905.15,1790.95],[3498.95,2816.3,2134.5,1550.25],[2940.5,2238.15,1924.95,2896.4],[2625.9,2301.9,2864.2,2208],[2403.75,2973.95,2703.25,1919.05],[2402.15,2747.85,2678.45,2171.55],[2741.15,2227.05,2826.4,2205.4],[2967.95,2339.6,1957.4,2735.05],[2450.45,2924.2,2241.85,2383.5],[2635,2788.4,2345.85,2230.75],[2987.05,1983.75,2315.4,2713.8],[2783.7,2674.5,2567.25,1974.55],[2683.4,2692.65,2568.8,2055.15],[2028.95,1897.65,2722.45,3350.95],[3321.8,2218.9,2235.25,2224.05],[2886,2622.8,2275.05,2216.15],[2657.8,2632.9,2129.45,2579.85],[2575.25,2333.6,2494.65,2596.5],[2708.5,2389.1,2843.65,2058.75],[2617.85,2651.85,2114.4,2615.9],[2193.55,3216.55,2373.85,2216.05],[2837.45,2295.8,2353.55,2513.2],[2320,2364.85,2175.35,3139.8],[2221.05,1826.45,2902.2,3050.3],[2192.7,3072.35,1778.1,2956.85],[1886.15,2721.8,3099.8,2292.25],[2257.1,2597.65,2476.4,2668.85],[1643.05,1790.75,2458.55,4107.65],[2079.55,2333.5,2475.75,3111.2],[2096.35,2464.3,3015.75,2423.6],[2224.65,2562.4,2128.1,3084.85],[1480.25,3290.9,2108,3120.85],[1881,2400,3244.5,2474.5],[1803.55,2806.1,2300.85,3089.5],[1925.5,2637.9,2355.75,3080.85],[2171.65,2701.3,2108.4,3018.65],[2120,1852.9,2697.75,3329.35],[1676.15,2040.25,2385.1,3898.5],[1883.85,2661.65,1695.55,3758.95],[1985.2,2039.3,2235.05,3740.45],[1950.05,2299.7,2368.2,3382.05],[1329.9,2348.25,2697.7,3624.15],[1491.6,2723.6,2207.6,3577.2],[1862,2244.5,2391.05,3502.45],[1630.15,2825.5,2709.85,2834.5],[1753.55,2708.45,2451.9,3086.1],[1610.3,2564.15,2700.9,3124.65],[2476.4,2241.75,2119.55,3162.3],[1799.8,2026.35,2381.6,3792.25],[1630.35,2218.7,2428,3722.95],[1291.4,2442.05,2620.15,3646.4],[1744.5,2239.25,1911.75,4104.5],[1291.45,2140.25,2876.85,3691.45],[1616.15,2147.75,2056.6,4179.5],[1272.95,2568.05,2380.4,3778.6],[1490.7,1675,2154.4,4679.9],[1461.9,2463.95,2541.9,3532.25],[1552.1,2166.15,1875.85,4405.9],[1525.7,2054.75,1986.45,4433.1],[1013.9,2318.3,2378.95,4288.85],[1595,2423.9,2603.7,3377.4],[1459.6,3096.25,1742.75,3701.4],[1493.35,2290.55,2814.6,3401.5],[1660,2613.65,1612.55,4113.8],[1163,2175.25,2055.1,4606.65],[1296.7,2085.45,2902.25,3715.6],[1446.2,2492.25,1725.1,4336.45],[1100.75,2158.55,2111.35,4629.35],[974.7,1764.5,2063.1,5197.7],[1713.8,2703.5,1897.6,3685.1],[1449.8,1718.3,2591.5,4240.4],[1060.3,1901,2291.2,4747.5],[944.5,2012.8,2318,4724.7],[1079.9,2998.5,2697.05,3224.55],[1710.45,1961.05,1950.8,4377.7],[1019.7,1703.6,1985.6,5291.1],[1095.95,1942.9,2292.3,4668.85],[966.75,2035.9,2163.35,4834],[987.65,2878.7,2089.5,4044.15],[1158.1,1907.65,1710.5,5223.75],[1062.1,2010.95,1723.05,5203.9],[946.3,1893,1950.95,5209.75],[1142.1,2165.9,2216.45,4475.55],[972.65,2228.85,2121.45,4677.05],[994.15,2039.7,1798.45,5167.7],[901.5,1760.45,2666.8,4671.25],[863.7,2197.6,2142.75,4795.95],[1134.95,1942,2023.15,4899.9],[1158.1,2227.4,1960.6,4653.9],[908,1881.25,2118.25,5092.5],[815.3,2287.7,2004,4893],[924.85,1841.6,2046.45,5187.1],[1078.95,1852.2,1832.75,5236.1],[1071.7,1679.75,1877.1,5371.45],[919.8,1826.45,1825.05,5428.7],[900.05,1998.85,1940.85,5160.25],[839.6,2082.75,1965.05,5112.6],[833.3,1949.45,1875.95,5341.3],[719.75,2037.45,1505.5,5737.3],[852.45,1658.4,1876.95,5612.2],[782.55,1857.55,1620.2,5739.7],[802.3,1602.3,2098.15,5497.25],[924.3,1741.65,1492.65,5841.4],[685.8,1703.45,1948.8,5661.95],[755.5,2566.5,2323.5,4354.5],[694.3,1956.25,1291.1,6058.35],[886.65,2002.4,2167.75,4943.2],[771.8,1742.7,1617.85,5867.65],[746.15,2160.5,2648.9,4444.45],[775.1,2051.35,2662,4511.55],[819.1,1550.5,1673.4,5957],[828.35,1887.3,2065,5219.35],[795.4,1858.1,1977.7,5368.8],[693.4,2029.95,1733.2,5543.45],[766.85,2401.95,2054.1,4777.1],[714.1,1779.85,1712.15,5793.9],[724.9,1758.7,1430.6,6085.8],[742,1217.15,1729.5,6311.35],[865.5,1799.35,1553.15,5782],[811.8,1980.85,2138.05,5069.3],[563.7,1356.7,1181.35,6898.25],[747.8,1751.1,1652.35,5848.75],[732.95,1540.4,1613.05,6113.6],[737.85,1754.9,1476.25,6031],[600.15,1308.15,1337.1,6754.6],[562.8,1915.4,2192.3,5329.5],[592.3,1591.5,1920.05,5896.15],[598.4,1541.2,1427.95,6432.45],[613.95,1368.05,2036.55,5981.45],[659.15,1489.85,1290.6,6560.4],[752.5,1672.4,1524.1,6051],[685.7,1537.1,1396.4,6380.8],[683.5,1649,1730.55,5936.95],[625.05,1698.05,1593.35,6083.55],[613.3,1450.95,1322.15,6613.6],[784.65,1399.2,1793.45,6022.7],[557.85,1751,1065.35,6625.8],[618.45,1325.5,907.35,7148.7],[625.15,1416.2,1478.05,6480.6],[473.4,1611,1462.85,6452.75],[611.9,1617.05,1445.2,6325.85],[587.55,1839.9,1497.6,6074.95],[637.05,1307.3,1099.05,6956.6],[591.4,1751.55,2240.7,5416.35],[631.6,1409.75,1362.05,6596.6],[550.6,1487.15,1512.05,6450.2],[636.85,1205.35,2327.9,5829.9],[574.3,1052.65,1178.65,7194.4],[392.6,1173,1430.1,7004.3]],[[4110.35,2573.45,2299.2,1017],[5562.25,1759.9,1563.55,1114.3],[5218.4,1825.45,1770.1,1186.05],[5531.5,1918.3,1499.65,1050.55],[4142.65,2266.6,2549.65,1041.1],[4737.65,2115.85,2133.3,1013.2],[4966.3,2015.5,2105.2,913],[5434.8,1651.1,1777.9,1136.2],[4763.4,1624,2418.85,1193.75],[4952.15,2186.65,1674.05,1187.15],[4085.4,2376.75,2453.65,1084.2],[5465.35,1794.95,1723.55,1016.15],[4631.55,2092.35,2149.35,1126.75],[4977.2,1748.75,2236.5,1037.55],[4786.75,2218.1,1969.6,1025.55],[4384.4,2490.6,1995.2,1129.8],[4158,1933.9,2612.25,1295.85],[4816.35,1771.3,2179.7,1232.65],[4308.95,2457.5,1838.95,1394.6],[5492.95,1745.5,1613.5,1148.05],[3600.4,2684.7,2577.7,1137.2],[4063.15,2198.35,2421.9,1316.6],[3940.65,2177.6,2456,1425.75],[4100.5,2439.95,2171.05,1288.5],[3757.05,2450.15,2589.1,1203.7],[4170.85,1726.3,2600.35,1502.5],[2920.25,2698.8,2759,1621.95],[3564.2,2579.75,2578.5,1277.55],[4025.55,1869.4,2733.6,1371.45],[3815.15,2176.2,2521.2,1487.45],[3848.45,2435.25,2223.95,1492.35],[3152.4,2656.8,2398.3,1792.5],[3865.2,1885.05,2236.85,2012.9],[3602.1,2076.45,2622.8,1698.65],[3373.5,2172.75,2714.8,1738.95],[4477.15,1861.5,2448.9,1212.45],[3055.55,2854.6,2482.95,1606.9],[3765.95,2052.4,2693.75,1487.9],[3643.8,2105.95,2574.15,1676.1],[3162.6,2671.25,2234.4,1931.75],[3488.8,2369.95,2258.8,1882.45],[3849.85,1689.25,2487.3,1973.6],[3358,2234.2,2193.75,2214.05],[3678.05,2101.15,2583.6,1637.2],[3605.5,2506.85,2201.6,1686.05],[2788.65,2476,2880.1,1855.25],[2946.35,2838.7,2297.05,1917.9],[2332.25,2815.55,2658.7,2193.5],[3075.95,2704.85,2435.45,1783.75],[3090.5,2552.25,2675.55,1681.7],[2560.5,2992.8,2342.35,2104.35],[3323.75,2736.3,2007.75,1932.2],[2493,3025.7,2099.5,2381.8],[2758.8,2289.75,2732.05,2219.4],[3042,2265.3,2742.6,1950.1],[2929.1,2774.2,2478.65,1818.05],[3194.55,2503.5,2250.45,2051.5],[2855.9,2441.1,2427.4,2275.6],[3341.55,2416.15,2030.9,2211.4],[2374.9,2302.45,2912.85,2409.8],[2666.2,2107.8,3088.65,2137.35],[3015.3,2161.2,3156.1,1667.4],[2775.8,2104.25,2831.35,2288.6],[2286.7,2337.8,2834.7,2540.8],[2102.1,2306.55,3139.7,2451.65],[2828.4,2575.4,2320.25,2275.95],[2168.55,2959,1869.25,3003.2],[2532.75,2724.55,2329.85,2412.85],[2674.3,1996.1,2936.15,2393.45],[2121.4,2147.6,2633.4,3097.6],[2650.55,2479.15,2695.8,2174.5],[2012.9,1924.25,2994.55,3068.3],[2188.25,2487.55,2901.35,2422.85],[1697.1,3206.5,2121.7,2974.7],[2168.95,2122.6,2588.3,3120.15],[1974.3,3061.3,2830.35,2134.05],[2056.9,2606.9,2201.25,3134.95],[2135.75,2325.7,2661.1,2877.45],[2204.3,2297.2,2448.4,3050.1],[2789.45,2396.35,1830.15,2984.05],[2041.15,2503.45,3227,2228.4],[2119.9,2396.15,2901.05,2582.9],[1667.15,2551.1,1933.35,3848.4],[2081.2,2526.65,1841.75,3550.4],[1600.55,2790.95,1807.2,3801.3],[2167.2,2464,2279.3,3089.5],[1785.25,2482.9,2351.35,3380.5],[1644.6,2323.35,2211.25,3820.8],[1838.95,2163.85,2980.45,3016.75],[1638.45,2534.55,3088.8,2738.2],[1942.35,2311.35,2442.8,3303.5],[2016.25,2767.25,1981.7,3234.8],[1438.5,2277.1,2496.85,3787.55],[1463.8,2577.45,2408.1,3550.65],[1297.45,2176.55,1995.45,4530.55],[1693.85,2397.65,2457.6,3450.9],[1445.85,2465.6,3029.25,3059.3],[1502.65,2317.2,2256.85,3923.3],[1561.35,2194.85,2183.8,4060],[2199.25,1997.25,2073.75,3729.75],[1712.9,2408.45,2134.95,3743.7],[1443.85,2354.95,2513.35,3687.85],[1590.85,1946.65,3017.8,3444.7],[1569.05,2125.7,2495.2,3810.05],[1481.35,2020.45,2550.45,3947.75],[1521.7,2462.25,2374.8,3641.25],[1806,2408.95,2718.35,3066.7],[1283.9,2513.05,3022.85,3180.2],[1442.05,1835.75,2232.95,4489.25],[1158.85,1850.15,2365.15,4625.85],[1272.25,2727.35,2045.75,3954.65],[1255.05,1828.65,2682.8,4233.5],[1671.85,2098.35,2724.7,3505.1],[1427.65,2483.8,2423.45,3665.1],[1412.95,1945.35,1776.3,4865.4],[1144.85,1862.45,1699.35,5293.35],[1537.1,2379,1843.85,4240.05],[1305.6,1786.3,2357.2,4550.9],[1143.7,1746.9,2370.55,4738.85],[1227,1951.2,2195.3,4626.5],[1243.7,2219.3,1980.2,4556.8],[1134.15,2276.15,2802.35,3787.35],[1324.15,1736.9,2177.65,4761.3],[1257.65,2021.55,1799.7,4921.1],[1139.15,1987,2044.95,4828.9],[1061.7,2283.25,1628.9,5026.15],[1275.2,1766.15,2551.25,4407.4],[1111.5,2341.65,1756.1,4790.75],[1049.55,2265.3,1918.25,4766.9],[1180.05,1969.95,2209.05,4640.95],[1050.3,2312.05,1833,4804.65],[1141.4,2096.15,1905.6,4856.85],[1030.9,2441.95,1959.7,4567.45],[934.6,2417.95,1888.9,4758.55],[1112,2070.95,1942.25,4874.8],[947.6,2326.65,2891.05,3834.7],[925.1,2035.3,1887.55,5152.05],[1158.95,1755.6,1918.75,5166.7],[929.95,2388.7,1845.65,4835.7],[884.9,1695.7,2109.95,5309.45],[938.1,1543.9,1816.7,5701.3],[935.35,1477.1,1916.3,5671.25],[862.25,1248.55,1136.55,6752.65],[1082.2,1663.35,1728.15,5526.3],[780.9,1504.55,2151.9,5562.65],[791.15,1829.8,1992.85,5386.2],[793,2582.9,1839.45,4784.65],[650.9,2252,2325.35,4771.75],[824.85,1943.9,2061.55,5169.7],[889.6,2008.05,1397.45,5704.9],[912.45,1656.7,1890.05,5540.8],[726.65,1944.7,1806.6,5522.05],[853.3,1873.2,1936.3,5337.2],[915.35,1946.2,1778.65,5359.8],[777.65,1653.55,1876.55,5692.25],[873.1,1345.25,1698,6083.65],[767.7,1269.35,1320.15,6642.8],[953.4,1986.5,1788.3,5271.8],[728.55,1576.5,1492.25,6202.7],[826.2,1794.05,1782,5597.75],[810.7,1558.95,1726.4,5903.95],[656.35,1896.85,1594.75,5852.05],[776.95,1719.65,1532.8,5970.6],[852.85,1777.6,1648.1,5721.45],[874.1,1786.6,1980.45,5358.85],[801.2,1785.25,1927.4,5486.15],[713.75,1646.8,1495.3,6144.15],[648.15,1592.35,2018.3,5741.2],[737.1,2472.6,1736.8,5053.5],[815,1946.2,2168.05,5070.75],[769.6,1576.75,1734.95,5918.7],[756.45,1552.25,1793.7,5897.6],[669,1423.1,1397.45,6510.45],[624.45,1421.55,1507.05,6446.95],[692.05,1612.15,1482.5,6213.3],[639.3,1557.7,1840.6,5962.4],[702.4,1478.9,1271.95,6546.75],[603.15,1699,1546.9,6150.95],[582.75,1560.65,1433.35,6423.25],[664.25,1795.05,1349.9,6190.8],[625.05,1776.15,1520.75,6078.05],[625.2,1848.25,1678.75,5847.8],[739.2,1672,1416.6,6172.2],[667.4,1522.3,1595.6,6214.7],[666.7,1699.45,1780.75,5853.1],[726.45,1345.75,1430.9,6496.9],[585.85,1618.5,1514.2,6281.45],[525.3,1348.2,1231.65,6894.85],[693.55,1317.25,1319.8,6669.4],[582.15,1335.55,1767.75,6314.55],[637.95,1559.5,1954.15,5848.4],[549.05,1936.75,1762.05,5752.15],[683.75,1387.35,1574.6,6354.3],[527.75,1073.5,1711.05,6687.7],[569.8,1369.65,1357.2,6703.35],[542.7,1415.3,1580.65,6461.35],[652.5,1395.6,1545.75,6406.15],[497.25,1588.5,1413.95,6500.3],[561.2,1658.95,1221.35,6558.5],[473.5,1245.7,1406.4,6874.4]],[[4202.15,2498.55,2265.5,1033.8],[5198.35,2021.9,1835.8,943.95],[5007.2,1817.45,2295.95,879.4],[5251.9,2007.6,1630.1,1110.4],[4647.15,2129.4,2186.3,1037.15],[5179.95,1932.9,1803.65,1083.5],[5115.9,2158.25,1804.85,921],[4265.05,2249.45,2325.15,1160.35],[3849.9,2607.95,2279.55,1262.6],[3638,2013.35,3087.05,1261.6],[4684.7,1965.65,2495.95,853.7],[3890.05,2660.9,2325.3,1123.75],[4226.75,2530.5,2082.05,1160.7],[4641.9,2309.6,1906.55,1141.95],[5082.2,1870.45,1718.15,1329.2],[5360.05,1813.05,1631.4,1195.5],[4599.05,1953.85,2077.25,1369.85],[5100.25,1700.75,2121.25,1077.75],[4831.15,2041.8,1823.7,1303.35],[3373.05,2758.15,2528.55,1340.25],[4713.5,2085.6,2079.9,1121],[4297.15,2213,2129.25,1360.6],[4763.95,2213.25,1911.25,1111.55],[4200.3,1886.1,2823.8,1089.8],[4031.65,2526.9,1975.95,1465.5],[4074.95,2408.65,2265,1251.4],[4108.85,2595.95,1854.9,1440.3],[4143.7,2085.75,2491.25,1279.3],[3144.7,2757.85,2670.05,1427.4],[4169.1,2257.85,2303.7,1269.35],[3575.25,2351.3,2660.2,1413.25],[3715,2550.45,2213.3,1521.25],[3612.15,2541.2,2211.05,1635.6],[3646.95,2419.2,2477.35,1456.5],[4134.8,2161.5,1789.05,1914.65],[3436.7,2404.95,2602.65,1555.7],[3527.2,2755.8,2252.7,1464.3],[3956.2,2574.55,1885.4,1583.85],[3576.9,2754.45,2201.2,1467.45],[3651.15,2495.85,2461.15,1391.85],[3735.1,2140.8,2528.7,1595.4],[3688.85,2226.85,2267.85,1816.45],[3705.15,2675.4,2156.25,1463.2],[3774.7,2094,2145.55,1985.75],[3713.4,2379.45,2296.75,1610.4],[2491.05,2968.85,2511.9,2028.2],[3005.2,2996.1,2150.65,1848.05],[3195.8,1946.05,2465.7,2392.45],[3667.75,2768.8,1776.75,1786.7],[3515.2,1742.55,2818.8,1923.45],[3152.45,2463.7,2346.3,2037.55],[2460.05,2574.95,2665.5,2299.5],[2792.5,3062.35,2405.6,1739.55],[2301.85,2856.7,2635.5,2205.95],[2672.1,2583.75,2602,2142.15],[3134.65,2603.4,2484.65,1777.3],[2367.8,2780.65,2682.95,2168.6],[2306.1,2528.5,3319.85,1845.55],[2315,2387.7,2905.9,2391.4],[2889.8,2948.85,2455.9,1705.45],[3041.9,2188.3,2791.4,1978.4],[2580.45,2645.15,2627.2,2147.2],[2199.4,3207.5,2560.55,2032.55],[2676.65,2799.05,2088.55,2435.75],[2089.55,3283.65,2268.6,2358.2],[2341.8,2467.8,3068.4,2122],[3119.3,2324.6,2310.05,2246.05],[2055.05,2574.6,2540.75,2829.6],[2701.75,2194,2556.75,2547.5],[2061.7,2723.45,2723.7,2491.15],[2152.7,2059.2,2838.6,2949.5],[1685.4,2610.35,2610.1,3094.15],[1974.45,2284.55,2553.6,3187.4],[2347.4,2213,2457.35,2982.25],[2115.75,2222.1,3342.25,2319.9],[2908.3,2434.6,1743,2914.1],[1875,2649.7,2584.7,2890.6],[2293.1,2688.7,2571.1,2447.1],[2243.4,2640.8,2637.5,2478.3],[2170.95,2360.45,2137.1,3331.5],[1970.8,2061.5,1928,4039.7],[1543.45,2141.2,2295.75,4019.6],[2062.3,2293.1,2487.35,3157.25],[1819,2368.25,2636.25,3176.5],[2262.2,1977.85,2794.25,2965.7],[1849,1892.65,2802.75,3455.6],[1659.95,2289.95,3363.95,2686.15],[1507.6,2104.25,2375.2,4012.95],[2379.05,2862.25,1994.9,2763.8],[1793.7,2143.1,2456.6,3606.6],[1626.75,2787.9,2172.6,3412.75],[1774.15,2682.1,1949.85,3593.9],[1557.5,2421.8,2522.4,3498.3],[2495.95,2339.45,2466.15,2698.45],[2246.95,2195.25,2235.6,3322.2],[1796.3,2375.6,2220.55,3607.55],[1457.95,2631.35,2465.75,3444.95],[1563.7,2318.7,2489.05,3628.55],[1497.2,2120,2307.45,4075.35],[1337.75,2589.25,2162.6,3910.4],[1732.75,2351.3,2469.05,3446.9],[1710.35,2322.3,2090.35,3877],[1593.6,1950.35,2429.8,4026.25],[1302.5,2093.75,2544.45,4059.3],[1438.95,2105.05,2844.1,3611.9],[1668.05,2265.75,2004.6,4061.6],[1304.95,2434.15,2289.45,3971.45],[1336.1,2210.8,2334.4,4118.7],[1153.05,2727.9,1731.6,4387.45],[1119.7,2300.05,2079.55,4500.7],[1216,2931.85,2424.2,3427.95],[1325.6,1930.45,2437.15,4306.8],[1202.15,2655.5,2235.4,3906.95],[1808.15,2315.4,2302.55,3573.9],[1464,2318.45,2165.5,4052.05],[976.6,1891,2150.35,4982.05],[1309.8,2373.95,1879.25,4437],[1140.45,2244.05,2228.75,4386.75],[1087.95,2232.25,1763.4,4916.4],[1208.5,2712.15,1669.9,4409.45],[1168.95,2258.15,2973.65,3599.25],[1052.5,2038.9,2085.5,4823.1],[1103.05,2783.9,3045.3,3067.75],[1116.4,1653.2,2729.8,4500.6],[1508.15,2105.85,1913.55,4472.45],[998.2,2703.5,2501.8,3796.5],[1155.2,2197.7,2385.2,4261.9],[1415.65,1935.4,2694.7,3954.25],[1156,2356.7,1938.85,4548.45],[1034.45,1787,2105.8,5072.75],[794.25,2182,2218.25,4805.5],[1130.4,1342.15,2094.35,5433.1],[1019.4,2434.2,2102.7,4443.7],[888.75,1562.15,1820.65,5728.45],[1027.8,2079.25,1446.5,5446.45],[1459.2,2054,1361.4,5125.4],[827.9,2086.05,1912.65,5173.4],[953.75,2425.45,1559.85,5060.95],[869.3,1732.75,2289.45,5108.5],[967.8,1767.15,2447.4,4817.65],[840.2,1784.55,2350.25,5025],[922.25,1803.85,2163.3,5110.6],[1104.6,1673.9,1826.7,5394.8],[895.05,1881.35,1956.65,5266.95],[1072.05,1935.6,2009.75,4982.6],[857.1,2440.1,1387.15,5315.65],[992.6,1495.85,1808.6,5702.95],[987.05,1852.8,1775.05,5385.1],[876.95,1542.9,1824.8,5755.35],[849.65,2056.45,1623.75,5470.15],[870.45,2476.05,1594.2,5059.3],[805.75,1623.85,1574.7,5995.7],[658.55,1495.15,2236.55,5609.75],[740.2,2071.9,1785.3,5402.6],[625,1919.2,2173,5282.8],[891.75,1546.35,2072.2,5489.7],[729.95,1657.2,1466.95,6145.9],[793.05,1870,1558.6,5778.35],[681.15,1503.6,1485.65,6329.6],[827.15,1655.7,1759.95,5757.2],[783.6,1497,1737.6,5981.8],[759.1,1556.3,1716.7,5967.9],[658.95,1974,1693.15,5673.9],[769.05,1693.95,1631.2,5905.8],[728.65,1809,1703.05,5759.3],[655.3,1964.2,1423.95,5956.55],[669.75,1954.75,1734.55,5640.95],[783.75,1243.05,1487.85,6485.35],[669.1,1519.2,2389,5422.7],[696.9,2343.8,1869.75,5089.55],[652.35,1768.75,2048,5530.9],[613.2,1321.1,1362.05,6703.65],[731.5,1817.4,2285.65,5165.45],[673.15,1812,1951.95,5562.9],[601.55,1564.6,1473.2,6360.65],[749.8,1468.8,1157.75,6623.65],[691.45,1428.65,1699.65,6180.25],[608.55,1623.95,2012.2,5755.3],[610.3,1401.65,1589.9,6398.15],[621.75,1847.25,1331.25,6199.75],[746.5,1587.55,1818.6,5847.35],[651.65,1574.95,1434.45,6338.95],[634.95,1367.1,1208.35,6789.6],[666.3,1362.1,1290.75,6680.85],[664.9,1333,1298.4,6703.7],[692.5,1589.45,1839.5,5878.55],[566.2,1384.65,1420.6,6628.55],[636.85,1458.7,1390.6,6513.85],[621.3,1692.75,1173.65,6512.3],[623.65,1449.85,2006.65,5919.85],[509.75,1428.1,2022.3,6039.85],[597.15,1652.65,1050.2,6700],[617.35,1375.1,1257.3,6750.25],[656.75,1151.8,1460.1,6731.35],[657.5,1194.4,1837,6311.1],[636.5,1376.6,1743.8,6243.1],[621.95,1691.3,1202.85,6483.9],[498.9,1290.5,1200.3,7010.3],[539.55,1688.1,1485.5,6286.85],[611.7,1837.8,1222.15,6328.35]],[[4121.7,2684.4,2177.1,1016.8],[4838.3,1609.25,2526,1026.45],[5612.3,1824.05,1706.35,857.3],[5119.35,2026,1998.4,856.25],[4138.6,1779.95,2986.1,1095.35],[4595.95,2005.85,2295.05,1103.15],[5326.65,2084.35,1538.7,1050.3],[5008.15,2109.35,1865.5,1017],[4764.35,2410.15,1615,1210.5],[5135.05,1858.75,1975.7,1030.5],[5087.65,1981.2,1950.35,980.8],[5298.25,1883.55,1783.65,1034.55],[4134.35,2417.9,2117.25,1330.5],[3874.3,2327.65,2788.4,1009.65],[4066.45,2430.5,2270.95,1232.1],[4441.4,1919.4,2168.4,1470.8],[4459.4,2404.85,2147.65,988.1],[4386.4,2430.45,2278.3,904.85],[4044.05,2189.45,2231.1,1535.4],[5037.25,2135.9,1653.95,1172.9],[4071.15,2662.9,2284.4,981.55],[4309,1917.65,2528.45,1244.9],[4527.4,2453.75,1907.5,1111.35],[4691.35,2063.6,2219.6,1025.45],[3961.15,2537.95,2127.55,1373.35],[3326.45,2590.25,2550.95,1532.35],[4250.55,2245.7,1985.05,1518.7],[4741.8,2022.2,1827.25,1408.75],[4830.1,2519.3,1576.9,1073.7],[3882.7,2361.3,2006.55,1749.45],[4333.95,2114.35,2216.45,1335.25],[4025.1,2875.5,1763.35,1336.05],[4198.35,2119.95,2035.3,1646.4],[3152.95,2899.2,2342.8,1605.05],[4545.95,2041.5,2244.85,1167.7],[3946,1793.85,2414.5,1845.65],[3852.75,2764.85,1734.8,1647.6],[3720.05,2212.4,2352.35,1715.2],[3937.8,2239.35,2150.15,1672.7],[3763.85,2364.05,2413.2,1458.9],[4008.4,2123.4,2325.1,1543.1],[4624,2262.9,1863.45,1249.65],[3212.8,2255.8,2691.45,1839.95],[3739.15,1919.6,2099.1,2242.15],[3136.85,2441.95,2591.6,1829.6],[3306.2,2568.45,2430,1695.35],[3608.85,2897.5,1934.5,1559.15],[3027.95,2328.3,2530.9,2112.85],[2733.9,2633.25,3120.5,1512.35],[2992.65,2024.3,3302.35,1680.7],[2767.6,2631.3,2350.45,2250.65],[2615.2,2429.2,2759.85,2195.75],[3419.45,2563.35,2066.95,1950.25],[2422.55,2582.2,3018.45,1976.8],[2899.8,2455.15,2827.5,1817.55],[2791.7,2321.65,2904,1982.65],[2381.25,2262.2,3080.55,2276],[2680,2613.95,2400.35,2305.7],[2703.7,1986.7,2749.7,2559.9],[3146.25,2034.55,3062.1,1757.1],[2442.8,2856.9,2524.45,2175.85],[2458.4,1997.05,3135.5,2409.05],[2667.1,2388.4,2359.05,2585.45],[2950.7,2032.4,2821.65,2195.25],[2820,2868.2,1624.8,2687],[2436.9,2235.6,2938.85,2388.65],[2208.35,2479.8,2292.05,3019.8],[2323.15,2123.75,2243.8,3309.3],[2448.95,2971.45,2130.6,2449],[2587.55,2036.2,2934.15,2442.1],[3120.5,2340.7,1935.75,2603.05],[1780.95,2606.05,2916.25,2696.75],[2390.05,2694.35,2591.5,2324.1],[2135.1,2450.25,2655,2759.65],[1895.95,2580.4,2240.35,3283.3],[1955.85,2417.1,2723.7,2903.35],[2087.75,3359,1999.5,2553.75],[2345.25,2493.65,2518,2643.1],[1894.95,2846,2389.95,2869.1],[2105.1,3168.3,1921.3,2805.3],[2500.4,2269.95,2263,2966.65],[2258.95,1687.35,2955.8,3097.9],[2156.5,1783.15,1836.3,4224.05],[2184.3,2351.8,2690.05,2773.85],[1819.8,2125.2,2602.5,3452.5],[1465.1,2382.35,2201.6,3950.95],[1551,2904.55,2427.75,3116.7],[1812.25,2259.65,2717.15,3210.95],[2300.6,1922.35,2859.35,2917.7],[1790.95,2642.4,2629.6,2937.05],[1723.75,2268.85,2625.5,3381.9],[1519.95,3311.85,2283.3,2884.9],[1431.4,2246.45,2480.85,3841.3],[1719.9,2325.3,2331.95,3622.85],[1505.05,3112.85,2249,3133.1],[1581.9,2539.9,2498.3,3379.9],[1772.7,2695.65,2275.85,3255.8],[1783.8,1940.15,2489.5,3786.55],[1581.45,2599.7,2528.35,3290.5],[1709.6,2124.65,2442.65,3723.1],[1430.7,2340.65,2804.85,3423.8],[1497.15,2515.1,2548.5,3439.25],[1443.7,2401.85,1953,4201.45],[1462.2,2271.5,2339.25,3927.05],[1418.5,2191.75,2353.75,4036],[1580.45,2577.15,2849.15,2993.25],[1205,2601.55,2225.55,3967.9],[1443.65,1854.7,2108.3,4593.35],[1480.05,2848.3,2034.35,3637.3],[1469.75,2108.9,2067.3,4354.05],[1286.5,3149.2,2580.1,2984.2],[1289.05,2039.55,2507.4,4164],[1234.6,2186.35,2272.6,4306.45],[1289.05,1983.3,1788.1,4939.55],[1461.45,1711.35,1868.65,4958.55],[1200.45,1856.85,2479.05,4463.65],[1209.2,2082.7,2530.2,4177.9],[930.05,2619.25,2319.15,4131.55],[1086.85,2078.45,1838.55,4996.15],[960.75,2309.4,1724.85,5005],[1287.4,2635.45,2686.75,3390.4],[1104.45,2171.5,1649.4,5074.65],[1057.7,2260.9,1388.25,5293.15],[1290.65,1689.1,1876.05,5144.2],[1041.25,2376.2,2459.05,4123.5],[1037.05,2568,2240.5,4154.45],[1159.2,2445.65,2098.3,4296.85],[986.9,1806.3,2710.75,4496.05],[1102.45,2072.4,2511.5,4313.65],[1027.8,1714.65,1674.35,5583.2],[940.75,1752.2,1656.75,5650.3],[1123.3,1987.35,1959.8,4929.55],[833.45,1627.75,1878.5,5660.3],[927.45,1787.9,1634.95,5649.7],[1192.85,2151,2114.85,4541.3],[957.15,1614.5,2056.85,5371.5],[1021.55,2239.5,1964.6,4774.35],[750.9,1890.85,1799.5,5558.75],[916.9,1913.65,1476.1,5693.35],[1105.55,2408.95,1883.35,4602.15],[785,2031.5,2227.65,4955.85],[873.55,2208.85,1936.4,4981.2],[764.45,1954.4,1906.05,5375.1],[684.05,1865.7,2121.75,5328.5],[940.85,1493.85,2139.65,5425.65],[887.75,2081.45,1894.4,5136.4],[784.25,1409.7,2043,5763.05],[745.8,1550,1370.45,6333.75],[776.6,1517.9,1984.5,5721],[729.7,1701.05,1248.75,6320.5],[712.65,1605,1597.2,6085.15],[574.95,1744.95,1548.6,6131.5],[780.8,2042.35,1798.55,5378.3],[812.15,1699.4,1946.7,5541.75],[789.15,1301.4,1760.8,6148.65],[800.15,1555.75,2162.55,5481.55],[748.2,1407.75,1523.4,6320.65],[704.35,2346.7,1770.85,5178.1],[668.95,1778.05,1867.55,5685.45],[783.25,1459.35,2191.45,5565.95],[756.75,1535.4,1871.15,5836.7],[894.6,2085.45,1699.05,5320.9],[697,1780.9,1502.8,6019.3],[759.25,1999.55,1577.05,5664.15],[536.55,1548.6,1727.6,6187.25],[768.75,1823,1394.3,6013.95],[688.9,1369.2,1488.85,6453.05],[601.15,1464.2,1247.85,6686.8],[729.3,1767.75,1728.25,5774.7],[724.6,1133.55,1683.9,6457.95],[673.7,1408.2,2102.4,5815.7],[586.5,1472.65,1828.35,6112.5],[659.1,1443.9,1478.35,6418.65],[584.4,1559.85,1520.15,6335.6],[573.65,1642.7,1442.2,6341.45],[568.4,1650.2,1607.75,6173.65],[557.2,1535.15,1672.95,6234.7],[729.25,1937.7,1570.1,5762.95],[574.2,1766.25,1924.3,5735.25],[590.1,1570.45,1451.55,6387.9],[602.3,1735.65,1610.25,6051.8],[697.75,1791,1540.25,5971],[540.9,1251.95,1789.4,6417.75],[514.5,1627.2,1770.5,6087.8],[556.65,1685.3,1551.05,6207],[486.8,1297.65,1651.95,6563.6],[600,1245.2,1168.9,6985.9],[627,1265.8,1109.55,6997.65],[702.2,1486.5,1311.8,6499.5],[660.2,1197.45,1552.55,6589.8],[563.15,1872.25,1459.25,6105.35],[627.4,1154.65,1598.95,6619],[515.5,1230.65,1957.05,6296.8],[493.95,1519.8,1767.35,6218.9],[447.85,1319.05,1489.65,6743.45],[475.45,1423.8,1319.35,6781.4],[532.2,1843.2,1561.8,6062.8],[498.75,1570.25,1740.1,6190.9],[456.75,1328.15,1726.45,6488.65],[423.35,1319.6,1265.85,6991.2]],[[4970.5,1822.15,2265.25,942.1],[4484.5,2490.2,2025.1,1000.2],[5150.2,1574.15,2249.8,1025.85],[5111.9,1650.05,2156.75,1081.3],[4006.7,2837.45,2281.4,874.45],[4935.1,2202.25,1982,880.65],[5681.9,1972.15,1295.45,1050.5],[4972.75,1781.85,2220.7,1024.7],[4719.35,2414.85,1978.6,887.2],[5494.35,1842.5,1607.4,1055.75],[4818.3,1941.6,2106.85,1133.25],[4534.65,2122.55,2296.05,1046.75],[4948.35,1953.3,2101.7,996.65],[4110.35,2059.45,2743.55,1086.65],[4295.5,2554.25,2292.2,858.05],[4950.2,1780.65,2110.7,1158.45],[5017.4,1888.65,1961.95,1132],[4961.8,2034.2,1815.5,1188.5],[5547.75,1695.95,1667.95,1088.35],[5130.35,1919.35,2010.15,940.15],[4839.8,1812.05,2190.2,1157.95],[4692.8,2095.45,2024.45,1187.3],[5045,1732.15,2115.15,1107.7],[4837.45,1820.4,2098.45,1243.7],[4658.45,2111.6,1937.4,1292.55],[4372.75,2183.6,2247.95,1195.7],[3689.8,2508.65,2458.4,1343.15],[4386.7,2160.4,1999.05,1453.85],[3430.05,2360.4,2651.45,1558.1],[3937.35,2319,2038.85,1704.8],[3245.3,2731.9,2461.05,1561.75],[3891.45,2081.95,2533.95,1492.65],[3748.65,2185.15,2520.7,1545.5],[3937.7,2203.25,2249.85,1609.2],[4220.25,1988.25,2517.25,1274.25],[3767.8,2821.75,2139.15,1271.3],[3950.45,2249.6,2357.55,1442.4],[3495.1,2635.3,2057.3,1812.3],[4440.85,2265.1,1871.25,1422.8],[3743.45,2523.95,2315.55,1417.05],[3454.15,2362.3,2517.55,1666],[3471.85,2922,1911.65,1694.5],[3483.5,2268.15,2139.75,2108.6],[4132.75,2397.1,2039.9,1430.25],[3789.45,2436.1,1979.9,1794.55],[3188.5,2912.45,2437.65,1461.4],[4129.2,2087.35,1994.95,1788.5],[3696,2323.9,2479.95,1500.15],[3024.9,2436.05,2452.35,2086.7],[3991.85,1899.45,2592.45,1516.25],[3191.1,2634.95,2248.6,1925.35],[3500.5,2046.25,2525.2,1928.05],[3457.7,2696.1,1945.35,1900.85],[2514.5,2463.2,3139.5,1882.8],[2953.4,2586.4,2314.55,2145.65],[2934.6,2840.65,2312.7,1912.05],[3218.25,2799.25,1958.1,2024.4],[2667.25,2740.35,1968.6,2623.8],[2961.55,2299.15,2636,2103.3],[2914.25,2231.2,2387.65,2466.9],[2745.1,1986.7,2821.7,2446.5],[2826.45,2675.35,2296.1,2202.1],[2143.8,2360.95,2803.85,2691.4],[2698.4,2059.45,2605.05,2637.1],[2859.5,2018.75,2641.15,2480.6],[2654.25,2770.4,2398.1,2177.25],[1927.7,2756.1,2647.9,2668.3],[2681.85,2819.15,2010.9,2488.1],[2476.1,2151.45,2213.6,3158.85],[1993.45,2747,2815.2,2444.35],[2612.25,2869.55,2231.1,2287.1],[2403.95,2780.2,2369.6,2446.25],[1949.6,2576.5,3198.75,2275.15],[2297.55,1975.4,2299.7,3427.35],[1776.2,2724.95,2336.25,3162.6],[2141.75,2545.6,1981.6,3331.05],[2074.35,2454.25,2443.65,3027.75],[2828.4,2948.15,1907.8,2315.65],[2048.95,2456.2,2186.05,3308.8],[2653.2,2058.45,2654.75,2633.6],[1828.05,3072.6,2187.5,2911.85],[2429.7,2409.5,2179.2,2981.6],[2067.25,2590.4,1963.85,3378.5],[1903.2,2620.25,2352.75,3123.8],[2134.15,2382.8,2435.15,3047.9],[1851.15,2536.6,3029.1,2583.15],[2789.9,2318.6,2006.6,2884.9],[1932.25,2076.35,2670.35,3321.05],[1791.95,2029.9,2528.25,3649.9],[1246.75,2208,2782.9,3762.35],[1687.8,1801.5,3160.3,3350.4],[1691.65,1785.2,2535.65,3987.5],[1795.4,2019.65,2795.6,3389.35],[1373.95,2572.25,2244.05,3809.75],[2097.1,2806.05,2419.95,2676.9],[1628.75,1982.95,2474.5,3913.8],[1392.75,2311.6,2492.3,3803.35],[1555.05,2559.35,2492.5,3393.1],[1383.7,2371.8,2650.85,3593.65],[1880.85,2672.8,2435.45,3010.9],[1393.7,2338.25,1860.8,4407.25],[1127.3,2481.35,1742.15,4649.2],[1526.2,2415.7,2570.15,3487.95],[1441.15,2491.3,2324.5,3743.05],[1795.45,2409.65,2232.25,3562.65],[1405.4,3127.65,1735.6,3731.35],[1525.65,2436.85,2570.95,3466.55],[1194.25,2455.55,2260.6,4089.6],[1013.4,2313,1638.95,5034.65],[1477.35,2347.45,2074,4101.2],[995.65,2143.15,1913.65,4947.55],[1154.75,2357.3,2318.35,4169.6],[1287.25,2438.75,2550.75,3723.25],[1245.35,2465.3,2356.45,3932.9],[1149.7,2157.3,2460.75,4232.25],[1313.45,1750.35,2169.85,4766.35],[1212.3,1661,2633.1,4493.6],[1076.9,1904.4,1990.2,5028.5],[1241.05,2276.7,2404.85,4077.4],[1153.7,2446.55,2109.2,4290.55],[1037.65,2770.7,2016.5,4175.15],[1236.95,2432.75,2438,3892.3],[1203.85,1865.75,2001,4929.4],[962.25,2240.05,2721.85,4075.85],[930.25,2341.45,1538,5190.3],[1149.1,2790.95,2266.65,3793.3],[906.1,1826.3,1690.2,5577.4],[830.3,1963.85,1782.5,5423.35],[1072.2,1902.85,1840.1,5184.85],[990.5,1840.95,1956.75,5211.8],[1051.4,2293.5,2520.35,4134.75],[1095.65,2065.85,1725.15,5113.35],[1011.95,1988.65,1958.65,5040.75],[736.15,1829.75,1641.35,5792.75],[1034.4,2164.65,1796.1,5004.85],[1226.45,1581.15,2200,4992.4],[763.4,1658.4,1625.1,5953.1],[858.15,1956.3,1978.4,5207.15],[935.95,1760.85,2028.4,5274.8],[886.8,1825.95,2244.1,5043.15],[979.9,2041.8,1874.65,5103.65],[908.15,2353.45,1959.25,4779.15],[705.3,1759.5,2028.2,5507],[1041.15,1949,2107.2,4902.65],[878.55,1580.8,1404.2,6136.45],[882.5,1913.05,1896.95,5307.5],[751.65,2664.05,1805.1,4779.2],[742.95,1469.5,1717.2,6070.35],[774.8,1536.5,1616.55,6072.15],[1026.9,1660.3,1755.05,5557.75],[784.3,2613.2,2271.7,4330.8],[790.8,1605.05,2118.35,5485.8],[911.85,1247.55,1572.95,6267.65],[970,1373.65,1814.25,5842.1],[687.7,1579.25,2015.1,5717.95],[675.15,2059.3,2331.5,4934.05],[769.45,1920.7,1801.3,5508.55],[720.5,1699.95,1570.45,6009.1],[544.15,2390.25,1443.8,5621.8],[647.55,1270.35,1700,6382.1],[644.3,1526.3,1554.65,6274.75],[751.5,1450,1532.7,6265.8],[631.45,1280.6,2007.25,6080.7],[632.1,1790.05,1465.6,6112.25],[787.35,1200.15,1633.55,6378.95],[628.4,1522.65,1857.5,5991.45],[694.05,1342.95,2094.95,5868.05],[766.7,1932,1901,5400.3],[713.95,1493.55,1722.2,6070.3],[729.9,1736.85,1245.75,6287.5],[561.8,1634.5,1540.75,6262.95],[594.45,1980.3,1760.35,5664.9],[568.2,1790.5,2027.15,5614.15],[574.6,1618.55,1563.15,6243.7],[662.05,1702.7,1851.2,5784.05],[668.1,1111,1493.25,6727.65],[468.75,1606.4,1415.6,6509.25],[577.4,1436.4,1506.55,6479.65],[656.1,1569.9,2144.85,5629.15],[614.55,1776.05,1544.1,6065.3],[513.15,1786.6,1123.95,6576.3],[516.55,1547.05,1679.7,6256.7],[501.4,1467.95,983.75,7046.9],[546.4,1504,1649.05,6300.55],[592.65,1907.6,1758.4,5741.35],[452.4,1261.85,1539.35,6746.4],[581.25,1556.6,1036.7,6825.45],[613.25,1365.5,1320.75,6700.5],[533.1,1507.8,1070.2,6888.9],[628.55,1922.5,1304.95,6144],[445.4,1491.1,1423.65,6639.85],[436.65,1429.35,1072.65,7061.35],[594.05,1211.35,1393.65,6800.95],[610.15,1208.35,1847.3,6334.2],[535.3,1201.2,1078.85,7184.65],[461.2,1373.5,1305.4,6859.9],[541,2024.9,1278.1,6156],[417.95,1610.55,1195.05,6776.45],[531.1,1381.45,1368.3,6719.15],[472.1,1689.95,1121.95,6716]],[[5195.1,2113.8,1892,799.1],[4640.6,2132.7,2269.3,957.4],[5481.75,2046.4,1596.95,874.9],[4952.95,2446.85,1775.6,824.6],[5009.7,1917.4,2289.45,783.45],[5454.15,1884.95,1716.65,944.25],[5516.7,2027.35,1674,781.95],[5346.3,1797.25,1718.3,1138.15],[4486.8,2439.9,1865.5,1207.8],[4905.25,2130,1777.05,1187.7],[4853.4,2289.85,1937.35,919.4],[5072.1,1755.85,1943.9,1228.15],[4442.2,2161.55,2203.7,1192.55],[5210.1,1811.4,1657.15,1321.35],[4816.9,2220.3,1812.35,1150.45],[4003.05,2496.6,2205,1295.35],[4590.5,1988.25,2148.55,1272.7],[4864.8,2112.05,1911.6,1111.55],[4720.9,2385.7,1598.45,1294.95],[4642.35,2041.9,2149.2,1166.55],[4117.05,2246.25,2311.4,1325.3],[4725.15,2351.9,1877.05,1045.9],[4779.05,1873.4,2023.15,1324.4],[4846.65,2164.1,1906.85,1082.4],[3378.45,2669.3,2612.45,1339.8],[4312.85,2191.05,2224.3,1271.8],[4485.3,2035.85,2146.35,1332.5],[4179.05,2451.3,2272.4,1097.25],[3422.7,2298.7,2618.55,1660.05],[4273.3,2236.55,2362.1,1128.05],[3952.35,2273.55,2708.5,1065.6],[4668.3,1899.5,2028.6,1403.6],[4492.65,2197.8,2054.3,1255.25],[3135.25,3137.1,2159.75,1567.9],[3643.55,2107.75,2216.7,2032],[3697.1,2096.75,2682.95,1523.2],[3562.85,2043.15,3198.95,1195.05],[3760.45,2452.55,2230.1,1556.9],[3566.8,2276,2533.75,1623.45],[4175.05,2026.3,2065.8,1732.85],[3886.8,2374.1,2391.15,1347.95],[3770.25,2119.25,2212.65,1897.85],[3612,2641.2,2197.35,1549.45],[3424.15,1982.45,2752.35,1841.05],[3461.3,2686.25,2252.35,1600.1],[3871.25,2468.35,1994.4,1666],[3254.75,2438.65,2441.85,1864.75],[3178.6,2500.3,3013.35,1307.75],[3868.4,2199.35,2206.55,1725.7],[3295.3,2534.4,2238.65,1931.65],[3276.6,2279.35,2346.8,2097.25],[3120.8,2109.3,2547.25,2222.65],[3167.8,2903.9,2384.3,1544],[3619,2118.55,2193.7,2068.75],[2849.95,2848.7,2390.25,1911.1],[2554.6,2629.5,2538.75,2277.15],[2803.9,2719.95,2638.3,1837.85],[2415.8,2924.3,2598.3,2061.6],[2995.2,2565.95,2628.85,1810],[3249.7,2202.2,2475.35,2072.75],[3351.9,2628.05,2035,1985.05],[2586.65,2242.35,2729.7,2441.3],[3466.6,2282.8,2407,1843.6],[2840.65,2464.95,2271.65,2422.75],[2226.35,2484.65,2565.2,2723.8],[2970.55,2414.6,2593.8,2021.05],[2729.8,2438.05,1881.35,2950.8],[2535.15,2946.9,2051.25,2466.7],[2715.05,1700.7,3184.55,2399.7],[2441.05,2064.75,2480.25,3013.95],[2360.05,2400.35,2196.95,3042.65],[2307.25,2115.9,2629.7,2947.15],[2542,2787.95,2313.3,2356.75],[2622.1,3469.45,1520.7,2387.75],[1669.7,2450.5,3420.9,2458.9],[2334.6,3049.3,1935.95,2680.15],[2014.7,2542.9,2957.15,2485.25],[2013,3090.2,2023.95,2872.85],[2077.7,2637.9,2277.65,3006.75],[1874.85,2489.55,2081.9,3553.7],[1539.5,3000.6,1798.85,3661.05],[1969.1,2019.1,2222.25,3789.55],[1621.6,2623.5,2476.05,3278.85],[1823.75,1911.6,1879.6,4385.05],[1792.85,2303,2078.3,3825.85],[1820.65,1909.6,2976.2,3293.55],[1632,2378.25,2028.2,3961.55],[1714.95,3054.6,2511.95,2718.5],[1625.4,2018.55,2243.05,4113],[1426.35,2118.1,2588.5,3867.05],[1928.55,2078.6,2212.95,3779.9],[1545.35,2269.3,2261.05,3924.3],[1928.35,1991.55,2604.75,3475.35],[1703.15,2934.7,2033.75,3328.4],[1465.3,2155.45,3159.75,3219.5],[1240,2507.1,2498.35,3754.55],[1867.6,2568.3,2087.8,3476.3],[1431.75,2642.3,2628,3297.95],[1386.2,2459.45,2198.55,3955.8],[1242.45,2726.4,1870.25,4160.9],[1828.55,2250.75,2169.55,3751.15],[1598.25,1959.85,2293.2,4148.7],[1636.45,1810.6,2245,4307.95],[967.7,2539.1,1915.75,4577.45],[1383.25,2414.15,2076.85,4125.75],[1387.75,2238.85,2628.15,3745.25],[1204.95,2048.9,1845.95,4900.2],[1169.15,2244.15,2479.05,4107.65],[1383.55,2361.1,1686.5,4568.85],[1360.05,1591.85,2167.65,4880.45],[998.5,2344.85,2378.45,4278.2],[1642.95,1656.75,2032.2,4668.1],[1174.9,2316.65,1829.05,4679.4],[1218.15,2010.1,2324.65,4447.1],[953.15,1948.25,2912.1,4186.5],[1303.05,1735.4,1783.75,5177.8],[1174.6,2075.9,2210.6,4538.9],[1244.65,1972.3,1886,4897.05],[1049.05,2395.95,2227.8,4327.2],[988.7,2090.65,1954.05,4966.6],[983.2,2194.8,2334.6,4487.4],[1043.75,1709.65,2049.6,5197],[1021.2,2162.75,2123.2,4692.85],[1072.85,2380.75,1824.8,4721.6],[1186.15,2679.3,1611.95,4522.6],[816.3,1767.2,1983.7,5432.8],[1069,2249,1709.5,4972.5],[1012.4,1817.75,2349.25,4820.6],[775.6,1983.05,1560.45,5680.9],[932.1,2645.9,1742.05,4679.95],[929.65,2284.2,1605.35,5180.8],[927.4,1717.05,2135.2,5220.35],[967.55,1564.25,1627.25,5840.95],[1034.8,1269.15,1377,6319.05],[967.5,1741.55,1822.15,5468.8],[805.25,2362.8,1779.5,5052.45],[890.55,1666.8,1524.1,5918.55],[834.25,1993.85,1743.1,5428.8],[960.65,2594.55,1988.6,4456.2],[894.15,1367,2130.95,5607.9],[853.6,2260.65,1585.75,5300],[888.1,1607.8,1850.55,5653.55],[862.35,1940.4,2531.15,4666.1],[856.05,2595.75,1480.7,5067.5],[694.65,1204.1,1491.6,6609.65],[830.35,1370.45,2043.3,5755.9],[646.85,1280.55,1742.2,6330.4],[851,1757.95,1891.3,5499.75],[691.6,1803.5,1679.1,5825.8],[924.6,1883.3,1506.95,5685.15],[634.1,1831.85,1515.25,6018.8],[696.35,1705.5,1399.9,6198.25],[649.3,1870.4,1700.95,5779.35],[775.9,2355.7,1725.8,5142.6],[795.3,1624.9,1848.85,5730.95],[822.15,1922.3,1616.7,5638.85],[703.4,1093.75,1359.45,6843.4],[802.3,1556.55,1739.7,5901.45],[711.6,1723.35,1606.85,5958.2],[721.95,1863.6,1813.7,5600.75],[837.5,1652.75,1621.9,5887.85],[746.15,1404.6,1569.55,6279.7],[615.9,1762.55,1475.3,6146.25],[585.25,1660.45,1599.75,6154.55],[539.3,1818.7,1973.1,5668.9],[655.2,1587.25,1425.95,6331.6],[696.25,1388.8,1857.2,6057.75],[574.15,2127.65,1334.55,5963.65],[656.6,1960.55,1938.5,5444.35],[600.3,1452,1604.8,6342.9],[730.3,1435.2,1342.35,6492.15],[631,1242.1,1596.3,6530.6],[529.45,1264.75,1176.7,7029.1],[680.2,1454.85,1292.5,6572.45],[597.45,1138.25,1562.25,6702.05],[508.4,924.3,1711.2,6856.1],[636.1,1720.6,1619.15,6024.15],[647.2,1441.8,1346.75,6564.25],[496,1161.2,1254.35,7088.45],[494.65,1559.45,1156.75,6789.15],[571.1,1874.5,1651.4,5903],[541.25,1721.9,1526.95,6209.9],[634.95,1427.65,1493.9,6443.5],[558.7,1408.9,1707.6,6324.8],[553.4,1350.6,1828.55,6267.45],[549.05,1678.7,1517.8,6254.45],[542.45,1585.35,1217.25,6654.95],[550.65,1340.4,1339.1,6769.85],[507.85,1562.85,1020.05,6909.25],[535.1,1781.3,1351.5,6332.1],[508,1606.8,1585.25,6299.95],[512.7,1366.6,1825.6,6295.1],[491.75,1069.15,2068.3,6370.8],[502.3,1023.85,1170.35,7303.5],[544.3,1007.5,1617,6831.2],[507.3,1893.9,1146.8,6452],[525.6,1120.3,1102.15,7251.95],[530.85,1243.8,1160.6,7064.75],[583.75,1442.75,1575.75,6397.75],[493.8,1391,1240.85,6874.35]],[[5457.6,1777.65,1838.65,926.1],[5385.85,1932.6,1798.5,883.05],[5648.85,1827.9,1590.95,932.3],[5401.25,1656.95,2043.5,898.3],[6009.95,1710.5,1479.95,799.6],[4982.35,1728.3,2436.7,852.65],[6186.75,1795.95,1226.3,791],[5712.9,1483.75,1882.8,920.55],[4901.5,1864.65,2158.1,1075.75],[4967.85,2187.75,1860,984.4],[4656.6,2112.9,1983.7,1246.8],[5507.85,1714.45,1653.75,1123.95],[4842.65,1984.55,2110.15,1062.65],[4738.35,2074.45,2171.1,1016.1],[4938.1,2294.25,1708,1059.65],[4201.85,2499.9,2159,1139.25],[4777.5,2517.05,1438.1,1267.35],[4421.25,1943.7,2359.7,1275.35],[4903.15,1978.5,2146.6,971.75],[4553.4,2016.15,1975.75,1454.7],[4275.4,1899.35,2664.9,1160.35],[4924.35,1896.5,1963.45,1215.7],[4445.8,2335.85,2232.65,985.7],[4495.55,2542.25,1712.95,1249.25],[4331.6,1992.75,2504.6,1171.05],[3702.45,2090.45,2819.35,1387.75],[4553.35,1583.5,2326.65,1536.5],[4651.65,2377.4,1727.5,1243.45],[4119.25,2348.1,2171.65,1361],[3999.9,2078.75,2650.95,1270.4],[4648.15,1869.3,2190.15,1292.4],[4513.45,1677.6,2122.85,1686.1],[4324.75,2119.45,2023.75,1532.05],[3007.45,2396.2,2652.35,1944],[3912.7,2086.6,2477.7,1523],[4650.3,1900.15,2004.15,1445.4],[4026.8,2453,2091.4,1428.8],[3510.1,2826.1,2237.85,1425.95],[3249.25,2595.5,2714.75,1440.5],[3813.4,2276.35,1898.6,2011.65],[4777.75,1770.15,1963.1,1489],[3890.9,2287.45,2251.85,1569.8],[3180.85,2496,2581.1,1742.05],[4072.5,2519.8,2220.45,1187.25],[3339.75,2754.3,2144,1761.95],[3980.4,2249.95,2482.25,1287.4],[3614.05,2396.3,2522.3,1467.35],[3307.5,2591.85,2498.65,1602],[2875.8,2609.4,2450.7,2064.1],[2949.85,2892.45,2145.95,2011.75],[3087.35,2493.15,2274.05,2145.45],[3494.75,1986.85,2567.65,1950.75],[3425.85,2234.55,2392.95,1946.65],[2949.95,2472.1,2814,1763.95],[3254.1,2704.35,2246.75,1794.8],[2313.25,2383.75,2589.75,2713.25],[2276.95,3037.7,2633.9,2051.45],[3260.15,2471.4,2517.2,1751.25],[2677.5,2477.4,2584.85,2260.25],[3091.35,2709.55,2258.9,1940.2],[3002.3,2406.35,2574.4,2016.95],[2882.2,2375.5,2554.35,2187.95],[3166.05,2554.95,2081.65,2197.35],[2251.35,2235.75,3172.4,2340.5],[2802,2805.5,2406.35,1986.15],[2816.25,2596.65,2598.5,1988.6],[2518.8,2734.15,2402.75,2344.3],[2367.7,2882.5,2024.9,2724.9],[2335.35,2698.8,2866.4,2099.45],[2646.05,2310.8,2708.6,2334.55],[1598.3,2609.2,2767.75,3024.75],[2138.1,2442.45,2132.25,3287.2],[2561.5,2122.95,2791.15,2524.4],[1888.85,2622.9,2704.95,2783.3],[2270.5,2143.35,2209.8,3376.35],[3010.4,2431.75,1816.35,2741.5],[2548.15,2112.05,2454.45,2885.35],[2771.9,2187.7,2350.4,2690],[2011.7,2675.1,2087.6,3225.6],[1853.4,1959.65,1869.25,4317.7],[2186.2,2952.7,1766.8,3094.3],[1537.9,2466.05,2984.55,3011.5],[2256.1,2828.95,2172.1,2742.85],[1450.75,2674.8,2428.95,3445.5],[1647,2122.2,2842.45,3388.35],[1618.85,2657.1,2029.7,3694.35],[1206.85,2459.85,2457.25,3876.05],[1626.45,2221.65,2623.15,3528.75],[1590.5,2874.25,1979.9,3555.35],[2059.8,2759.45,2138.3,3042.45],[1494.05,2914.95,2179.1,3411.9],[1672.3,2416.05,2653.6,3258.05],[1755.2,2103.95,2276,3864.85],[1212,2092.45,2082.1,4613.45],[2020.9,2302.35,1653.05,4023.7],[1720.75,2335.7,2042.25,3901.3],[1297.4,2511.55,2585.55,3605.5],[1354.1,2115.45,2224,4306.45],[1725.7,2590.35,2124.4,3559.55],[1936.05,2855.7,1946.2,3262.05],[1378.15,2839.2,2970.45,2812.2],[1688.05,1809.45,1982.35,4520.15],[1437,1941.75,1891.15,4730.1],[1362.7,3119.2,2075.1,3443],[1397.35,2013.9,2028.45,4560.3],[1173.25,2030.35,1652.7,5143.7],[1360.55,1977.35,2520.15,4141.95],[1493.45,2159.55,2335.2,4011.8],[1410,2582.1,2462.55,3545.35],[1078.15,1842.75,2061.5,5017.6],[991.9,2237.95,2568.6,4201.55],[998.25,2154.8,2598.55,4248.4],[1352.95,2303.7,2548.3,3795.05],[1031.95,1779.7,2046.1,5142.25],[1046,2088.7,2415.9,4449.4],[999.5,1911.25,1414.35,5674.9],[878.1,1846.95,2264.2,5010.75],[1261.65,2307.5,1796.55,4634.3],[1202.2,2004.35,2487.2,4306.25],[1356.05,2404.55,2953.3,3286.1],[1231.85,1849.55,1830.25,5088.35],[929.2,2167.4,1956.55,4946.85],[881.6,1943.45,2027.9,5147.05],[1060.35,2407.1,1446.55,5086],[1074.05,2216.25,2525.1,4184.6],[1120.75,2472.2,2301.95,4105.1],[1076.25,2122.25,1826.6,4974.9],[789.4,2087.4,2153.95,4969.25],[883.75,2212.4,2343.1,4560.75],[1084.2,1664.45,1588.8,5662.55],[673.35,1863.9,1753.55,5709.2],[852.9,1898.9,1595.95,5652.25],[1015.3,1945.6,2081.35,4957.75],[908.65,2390.25,2023.15,4677.95],[927.3,1501.35,1730.5,5840.85],[892.65,1727.1,1859.1,5521.15],[842.7,1876.9,2168.15,5112.25],[942.2,1975.15,1963.7,5118.95],[1131.65,1828.75,1830.6,5209],[918,2176.5,1852.6,5052.9],[804.05,2151.85,1716,5328.1],[741.2,1645,1304.05,6309.75],[764.9,1898.9,1864.05,5472.15],[887.7,1796.85,1578.35,5737.1],[816.35,1674.75,2177.75,5331.15],[879.05,1879.2,2186.3,5055.45],[868.15,1486.7,1668.1,5977.05],[668.6,1388.3,2254.65,5688.45],[695.5,1806.65,1713.45,5784.4],[567.05,1348.95,1681.9,6402.1],[789.7,1368.5,1697.45,6144.35],[690.3,1664.75,1410.8,6234.15],[604.5,1489.5,1832.1,6073.9],[623.4,1473.9,1673.9,6228.8],[789.55,1505.65,2331.9,5372.9],[745.5,1712.5,1525.5,6016.5],[605.25,1303.65,1436.65,6654.45],[669.75,1840.7,1612.4,5877.15],[666.2,2108.25,1531.2,5694.35],[758.35,1709.9,1433.8,6097.95],[632.45,1323.5,1472.2,6571.85],[674.25,1269.6,1291.75,6764.4],[662.25,1211.1,1247.6,6879.05],[643.1,1577,1785.2,5994.7],[745.3,2088.2,1927.3,5239.2],[595.4,1782.2,1937.65,5684.75],[667.4,1532.5,1812.85,5987.25],[626.3,1329,1330.45,6714.25],[649.85,1650.6,1292.25,6407.3],[537,1513.35,1648.35,6301.3],[626.2,1555.05,1684.8,6133.95],[784.95,1872.95,1403.75,5938.35],[631,1344.6,1183.05,6841.35],[782.05,1190.3,1692.85,6334.8],[480.35,1773.85,1360.8,6385],[681.05,1771.65,1273.1,6274.2],[507.7,1393.35,1484.45,6614.5],[514.5,1446.35,1461.15,6578],[582.1,1303.8,1068.25,7045.85],[595.8,1405.7,2015.85,5982.65],[569,1491.75,1868.3,6070.95],[591.1,1192.85,1522.45,6693.6],[467.3,1193,1392.05,6947.65],[564.55,1098.9,1417.45,6919.1],[599.5,1382.35,1555.45,6462.7],[573.15,1709.4,1316.55,6400.9],[503.65,1084.7,1505.05,6906.6],[445.3,1116.95,1207.85,7229.9],[614.45,1274.4,1468.6,6642.55],[527.45,1334.9,1235.2,6902.45],[522.95,1039.05,1049.5,7388.5],[454.8,1271.05,1111.65,7162.5],[485.1,1368.1,1644.9,6501.9],[473.6,1265.15,1462.6,6798.65],[415.35,1389.2,1781.1,6414.35],[490.05,1487.35,1530,6492.6],[479.1,1005.9,1027,7488],[491.7,945.15,1493.6,7069.55],[474.95,1199.55,1394.45,6931.05],[469.3,1473.2,1133.9,6923.6]],[[5230.15,1869.05,2022.45,878.35],[5697.4,1437.1,2025.35,840.15],[5122.75,1656.95,2292.1,928.2],[4936.8,2102.4,1985.45,975.35],[5337.95,1844.25,1983.6,834.2],[4978.8,2124.1,2029.45,867.65],[5226.2,1732.85,2150,890.95],[4982.65,1809.15,2155.2,1053],[5283.3,1979.2,1926,811.5],[5267.55,1709.5,1922.85,1100.1],[4741.7,2401.3,1730.05,1126.95],[4404.4,2015.45,2421,1159.15],[5445.75,1757.3,1637.7,1159.25],[4841,1897.15,2429.65,832.2],[5110.8,1841.8,1823.25,1224.15],[4742.85,1983.45,2068.65,1205.05],[5928.85,1325.4,1916.85,828.9],[5055.8,2034.9,1815.15,1094.15],[5215.15,1722.95,2043.9,1018],[4564.9,2277.55,1932.75,1224.8],[3787.9,2329.35,2626.2,1256.55],[4699.6,2255.65,2047.85,996.9],[4606.8,2116.2,1824.25,1452.75],[4174.5,1979.05,2558.35,1288.1],[5419.8,1818.65,1560.65,1200.9],[5199.35,1851.5,1566.35,1382.8],[4278.65,2066.45,2505.75,1149.15],[4449.35,2388.35,1829.2,1333.1],[4697.4,2102.15,2042.75,1157.7],[4732.05,2085.35,2200.8,981.8],[4055.55,1962,2273.1,1709.35],[4258.1,2088.8,2630.85,1022.25],[3851.75,1887,2455.65,1805.6],[3291,2840.35,2257.25,1611.4],[4265.6,1830.95,2247.1,1656.35],[3627.25,2169.05,3016.8,1186.9],[4188.05,2059.85,2504.85,1247.25],[3401.15,2787.7,2266.45,1544.7],[3627.75,2443.5,2358.25,1570.5],[4070.2,2132.8,2164.9,1632.1],[4227.15,2149.65,2043.65,1579.55],[3335.85,2711,1995.25,1957.9],[3994.45,2166.85,2357.2,1481.5],[3078.7,2927.3,2299.15,1694.85],[3914.55,2453.6,2013.55,1618.3],[3834.1,2222.05,2279.45,1664.4],[3823.4,2401.85,2021.05,1753.7],[3489.3,2076,3013.75,1420.95],[3589.05,2099.4,2142.85,2168.7],[3730.45,2301.95,2060,1907.6],[3331.35,2913.6,2046.35,1708.7],[4107.15,2160.95,1713.55,2018.35],[2650.1,1931.1,3100.1,2318.7],[3513.95,2145.45,2746.05,1594.55],[3087.5,2426,2620.7,1865.8],[3592.9,2072.95,2171.55,2162.6],[2735.45,3176.05,1813,2275.5],[2663.55,2343.2,3062.75,1930.5],[2469,2406.55,2872.35,2252.1],[2640.65,2771.55,2591.7,1996.1],[3051.15,2840,1982.1,2126.75],[2655.1,2582.9,2596.35,2165.65],[2611.35,2074.1,2519.4,2795.15],[2400.65,2847.7,2452.6,2299.05],[2535.45,2132.2,3059.1,2273.25],[2398.35,2394.3,3435.05,1772.3],[3013.75,2491.7,2356.5,2138.05],[2115.15,3220,2745.6,1919.25],[1949.65,2094.75,3356.7,2598.9],[2270.65,2490.2,2623.7,2615.45],[2610.85,2624.55,2346.75,2417.85],[2555.9,3176.3,2060.55,2207.25],[2502.1,2896.2,2524.35,2077.35],[2149.2,2231.1,3231.9,2387.8],[1949,2905.35,2501.95,2643.7],[2195.75,2434.9,2625.75,2743.6],[2368,2357.05,2686.8,2588.15],[2106.25,2842.6,2376.2,2674.95],[2477.3,3050.1,1625.3,2847.3],[2569.7,2265.7,2201.1,2963.5],[1821.95,3060.45,2144.9,2972.7],[1945.7,2541.7,2320.05,3192.55],[2081.9,2706.25,2580.1,2631.75],[2095.2,2387.15,2460.7,3056.95],[2337.3,2757,2532.35,2373.35],[2002.95,2217.2,2304.5,3475.35],[2260.15,2842.6,2514.25,2383],[1741.95,2379.25,2746.05,3132.75],[1872.4,2503.6,2597.65,3026.35],[1363.15,2084.6,2512.45,4039.8],[1801.85,3007.8,1749.35,3441],[1541.55,2456.7,2411.95,3589.8],[1860.75,2444.65,2503.05,3191.55],[1465.25,2177.65,2675.3,3681.8],[1341.6,1906.1,2781.3,3971],[1809.15,2333.55,1895.9,3961.4],[1451.45,2233.15,2073.45,4241.95],[1492.4,1742.25,2904.2,3861.15],[1565.2,2194.95,2043.05,4196.8],[1244.1,2631.35,1841.85,4282.7],[1280.1,2363.05,2570.85,3786],[1333.2,2363.9,2028.2,4274.7],[1049.8,2088.9,2419,4442.3],[1354.1,2137.25,2419.85,4088.8],[1325.9,2660.95,1934.95,4078.2],[1762.05,2419.95,1855.65,3962.35],[1329.1,2059.5,2235.1,4376.3],[1337.2,2368.65,2194.7,4099.45],[1196.65,1785.6,1775.1,5242.65],[1339.95,2051.7,1930.45,4677.9],[1189.55,1842.05,2341,4627.4],[1122.8,2910.15,2031.7,3935.35],[1099.25,1598.9,2389.25,4912.6],[989.25,1856.05,1692.45,5462.25],[1326.25,1782.8,2013.5,4877.45],[1145.05,2511.7,1751.45,4591.8],[1113.2,2180.6,2686.95,4019.25],[1125,2345.55,1994.95,4534.5],[1282.9,1566.85,2000.85,5149.4],[1220.45,2195.2,1819.15,4765.2],[1238.05,2060.15,1978.7,4723.1],[1175.65,1900.6,2131.95,4791.8],[1129,2626,2477.7,3767.3],[804.45,2450,1825.15,4920.4],[773.3,1796.55,1662.1,5768.05],[856.75,1360.95,1884.35,5897.95],[835.9,1863.9,2177.2,5123],[991.55,2201.1,1802.5,5004.85],[802.6,1605.25,1623.5,5968.65],[995.55,2453.3,2121.9,4429.25],[944.3,1632.15,2133.45,5290.1],[837.65,2037.45,1576,5548.9],[757.4,1812.65,1831.6,5598.35],[821.85,1666.9,2444.45,5066.8],[953.7,1300.5,1773.35,5972.45],[885.8,1393,1612.45,6108.75],[959.35,1981.15,1769.4,5290.1],[801.7,1922.75,1390.45,5885.1],[911.95,2202.45,2170.2,4715.4],[736.1,1672.35,1926.4,5665.15],[846.5,1720.75,1505.3,5927.45],[909.4,1799.4,1899.6,5391.6],[819.1,2120.7,2209.5,4850.7],[829.25,2124.25,1871.9,5174.6],[759.65,2264.9,1677.15,5298.3],[718.6,1276.6,1804.85,6199.95],[769.95,1307.35,1510.5,6412.2],[803.45,2268.4,1786,5142.15],[741.2,1804.4,1284.35,6170.05],[750.35,2143.65,2054.9,5051.1],[856.25,1288.2,1703.3,6152.25],[726,1641.75,1686.4,5945.85],[678.65,1388.25,1434.45,6498.65],[629.4,1369.55,1421,6580.05],[622.1,2092.35,1597.5,5688.05],[581.5,1352.3,1841.3,6224.9],[790.7,2185.55,1711.95,5311.8],[658.5,1462.75,1104.05,6774.7],[727.25,1665.5,1546.9,6060.35],[678.85,1456.5,1442.15,6422.5],[593.35,1446.1,1686.15,6274.4],[700.25,1665.7,1437.4,6196.65],[623.05,1116.55,1611.1,6649.3],[577.35,1883.35,1755.45,5783.85],[557.3,1469.85,2073.6,5899.25],[488.15,1490.7,1793,6228.15],[560.3,1934.35,1216.6,6288.75],[639.5,1319.65,1551.55,6489.3],[663.7,1712.6,1674.1,5949.6],[500.3,1524.7,1741.6,6233.4],[713.6,1352.2,1501.65,6432.55],[544.2,1537.9,1593.5,6324.4],[641.45,1634.8,1535.15,6188.6],[649.8,1251.35,1180.5,6918.35],[453.9,1318.55,1242.05,6985.5],[644.1,1881.8,1466.85,6007.25],[560.8,1175.3,1221.75,7042.15],[491.25,1238.4,1399,6871.35],[617.6,1805,1168.45,6408.95],[565.5,1183.35,1088.5,7162.65],[512.85,1347.25,1625.75,6514.15],[574.3,1023.75,1627.4,6774.55],[517.3,1720.55,1443.9,6318.25],[536.6,1368.5,1143.95,6950.95],[494.55,1336.15,1485.65,6683.65],[579.25,1663.1,1099.55,6658.1],[470.65,1268.85,1022.95,7237.55],[399.7,1522,1483.75,6594.55],[483.45,1242.55,1438.1,6835.9],[450.95,1367.1,1108.8,7073.15],[519.9,1108.05,1088.8,7283.25],[476.65,1618.55,1269.1,6635.7],[514.05,1303.9,1537.85,6644.2],[573.05,1185.05,1741.95,6499.95],[459.8,1633.7,1068.85,6837.65],[517.8,1222.25,1232.05,7027.9],[510.4,836.4,1240.55,7412.65],[489.25,1359.05,1312.75,6838.95],[419.15,1728.65,1424.75,6427.45],[435.75,1578.3,1003.3,6982.65]],[[4999.15,1625.85,2608.35,766.65],[5664,2015.7,1407.3,913],[4684.35,2055.3,2438.8,821.55],[5630.15,1936.4,1608,825.45],[5269.85,1714.9,1998.1,1017.15],[5234.2,1736.4,1976.1,1053.3],[4252.1,2614.9,2211.45,921.55],[5600.85,1835.8,1453.35,1110],[5138.95,2031,1976.05,854],[5228,2335.25,1502.7,934.05],[4579.8,2432.65,2149.85,837.7],[5327.25,1689.6,2079.35,903.8],[4987.3,2114.45,1996.55,901.7],[5219.35,2069.95,1720.25,990.45],[4925.4,2096.2,1870.3,1108.1],[4367.35,2239.15,2220.6,1172.9],[4841.5,1569.6,2505.5,1083.4],[5319.7,1949.45,1842,888.85],[4975.9,2045.6,2112.05,866.45],[5061.35,2007.4,1847.2,1084.05],[4447.15,2226.1,2187.45,1139.3],[4157.4,2212.95,2585.3,1044.35],[3854.25,2641.35,2230.1,1274.3],[4420,2345,2194.05,1040.95],[5230.8,1966.05,1582.85,1220.3],[4782.8,1773.15,2409.8,1034.25],[3668.2,3085.15,1981.75,1264.9],[4847.7,2047.4,1987.5,1117.4],[4891.95,1927.45,1998.75,1181.85],[4659.3,1815.35,2019.15,1506.2],[4550.75,2002.95,2213.8,1232.5],[3383,2820.65,2418.15,1378.2],[4322.35,2236.7,2063.55,1377.4],[3498.5,2456.3,2260.05,1785.15],[4059.1,2169.7,2322.55,1448.65],[3537.45,2579.65,2244.15,1638.75],[3898.7,2075.15,2654.9,1371.25],[3953.55,2300.15,2462.1,1284.2],[3926.5,1839.45,3011.9,1222.15],[4177.85,2110.2,2138.3,1573.65],[3590.6,2319.15,2747.8,1342.45],[4071.4,2236.8,2052.4,1639.4],[3050.55,2959.65,2433.8,1556],[3823.95,2458.45,2237.75,1479.85],[3811.2,2251.5,2630.95,1306.35],[4176.65,1774.4,2462.1,1586.85],[3284.55,2344,2645.9,1725.55],[3607.55,2458,1920.25,2014.2],[3041.5,2698.65,2303.55,1956.3],[3759.25,2372.5,2152.5,1715.75],[2190.95,3041.5,2512.1,2255.45],[3394.6,2843.7,1832.8,1928.9],[2851.6,2373.65,2615.6,2159.15],[3759.05,2137.8,1732.55,2370.6],[2583,2868.35,2643.55,1905.1],[2801.65,2574.55,2448.35,2175.45],[3463.15,2726.1,1979.65,1831.1],[2945.4,2586.6,2345.15,2122.85],[3426.7,2248.9,2649.35,1675.05],[2387,2089.3,3181.85,2341.85],[3222.85,2258.2,2328.65,2190.3],[2754.6,2571.8,2095.9,2577.7],[2036.55,3046.45,2515.75,2401.25],[2594.05,2789.4,2354.25,2262.3],[2055.05,2828.25,2773.6,2343.1],[3033.05,2556.05,2428.4,1982.5],[2445.15,2412.7,3051.3,2090.85],[2395.3,2594.3,2902.25,2108.15],[2620.05,2302.55,2697.6,2379.8],[2684.45,2427.65,2016.65,2871.25],[2108.35,2378.5,2461.3,3051.85],[2051.3,2712.7,2455.5,2780.5],[2545.75,2419.25,2314.05,2720.95],[2529.1,2821.2,2009.1,2640.6],[2066.2,2962.6,2204.6,2766.6],[1919.4,2403.3,3130.35,2546.95],[2977.75,2450.65,2588.1,1983.5],[2889,2012.1,2329.15,2769.75],[1848.3,2378.1,2398.05,3375.55],[1590.15,2347.9,2668.5,3393.45],[2276.4,1846.65,3387.5,2489.45],[1850.75,2718.8,2645.3,2785.15],[2141.55,2056.35,2526.15,3275.95],[1648.65,1944.2,2661.75,3745.4],[1968.2,1794.7,2524.85,3712.25],[1877.85,2673.1,1881,3568.05],[1886.35,2556.9,2287.65,3269.1],[1636.6,1996,2723.35,3644.05],[1386.5,2361.6,2694.9,3557],[1346.35,2177.1,3058.3,3418.25],[1549.85,2328.8,2608.95,3512.4],[1759.25,2258.9,2630.05,3351.8],[1563.3,2848.7,1768.85,3819.15],[1644.7,1822.9,2267.75,4264.65],[1658.75,2309.55,2590.15,3441.55],[1402.55,2699,2148.35,3750.1],[1292.6,2326.45,2384.45,3996.5],[1270.45,1912.65,2128.6,4688.3],[1604.95,2185.2,1973.85,4236],[1447.35,2778.1,2212.55,3562],[1630.55,2134.25,2818.35,3416.85],[1604,2465.6,2232.8,3697.6],[1193.9,2234.05,1900.25,4671.8],[1312.85,2160.6,2594.2,3932.35],[1595.7,2466.7,2423.05,3514.55],[1464.45,2301.75,2061.4,4172.4],[1267.25,1895.7,1711.55,5125.5],[1361.4,1751.05,1815.2,5072.35],[752.3,2266.55,2161.1,4820.05],[1223,2473.2,2047.2,4256.6],[860.65,2286.65,1943.8,4908.9],[964.65,1962.95,1940.75,5131.65],[1259.25,1961.75,2283.6,4495.4],[1064.25,1994.75,2294.9,4646.1],[965.3,1832.15,1923.5,5279.05],[1052.3,2679.4,1882.15,4386.15],[1031.8,2081.9,2102.1,4784.2],[925.5,1669.95,2261.55,5143],[1127.4,2144.3,2363.15,4365.15],[964.1,2419.5,2092.75,4523.65],[1051.6,1946.55,2012.15,4989.7],[1192.8,1990.2,1561.95,5255.05],[904.6,1711.65,1877.7,5506.05],[927.45,1935.6,2126.8,5010.15],[935.8,1359.15,1986.45,5718.6],[1043.85,2535.5,2808.45,3612.2],[745.4,1878.9,2293.1,5082.6],[795.6,2119.65,1848.55,5236.2],[743.25,2257.35,2028.7,4970.7],[825.85,2023.7,1823.75,5326.7],[803.4,1551.05,2031.6,5613.95],[696.25,1788.1,1936.15,5579.5],[728.2,1847,1346.75,6078.05],[937.85,1832.7,2335.45,4894],[936.5,1971.5,2169.6,4922.4],[819.3,2078.85,1538.75,5563.1],[656.05,1775.3,1056.05,6512.6],[704.75,1429.4,1769.65,6096.2],[751.15,1724.15,1717.55,5807.15],[858.3,1944.55,1956.8,5240.35],[821.05,1681.75,2239.25,5257.95],[776.1,1544.3,1707.5,5972.1],[766.55,1793.75,2246.7,5193],[611.9,1524.5,1432.2,6431.4],[798.55,2270,1480.4,5451.05],[680.3,1297.3,1836.15,6186.25],[634.15,1504.4,2233.85,5627.6],[803.9,1646.7,1568.2,5981.2],[781.95,2107.55,1693.75,5416.75],[747.75,1751.25,1313.25,6187.75],[688.5,1215.3,1521.05,6575.15],[719.45,1438.4,1433.9,6408.25],[638.2,1753.1,1787.4,5821.3],[607.9,1128.65,1033.5,7229.95],[741.85,1459.25,1706.75,6092.15],[685.05,1743.35,2429.25,5142.35],[622.8,1859.25,1491.55,6026.4],[634.95,1649.35,1912.6,5803.1],[734.6,1827.95,1659.2,5778.25],[595.05,1323.65,1456.2,6625.1],[707.1,1656.25,1792,5844.65],[537.4,969.45,1341.4,7151.75],[665.85,1851.3,1641.15,5841.7],[712.05,2094.2,1764,5429.75],[604.25,1749.5,1714.95,5931.3],[593.4,1633.9,1279.5,6493.2],[599.25,1319.15,1487.65,6593.95],[567.05,1263.9,1756.65,6412.4],[610.55,1420.8,1674,6294.65],[501.25,1453.45,1223.6,6821.7],[576.55,1315.6,1725.35,6382.5],[511.15,1659.5,1273.25,6556.1],[520.7,1322.8,1792.5,6364],[626.85,1488.05,1456.15,6428.95],[585.3,1733.7,1322.8,6358.2],[594.75,1831.45,1443.2,6130.6],[562.3,1498.65,1401.65,6537.4],[471,1435.25,1696,6397.75],[542.05,1068.9,1352.4,7036.65],[481.75,1484.5,847.75,7186],[502.5,1676.8,1581.65,6239.05],[470.6,1730.25,1353.45,6445.7],[549.75,1298.75,1391.4,6760.1],[502.5,1458.55,1255.85,6783.1],[410.35,1295.4,1469.8,6824.45],[535.65,1087.35,1184.9,7192.1],[501.2,1629.4,878.9,6990.5],[551.05,1013.4,1482.8,6952.75],[398.8,1286.95,1369.35,6944.9],[443.75,1591.55,1288.95,6675.75],[465.85,1945.6,1377.45,6211.1],[484.05,1220.2,1182.9,7112.85],[434.7,1255.65,1078.6,7231.05],[430.65,1201.95,1214.5,7152.9],[435,1535.8,1138.1,6891.1],[423.55,1156.4,953.5,7466.55],[474.9,1036.85,1419.5,7068.75],[419.95,1117.8,1038.3,7423.95],[488.95,1451.8,1354.45,6704.8],[467.6,1401.75,1316.7,6813.95]],[[5021.9,2018.3,2089.95,869.85],[5142.55,1845.05,2207.75,804.65],[4897.55,1899.3,2257.65,945.5],[5965.4,1687.95,1630.1,716.55],[4862.55,2383.05,1740.1,1014.3],[4824.1,2359.35,1695.85,1120.7],[5174.05,2265,1700.45,860.5],[5708.1,1806.25,1686.35,799.3],[5156.3,1921.15,2038.3,884.25],[5227.15,1845.05,1911.05,1016.75],[4587.25,2018.6,2432.75,961.4],[5693.25,1742.1,1762.35,802.3],[4940.25,1900.2,1984.4,1175.15],[4901.05,1736.4,2195.6,1166.95],[5449.65,1643.65,1820.25,1086.45],[5660.3,1601.55,1492.9,1245.25],[5427.95,1900.75,1589.05,1082.25],[5027.45,1671.55,2389.9,911.1],[5828.45,1673.25,1648.15,850.15],[4652.25,1973.7,2011.65,1362.4],[4510.85,2055.75,2163.55,1269.85],[4841.4,2264.3,1648.65,1245.65],[5020.95,2001.05,1870.85,1107.15],[5315.35,2039.25,1442.6,1202.8],[5764.1,1723.1,1414.35,1098.45],[5308.65,1905.35,1651.45,1134.55],[4769.1,1910.6,2222.7,1097.6],[5322.05,1908,1796.2,973.75],[4426.8,2147.3,2076.6,1349.3],[5035.9,1920.6,1651.45,1392.05],[4153.4,2418.4,2485.3,942.9],[4425.7,2012.15,2190.85,1371.3],[4096.9,1962.3,2324.8,1616],[4795.75,1607.55,2327.3,1269.4],[3327.3,2728.15,2187.3,1757.25],[3676.8,2741.95,2416.95,1164.3],[3731.9,2099.1,2821.05,1347.95],[4104.35,2610.6,1787.95,1497.1],[4128.65,2395.1,2042.15,1434.1],[3579.2,2292.6,2488.3,1639.9],[3840,3023.9,1981.25,1154.85],[3403.95,2828.45,2208.6,1559],[4503.55,1663.15,2302.85,1530.45],[3648.4,1991.55,2843.75,1516.3],[3701.2,2499.35,2255.9,1543.55],[3460.85,2265.15,2440.65,1833.35],[3557.35,1718.2,2885.6,1838.85],[3870,2108.4,2459.2,1562.4],[2654.4,2917.9,2902.9,1524.8],[3875.25,2238.45,2084.15,1802.15],[3552.8,2669.15,2331.3,1446.75],[3176.85,2506.7,2612.4,1704.05],[2810.95,2931.3,2788.7,1469.05],[3778.95,1699,2626.75,1895.3],[2694.05,2716.9,2951.9,1637.15],[3253.85,2171.15,2159,2416],[2878.65,2705.9,2521.05,1894.4],[2446.2,3183.95,2300.5,2069.35],[2659.35,2859.8,2469.2,2011.65],[2583.95,2421.65,2511.7,2482.7],[2628.3,2820.95,2773.05,1777.7],[2709.2,2665.85,2606.2,2018.75],[3114.9,2314.2,2496.25,2074.65],[2111.4,2873.25,2939.55,2075.8],[3097.15,1856.4,2614.8,2431.65],[2510.3,2821,2527,2141.7],[2760,2603.1,2139.4,2497.5],[2408.7,2194.15,2609.35,2787.8],[2901.75,2266.35,2288.2,2543.7],[2287.35,2569.8,3147.95,1994.9],[2436.4,2459.9,2097.25,3006.45],[1847.45,2266.1,3202.3,2684.15],[2616.55,2698,2231.3,2454.15],[2336.6,2888.5,2156.2,2618.7],[2274.85,2443.05,1858.35,3423.75],[2723.8,2350.45,1892.45,3033.3],[2379.65,2419.9,2298.05,2902.4],[1891.3,2766.55,2166.05,3176.1],[2019.05,2369.35,2666.15,2945.45],[1603.6,2505.4,2276.8,3614.2],[1996.55,2981.2,2310.95,2711.3],[2264.5,2038.15,2330.2,3367.15],[2311.95,2244.25,1571.65,3872.15],[1917,2606.25,2449.05,3027.7],[1745.7,2868.55,1970.9,3414.85],[1453.7,2229.7,3275.85,3040.75],[2161.2,1941.65,2494.25,3402.9],[1936.9,1965.5,2531.25,3566.35],[1834.65,2118.2,2019.4,4027.75],[1565.65,3169.05,2125.35,3139.95],[1594.2,2477.55,2519.2,3409.05],[1330.25,2623.25,3235.3,2811.2],[1704.2,1966.7,1969.6,4359.5],[1185.65,2274.45,2337.6,4202.3],[1418.45,2298.5,2425.2,3857.85],[1495.25,1951.2,2127.2,4426.35],[1608.5,2104.95,2153.95,4132.6],[1349.2,2204.5,2118.75,4327.55],[1228.9,1787.15,2926.6,4057.35],[1583.9,2689.1,1807.55,3919.45],[1113.75,2973.7,2025.5,3887.05],[1376.1,2305.85,2280.3,4037.75],[1314.05,2756.7,1993.65,3935.6],[1085.95,2353.65,2434.25,4126.15],[1376.2,2152.3,2658.9,3812.6],[1165.05,2400.3,1908.65,4526],[1227.75,3156.5,1973.8,3641.95],[1420.25,2215.85,2038.9,4325],[1028.95,2938.9,1686.9,4345.25],[1003.9,2308.6,2336,4351.5],[1197.25,2006.35,2396.65,4399.75],[1269.3,1948.4,2117.05,4665.25],[1053.65,2274.2,1887.4,4784.75],[1163.25,1934.5,2407.35,4494.9],[1358.05,1834,1761.35,5046.6],[830.95,2541.05,2680.8,3947.2],[1303.6,1818.4,1906.05,4971.95],[908.1,2021,2395.35,4675.55],[968.25,2212.65,1949,4870.1],[940.3,2231.5,2058.9,4769.3],[1036.1,2227.35,1733,5003.55],[961.15,2187.65,1685.35,5165.85],[1058.55,1706.95,1761.75,5472.75],[898.6,2143.8,2198.05,4759.55],[1037.45,1620.65,2023.4,5318.5],[877.35,1839.7,1897.4,5385.55],[787.85,1890.05,2137.4,5184.7],[799.1,1808.9,1766.65,5625.35],[1025.75,1850.2,2148.15,4975.9],[951.9,1845.15,1925.25,5277.7],[819.15,1625.2,1550.7,6004.95],[652.4,1436.05,1754.2,6157.35],[666.3,1887,1469.35,5977.35],[942.55,1503.9,2171.3,5382.25],[649.9,2221.85,1633.45,5494.8],[833.75,2312.15,1638.9,5215.2],[732.2,1942.55,2325.25,5000],[769.35,1747.55,1281.25,6201.85],[699.75,1742.45,1554.5,6003.3],[782.65,1375.3,1904.4,5937.65],[772.3,2001.85,1414.8,5811.05],[884.55,1406.3,1543.2,6165.95],[826.9,1167,1540.7,6465.4],[756.65,1618.95,1618.15,6006.25],[680.3,1695.9,1879,5744.8],[601.4,1478.95,1376.65,6543],[756.75,1486.8,1898,5858.45],[588.55,2013.85,1840.4,5557.2],[685.55,2060.25,1375.2,5879],[609.15,1860.75,1591.9,5938.2],[849.1,1684.3,1759.65,5706.95],[537.5,1728.05,1543.25,6191.2],[746.4,1841,1835.9,5576.7],[608,1145.3,1645.9,6600.8],[717.95,1578.4,1571.45,6132.2],[719.3,1488.4,1439.15,6353.15],[567,1688.65,1739.5,6004.85],[721.8,1311.3,1625.35,6341.55],[581.7,1324.5,1491.5,6602.3],[551.25,1617.15,1165.6,6666],[701.25,1398.85,1755.45,6144.45],[520.85,1248.3,1672.65,6558.2],[554.3,1796.35,1370.05,6279.3],[660.45,1455,1201.7,6682.85],[571.6,1468.05,2044.7,5915.65],[597.55,1557.65,1284.1,6560.7],[510.9,1946.4,1266.05,6276.65],[662.6,971,1502.3,6864.1],[505.8,1211.1,1123.55,7159.55],[677.85,1602.3,1446.6,6273.25],[494.35,1142,1191.2,7172.45],[454.35,1164.35,1089.65,7291.65],[613.85,1704.9,1179.5,6501.75],[550.15,1368.8,1221.1,6859.95],[545.3,1172.3,1332.75,6949.65],[481.05,1267.7,1317.6,6933.65],[551.45,1334.85,1417.05,6696.65],[527.75,1554.3,1225.1,6692.85],[498.4,1472.8,1264.6,6764.2],[481.6,1667.85,942.4,6908.15],[516.9,1432.35,1004.55,7046.2],[479.8,1033.4,1495.85,6990.95],[480.05,1256.75,1492.1,6771.1],[375.1,1125.85,1181.55,7317.5],[476.6,1085.85,1263.4,7174.15],[423.1,1093.6,1377.35,7105.95],[503.8,1519.2,1350.1,6626.9],[430.05,1459.35,1328.05,6782.55],[441.85,1545.7,1233.4,6779.05],[298.8,1020.95,1129.35,7550.9],[444,1031.8,1271.65,7252.55],[356.65,1503.95,1152.1,6987.3],[466.25,1166.8,1189.15,7177.8],[457.45,1240.2,1403.6,6898.75],[385.6,998.25,1330.45,7285.7],[537.1,1070.95,818.25,7573.7],[454.6,1610.25,873.3,7061.85],[376.35,1407.7,1161.45,7054.5],[401.35,1235.95,1325.55,7037.15],[427.75,1307.55,1190.9,7073.8]],[[5854.85,1879.15,1595.75,670.25],[6117.5,1392.45,1754,736.05],[4856.6,1896.3,2409,838.1],[5640.9,1429.95,2056.4,872.75],[6142.2,1313.65,1610,934.15],[4867.15,2242.7,1946.2,943.95],[5850.85,1685.2,1709.25,754.7],[4739.65,2625.55,1659.75,975.05],[5288.55,1826.75,2052.5,832.2],[5237.6,2004.25,1859.9,898.25],[5414.55,1583.35,2039.25,962.85],[5075.85,1683.2,2249.75,991.2],[5399.15,1781.05,1940.5,879.3],[6069.5,1574.7,1627.65,728.15],[5478.7,2158.7,1427.55,935.05],[4956.35,1971.8,1971.65,1100.2],[5326.2,1546.35,2230.95,896.5],[4974.1,2231.65,1869.95,924.3],[4517.45,2232.75,2322.7,927.1],[4885.9,2044.9,2139.75,929.45],[4954.05,2134.65,1787.55,1123.75],[3902.6,2522.8,2491.75,1082.85],[4626.55,2092.85,2285.15,995.45],[3731.25,2302.75,2816,1150],[3739.45,2505.7,2370.95,1383.9],[4226.7,2292.5,2278.3,1202.5],[4876.2,1876.5,2016.1,1231.2],[4652.75,2051.9,2090.2,1205.15],[4670.6,1986.5,1781,1561.9],[4840.45,2228.5,1656.05,1275],[4209.4,2242.65,2150.85,1397.1],[4074.2,2210.7,2303.5,1411.6],[4613.75,2018.35,1897.45,1470.45],[5165.35,1962.75,1643.55,1228.35],[3795.05,2388.75,2362.35,1453.85],[3850.35,2088.7,2433,1627.95],[4706.55,2271.9,1881,1140.55],[4002.5,2289.1,2235.25,1473.15],[4170.75,2066,2233.75,1529.5],[4057.45,2254.25,2087.65,1600.65],[3887.85,2728.9,1890.15,1493.1],[3016.85,2941.6,2091.25,1950.3],[4929.35,2381.4,1603.8,1085.45],[3511.2,2603.45,2252.65,1632.7],[4188.7,2130.25,2180.45,1500.6],[3688.5,2317.1,2462.25,1532.15],[3656.05,2394.6,2329.75,1619.6],[3237.6,3183.4,2064.7,1514.3],[4037.95,1783.5,2051.65,2126.9],[3550.5,1922.65,2725.8,1801.05],[3436.75,2183,2117.4,2262.85],[4082.4,2089.15,2040.15,1788.3],[3291.55,2985.5,2121.2,1601.75],[3853.8,2492.45,2107.65,1546.1],[3224,2099.6,2301.75,2374.65],[2888.45,2279.1,2901.2,1931.25],[2701.6,2607.8,2882.65,1807.95],[2704.35,2787.15,2571.55,1936.95],[2707.6,3113.85,1863.8,2314.75],[2591.05,2489,2589.05,2330.9],[2740.2,2543.95,2821.9,1893.95],[2742.8,2240.65,3159.7,1856.85],[2938.15,2084.3,2741.2,2236.35],[2875.45,2058.15,2587.95,2478.45],[2814.15,2306.05,2636.65,2243.15],[2563.25,2526.55,2736.5,2173.7],[2070.8,3183.85,2284.1,2461.25],[2845.55,2445.75,2674.1,2034.6],[2850.3,2523.85,2414.2,2211.65],[2353,2243,2729.2,2674.8],[2623,2420.65,2225.6,2730.75],[2170,2155.4,2745.65,2928.95],[1938.35,2545.7,2790.5,2725.45],[2126.55,2548.2,2376.3,2948.95],[2507.4,2697.95,2140.15,2654.5],[2151.1,2689.85,2448.65,2710.4],[1849.05,2916.65,2370.2,2864.1],[2402.15,2463.9,2282.65,2851.3],[1706.1,2067.85,3189.15,3036.9],[2423.2,2131.95,2333.05,3111.8],[1442.75,2261.2,2566.9,3729.15],[2368.55,2296.55,2967.65,2367.25],[1830.45,2309.1,1861.2,3999.25],[2104.75,2402.4,2422.8,3070.05],[1625.7,2689.85,3124.45,2560],[1539.85,2682.9,2320.9,3456.35],[1529.6,3176.45,1849.6,3444.35],[1476.9,2390.65,1900.95,4231.5],[2138.5,2131.5,2454.05,3275.95],[1521.65,2790.65,1982.15,3705.55],[1651.35,2316.9,2260.1,3771.65],[1369.1,2530.35,1669.8,4430.75],[1504.95,2053.7,2094.65,4346.7],[1791.15,2065.35,2394.25,3749.25],[1336.4,2706.2,2145.5,3811.9],[1418.75,2748.85,1702.6,4129.8],[1227,2758.9,2651.95,3362.15],[1242.1,2140.05,2308.9,4308.95],[1273.75,2187.65,1989.8,4548.8],[1457.6,1787.5,2213.1,4541.8],[1452.95,2212.15,1958.6,4376.3],[1402.55,1946.25,2535.05,4116.15],[1197.4,1968,2372.8,4461.8],[1186.4,1825.75,1762.25,5225.6],[1309.35,2020.8,2214.05,4455.8],[1243.65,2302.55,2706.8,3747],[1177.15,2016.45,2308.25,4498.15],[1169.45,2730.45,1540.35,4559.75],[1365.7,2390.35,2175.95,4068],[1163.85,2071.75,1948.55,4815.85],[1231.1,2806.65,1805.3,4156.95],[1333,1957.2,1629.2,5080.6],[1173.55,2117.55,1925.3,4783.6],[1202.6,1952,1780.75,5064.65],[1163.05,1804.05,1828.95,5203.95],[1007.05,1907.35,1959.65,5125.95],[1067.85,2289.75,1741,4901.4],[962.35,2246.4,1445.9,5345.35],[996.9,2403.95,1838,4761.15],[769.7,1818.85,1992,5419.45],[919.25,1797.9,2313.4,4969.45],[935.05,1972.9,1819.05,5273],[1047.9,1801.5,1762.5,5388.1],[797.2,2020.05,2049.35,5133.4],[869.5,2103.05,1873.25,5154.2],[1011.2,1735.75,1661.4,5591.65],[766.25,1401.75,2440.5,5391.5],[778.9,1906.65,2113.6,5200.85],[773.3,1586,1857.4,5783.3],[895.3,2126.45,2155.65,4822.6],[955.5,1840.05,2017.8,5186.65],[946.65,2003.3,1568,5482.05],[837.3,1645.6,1702.5,5814.6],[844.6,1775.75,2002.15,5377.5],[856.05,1525.1,1561.45,6057.4],[806.05,1893.75,1854.45,5445.75],[659.2,2014.55,1367.9,5958.35],[652.95,1803.45,2077.4,5466.2],[859.35,1789,1648.55,5703.1],[751.1,1653.45,1573.6,6021.85],[742,1463.95,1631.75,6162.3],[730.15,1665.25,1465.4,6139.2],[767.9,1937.4,1967.2,5327.5],[708.65,1639,1558.45,6093.9],[704.95,1023.5,1478.95,6792.6],[569.35,1662.1,1253.45,6515.1],[723.7,1807.65,2052,5416.65],[640.9,1826.4,1571.7,5961],[688.25,1338.55,1048.6,6924.6],[704.7,1340.45,1415.3,6539.55],[610.05,1582.95,1023.7,6783.3],[669.05,1393.05,1876.2,6061.7],[882.35,1402.4,1651.3,6063.95],[630.4,1636.05,1523.45,6210.1],[639.95,2030.5,1351.7,5977.85],[705,1326.45,1598.15,6370.4],[672.7,1528.65,1470.95,6327.7],[672,1584.5,1228.2,6515.3],[581.5,1618.95,1029.4,6770.15],[547.75,1512.05,1425,6515.2],[657.1,1476,1740.25,6126.65],[646.2,1472.35,1872.1,6009.35],[638.75,1347.15,974.6,7039.5],[471.2,1276.15,1395.9,6856.75],[680.3,1008,1188.75,7122.95],[536.5,1748.35,1556.85,6158.3],[414,1562.25,1328.55,6695.2],[564.4,1610.95,1424.3,6400.35],[590.3,1707.3,1381.5,6320.9],[593.95,1404.75,1409.9,6591.4],[577.6,1549.6,1126.8,6746],[621.4,1290,1437.4,6651.2],[451.9,1291,1430.4,6826.7],[519.7,1567.35,948.4,6964.55],[509.35,1364,1374.9,6751.75],[522.1,1157.8,1026.55,7293.55],[410.5,1242.95,1161.65,7184.9],[415.3,1072.7,1714.3,6797.7],[472.3,1877.4,1279.2,6371.1],[526.35,1376.25,1220.15,6877.25],[510.4,1195.8,1722.05,6571.75],[491.7,1007.55,1404.7,7096.05],[517.3,1122,1868.4,6492.3],[451.9,1291.05,871.15,7385.9],[474,1193.8,1143.4,7188.8],[414.2,1117.2,1437.95,7030.65],[515.75,1146.7,1206.45,7131.1],[437.55,997.75,1160.85,7403.85],[464.95,1570.5,1030.45,6934.1],[431.65,1256.85,1051.2,7260.3],[511.15,1519.45,876.05,7093.35],[387.05,1015.4,908.6,7688.95],[383.05,1403,1270.2,6943.75],[519.7,1285.35,1269.95,6925],[454.95,1698.9,1260.45,6585.7],[359.6,1483.75,1430.85,6725.8],[435.6,1254.35,1265.1,7044.95],[435.1,1272.35,1192.5,7100.05],[431.45,1290.1,1120.5,7157.95],[430.3,1442.95,1302.7,6824.05]],[[5310.15,1543.55,2496.4,649.9],[5819.15,1727.7,1529.35,923.8],[5950,1507.15,1706.35,836.5],[6043.25,1515.45,1765.5,675.8],[6242.05,1169.95,1827.75,760.25],[5539.65,1852.4,1588.25,1019.7],[5622.7,1738.1,1757.4,881.8],[5064.5,1612.5,2286.55,1036.45],[6061.1,1441.4,1684.55,812.95],[5591.55,1889.35,1705.25,813.85],[6133.4,1338.1,1613.95,914.55],[5778.75,1435.7,1822.2,963.35],[5478.6,1609.2,1884.2,1028],[5100.2,1734.2,2113.6,1052],[5264.25,1858.8,2002.7,874.25],[4593.65,2513.35,2082.85,810.15],[5857.3,1470.65,1747.8,924.25],[4852.6,2071.85,2035.6,1039.95],[5639.65,1626.35,1664.65,1069.35],[4319.95,1834.2,2703.5,1142.35],[5236.75,2052.05,1739.5,971.7],[5132,2102,1900.55,865.45],[4895.05,1790.2,2295.6,1019.15],[4508.65,1981.9,2140.9,1368.55],[5079.5,1884.65,1939.65,1096.2],[5288.2,1693.8,2071.85,946.15],[5088.3,1551.25,2032.5,1327.95],[4957.75,1765.25,2009.7,1267.3],[5087.15,1931.75,1782.6,1198.5],[4062.6,2553.65,2114.35,1269.4],[4673.05,1943.5,2255.9,1127.55],[4680.35,2443.7,1512.65,1363.3],[4783.15,2105.15,1736.4,1375.3],[4700.7,2132.45,2081.3,1085.55],[4393.95,1770,2200.95,1635.1],[3969.65,2277.7,2305.55,1447.1],[3942.65,2587.8,2294.15,1175.4],[4581.25,2127.05,2020.75,1270.95],[3968.05,2490.25,2229.15,1312.55],[3960.3,2195.35,2324.65,1519.7],[4022.05,2044,2667.45,1266.5],[4263.4,2044.9,2200.75,1490.95],[3516.2,2500.8,2767.45,1215.55],[4097.05,2326.55,1984.3,1592.1],[3837.45,2634.75,1797.2,1730.6],[4177.95,1712.05,2517.3,1592.7],[3918.05,2191.75,2142.45,1747.75],[3122.4,2353.75,2759,1764.85],[4174.2,2053,2025.7,1747.1],[3672.35,2356.45,2296.85,1674.35],[2983.2,1688.4,3613.3,1715.1],[3572.75,2221.5,2519.7,1686.05],[2907.55,2262.65,2427.7,2402.1],[2818.65,2609.7,2746.15,1825.5],[3170.2,2462.35,2527.35,1840.1],[3130.7,3005,1990.9,1873.4],[2923.7,2469.95,2745.55,1860.8],[3176.15,2157.3,2425.4,2241.15],[2958.65,2792.45,2615.75,1633.15],[3370.1,2622.45,2111.95,1895.5],[3477.65,2261.6,1997.7,2263.05],[2396.45,3429.15,2184.05,1990.35],[2805.4,2511.85,2220.55,2462.2],[2998.05,2278.75,2076.5,2646.7],[2678.7,3051.95,2064.3,2205.05],[2696.8,2090.15,2668.65,2544.4],[2177.9,3088.7,2732.6,2000.8],[2182.6,2213.6,2394.9,3208.9],[1995,2539.05,2412.05,3053.9],[2978,2912.1,2373.25,1736.65],[2193.55,1988.4,3382,2436.05],[2442.05,2146.45,2718.65,2692.85],[2468.4,2503.35,2337.35,2690.9],[2691.65,1864.6,2465.9,2977.85],[2059.75,2827.45,2682.75,2430.05],[1716.8,1936.6,3393.1,2953.5],[2599.75,2594.75,2448,2357.5],[1919.85,1968.85,2733.55,3377.75],[2130.45,1987.6,2080,3801.95],[1718.25,2550.9,2624.15,3106.7],[1840.1,1959.8,2174.85,4025.25],[1845.45,2445.65,2485.1,3223.8],[1281.4,2438.7,2386.75,3893.15],[1673.35,2131.55,2806.55,3388.55],[1372.8,1980.5,2432.5,4214.2],[1748.8,2531.4,2335.8,3384],[1581.2,2157,2552.9,3708.9],[1504.35,2324.6,2343.2,3827.85],[1518.2,1794.65,2505.55,4181.6],[1337.1,2750.7,2399.65,3512.55],[1616,2435.3,2188,3760.7],[1897.65,2341.3,2038.25,3722.8],[1717.8,2545.7,2167.8,3568.7],[1433.9,2411.95,2075.95,4078.2],[1404.15,2059.25,2342.2,4194.4],[1550,2373.4,2327.55,3749.05],[1758.6,2746.25,2261.75,3233.4],[1548.05,1829.8,2132.55,4489.6],[1027.9,2370.7,2204.95,4396.45],[1382.3,2286.05,1918,4413.65],[1377.65,1871.75,2184.4,4566.2],[1063,1634.35,1577.55,5725.1],[1163.9,2110.1,2265.35,4460.65],[1457.6,2123.45,2580.15,3838.8],[1078.75,2294.75,2355.95,4270.55],[945.6,2468.3,2186.05,4400.05],[1139.85,2107.1,1976.5,4776.55],[1002.05,2314.75,2089.05,4594.15],[1285.6,2195.95,2416.5,4101.95],[1152.95,2639.85,2632.5,3574.7],[1245.8,1650.35,1857.9,5245.95],[1082.3,2138.75,1775.15,5003.8],[976.85,1359.9,2018.4,5644.85],[886.4,2586.15,2157.55,4369.9],[999.35,2481.1,1520.8,4998.75],[1088.75,2082.45,2499.75,4329.05],[892.25,2071.85,2269,4766.9],[809.75,2138.95,1568.7,5482.6],[948,2690.95,2208.85,4152.2],[1054.35,1837.55,1887.3,5220.8],[987.1,1849.35,1408.55,5755],[908.95,2117.25,1670.8,5303],[908.2,2188.8,2487.6,4415.4],[991.65,1798.4,2403.3,4806.65],[748.35,1560.55,1774.3,5916.8],[949.8,1721.65,2611.25,4717.3],[966.75,1992.75,1566.45,5474.05],[905.9,1823.8,1873.7,5396.6],[876.25,2392.1,2039.15,4692.5],[981.95,2016.2,1890.9,5110.95],[783.35,2027.3,1693.2,5496.15],[710.45,1826.05,1620.4,5843.1],[677.45,2006.1,1549,5767.45],[707.55,1803.05,1893.15,5596.25],[784.8,2265.7,1823.65,5125.85],[665.9,1548.75,1245.65,6539.7],[757.25,1616.45,1935.1,5691.2],[920.5,2264.35,1946.7,4868.45],[735.3,2064.45,1989.8,5210.45],[706.75,1672.5,1863,5757.75],[673,1843.7,1953.3,5530],[661.15,1361.55,1501.8,6475.5],[759.9,1966.9,1694.35,5578.85],[643.15,1570.15,1649.65,6137.05],[771.8,1773.6,1979,5475.6],[597.05,2116.75,1287.3,5998.9],[732.25,1540.05,1873.4,5854.3],[724.9,1414.2,1643.8,6217.1],[784,1298.7,1260.5,6656.8],[565.05,1205.55,1907.15,6322.25],[582.65,1723.05,1222.9,6471.4],[714.4,2078.15,1172.4,6035.05],[660.8,1400.25,1872.5,6066.45],[498.45,1375.1,1242.5,6883.95],[505.95,1497.8,1487.75,6508.5],[688.35,1602.75,1619.1,6089.8],[523.75,1733.7,1058,6684.55],[570.3,2204.55,869.8,6355.35],[556.55,1149.15,1513.9,6780.4],[508.8,1219.45,1197.4,7074.35],[660.8,1632.95,1417.75,6288.5],[645.35,1271.05,1546.85,6536.75],[546,1627.45,1058,6768.55],[540.85,1551.6,1257.85,6649.7],[561.15,1175.3,1216.7,7046.85],[551.75,1231.4,1577.9,6638.95],[576.75,1354.25,1201.95,6867.05],[539.05,1292.8,1276.9,6891.25],[544.8,1862,1535.4,6057.8],[548.95,1307,1786.7,6357.35],[479.25,1556.95,1374.9,6588.9],[602.5,1251.35,1415.05,6731.1],[512.4,1316.6,1547.6,6623.4],[449.45,1651.7,1251.05,6647.8],[431.65,1222.35,1218,7128],[512.7,1337.05,1332.85,6817.4],[529.2,1317.7,1261.1,6892],[489.8,1506.65,1504.95,6498.6],[432.05,1323.65,1207.75,7036.55],[496.5,1093.6,1661.3,6748.6],[477.9,1020,1067.75,7434.35],[507.25,1322.1,1732.45,6438.2],[463.55,1112.25,1390.55,7033.65],[307.45,1198.9,1122.95,7370.7],[499.7,1144.85,1217.1,7138.35],[392.8,1093.2,1574.25,6939.75],[453.15,1349.15,1148.45,7049.25],[471.1,1084.6,1298.3,7146],[468.65,1221.3,983,7327.05],[395.7,1081.65,1239,7283.65],[327.75,1120.55,1427.65,7124.05],[429.5,1371.5,913.35,7285.65],[437.75,1005.25,1200.6,7356.4],[391.65,1106.45,1181.9,7320],[448.5,963.85,1030.4,7557.25],[384.55,1222.3,1340.4,7052.75],[411.5,1180.45,1103.7,7304.35],[360.85,1024.65,1183.9,7430.6],[401.1,1344.45,1167.45,7087],[373.35,812.3,1263.85,7550.5]],[[5434.15,1710.65,2020.35,834.85],[6471.85,1395.6,1294.75,837.8],[5785.3,1826.7,1659.75,728.25],[5879.55,1493,1949.95,677.5],[6003.7,1643.4,1532.55,820.35],[5672.85,1767.75,1784.6,774.8],[5424.65,1982.9,1739.05,853.4],[5362.1,2041.25,1777.65,819],[5183.25,1464.45,2620.3,732],[5557.8,2117.2,1643.65,681.35],[4720.45,2478,2178.6,622.95],[4425.5,2443.2,2246.55,884.75],[5676.1,1676.6,1891.5,755.8],[5720.6,1905.55,1449.7,924.15],[5004.25,1947.6,2174.9,873.25],[5313.6,1467.5,2102.3,1116.6],[5102.6,2279.1,1716.25,902.05],[5527.85,1505.8,1967.3,999.05],[5486.6,1529.6,1941.05,1042.75],[4459.25,1974.15,2234.95,1331.65],[5388.25,1842.65,1871.75,897.35],[5284.95,1982.7,1747.7,984.65],[5562.15,1407.35,2067.75,962.75],[4756.45,1820.65,2230.75,1192.15],[4496.7,2201.6,2083.95,1217.75],[4906.2,1998.85,1978.75,1116.2],[4730.25,2166.1,1922.25,1181.4],[4959.15,1901.35,2153.3,986.2],[4664.45,2557.4,1716.35,1061.8],[4128.55,2436.15,1936.9,1498.4],[4229.85,2377.65,2421.4,971.1],[5321,2046.95,1467.85,1164.2],[3662.5,2423.65,2596.35,1317.5],[4398.5,2046.35,2027.2,1527.95],[4625.7,1993.5,2195.15,1185.65],[4584.35,2051.3,1970.55,1393.8],[4632.9,2076.4,1870.05,1420.65],[4520.6,1993.75,2234.25,1251.4],[3411.1,2626.45,2242.05,1720.4],[3837.7,2635.7,2090.45,1436.15],[3699.5,1821.15,3226.55,1252.8],[3732.65,2361.9,2619.95,1285.5],[3657.7,2437.7,2352.3,1552.3],[3189.75,2414.7,2703.7,1691.85],[2921.05,2454.8,2698.7,1925.45],[4135.45,2208.5,1881.15,1774.9],[4075.25,2231.7,2173.45,1519.6],[3398.9,2535.65,2015.1,2050.35],[3879.75,2177.8,2288.25,1654.2],[3542.3,2547.75,2413.85,1496.1],[2754.7,2495.4,2233.05,2516.85],[3370.5,1965.85,2356.3,2307.35],[2750,2534.05,2420.5,2295.45],[2607.9,2468,2518.4,2405.7],[3234.8,2194.7,2823.7,1746.8],[3155.05,3145.6,2092.65,1606.7],[3555.95,2856.7,2071.25,1516.1],[2954,2070.9,2792.8,2182.3],[3386.45,2391.5,2062.25,2159.8],[2609.95,2213.05,2937.55,2239.45],[2769.45,2061.15,2777.15,2392.25],[2335.7,3073.1,2497.3,2093.9],[2654.9,2726.4,2364.2,2254.5],[3112.85,2836.25,2248.9,1802],[2711.25,2381,2680.65,2227.1],[2919.75,2205.35,2286.95,2587.95],[2703.4,2401.05,2645.95,2249.6],[2322.5,3145.1,2341.6,2190.8],[2215.2,2748.05,2182.75,2854],[1909.15,2764.1,2583.85,2742.9],[1881.75,3038,1531.7,3548.55],[2333.95,2898.35,2633.75,2133.95],[2384.4,2690.15,2358.05,2567.4],[2570.1,2332.45,2560.75,2536.7],[1992.9,2406.8,2544.85,3055.45],[2163.85,1802.7,2739.75,3293.7],[2011.5,2731.75,2352.6,2904.15],[2237.1,2247.55,2414.4,3100.95],[2135.3,2269.1,2375.05,3220.55],[2175,2460.95,2351.15,3012.9],[1866.85,1837.15,2142,4154],[1864.9,2517.6,2259.1,3358.4],[1695.3,2325.75,2241.6,3737.35],[1783.7,2150.5,3153.45,2912.35],[1954.6,2330.1,2216.85,3498.45],[1702.85,2396.75,2943.15,2957.25],[1709.9,2230,2458.35,3601.75],[1450.7,2310.65,3008.3,3230.35],[1743.75,2261,2467.6,3527.65],[1789.8,1841.5,2701.95,3666.75],[1489.95,2566.45,2698,3245.6],[1491.2,2344.6,1999.45,4164.75],[1361.95,2502.3,2807.6,3328.15],[1771.25,1932.25,2768.95,3527.55],[1492.9,2033.4,2850.55,3623.15],[1505.3,2994.8,2386.4,3113.5],[1272.4,2801.55,2193.4,3732.65],[1454.6,1978.05,3080.9,3486.45],[1099.8,2286.6,2096.5,4517.1],[1434.7,2269.4,2350.6,3945.3],[1408.1,2121.95,1948.75,4521.2],[1152.75,1751.15,2273.3,4822.8],[1390.2,2585.05,2209.2,3815.55],[1214.1,1961.45,2115.8,4708.65],[1310.6,1851.4,2663.85,4174.15],[1174.75,2142.95,1623.05,5059.25],[1396.25,1996.75,2095.35,4511.65],[1197.45,1635.65,2234.95,4931.95],[1079.3,1773.45,1682.35,5464.9],[1060.1,2204.1,2419.9,4315.9],[1034.2,1606.65,2392.15,4967],[1122.1,2621.55,2159.05,4097.3],[1081.75,2560.6,1838.1,4519.55],[1262.6,2340.35,1691.9,4705.15],[1043.75,1525.45,1559.35,5871.45],[1012.9,2349.55,1804.7,4832.85],[989.3,1745.35,2124.45,5140.9],[834.75,1853.05,1864.45,5447.75],[878.45,1914.2,1667.15,5540.2],[931.9,2375.25,1689.75,5003.1],[940.15,1367.45,1744.8,5947.6],[806.85,1952.2,2513.4,4727.55],[895.7,2078.2,1948,5078.1],[795.55,2110.65,1780.25,5313.55],[825.9,1926.1,2083.95,5164.05],[908.85,1803.55,1298.3,5989.3],[824.2,2617.65,1773.55,4784.6],[758.1,1290.8,1960.1,5991],[877.35,1777.4,1457.75,5887.5],[864.85,1993.9,1968.8,5172.45],[670.05,2273.8,1665.8,5390.35],[749.35,2632,2078.05,4540.6],[779.5,1552.8,2107.95,5559.75],[739.35,2243.35,1433.5,5583.8],[684.85,1939.9,2007.7,5367.55],[627.2,1345.85,1835.4,6191.55],[973.1,1591.8,1758.55,5676.55],[708.25,1846.85,1620.6,5824.3],[640.55,1618.1,1284.05,6457.3],[638.7,1178.9,1374.8,6807.6],[594.45,1431.85,1620.55,6353.15],[624.2,1482.35,1381.35,6512.1],[675.4,1526.5,1410.2,6387.9],[911.45,1273.2,1819,5996.35],[639.95,1823.05,1533.75,6003.25],[639.3,1429.85,1491.8,6439.05],[630.9,1641.3,1988.75,5739.05],[794.15,1809.05,2053.5,5343.3],[622.05,1372.2,1660.55,6345.2],[532.3,1498.35,1727,6242.35],[542.65,1101.2,1388.15,6968],[602,1178.2,1445.1,6774.7],[584.95,1510.15,1611.6,6293.3],[599.15,1608.5,1284.55,6507.8],[503.5,1546.5,2083.75,5866.25],[540.8,1568.8,1418.05,6472.35],[535.85,1378.55,1383.4,6702.2],[480,1209.65,1379.75,6930.6],[604.1,844.45,1036.55,7514.9],[621.8,1334.4,1711.25,6332.55],[562.25,1563.45,1564.05,6310.25],[587.4,1372,1470.15,6570.45],[460.55,1359.9,1252.5,6927.05],[556.1,1408.35,1196.7,6838.85],[509.3,1512.85,1338.6,6639.25],[526.3,1427.15,1549.75,6496.8],[521.1,1179.5,1306.25,6993.15],[537.85,1112.7,1537.5,6811.95],[547.45,1547.7,896.65,7008.2],[465.05,1533.35,1580,6421.6],[542.55,1128.95,1770.35,6558.15],[514.65,2014.45,1586.8,5884.1],[608.35,1720.6,1136.45,6534.6],[528.45,1568.85,1463.05,6439.65],[415.7,1131.15,1749.75,6703.4],[518.75,1011.3,1096.2,7373.75],[396.85,1212.5,1120.25,7270.4],[478.55,1294.85,1206.35,7020.25],[464,1441.45,1221.85,6872.7],[496.25,1438.65,1536.35,6528.75],[516.15,1376.3,1275.7,6831.85],[395.45,1585.1,1453.65,6565.8],[424.75,1106.9,1196.45,7271.9],[412.65,988.7,1439.1,7159.55],[493.75,1746.2,1149.6,6610.45],[423.75,1135.5,1463.05,6977.7],[505.1,1241.2,1050.85,7202.85],[428.55,1434.35,1155.25,6981.85],[445.2,1220.85,1334.2,6999.75],[411.25,914.7,1085.05,7589],[471.75,1295.5,1173.85,7058.9],[491.9,1422.1,1130.45,6955.55],[421.6,1016.85,1202.4,7359.15],[523.35,1123.25,1471.65,6881.75],[425.2,1265.1,1418.2,6891.5],[411.25,1272.1,1371.3,6945.35],[322.9,1286.6,1572.6,6817.9],[340.75,1052.9,1054.9,7551.45],[456.55,990.25,922.75,7630.45],[367.55,1113.15,1337.6,7181.7]],[[6493.05,1223.4,1573.7,709.85],[5607.05,1920.3,1771.1,701.55],[6171.05,1554.95,1583.6,690.4],[5422.95,1871.9,1937.6,767.55],[5827.5,1556.1,1933.85,682.55],[5594,1979.5,1574.35,852.15],[5662,1480.85,2153.75,703.4],[5477.15,2192.85,1573.35,756.65],[6540.9,1171.1,1438.3,849.7],[5733.9,1554,1894.2,817.9],[5810.05,2046.1,1387.15,756.7],[5497.95,1720.8,2138.25,643],[5406.15,1676.7,2193.9,723.25],[5086.75,2026.05,2107.55,779.65],[5718.65,1523.05,1907.2,851.1],[5439.2,1646,2037.5,877.3],[5640.7,1675.35,1992.65,691.3],[5108.45,2133.95,1836.7,920.9],[5344.45,1982.75,1824.9,847.9],[5497.05,1717.2,1909.05,876.7],[5177.75,1672.95,2005.15,1144.15],[4789.85,1846.6,2306.45,1057.1],[4965.35,1867.3,2003.95,1163.4],[5408.4,1837,1579.3,1175.3],[3694.2,2499.55,2637.55,1168.7],[4672.35,1870.15,2330.75,1126.75],[4984.65,2330.6,1639.05,1045.7],[4675.9,1843.4,2285.85,1194.85],[4653.55,2177.5,2088.45,1080.5],[4260.9,2533.8,1880.2,1325.1],[4159.5,2451.1,2511.95,877.45],[4589.05,2442.95,1831.55,1136.45],[4207.75,2067.5,2514.1,1210.65],[4209.25,2319.2,2111.4,1360.15],[3721.25,2667.7,2233.8,1377.25],[3930.25,2384.95,2561.7,1123.1],[5072.6,1938.05,1820.9,1168.45],[4494.1,1693.15,2791.15,1021.6],[4090.9,2462.95,2248.8,1197.35],[4453.8,2051.2,2043.6,1451.4],[4117.95,2623.85,2171.55,1086.65],[3999.4,1656.4,2582.95,1761.25],[3365.75,2057.95,3151.95,1424.35],[4668.35,1913.25,2020.45,1397.95],[4371.25,2518.8,1714.15,1395.8],[4255.7,2133.2,2252.75,1358.35],[2956.35,2858.05,2512.7,1672.9],[4165.1,2043.15,2292,1499.75],[3272.5,2338.1,2795.1,1594.3],[4446.7,1533.85,2259.15,1760.3],[3511.75,2136.4,2142.5,2209.35],[3038.8,2569.15,3076.95,1315.1],[2788.5,1861.6,3301.65,2048.25],[2805.9,2172.85,2888.45,2132.8],[3043.2,2292.35,2426.45,2238],[3365.85,2289.5,2359.15,1985.5],[3187.35,2583.8,2743.25,1485.6],[3453.45,2138.65,2155.5,2252.4],[3106.55,2330.4,2512.75,2050.3],[1924.8,2757.1,3258.25,2059.85],[2630.65,1856.65,2221.1,3291.6],[2468.15,2757.1,2774.65,2000.1],[2288.3,2282.65,2806.7,2622.35],[3383.15,1760,2686.5,2170.35],[3121.15,1892.1,2847.8,2138.95],[2547.6,3512.8,1785.1,2154.5],[2553.3,2718.25,2301.15,2427.3],[2863.6,2262.45,2368.05,2505.9],[2678.65,2002.9,2218.05,3100.4],[2529.75,2081.8,2333.6,3054.85],[2075.75,2740.55,2275.15,2908.55],[2028.65,2546.65,2778.2,2646.5],[2737.9,2269.5,2793.7,2198.9],[1910.6,2950.9,2508.75,2629.75],[2853.75,2723.3,1975.15,2447.8],[2362.8,2397.65,3172.2,2067.35],[2124.15,2101.95,2589.5,3184.4],[2406.2,2434.9,2173.65,2985.25],[2029.1,2461.6,2712.25,2797.05],[1653.95,2289.85,2901.65,3154.55],[1666,3200.35,2526.7,2606.95],[2213.9,2175.8,2159.3,3451],[1957,1928.35,1800.9,4313.75],[1838.45,2152.75,2136.95,3871.85],[1924.8,2378.15,2107.35,3589.7],[1514.95,2585,2495.75,3404.3],[1844.2,2725.9,2169.75,3260.15],[1728.1,3131.5,2136.65,3003.75],[1963.85,2193.45,2263.65,3579.05],[1759.5,2227.6,2784.6,3228.3],[1777.65,2384.45,2429.9,3408],[1472.35,2844.95,1907.85,3774.85],[1432.45,2351.35,2871.15,3345.05],[1428.55,2017.5,1985.6,4568.35],[1583.8,2033.65,1953.45,4429.1],[1088.1,2668.55,3000.55,3242.8],[1496.65,2937.8,2259.35,3306.2],[1526.15,2568.6,2309.1,3596.15],[1229.45,2439.4,2018.15,4313],[1356.6,1720.2,2860.45,4062.75],[1122.75,2310.9,2128.15,4438.2],[1098.25,2008.15,2559.1,4334.5],[1079.2,2214.65,2307.65,4398.5],[1193.05,1791.4,2612.85,4402.7],[1273.15,2346.7,1928.55,4451.6],[1063.45,1609.35,1851.25,5475.95],[1042.3,1608.45,1704,5645.25],[1489.65,1991.45,2319.75,4199.15],[1098,2310,2914.85,3677.15],[980.65,1849,2264.8,4905.55],[958.25,1498.25,1679.15,5864.35],[848.05,1793.6,2108.25,5250.1],[730.5,2833.5,2058.35,4377.65],[969.15,1910.15,1808.35,5312.35],[992.9,2269.1,2216.8,4521.2],[1122.05,1777.9,1828.45,5271.6],[867,2518.45,2624.9,3989.65],[874.3,1980.6,1681.95,5463.15],[872.05,1931.05,2028.75,5168.15],[1009.25,1647.55,1603.5,5739.7],[889.4,2376.85,1943.95,4789.8],[829.35,1630.65,1557.3,5982.7],[841.2,1389,2129,5640.8],[749.6,1711.2,1600.2,5939],[777.3,1498.55,1383.65,6340.5],[888.05,1899.3,1593.95,5618.7],[672.85,1699.05,1808,5820.1],[842.5,1905.85,1828.7,5422.95],[793.5,1561.95,2405.3,5239.25],[705.6,1686.9,1818.8,5788.7],[709.5,1603.05,1730.7,5956.75],[681.05,2148.35,1608.15,5562.45],[847.1,1729.45,1694.05,5729.4],[734.2,1490.7,2091.45,5683.65],[702.55,2122.55,1656.15,5518.75],[716.15,1478.55,1758.75,6046.55],[679.3,1407.25,1320.85,6592.6],[695.25,1645.5,1594.75,6064.5],[895.45,1516.05,1812.9,5775.6],[579.75,1313.15,1704.15,6402.95],[654.2,1887.6,1805.45,5652.75],[672.25,1634.2,2035.2,5658.35],[580.9,1538.6,1606.5,6274],[587.25,1637,1504.9,6270.85],[511.4,1985.25,985.7,6517.65],[667.95,1454.3,1197.7,6680.05],[595.95,1242.4,1330.1,6831.55],[624.95,1726.05,1703.1,5945.9],[687.15,1565.8,1475.6,6271.45],[644.3,1943.7,2146.45,5265.55],[622.45,1432.75,1356.85,6587.95],[576.1,1260.25,1899.7,6263.95],[564.3,1565.75,1357.6,6512.35],[581.75,1220.7,1196.5,7001.05],[641.7,1581.75,1513.35,6263.2],[570,1419.6,1897,6113.4],[608.05,1361.7,1994.25,6036],[562.7,1448.25,1598.1,6390.95],[545.15,1693.45,1351.8,6409.6],[554.75,1104.8,1399.6,6940.85],[523.2,1433.6,1782.4,6260.8],[540.05,1155.7,1120.4,7183.85],[520.7,1032.4,1410.3,7036.6],[545,1261.05,1407.95,6786],[482.1,1347.6,1690.6,6479.7],[622.8,1380,1122.2,6875],[520.65,1041.85,1300.7,7136.8],[562.45,1089.75,1258.65,7089.15],[425.65,1363.05,1259.65,6951.65],[510.75,1205.95,1300.9,6982.4],[412.9,1136.25,1277.5,7173.35],[344.8,1442.65,1449.95,6762.6],[391.7,1081.55,1253.25,7273.5],[461.75,1251.45,1280.05,7006.75],[460.35,951.5,1622.5,6965.65],[613.95,1197.85,1169.7,7018.5],[466.55,1313.05,884.6,7335.8],[449.7,1229.95,1915.85,6404.5],[502.45,1026.5,1374.35,7096.7],[436.45,1212.85,1302.2,7048.5],[365.85,1132.55,1090.35,7411.25],[420.2,1316.05,1190.25,7073.5],[557.1,1422.9,1486.05,6533.95],[417.15,1338.25,1599.05,6645.55],[412.4,1141.05,1243.3,7203.25],[394.6,1010.6,1307.2,7287.6],[417.5,986.9,1321.95,7273.65],[426.6,1049.65,1184.55,7339.2],[356,1012.1,1117.9,7514],[417.45,1184.55,888.15,7509.85],[438.95,1061.05,883.6,7616.4],[394.1,1469.2,1218.7,6918],[381.1,1027.85,1081.95,7509.1],[391.15,1253,1217.1,7138.75],[385.85,1492,1143.6,6978.55],[349.6,1200.35,1137.9,7312.15],[385.1,1045.25,984.55,7585.1],[271.65,1049.85,946.9,7731.6],[325.85,1001.3,991.65,7681.2],[329.5,1125.75,1361.65,7183.1]],[[6192.95,1668.7,1462.6,675.75],[5458.35,1682.35,2142.15,717.15],[5925.45,1615.45,1771.5,687.6],[6195.25,1368.8,1645.15,790.8],[6096.9,1533.8,1746.85,622.45],[6356.45,1252.35,1626.1,765.1],[6021.85,1618.15,1574.85,785.15],[5860.8,2027.85,1443.6,667.75],[5564.95,2115.75,1562.5,756.8],[5155.45,2167.35,1968.75,708.45],[5435.65,1860.65,2051.85,651.85],[6289.6,1369.05,1543.9,797.45],[6144.35,1851.8,1316.15,687.7],[6000.3,1680,1444.6,875.1],[5702.45,1990.05,1587.75,719.75],[5301.95,2119.75,1536.85,1041.45],[4985.25,1949.45,2172.2,893.1],[5466.8,2007.7,1784.3,741.2],[5137.9,1927.8,2129.25,805.05],[5211.6,2331.85,1567.65,888.9],[5627.2,1564.9,1761.95,1045.95],[4664.75,1943,2421.45,970.8],[5412.1,1571.85,2152.65,863.4],[5027.2,1997.3,1930.95,1044.55],[5844.05,1462.1,1860.3,833.55],[5297.9,1801.35,1973.75,927],[5220.15,2126.15,1611.4,1042.3],[5199.3,1690.95,2049.95,1059.8],[4014.5,2444.2,2628.15,913.15],[4358.4,2291.45,2275.25,1074.9],[4348.2,2082.55,2455,1114.25],[4140.1,2252.1,2465.35,1142.45],[4093.25,2307.65,2265.5,1333.6],[4115.4,2435.25,2225,1224.35],[4135.35,2184.95,2290.3,1389.4],[4869.25,1988.05,1686.3,1456.4],[4197.8,1991.3,2552.8,1258.1],[4773.5,2111.5,1777.05,1337.95],[4680.8,2318.05,1653.4,1347.75],[3687.25,2391.85,2309.05,1611.85],[3978.8,2157.8,2322.2,1541.2],[3277.35,2695.5,2536.95,1490.2],[3602.4,2165.3,2723.25,1509.05],[3360,2054.45,2862.75,1722.8],[3915.25,2112.55,2178.75,1793.45],[2961.9,3287.3,2365.2,1385.6],[3859.95,2516.1,2279.75,1344.2],[3477.7,2752.7,2315.5,1454.1],[4065.2,1971.85,2178.6,1784.35],[3148.05,2880.95,2535.15,1435.85],[2901.3,2217.8,2847.9,2033],[3934.3,1984.8,2277.35,1803.55],[3011.1,2466.1,2517.65,2005.15],[2956.55,2659.25,2698.45,1685.75],[2973.6,3051.7,2253.25,1721.45],[3340.45,2363.25,2343.7,1952.6],[2585.95,2490.7,2762.75,2160.6],[3167.9,2416.2,2192.1,2223.8],[3658.65,1858.55,2336.75,2146.05],[3378.05,2501.7,2387.45,1732.8],[3208.2,2114.7,2878.95,1798.15],[2787.95,2494.15,2561.4,2156.5],[2942.05,2897.65,2108.2,2052.1],[2778.6,2521.9,2684.35,2015.15],[2476.05,2958.6,2194.35,2371],[2279.75,2563.65,2517.55,2639.05],[2110.1,2201.35,3564.95,2123.6],[2334,3081,2553.05,2031.95],[2194.75,2702.3,2671.1,2431.85],[2576.2,2372.15,2275.85,2775.8],[2224.25,3261.95,1879.25,2634.55],[2213.85,2365.35,3292.8,2128],[1844.05,2491.6,2772.15,2892.2],[1897,2081.45,2732.65,3288.9],[1982.15,2090.95,2497.7,3429.2],[2377.9,2554.4,2352.55,2715.15],[2203.95,2612.35,2536,2647.7],[2129.15,2675.9,1618.4,3576.55],[2279.1,2548.75,2378.6,2793.55],[2219.5,2727.25,1994.65,3058.6],[2004.35,2574.45,2087.1,3334.1],[1863.85,2877.55,2101.15,3157.45],[2061.7,2595.8,3115.55,2226.95],[1748.35,1883.1,2214.55,4154],[1741.65,1806.9,2059.5,4391.95],[1639.6,2553.25,2199.9,3607.25],[1826.95,2492.15,2481.35,3199.55],[1997.85,2364.6,2100.4,3537.15],[1334.75,2744.55,2157.65,3763.05],[1451,2453.2,2023.8,4072],[1535.2,1897.05,2076.8,4490.95],[1669.75,2508.1,1801,4021.15],[1633.2,2332.35,1691.45,4343],[1284.25,2222.95,1820.1,4672.7],[1629.55,1769.8,2179.95,4420.7],[1571.55,2047.65,2129.85,4250.95],[1300.9,1661.85,2533,4504.25],[1321.2,2150.6,2092.75,4435.45],[1044.4,2091.7,1851.05,5012.85],[1390,2127.75,2385.9,4096.35],[1059.35,2108.45,2016.85,4815.35],[1334.05,2204.95,1844.4,4616.6],[1115,2218.15,2045.15,4621.7],[1240.35,2166.6,2039.7,4553.35],[1414.55,1919.2,1742,4924.25],[997.6,2595.95,1822.65,4583.8],[1261.8,2301.85,2304.65,4131.7],[1051.25,2207.05,2174.25,4567.45],[966.1,2020.45,2305.3,4708.15],[1152.05,2096.35,2296.2,4455.4],[696.4,1937.75,2009.95,5355.9],[915.85,2076.8,1596.05,5411.3],[1028.75,1842.9,1843.55,5284.8],[920.3,2194.8,2039.2,4845.7],[924.55,1851.05,1966.05,5258.35],[1208,1963.4,1803.5,5025.1],[1112.2,1469.1,1868.25,5550.45],[940.2,1919.7,1755.35,5384.75],[812.85,1769.5,1358.55,6059.1],[832.3,1796.95,1862.35,5508.4],[918.85,1661.5,1985.1,5434.55],[784.1,1760.9,2117.4,5337.6],[766.05,2386.9,1565.55,5281.5],[895.1,1775.4,2218.6,5110.9],[796.45,1260.05,1756.35,6187.15],[988.6,1663.25,1792.95,5555.2],[828.75,1494.45,1648,6028.8],[657.1,1760.2,1680.1,5902.6],[773.45,2262.05,1274.1,5690.4],[766,1184.15,1814.15,6235.7],[685.55,1822.2,1764.9,5727.35],[722.3,1755.6,1904.55,5617.55],[731.9,1564.5,1868.8,5834.8],[800,1778.05,1769.85,5652.1],[764.6,1481.75,1612.2,6141.45],[790.3,1605.1,1494,6110.6],[634.55,1460.15,1422.1,6483.2],[814.5,1838.3,1673.45,5673.75],[598.85,2142.6,1626.7,5631.85],[681.7,1753.35,1558.05,6006.9],[668.95,1777.95,1595.3,5957.8],[595.05,1787.3,1342.2,6275.45],[563.3,1716.6,1526.05,6194.05],[662.8,1356.6,1475.6,6505],[502.4,1095.2,1458.05,6944.35],[622.35,1601.05,1592.45,6184.15],[531,1613.7,1429.35,6425.95],[593.75,1455.7,1379.3,6571.25],[595.3,1311.8,1609.65,6483.25],[553.35,1384.15,1318.75,6743.75],[597.2,1682.4,1246.3,6474.1],[662.6,1394,1094.6,6848.8],[508.65,1601.85,1196.55,6692.95],[599.35,1352.5,1446.6,6601.55],[540.3,1384.75,1034.15,7040.8],[517.25,1602.75,1163.8,6716.2],[519.4,1396.45,1914.4,6169.75],[551.1,1538.3,1161.8,6748.8],[580.3,1036,1509.15,6874.55],[523,1604.55,1594.45,6278],[569,1264.3,1339.4,6827.3],[460.7,941.4,1314.9,7283],[515.1,1270.65,1477.4,6736.85],[553.65,993.45,1574.4,6878.5],[534.4,1417.3,1301.75,6746.55],[575.65,1251.25,1505,6668.1],[485.7,1274.05,1485.6,6754.65],[536.45,1243.85,1610.45,6609.25],[437.25,1599.65,1245.15,6717.95],[415.75,1173.15,1370.4,7040.7],[415.15,1323.75,1435.55,6825.55],[410.85,1220.85,1152.95,7215.35],[441.85,1298.2,1158.8,7101.15],[457.85,898.9,852.95,7790.3],[400.05,1162.8,1352.7,7084.45],[419.45,1302.4,1477.25,6800.9],[391.9,1372.3,1363.7,6872.1],[452.55,879.35,1446.85,7221.25],[350.4,1479.8,1189.05,6980.75],[422.65,1382.4,1300.4,6894.55],[415.85,1036.5,1314.25,7233.4],[412.9,1382.25,1411.95,6792.9],[507.5,1124.15,1253.45,7114.9],[369.5,890.55,1249.8,7490.15],[460.05,1163.25,1068.55,7308.15],[425.55,1353.15,1019.05,7202.25],[382.2,1441.65,1371.75,6804.4],[430.2,1258.05,1337,6974.75],[405.9,1061.5,1512,7020.6],[378.65,1214.65,1057.6,7349.1],[372.1,1075.5,1290.45,7261.95],[398.65,1243.65,1363.4,6994.3],[310.55,743.05,944.2,8002.2],[361.2,1199.55,1154.75,7284.5],[436.45,881.95,959.45,7722.15],[411.45,1021.55,1124.95,7442.05],[359.15,1164.75,1546.3,6929.8],[390.05,865.3,1078.85,7665.8],[339.7,1311.95,1153,7195.35],[373.5,684.25,998.7,7943.55]],[[5972.9,1692.9,1603,731.2],[6656.05,1409.35,1448.7,485.9],[6094.7,1684.9,1511.8,708.6],[6418.2,1478.65,1560.35,542.8],[5526.05,1433.7,2287.6,752.65],[6087.35,1307.7,1849.1,755.85],[5477.15,2170.3,1467.7,884.85],[5940.3,1441.55,1687.25,930.9],[6167.3,1400.3,1691.35,741.05],[5663.2,1921.55,1597.95,817.3],[6044.05,1422.4,1689,844.55],[5548.2,2226.5,1427,798.3],[5398.55,1480.15,2393.65,727.65],[6338.65,1497.85,1330.65,832.85],[5612.05,2143,1401.1,843.85],[5443.65,1707.75,1946.6,902],[6575.8,1225,1378.6,820.6],[5178.1,1926.3,2167.75,727.85],[5725.55,1494,1997.9,782.55],[5780.45,1586.7,1790.45,842.4],[5297.7,1968.15,1740.5,993.65],[6313.85,1290.6,1580.15,815.4],[5152,1465.45,2122.95,1259.6],[4683.6,2581.1,1826.4,908.9],[5324.75,1618.25,2148.35,908.65],[4756.95,2203.95,1924.25,1114.85],[4381.25,2535.15,2199.4,884.2],[4336.35,2475.85,1986.75,1201.05],[5617.9,1642.85,1607.45,1131.8],[4966.75,2256.5,1611.7,1165.05],[4721.75,1912.75,2167.1,1198.4],[4830.9,1929.7,2112.4,1127],[4683.8,1746.45,2554.05,1015.7],[3611.05,2602.5,2542.6,1243.85],[3772.6,3017.85,1951.5,1258.05],[4513.6,2219.8,2179.9,1086.7],[4161.15,2272.5,1920.75,1645.6],[4116.55,1999.05,2664.7,1219.7],[4187.05,2425.2,2321.55,1066.2],[4078.95,2776.3,2087.35,1057.4],[4303.1,2321.75,2092.4,1282.75],[3776.45,2368.45,2797.4,1057.7],[3935.55,2281.5,2613.1,1169.85],[3842.3,1999,2450.75,1707.95],[3773.8,1895.05,2928.85,1402.3],[3028.65,2777.25,2431.15,1762.95],[3366.75,2455.5,2371.05,1806.7],[3360.8,2900.25,1882.4,1856.55],[4017.05,2723.4,2072.35,1187.2],[3279,1851.4,3363,1506.6],[3230.25,2561.25,2842.3,1366.2],[4627.15,1782.2,1995.05,1595.6],[3797.9,2828.65,1772.85,1600.6],[3776.8,2441.55,1682.7,2098.95],[2972.5,3046.3,2088.2,1893],[3073.65,2700.35,2131.7,2094.3],[2921.65,3101.2,1620.4,2356.75],[3343.95,2506.4,2137.05,2012.6],[3422.5,2192.9,1981,2403.6],[3029.05,2524.6,2713.35,1733],[3008.45,2181.45,2833.95,1976.15],[3444.4,2511.9,1941.65,2102.05],[2560.5,2481.55,3031.15,1926.8],[2875.6,2679.6,2462,1982.8],[2986.15,2393.9,2960.8,1659.15],[2693.95,2322.4,2789.65,2194],[2696.35,2826.7,2340.3,2136.65],[3366.85,2409.35,2072.05,2151.75],[2853.35,2595.25,2162.3,2389.1],[2098.3,2202.4,2649.4,3049.9],[1966.05,2724.35,2477.1,2832.5],[2245.6,3090.2,2179.05,2485.15],[2422.35,2980,2712.9,1884.75],[2087.05,2709.55,2716,2487.4],[2066.2,1865.25,3206.65,2861.9],[1769.1,2280.65,2838.35,3111.9],[2183.3,2331.3,2998.05,2487.35],[1911.15,2629.85,2867.2,2591.8],[2031.8,2548.6,2911.8,2507.8],[1696.15,2185.6,2452.45,3665.8],[1583.85,2663.3,1937.8,3815.05],[1545.3,2787.8,2713.1,2953.8],[1657.75,2374.75,2122.75,3844.75],[1765.3,2271.65,2658.75,3304.3],[2054.45,1843,2577.55,3525],[1482.2,2395.75,2049.35,4072.7],[1894.95,2220.05,2212.2,3672.8],[1694.3,2687.7,2409.2,3208.8],[1302.25,2440.8,1929.8,4327.15],[1406.05,2465.8,2860.45,3267.7],[1711.8,2020.1,1875.4,4392.7],[1204.1,2619.25,2086.7,4089.95],[1235.35,2476.4,2297.95,3990.3],[1319.3,2256,1660.9,4763.8],[1679.75,2524.65,2414.7,3380.9],[1131.55,2059.7,2309.1,4499.65],[1372.25,2257.65,2259.65,4110.45],[1047.3,1794.9,2020.95,5136.85],[1149.6,2590.5,2124.5,4135.4],[1198.1,2174.8,1539.55,5087.55],[1233.45,2028.1,2028.2,4710.25],[1064.65,2556.95,2462.65,3915.75],[1088.1,2380.95,2641.7,3889.25],[993,2126.1,2351.05,4529.85],[1175,2264.5,1972.55,4587.95],[960.8,1938.5,2322.9,4777.8],[1174.1,2361.85,2385.6,4078.45],[961.4,2078.9,1444.05,5515.65],[1172.9,1509.7,2442.6,4874.8],[897.1,2260.7,2113.3,4728.9],[888.5,2150.95,2337.65,4622.9],[1115.1,2330.8,1997.95,4556.15],[964.7,1848.4,1961.55,5225.35],[943.2,1757.9,1950.1,5348.8],[921.4,2754.1,1931.5,4393],[714.35,1982.55,2370.4,4932.7],[945.45,1893.55,2164.45,4996.55],[812.3,2396.5,2592.9,4198.3],[1024.05,1560.95,1594.45,5820.55],[1154.1,1837.95,2123.7,4884.25],[882.65,1347.1,1827.95,5942.3],[950.1,2143.15,1634.45,5272.3],[858.1,1820.4,1500.35,5821.15],[773.3,1540.05,1693.35,5993.3],[744.8,2078.4,1679.85,5496.95],[779.5,1758.7,1572.8,5889],[798.25,1711.75,1827.45,5662.55],[831.8,1643.6,1672.65,5851.95],[784.4,1738.85,1498.55,5978.2],[753.45,1720.05,1395.1,6131.4],[538,1323.05,1292.5,6846.45],[658.15,1984.85,1912.25,5444.75],[729.2,1765.15,1692.6,5813.05],[603.25,1690,1877.5,5829.25],[615.6,1667.85,1409.65,6306.9],[693.05,2041.4,1586.25,5679.3],[611.8,1376.75,1957.6,6053.85],[675.55,1672.75,1863.55,5788.15],[646.45,1604.9,1707.3,6041.35],[519.45,1670.05,1306.85,6503.65],[589.9,1513.25,1422.15,6474.7],[666.9,1638.05,1239.1,6455.95],[638.3,1615.7,2432.4,5313.6],[628.1,1487.7,1861.85,6022.35],[492.45,1574.45,1697.3,6235.8],[584.25,1277.8,1761.25,6376.7],[524.3,1648.95,1462.05,6364.7],[504.5,1948.05,1336.05,6211.4],[542.55,1355.65,1170.1,6931.7],[617.1,1481.65,1344,6557.25],[599.4,1892.8,1780.1,5727.7],[629.7,1503.25,1465.5,6401.55],[728.7,1369.5,1562.45,6339.35],[507.15,1324.3,1604.9,6563.65],[488.4,1263.3,1369.3,6879],[494.7,1555.7,1307.5,6642.1],[539.45,1079.9,1501.8,6878.85],[570.5,1444.55,1398.65,6586.3],[610.45,1452.5,1505.5,6431.55],[498.65,1444.55,1299.2,6757.6],[432,1429.45,1295.9,6842.65],[484.95,1279.75,1449.1,6786.2],[478.95,1124.05,1063.05,7333.95],[423.35,1695.3,1009.5,6871.85],[401.15,1405.4,1232.25,6961.2],[469,1216.25,1269.5,7045.25],[452.55,874.5,1474.45,7198.5],[513.75,1318.8,1380.1,6787.35],[576.35,1141.45,1356.2,6926],[388.5,1286.65,1630.1,6694.75],[451.9,1746.15,1130.9,6671.05],[404.65,1701,1096.95,6797.4],[425.5,1121.6,1455.45,6997.45],[442.85,1005.35,1292.3,7259.5],[462.95,1091.15,1543.35,6902.55],[376.5,1318,939.7,7365.8],[396.55,1025.45,1359.65,7218.35],[361.25,1187.65,970.55,7480.55],[406.75,1264.35,943.25,7385.65],[393.7,1240.2,1870.15,6495.95],[356.3,793.8,1026.5,7823.4],[439.55,1039.3,1114.8,7406.35],[405.4,1107.7,1014.45,7472.45],[402.9,1465.6,989.1,7142.4],[351.35,1418.45,1175.3,7054.9],[414.15,1143.4,976.25,7466.2],[413.6,1099.25,1339.85,7147.3],[391.55,1327.75,1260.65,7020.05],[376.5,1043.55,1170.85,7409.1],[321.7,958,1126.6,7593.7],[397.35,1101.75,932.1,7568.8],[390.85,803.85,1338.5,7466.8],[353.45,990.55,849.65,7806.35],[335.45,1006.35,794.1,7864.1],[352.95,1016.45,1360.4,7270.2],[375.6,1026.55,1109.55,7488.3],[359.35,1530.55,1062.7,7047.4],[318.75,1050.2,1305.65,7325.4],[326.35,1026.95,700.3,7946.4],[332.65,1488.2,924.15,7255]],[[6149.55,1655.25,1579.15,616.05],[4711.6,1976.5,2685.6,626.3],[6083.15,1464.2,1775,677.65],[6291.9,1485.4,1417.95,804.75],[5542.4,1676.25,2094.3,687.05],[5751.85,1643.5,1910.5,694.15],[5975.1,1504.2,1828.75,691.95],[5488.05,2221.15,1410,880.8],[5176.8,1735.65,2293.55,794],[6019.6,1669.55,1514,796.85],[6139.8,1648.9,1453.1,758.2],[5781,1600.3,1797.15,821.55],[5532.65,2001.35,1850.4,615.6],[5621,1743.8,1779.45,855.75],[4976.6,1943.15,2096.15,984.1],[5636.25,1612.2,1912.4,839.15],[5154.6,1745.1,2066.1,1034.2],[5266.65,1641.4,2171.55,920.4],[5782.3,1848.1,1639.9,729.7],[5340.2,1740.8,2026.55,892.45],[4601.8,2061.5,2423.2,913.5],[5339.6,1842.6,1957.8,860],[5043.15,1768.5,2399.15,789.2],[5483.7,2216.1,1512.4,787.8],[4903,1900.8,2144.85,1051.35],[5052.05,2209.4,1711.45,1027.1],[4258.85,2346.15,2438.65,956.35],[4617.35,2174.35,2069.25,1139.05],[5407.7,1939.15,1705.5,947.65],[5258.2,1756.35,1964.65,1020.8],[4075.6,2540.25,2450,934.15],[4371.75,1942.8,2680.1,1005.35],[4508.25,2002.35,2199.15,1290.25],[4105.5,2064.7,2638.8,1191],[4517.9,1995.85,2369.25,1117],[4993.1,2261.25,1468.7,1276.95],[5048.6,1742.8,2081.1,1127.5],[4585.35,1694.9,2348.3,1371.45],[3241.5,2737.65,2492.35,1528.5],[3276.8,2653.65,2972.3,1097.25],[4481.1,2370.95,1906.3,1241.65],[3931.55,2052.7,2370.85,1644.9],[4187.05,2337.75,1692.2,1783],[2932.95,3095.75,2702.4,1268.9],[3169.55,2634.4,2411.4,1784.65],[3502.9,2312.85,2904.8,1279.45],[2991,2833.05,2687.05,1488.9],[3594.5,2564.4,2308.5,1532.6],[3733.2,2049.05,2276.35,1941.4],[3567.9,2137.5,2593.1,1701.5],[4310.05,1854.05,2311.2,1524.7],[3325.1,2725.2,1946.85,2002.85],[3148.3,2560.9,2442.95,1847.85],[2585.95,2585.25,2430.85,2397.95],[2771.85,2637.05,3049.2,1541.9],[3809.35,2401.05,2073,1716.6],[3281.9,2548.85,2586.85,1582.4],[2775.85,2336,2843.05,2045.1],[2937.45,2993.4,2295.45,1773.7],[2919.4,2628.1,2283.1,2169.4],[2668.9,2852.75,2632.05,1846.3],[2887.15,2826,2293.1,1993.75],[2986.8,1909.05,2518.35,2585.8],[2633.8,2510.75,2629.75,2225.7],[2171.2,2560.45,2534.5,2733.85],[2259.65,2421.5,2602.55,2716.3],[3106.55,2716.95,1886.8,2289.7],[2890.2,2037.85,2464,2607.95],[2229.15,3060.2,1868.2,2842.45],[2251.4,2691.3,3036.05,2021.25],[2846.5,2476.85,2429.15,2247.5],[2311.8,2707.4,2795.2,2185.6],[2290.6,2830.05,2229.15,2650.2],[2287.1,2514.15,2205.7,2993.05],[2159.55,2092.65,2331.05,3416.75],[1583.05,2268.7,2916.3,3231.95],[1791.45,2334.5,2432.6,3441.45],[1739.3,2585.9,2177.7,3497.1],[2060.95,2073.55,2854.8,3010.7],[1721.4,2268.35,2265.1,3745.15],[1537.9,2712.75,2081.6,3667.75],[1829.2,2194.35,2660.7,3315.75],[2017.55,1902.7,3386.8,2692.95],[1863.65,2424.2,2311.65,3400.5],[1378.05,2153.45,2932.85,3535.65],[1810.95,2504.05,2478.45,3206.55],[1767.05,2168.3,2398.85,3665.8],[1573.5,1917.6,2180.7,4328.2],[1687.35,2044.8,2773.8,3494.05],[1352.95,1839.5,2312.45,4495.1],[1428.1,2193.7,2041.6,4336.6],[1565.45,2472,1868.8,4093.75],[1708.4,2218.8,2395.1,3677.7],[1340,1682.9,2032.55,4944.55],[1207.25,2273.75,2143.75,4375.25],[1243.55,2876.45,1702.6,4177.4],[1617.05,2045.45,1430,4907.5],[1402.9,2935.2,2525.8,3136.1],[1201.3,2235.35,2295.1,4268.25],[1073.4,2440.45,2259.55,4226.6],[889.75,1919.6,1631.3,5559.35],[1071.2,2495.35,2034.85,4398.6],[938.95,1950.45,2057.65,5052.95],[1098.6,1549.8,2286.3,5065.3],[1085.35,2012.95,2238.5,4663.2],[1141.7,1518,2235.5,5104.8],[1162.8,1629.75,1831.25,5376.2],[1105.65,2041.45,2345.8,4507.1],[876.85,2416.95,2119.9,4586.3],[1018.55,1738.8,1909,5333.65],[899.75,1909.6,2093.4,5097.25],[1090.3,2041.6,1627.35,5240.75],[1117.05,2135.6,2270.95,4476.4],[932.6,1653.65,1861.75,5552],[921.15,1669.4,1668.4,5741.05],[1068.65,1792.05,1872.25,5267.05],[915.95,2144.9,2048.35,4890.8],[1021.8,1380.6,1521.1,6076.5],[790.35,1479,1671.75,6058.9],[877.1,1180.05,1572.1,6370.75],[816.65,1833.25,2006.1,5344],[762.4,1603.75,1633.3,6000.55],[783.6,1537.9,1676.05,6002.45],[705.25,1470.85,1783,6040.9],[930.7,1486.95,1658.8,5923.55],[648.75,1778.75,1724.75,5847.75],[779,2143.75,1761.25,5316],[692.2,1482.2,1517.75,6307.85],[712.6,1487.7,1691.9,6107.8],[620.75,1595,1780.75,6003.5],[879,1718.4,1445.65,5956.95],[665.8,2037.3,1479.6,5817.3],[760.2,1390.85,2025.45,5823.5],[789.1,1627.3,1637.3,5946.3],[598.85,1641.15,2064.6,5695.4],[531.1,1303.65,1367.9,6797.35],[660.55,1819.05,1401.5,6118.9],[613.25,1373.85,1429.1,6583.8],[577.8,1657.45,1994.55,5770.2],[532.3,1275.6,1756.25,6435.85],[488.8,1825.05,1328.6,6357.55],[586.2,1744.65,1375.05,6294.1],[690.6,2006.6,1467.5,5835.3],[530.45,1983.25,1717.05,5769.25],[477.55,1604.65,1262.95,6654.85],[652.35,1034.2,1406.4,6907.05],[613.7,1116.5,1340.6,6929.2],[616.45,1601.4,1688.85,6093.3],[541.6,1061.05,1235.5,7161.85],[583.25,1544.7,1596.25,6275.8],[504.9,1672.05,1434.15,6388.9],[502.5,1557.55,1523.2,6416.75],[572.9,1513.3,1170.45,6743.35],[576.75,1539.05,1236.75,6647.45],[408.4,1318.15,1329.45,6944],[425.65,1085.2,911.2,7577.95],[458.2,1280.1,1498.1,6763.6],[458.1,1421.25,1186.35,6934.3],[415.3,1086.35,1282,7216.35],[533.75,1157.45,1300.05,7008.75],[492.25,1124.25,1482.1,6901.4],[504.95,1355.7,1123.15,7016.2],[521.6,1288.35,1348.05,6842],[531.95,1341.75,1333.55,6792.75],[485.35,1085.55,1218.55,7210.55],[531.6,1323.45,1093.15,7051.8],[449.05,1380.6,1467.2,6703.15],[515.3,1175.85,1078.85,7230],[471,1272.5,888.2,7368.3],[416.7,1301.6,861.75,7419.95],[463.05,1025.2,1256.7,7255.05],[502.85,1392.65,1330.35,6774.15],[449.6,1189.8,1266.65,7093.95],[378.25,996.2,1482.1,7143.45],[437.7,994.15,1127.45,7440.7],[373.5,1080.65,1060.3,7485.55],[361.25,1285.15,864.7,7488.9],[403.7,1287.3,958.55,7350.45],[387.15,986.75,1226,7400.1],[373.15,1092.35,1158.1,7376.4],[487.55,1094.6,996.65,7421.2],[408.2,975.75,1216.8,7399.25],[377.3,1018.75,1245.95,7358],[413.55,1384.9,864.35,7337.2],[404.8,1182.9,1161.15,7251.15],[374.9,1003.65,1466.65,7154.8],[415.6,1106.25,1021.3,7456.85],[409.65,826.35,1030.95,7733.05],[341.25,1052.25,1205,7401.5],[315.85,1215.9,1164.35,7303.9],[354.05,1073.25,1228.05,7344.65],[386,1244.4,947.75,7421.85],[317.3,1062.4,958.7,7661.6],[403.8,877.35,940.35,7778.5],[305.9,1226.95,878.7,7588.45],[333.5,967.85,1027.8,7670.85],[330.85,656.55,891,8121.6],[344.35,1081.8,1019.85,7554],[318.75,808.6,1219.7,7652.95],[279.75,1440.45,856.3,7423.5]],[[5962.8,1841.85,1483.45,711.9],[6282.05,1346.25,1733.6,638.1],[6937.1,1212,1275.55,575.35],[6129.7,1521.7,1793.4,555.2],[6561.85,1443.4,1425.25,569.5],[6622.85,1340.45,1400.25,636.45],[6159.35,1436.85,1707.75,696.05],[6328.7,1305.45,1628.65,737.2],[5616.2,1649.05,2074.25,660.5],[5839.15,1888.9,1577.4,694.55],[5732.35,1915.85,1657.05,694.75],[5803.9,1451,2098.85,646.25],[5492.95,1758.5,2034.35,714.2],[5360.55,1817.8,1871.7,949.95],[6043.45,1777.9,1422.75,755.9],[5310.2,1901.7,2050.05,738.05],[5530.75,1821.15,1977.95,670.15],[5631.7,2047.05,1629.05,692.2],[5370,1852.25,1977.1,800.65],[4745,2214.6,2197.25,843.15],[5172.6,2030.9,2039.4,757.1],[5553.35,1688.95,1768.75,988.95],[5287.3,2064.4,1720.3,928],[5453.75,1901.05,1621.3,1023.9],[4860.3,2354.65,1885.05,900],[4739.05,1692.2,2521.6,1047.15],[4457,1979,2214.5,1349.5],[4662.15,1861.35,2302.6,1173.9],[4266.85,2445.7,2250.35,1037.1],[5154.65,1926.55,1644.2,1274.6],[5680.3,1688.2,1684.55,946.95],[4072.5,2475.85,2094.25,1357.4],[4850.9,1983.7,2059.4,1106],[5000.05,1757.7,2003.6,1238.65],[4665.1,2771.25,1576.9,986.75],[4581.2,1933.4,2237.8,1247.6],[3661.4,2658.05,2382.9,1297.65],[4712.25,2041.95,1769.05,1476.75],[4558.45,2318.8,2112.5,1010.25],[5028.65,2167.35,1766.65,1037.35],[3334.25,2197.95,2905.6,1562.2],[3988.1,2259.85,2327.75,1424.3],[4533.7,1709.25,2167.55,1589.5],[3693.65,2393.8,2511.85,1400.7],[4265.25,2274.8,2297.5,1162.45],[3419.9,2535.85,2587,1457.25],[3633.95,2263.85,2738.35,1363.85],[3747.9,2292.1,2321.25,1638.75],[4339.85,2006.85,1814,1839.3],[3511.05,2040.75,2577.55,1870.65],[3156.65,1935.6,2712.55,2195.2],[3383.9,2229.25,2669,1717.85],[2877.4,3323.35,2637.95,1161.3],[3751.95,2539.95,2207.65,1500.45],[3484.5,2535,1994.4,1986.1],[3584.3,2506.55,2105.3,1803.85],[3776.65,2236.7,2401.65,1585],[2911.45,2324.45,2773.7,1990.4],[3307.9,2566.7,2505,1620.4],[3370.7,2173.05,2643.25,1813],[3057.55,2837.95,2588,1516.5],[2943.75,1934.3,3181.75,1940.2],[2844.4,2706.05,2412.85,2036.7],[2986.95,2333.7,2415.45,2263.9],[2638.9,3029.4,2363.25,1968.45],[2024.3,2796.7,2574.05,2604.95],[2003.6,3606.05,2247.5,2142.85],[2364.15,2731.15,2484.4,2420.3],[2544.95,2105.3,2224.75,3125],[3023.7,1577.95,2818.7,2579.65],[2071.65,2435.85,2712,2780.5],[2496.55,2726.7,3045.75,1731],[2067.35,2603.1,2247.25,3082.3],[2224.65,2838.4,2608.3,2328.65],[1959.5,2524.35,2606.95,2909.2],[2488.75,2238.95,2081.85,3190.45],[2012.65,2817.8,1946.35,3223.2],[1987.55,2429.55,1936.05,3646.85],[1891.55,2632.35,2529.2,2946.9],[2202.6,2733.5,2104.7,2959.2],[1956.4,1902.15,2500.05,3641.4],[2849.65,1570.55,2377.15,3202.65],[2000.25,2783.4,2090.4,3125.95],[1458.95,3252.05,2095.9,3193.1],[1635.6,2499.5,3003.85,2861.05],[1495.35,3317.25,2497.45,2689.95],[1718.2,2532.85,2748.15,3000.8],[1457.4,2440.4,2076.6,4025.6],[1593.3,2952.65,2248.45,3205.6],[1378.9,2464.7,2004.9,4151.5],[1478.2,2569.75,2638.35,3313.7],[1395.35,2690.05,2312.35,3602.25],[1419.05,2525.55,2074.3,3981.1],[1258.95,2269.3,2186.6,4285.15],[1887.25,2060.85,2096.5,3955.4],[924.7,2023.55,2405.35,4646.4],[1180.55,1822.7,2173.15,4823.6],[1091,2124,1984.35,4800.65],[1089,2733.55,2122.1,4055.35],[1189.45,1844.05,2654.15,4312.35],[991.2,1945.2,1772.85,5290.75],[1106.25,2073.95,2077.25,4742.55],[1352.5,2056.15,2132.4,4458.95],[1209.65,2185.2,2106.25,4498.9],[1227.65,2380.05,2004.9,4387.4],[1048.15,2374.05,2193.85,4383.95],[1068,2459.25,2178.75,4294],[1033.85,2206.8,1705.75,5053.6],[1171.55,2280.2,2187.6,4360.65],[991.45,1565.55,1696.35,5746.65],[1070.65,1851.5,2062.7,5015.15],[1012.85,2110.4,1774.25,5102.5],[874.45,2436.05,1847.45,4842.05],[853.5,2632.95,2393.35,4120.2],[947.8,1925.3,2448.5,4678.4],[770.85,2229.9,2405.75,4593.5],[915.55,1954.15,2059.7,5070.6],[767.2,2347.7,1957.2,4927.9],[916.25,1907.25,1811.6,5364.9],[809.15,1850.95,2075.1,5264.8],[1087.4,1601.8,1782.55,5528.25],[801.15,1970.8,1392.9,5835.15],[706.9,1243.6,1749.95,6299.55],[846.95,1806.35,1672,5674.7],[651.45,1568.5,1491.05,6289],[948.25,1156.75,1868.5,6026.5],[580.95,2410.25,1855.75,5153.05],[573.2,1286.35,1402.75,6737.7],[733.85,1632.45,1991.2,5642.5],[743.1,1837.65,1611.6,5807.65],[826.35,1839.4,1565.2,5769.05],[759.75,1559.5,1448.55,6232.2],[688.45,1117.8,1522.3,6671.45],[681.1,1622.3,1820.55,5876.05],[611.2,1395.3,1479.4,6514.1],[600.35,1238.1,1448.7,6712.85],[646.35,1365.45,1952.55,6035.65],[589.15,1185.15,1437.7,6788],[718.85,1594.9,1417.1,6269.15],[643.85,1682.05,1415.6,6258.5],[580.9,1365.4,1253.5,6800.2],[556.95,1427.35,1759.7,6256],[539.3,1403.15,1887.75,6169.8],[533.2,1213.45,1335.5,6917.85],[604.1,1638.9,1405.55,6351.45],[530.6,1711.1,1672.55,6085.75],[586.75,1580.35,1197.9,6635],[479.25,2121.6,1565.8,5833.35],[572.1,1427.85,1377.35,6622.7],[493.3,1334.35,1168.8,7003.55],[600.55,1449.1,1797.4,6152.95],[500.65,1058.35,996.3,7444.7],[491.55,1414.1,1232.3,6862.05],[520.45,1520.35,1302.75,6656.45],[536,1885.25,1506.05,6072.7],[509.1,1321.75,1318.45,6850.7],[462.2,1393.65,960.4,7183.75],[462.5,1108.45,1257.55,7171.5],[495.2,1021.9,1117.1,7365.8],[413.45,1474.7,1385.4,6726.45],[596.75,1346.05,1372.4,6684.8],[346.95,1200.3,1140.9,7311.85],[484.9,1605.4,1564.1,6345.6],[397.9,1139.55,993.75,7468.8],[385.05,1051.45,1463.55,7099.95],[403.1,1118.05,1336.3,7142.55],[515.55,958.45,1415.25,7110.75],[438.75,1008.4,1620.2,6932.65],[384.15,1103.5,1515.3,6997.05],[511.7,1045.5,1150.65,7292.15],[396.35,1184.9,1134.1,7284.65],[384.6,1349.25,1358.3,6907.85],[436.7,1093.35,1559.2,6910.75],[401.25,1226.7,1392.8,6979.25],[387.15,1555.35,1114.95,6942.55],[459.35,1718.85,1223.55,6598.25],[395.6,1138.7,1172.45,7293.25],[402.45,954.5,1157.4,7485.65],[354.85,1417.5,1290.05,6937.6],[344.6,862.2,832.45,7960.75],[309.3,893.15,1047.45,7750.1],[367.65,745.05,1051.35,7835.95],[354.8,894.3,1201.7,7549.2],[333.95,858.15,791.2,8016.7],[445.75,874.45,1185.85,7493.95],[329.6,909.8,1152.3,7608.3],[312.45,1080.55,1298.45,7308.55],[350.7,1115.8,1043.5,7490],[298.9,884,891.6,7925.5],[298.5,960.45,1380.55,7360.5],[408.35,1142.6,878.25,7570.8],[309.1,1186.95,1136.15,7367.8],[339.85,709.85,1173.3,7777],[320.15,977.3,1208.15,7494.4],[350.55,896.25,919.3,7833.9],[297.7,1019.8,1006.75,7675.75],[374.3,840.45,734.45,8050.8],[308.45,1111.5,843,7737.05],[387.55,906.65,789.45,7916.35],[318.85,1116.2,1066.1,7498.85]],[[6868.5,1249.65,1247.8,634.05],[6088.85,1829.4,1531.35,550.4],[6902.75,1149.85,1190.05,757.35],[5639.85,1701.1,2010.95,648.1],[5701.75,1780.6,1854.1,663.55],[6694.5,1329.5,1311.3,664.7],[5637.05,1567.7,2051.65,743.6],[6452.7,1667.95,1334.25,545.1],[5158.05,2001.95,1995,845],[5788.1,1625.35,1691.9,894.65],[6254.7,1605.05,1319.15,821.1],[6131.65,1652.4,1610.85,605.1],[4910.7,2004.3,2378.25,706.75],[5862.3,1648.4,1758.35,730.95],[6065.35,1650.95,1633.65,650.05],[5691.4,1651.3,1899.65,757.65],[6319.5,1696.8,1289.95,693.75],[6130.6,1605.2,1550.75,713.45],[5861.05,1430.1,1821.8,887.05],[5967.8,1571,1711.75,749.45],[5511.25,1907.6,1814.1,767.05],[5032.95,2072.2,2029.15,865.7],[5256.85,2071.2,1683.85,988.1],[5653.75,1684.85,1691.55,969.85],[5304.05,1740.15,2095.1,860.7],[5527.25,1964.35,1694.4,814],[5034.85,2184.25,1984.7,796.2],[5341.45,1787.65,1950.2,920.7],[4814.6,2045.15,2273.45,866.8],[4716.45,1869.15,2363.2,1051.2],[4775.45,2070,1942.55,1212],[3784.95,2932.5,2341.8,940.75],[4590.5,2246.8,2026,1136.7],[4645.7,2034.35,2305.55,1014.4],[4973,2383.7,1706.15,937.15],[4552.25,2375.85,1980.6,1091.3],[4576.8,1763.35,2121.6,1538.25],[4411.4,1890,2498.55,1200.05],[5365.15,1886.75,1658.8,1089.3],[4027.1,2395.45,2303.1,1274.35],[4768.75,2380.25,1628.7,1222.3],[4394.45,2012.75,2303.7,1289.1],[4367.6,2361.3,1941.8,1329.3],[4293.3,2368.35,1993.5,1344.85],[4013.35,2525.4,2133.25,1328],[3866.9,2246.25,2369.85,1517],[3868.75,2228.7,2507.1,1395.45],[3931.65,2016.25,2786.25,1265.85],[3840.8,1938.3,2729.9,1491],[3356.3,2138.5,2913.45,1591.75],[3706.45,1694.45,2807.1,1792],[3735.75,1909.65,2652.2,1702.4],[3640.2,2146.85,2273.25,1939.7],[3455.75,2160.6,2584.5,1799.15],[3053.3,2644.2,2615.65,1686.85],[3492.45,2286.7,2592.25,1628.6],[3152.85,2210.1,2507.1,2129.95],[2819.8,2685.95,2626.1,1868.15],[2961.95,2522.4,2237.9,2277.75],[3055.55,2889.85,2176.15,1878.45],[3691.75,2268,2323.05,1717.2],[2812.6,2604.75,2023.25,2559.4],[2465.8,1961,2769.95,2803.25],[2929.95,2377.05,2680.3,2012.7],[2467.7,2034.4,2599,2898.9],[3204.7,1778.35,2159.5,2857.45],[2200.1,2684.2,2873.45,2242.25],[2824.2,2305.55,2193.65,2676.6],[1867.65,3308.4,2823.35,2000.6],[2271.4,1933.45,2506,3289.15],[1877.75,3241.2,2617.9,2263.15],[2191.65,2572.35,2276.75,2959.25],[2239.3,2541.85,2346.1,2872.75],[1957.55,2231.8,2181.7,3628.95],[2198.6,2445.8,2398.95,2956.65],[2239.45,2172.85,2598.85,2988.85],[2041.4,2637.85,2007.35,3313.4],[2178.35,2391.15,2360.5,3070],[1789.6,2539.45,2631.95,3039],[1865.8,2373.45,2177.7,3583.05],[1514.05,2451.1,2341.9,3692.95],[1674.35,2080.55,2112.15,4132.95],[1766.45,2086.85,2662.1,3484.6],[1711.5,2620.05,2671.95,2996.5],[1875,1971.85,2576.1,3577.05],[1717.45,2132.8,2068,4081.75],[1404.3,2201.8,2446.2,3947.7],[1727.5,2412.9,1968.35,3891.25],[1574.65,2006.55,3218.55,3200.25],[1505.8,2146.7,2047,4300.5],[1273.2,2661.75,2333.8,3731.25],[1355,1876.85,2045.75,4722.4],[1416.3,1863.95,1555.95,5163.8],[1240.55,2596.05,2047.2,4116.2],[1245.45,2183.55,2385,4186],[1271.75,2219.05,1986.5,4522.7],[1305.7,1366.75,2478.9,4848.65],[993.05,2453.4,2776.35,3777.2],[1156.45,1556.25,2247.6,5039.7],[978.75,2022.95,2345.55,4652.75],[955.55,2950.55,2140.1,3953.8],[1239.85,1763.7,1784.95,5211.5],[1033.65,2161.1,1785.55,5019.7],[1088.8,2807.15,2382.75,3721.3],[1109.95,2411.85,1818.75,4659.45],[1087.5,2215.55,2434.45,4262.5],[1112.2,2204.45,2227.2,4456.15],[1086.25,2459.4,1992.8,4461.55],[953.35,2248.4,1781.8,5016.45],[881.65,1966.75,1542.8,5608.8],[909.6,2103.8,2183.1,4803.5],[797.55,1923.2,1776.4,5502.85],[842.05,1585.25,1626.2,5946.5],[812.55,2307.75,2409,4470.7],[947.5,2292.85,1649.25,5110.4],[783.4,2028.55,1686.75,5501.3],[737.6,1528.7,1992.7,5741],[792.75,1823.9,1986.5,5396.85],[742.8,1821.55,1904.15,5531.5],[736.05,1671.75,1627.5,5964.7],[767.9,1790.15,1422.15,6019.8],[732.1,1871.65,1622.35,5773.9],[671.35,1720.95,1546.2,6061.5],[724.3,1979.1,1912.65,5383.95],[605.9,1592.25,2061.65,5740.2],[618.35,1982.65,1543.05,5855.95],[747.8,1872.85,1598.45,5780.9],[693.1,1408.05,1423.3,6475.55],[701.05,1773.35,1522.05,6003.55],[721,1634.15,1724.65,5920.2],[747.85,1238.65,1670.2,6343.3],[615.8,1634.1,1298.75,6451.35],[515.8,1633.25,1478.8,6372.15],[601.9,1332.4,1585.75,6479.95],[580.1,1438.1,1842.2,6139.6],[520.55,1638.6,1161.4,6679.45],[453.15,1672.65,1264.85,6609.35],[549.55,1379.8,1535.75,6534.9],[640.7,2238.3,1280.5,5840.5],[449.3,1620.3,1162.85,6767.55],[621.3,1977.45,1364.75,6036.5],[541,1277.1,1643.45,6538.45],[584.65,1170.25,1513.75,6731.35],[517.4,1895.3,1698.65,5888.65],[501.7,975.45,1201.5,7321.35],[528.45,1376.65,1512.9,6582],[434.95,1419.4,1654.3,6491.35],[473.15,1511.8,1331.75,6683.3],[491.6,1304.95,1383.45,6820],[464.25,1147,1288.55,7100.2],[413.6,1275.6,1176.1,7134.7],[548.2,1360.95,1494.35,6596.5],[500.5,1534.85,1443.4,6521.25],[501.45,1499.95,1269.45,6729.15],[418.65,1199.1,999.15,7383.1],[358.55,992.3,1254.05,7395.1],[454.95,1197.45,976.35,7371.25],[422,1231.65,1581.15,6765.2],[457,1297.3,1370.95,6874.75],[431.7,896.4,1245.85,7426.05],[399.6,1034.6,1275.75,7290.05],[447.95,1148.2,1424.7,6979.15],[440.5,1267.05,923.9,7368.55],[439.65,1320.45,1265.1,6974.8],[459.9,886.65,1185.4,7468.05],[421.15,1285.25,1387.6,6906],[428.05,1197.5,1291.2,7083.25],[424.95,974,1316.25,7284.8],[416.85,1439.9,1223.95,6919.3],[449.8,1163.05,1241.9,7145.25],[361.8,1204.2,1696.7,6737.3],[442,1331.15,918,7308.85],[340.8,1036.4,1095,7527.8],[339.1,1135.45,886.65,7638.8],[404.65,1361.85,1165.4,7068.1],[326.75,1233,1291.05,7149.2],[279.2,1363.25,1147.8,7209.75],[410.75,988.3,1379.1,7221.85],[353.7,1018.5,1115.8,7512],[365.25,1195.45,1163.2,7276.1],[333.8,1147.85,870.55,7647.8],[361.4,915.8,1237.65,7485.15],[313.3,1080.65,1144.6,7461.45],[431.55,864.6,1132.45,7571.4],[387.75,999.45,1180,7432.8],[350.4,1017.75,1270.75,7361.1],[331.95,1243.4,1409.6,7015.05],[336.65,782.1,1082.65,7798.6],[393.35,1158.45,977.8,7470.4],[359.8,1023.55,1062.85,7553.8],[331.35,887.15,1335.5,7446],[363.3,1217.65,1020.15,7398.9],[352.5,1038.75,1053.5,7555.25],[356.75,849.5,993.65,7800.1],[351.5,994.55,1047.1,7606.85],[317.2,1048,763.6,7871.2],[329.5,1002.95,960.95,7706.6],[281.25,1047.25,986.6,7684.9],[279.8,974.4,893.35,7852.45],[344.2,1279.5,1086.5,7289.8]],[[6062.5,1389.1,1933.4,615],[6231.45,1434.75,1741.6,592.2],[6483.5,1388.35,1610.7,517.45],[6684.35,1362.3,1327.6,625.75],[6708.6,1356.8,1367.05,567.55],[6320.8,1458.55,1659.45,561.2],[6512.95,1586.35,1300.15,600.55],[6791.15,1287.55,1308.4,612.9],[5000.55,2089.55,2198.95,710.95],[5741.4,1722.9,1766.8,768.9],[5778.25,1893.85,1771.9,556],[6101.95,1669.7,1327.3,901.05],[5980.85,1913.8,1409.4,695.95],[5667.4,1542.05,2081.75,708.8],[5411.6,1936.35,1886.3,765.75],[5346,1799.95,1990.8,863.25],[5246.4,2037.55,1983.8,732.25],[6169.75,1400.1,1720.25,709.9],[5462.85,1624.8,2054,858.35],[5841.25,2009.1,1519.9,629.75],[5682.25,2130.8,1558.75,628.2],[5932.05,1490.9,1806.25,770.8],[5563.35,2195.85,1464.2,776.6],[5907.2,1732.9,1331.15,1028.75],[5117,2074.25,1966.3,842.45],[5293.65,1888.65,1984.1,833.6],[4942.15,2122.15,1895.85,1039.85],[5228.8,1739.9,1948.6,1082.7],[4877.4,1884.85,2307.6,930.15],[5437.2,1815.4,1845.25,902.15],[5082.95,2400.05,1580.35,936.65],[4975.45,2210.8,1799.75,1014],[3971.3,2331.7,2581.15,1115.85],[4828.15,2153.35,1921.6,1096.9],[4686.05,2429.65,1913.8,970.5],[4838.2,2174.4,1762.85,1224.55],[4028.8,2612.65,1929.5,1429.05],[4707.35,2280.1,1852.8,1159.75],[4529.75,1966.5,2379.85,1123.9],[4458.7,2071,2280.65,1189.65],[5178.05,1650.15,2096.15,1075.65],[4712.6,2398.5,1822.3,1066.6],[3861.2,2725.25,2059.25,1354.3],[4515.05,2054.05,1967.45,1463.45],[3328.3,3078.85,2055.2,1537.65],[4642.1,1963.5,2002.9,1391.5],[3176.1,2537.85,2246.15,2039.9],[3560,2425.4,2042.75,1971.85],[3630.65,2473.35,2502.5,1393.5],[3374.35,2765.25,2413.55,1446.85],[3345.85,2029.45,2670.9,1953.8],[2819.55,2295.15,3331.55,1553.75],[3886.05,1986.85,2409.05,1718.05],[3599.6,2285.65,2142.25,1972.5],[3517.65,2329.45,2501.65,1651.25],[2842.85,2232.9,2610.45,2313.8],[3894,2247.7,2179.25,1679.05],[3496.7,2986.05,1591.85,1925.4],[2926.8,2556.65,2486.8,2029.75],[2916.25,2308.6,2639.45,2135.7],[2889.85,3126.6,2127.85,1855.7],[2685.75,2666.65,2503.85,2143.75],[2554.85,2810.45,2615.8,2018.9],[3040.7,2561.3,2252,2146],[2738,2285.25,2750.65,2226.1],[2051.95,2951.05,2603.5,2393.5],[2313.75,2432.85,1832.15,3421.25],[2844.3,2195.1,2204.1,2756.5],[2525.45,2719.4,2296.3,2458.85],[2230.35,2457.55,2128.95,3183.15],[2370.45,2812.5,2221.5,2595.55],[2055.55,3016.15,2165.65,2762.65],[2123.7,3346.7,1825.05,2704.55],[2118.9,2677.55,2601.65,2601.9],[2028.45,2190.7,3180.15,2600.7],[2063.3,2522.25,2137.8,3276.65],[1690.15,2339.9,3077.65,2892.3],[2252.3,1528.2,3089.55,3129.95],[1287.55,2550.75,3080.05,3081.65],[2017.15,1963.05,2425.3,3594.5],[2018.05,2886.75,1679.3,3415.9],[2007.25,2700.8,2667.45,2624.5],[1643.5,2162.4,1973.65,4220.45],[1757.8,2535.3,2597.55,3109.35],[1387.6,2051.7,2943.65,3617.05],[1829.9,2398.9,1961.5,3809.7],[1389.7,2264.2,2020.05,4326.05],[1219.3,2500.55,2871.05,3409.1],[1343.35,2298.85,2848.4,3509.4],[1573.4,2831.05,2497.95,3097.6],[1520.3,1894,2168.65,4417.05],[1406.85,2882.75,2403.65,3306.75],[1175.9,2212,1569.15,5042.95],[1186.35,2425.55,2279.8,4108.3],[1543.5,2093.45,1678.2,4684.85],[1360.1,2158.4,2288.7,4192.8],[1518.8,2372.15,2532.35,3576.7],[1013.95,2008.25,2381.3,4596.5],[1067.05,2279.2,2253.95,4399.8],[999.65,2151.85,2435.65,4412.85],[934.65,2283.3,2059.65,4722.4],[1238.2,2072.35,2341.65,4347.8],[896.2,1805.5,1818.8,5479.5],[1179.65,2111.45,2005.8,4703.1],[789,1878.45,2204.95,5127.6],[922.4,1647.8,1634.2,5795.6],[993.2,1678.5,1742.9,5585.4],[797.85,2031.95,1836.35,5333.85],[953.25,2205.9,2429.65,4411.2],[965.2,2105.85,1977.8,4951.15],[790.25,1642.4,2391.95,5175.4],[834.6,1838.3,1792.6,5534.5],[816.15,2037.6,1731.4,5414.85],[714.05,1682.75,1891.45,5711.75],[891.85,2085.15,1837.1,5185.9],[831.65,1648.8,2340.4,5179.15],[790.75,1869.95,1639.45,5699.85],[659.8,2427.95,1337.15,5575.1],[684.6,1563.4,1755.6,5996.4],[736.45,1530.15,1642.7,6090.7],[820,1855.1,1827.5,5497.4],[774.9,1684.8,1836.2,5704.1],[657.95,1657.75,1464.4,6219.9],[740.15,1383.1,1625.95,6250.8],[804.15,1805.55,1645.5,5744.8],[712.55,1841.9,1389.35,6056.2],[667.7,1831.3,1442.95,6058.05],[608.75,1501.8,1114.9,6774.55],[610,1801.4,1523.9,6064.7],[829.85,1480.15,1936.45,5753.55],[609.65,1681.1,2096.75,5612.5],[626.4,2122,1739.4,5512.2],[553.85,1530.4,1394.35,6521.4],[685.05,1567.5,1220.35,6527.1],[538.8,1166.25,1403.3,6891.65],[556.55,1555.3,1375.7,6512.45],[509.25,1293.35,1781.45,6415.95],[632.85,1193.45,1778.9,6394.8],[597.05,1556.25,1336.7,6510],[462,1403.05,1123.75,7011.2],[675.4,1454.55,1262.3,6607.75],[667.35,1580.2,1210.95,6541.5],[550.1,1321.35,1540.55,6588],[574.75,1013.6,1452.2,6959.45],[537.3,1543.55,1689,6230.15],[523.75,980.9,1358.85,7136.5],[498.35,1857.9,1068.6,6575.15],[499.15,1433.55,1318.85,6748.45],[674.2,1012.3,1298.9,7014.6],[615.85,1513.4,1821,6049.75],[523.6,1353.8,1435.65,6686.95],[477.35,1530.65,968.5,7023.5],[421.4,1405.1,1958.7,6214.8],[438.95,1270.25,1726.25,6564.55],[480.9,1397.45,1282.9,6838.75],[576.2,1331.15,1302.5,6790.15],[458.55,1184.25,1027.8,7329.4],[492.4,1357.25,1317.15,6833.2],[431.95,1552.5,1248.2,6767.35],[387.65,1270.9,1214.85,7126.6],[440.65,1221.9,1451.35,6886.1],[415.5,1062.2,1434.4,7087.9],[423.95,1049.85,1129.55,7396.65],[456.45,1309.5,1192.55,7041.5],[397.3,943.95,1281.05,7377.7],[351.95,1307.25,1151.95,7188.85],[444.25,1404.6,1562.6,6588.55],[425.75,1016.25,907.55,7650.45],[400.55,1213.95,1038.5,7347],[391.6,1111.05,1410.15,7087.2],[378.05,1698,1538,6385.95],[329.1,1017.1,1305.3,7348.5],[396.1,1304.9,945,7354],[332,1210.1,1237.65,7220.25],[414.9,1120.65,869,7595.45],[356.75,940.35,733.35,7969.55],[343.45,1097.1,1004.5,7554.95],[359.5,958.9,1003.05,7678.55],[346.9,1312.4,1163,7177.7],[433.65,985.95,1196.1,7384.3],[384.85,857.5,1168.85,7588.8],[395.15,1288.45,811.5,7504.9],[374.75,1416.15,1100.95,7108.15],[346.6,1093.65,1405.8,7153.95],[315.85,987.85,1067.5,7628.8],[310.4,1138.1,799.95,7751.55],[339.45,1448.65,1014.2,7197.7],[319.05,940,1017.85,7723.1],[294.55,1218.4,1103,7384.05],[340.25,950.05,844.85,7864.85],[338.45,840.1,979.4,7842.05],[308.85,960.85,865.4,7864.9],[285.7,758.2,1002.95,7953.15],[335.75,1174.85,738.2,7751.2],[289.3,820.45,937.75,7952.5],[365.25,863.95,972.65,7798.15],[231.55,937.6,1181.9,7648.95],[298.8,839.6,1190.9,7670.7],[317.2,936.05,1047.2,7699.55],[274.15,1356.5,914.85,7454.5]],[[6348.9,1759.5,1238.4,653.2],[7003.1,1180.55,1254.8,561.55],[6586.9,1150.65,1688,574.45],[6624.8,1302.35,1409.05,663.8],[6412.7,1504.35,1551.7,531.25],[6339.5,1450.2,1640.65,569.65],[6018.15,1560.8,1941.75,479.3],[6139.6,1339.8,1896.75,623.85],[6836.5,1263.7,1255.35,644.45],[5855.85,1984.65,1457.3,702.2],[6184.8,1708.85,1445.05,661.3],[5707.15,1902.75,1887.1,503],[6571.15,1389.35,1484.6,554.9],[5547.1,1966.4,1937.15,549.35],[5816.95,1584.65,1907.95,690.45],[6234.6,1363.95,1748.4,653.05],[4947.3,1494.55,2794.3,763.85],[5838,1944.3,1424.05,793.65],[4936.15,2189.9,1872.45,1001.5],[6089.05,1666.9,1525.85,718.2],[5429.95,1955.5,1771.65,842.9],[6106.45,1674.1,1400.5,818.95],[5214.5,1797.7,2096.95,890.85],[5089.4,2087.55,1980.85,842.2],[5956.15,1597.5,1569.35,877],[5189.25,1491.7,2215.15,1103.9],[5519.8,1403.25,2218.95,858],[4649.05,2312.55,2128.95,909.45],[5385.25,1721.85,1951.95,940.95],[5328.35,1650.85,2084.8,936],[5700.65,1693.55,1543.75,1062.05],[5593.5,1770,1561,1075.5],[4395.35,2332,2292.35,980.3],[5142.05,2226.5,1760.9,870.55],[4940.1,1748.5,2033.8,1277.6],[4796.75,2133.5,1771.4,1298.35],[4917.2,1783.15,2155.55,1144.1],[5339.25,1732.15,1971.25,957.35],[4954.65,1746.7,2184.55,1114.1],[4519.5,1838.8,2328,1313.7],[4971.1,2233.7,1549.3,1245.9],[4074.25,2441.6,2116.2,1367.95],[4487.05,2705,1449.15,1358.8],[4504.85,2134.3,1805.55,1555.3],[3126.3,2503.6,2766.4,1603.7],[3474.65,2211.3,2870.85,1443.2],[3422.35,2289.25,2718.25,1570.15],[3816.4,2890.1,1994.6,1298.9],[4042.25,2298.65,2010,1649.1],[3081.05,2739.7,2423.95,1755.3],[3783.55,2244.7,2369.95,1601.8],[3711.75,3115,1941.35,1231.9],[3544.95,2931,1948.35,1575.7],[3462.65,2380,2207.5,1949.85],[3187.55,2014,2405.65,2392.8],[3242.05,2644,2295.1,1818.85],[2978.9,2385.35,2955.55,1680.2],[3334.35,2430.55,2461.85,1773.25],[3402.35,2110.3,2119.45,2367.9],[2336.15,2710.7,3026.1,1927.05],[3423.3,1896.15,2279.4,2401.15],[2774.8,2671.4,1957.75,2596.05],[2399.85,2855.05,2347.25,2397.85],[2568,2728.05,2219.8,2484.15],[3409.6,2232.15,2264.5,2093.75],[2817,2222.35,2833.4,2127.25],[2601.4,1862.8,2479.5,3056.3],[2718.4,2436.35,2071.2,2774.05],[2959.65,1745.9,2675.2,2619.25],[2302.4,2501.4,2619.3,2576.9],[2166.5,2164.65,3042.55,2626.3],[2435,2019.55,2524.2,3021.25],[2012.85,2367,2693.8,2926.35],[1583.7,2696.35,1950.55,3769.4],[1920,2224.1,2838.5,3017.4],[2212.95,2515.75,2533,2738.3],[2413.2,2460.5,2002.8,3123.5],[1375.65,2994.6,2631.4,2998.35],[1507.85,2661.1,2644,3187.05],[1778.7,2657.25,2967.8,2596.25],[1522.6,2614.9,2371,3491.5],[1873.1,1896.2,1968.15,4262.55],[1459.35,2590.1,2625.8,3324.75],[1763.55,2612.65,3006.1,2617.7],[1482.1,1996.5,2722.8,3798.6],[1564.65,2310.05,2242.65,3882.65],[1242.05,2126.1,2191.65,4440.2],[1424.9,2928.45,2190.1,3456.55],[1396.6,2473.35,2474.75,3655.3],[1415.35,2250.45,2329.1,4005.1],[1522.45,1789.5,2142.4,4545.65],[995.35,1467,2680.5,4857.15],[1549.3,2893.1,1945.6,3612],[1205.95,2316.65,2309.2,4168.2],[1030.9,2365.6,2705.4,3898.1],[1064.4,1959,2361.6,4615],[1266.95,2126.4,1560.9,5045.75],[1103.4,2050.75,1876.95,4968.9],[849.45,1766.65,1936.8,5447.1],[1088.15,1890.7,2563.55,4457.6],[1046.85,2074.5,1972.75,4905.9],[829.8,1860.2,1662.1,5647.9],[1210.15,2003.6,2363.1,4423.15],[857.55,1554.05,1772.45,5815.95],[1190.95,1869.35,1656.1,5283.6],[1169.25,1893.65,1722.2,5214.9],[973.85,2197.55,1658.4,5170.2],[877.65,2161.4,1414.85,5546.1],[901.7,2179.35,2113.2,4805.75],[916.3,1765.5,1806.4,5511.8],[706.6,2442,1838.25,5013.15],[1002,1576.55,1462.9,5958.55],[909.7,1595.9,2336.15,5158.25],[725.5,2264.4,1684.95,5325.15],[749.95,2215.35,1610.15,5424.55],[1062.95,1434.55,2284.9,5217.6],[657.3,1799.85,1883.2,5659.65],[765.65,1489.1,1573.6,6171.65],[800.3,1719.4,1663.25,5817.05],[560.05,2050.8,1740.4,5648.75],[654.85,1537.25,1555,6252.9],[628.2,1620.8,1820.9,5930.1],[732.9,1349.7,1737.75,6179.65],[684.35,1816.2,1786.4,5713.05],[546.15,1998.9,1942.3,5512.65],[646.6,2456.45,1555.65,5341.3],[811.5,1750.8,1190.2,6247.5],[652.95,1222.15,1630,6494.9],[669,1880.5,1472.85,5977.65],[573.4,1097.05,2007.85,6321.7],[630.1,1792.5,1586.85,5990.55],[588.2,1305.5,1643.05,6463.25],[607.35,1732.1,1860.25,5800.3],[539.9,1297.35,1469.2,6693.55],[574.9,1188.75,1623.75,6612.6],[447,1625.05,1394.7,6533.25],[674.45,1357.05,1346.8,6621.7],[486.75,1436.1,1361.55,6715.6],[552,2063.85,1982.2,5401.95],[679.35,1144.95,1274.85,6900.85],[444.2,1145.4,1140.15,7270.25],[455.1,956.1,1883.75,6705.05],[479.95,2137.8,1296.35,6085.9],[438.85,1160.2,1366.15,7034.8],[517.5,1501.5,1387.6,6593.4],[409.2,1886.1,1496.8,6207.9],[516.1,1911.55,1339.9,6232.45],[369.2,1978.5,1788.7,5863.6],[528.1,1229.8,1596.9,6645.2],[519.25,1020.45,1269.15,7191.15],[405.85,1568.1,1146.5,6879.55],[446.3,1345.65,1181.9,7026.15],[433.5,1254.7,1209.75,7102.05],[422.3,1252.95,1549.5,6775.25],[415,1242.3,1011.9,7330.8],[486,986.15,1901.4,6626.45],[438.7,1085.9,1246.1,7229.3],[440.15,1463.05,1018.95,7077.85],[356.45,1126.55,1494.1,7022.9],[376.05,1090.5,1231.65,7301.8],[338.65,1260.7,1043.2,7357.45],[409,1565.35,1489.55,6536.1],[411.9,1741.7,1443.6,6402.8],[460.85,1114.2,1422.7,7002.25],[395.55,1133.95,1095.8,7374.7],[356.65,1135.55,1422.1,7085.7],[362.3,1035.45,1077,7525.25],[396.6,1320.5,1290.3,6992.6],[398.2,1105.55,872.5,7623.75],[344.75,1273.05,1159.8,7222.4],[396.6,1326.15,1175.6,7101.65],[398.6,868.05,1095.6,7637.75],[405.9,862.5,1203.25,7528.35],[374.2,1143.1,902.5,7580.2],[381.85,1038.8,1131.9,7447.45],[371.05,1290.9,1130.3,7207.75],[342,1108.3,1185.05,7364.65],[300.4,815.8,1180.95,7702.85],[404.55,1118.1,1040.65,7436.7],[329.9,1078.55,897.85,7693.7],[323.85,1217.6,859.05,7599.5],[349.9,1308.1,1012.1,7329.9],[347.05,867.75,795.4,7989.8],[315.45,657.4,948.4,8078.75],[301.95,1010.7,778.35,7909],[341.05,890.6,908.15,7860.2],[343.9,1044.45,927.05,7684.6],[296.55,830.75,819.75,8052.95],[373.7,581.75,957.9,8086.65],[319,888.3,1059,7733.7],[353.85,875.05,966.55,7804.55],[301.9,1297.4,827.9,7572.8],[315.6,1141.9,1247.35,7295.15],[291.75,1112.55,813.45,7782.25],[300.3,958.8,1264.05,7476.85],[240.15,1145.65,1045.3,7568.9],[283.4,898.1,1154.55,7663.95],[286.8,1097.6,1186.2,7429.4],[313.15,888.3,746.25,8052.3],[246.8,744.4,753.1,8255.7]],[[6969.1,1374.8,1142.95,513.15],[6890.25,1216,1375.75,518],[6668.3,1365.55,1347.55,618.6],[6530.45,1436.7,1466.55,566.3],[6519.8,1471.15,1456.05,553],[6194.25,1634.45,1666.55,504.75],[6060.5,1541,1851,547.5],[7036.5,978.85,1328.4,656.25],[6069.95,1766.25,1543.35,620.45],[6379.4,1461.95,1568.15,590.5],[5710.8,1998.95,1726.1,564.15],[5939.3,1687.35,1650.75,722.6],[5672.05,2259.3,1507.3,561.35],[5655.45,1951.05,1822.8,570.7],[6374.05,1351,1610.35,664.6],[6432.5,1412.1,1583.45,571.95],[5817.9,2086.4,1433.7,662],[5782.05,1682.35,1841.3,694.3],[5694.5,1685.3,1794.55,825.65],[6389.5,1612.85,1346.75,650.9],[5087.05,2092.35,2063.4,757.2],[5358.6,1858.5,2108.55,674.35],[5162.65,2004.9,2147.95,684.5],[5354.55,1792.05,2024.3,829.1],[5324.15,2092.05,1771.5,812.3],[6297.75,1463.55,1272.8,965.9],[4998.75,2203.65,2006.65,790.95],[4567.7,2082.25,2351.8,998.25],[4686.35,2399.2,2182.05,732.4],[4385.35,2806.6,2094.55,713.5],[5041.25,1916.45,1859.15,1183.15],[5737.65,1414.85,1823.55,1023.95],[5055.1,2443.4,1616.15,885.35],[5319.35,1895.85,1843.8,941],[4986.05,1888.2,2223.55,902.2],[4861.25,2072.3,1773.15,1293.3],[4166.05,2378.4,2271.75,1183.8],[4954.05,2195.95,1862.65,987.35],[3807.7,2192.4,2553.45,1446.45],[4012.35,2566.65,2140.1,1280.9],[5489.9,1783.95,1641.5,1084.65],[4790.05,1596.15,2407.3,1206.5],[4645.05,1856.1,2328.2,1170.65],[3415.1,2360.15,2149.45,2075.3],[4395.1,2391.65,2120,1093.25],[4488.65,2060.65,2188.8,1261.9],[3500,2537.65,2600.35,1362],[3498.95,2255.35,2898.95,1346.75],[3181.5,2350.15,2787.55,1680.8],[3767.6,2528.3,2057.1,1647],[3306.95,2757.35,2216.6,1719.1],[4145.65,2344.5,2205.3,1304.55],[3716,2113.75,2528.6,1641.65],[3525.8,1891.6,2808.3,1774.3],[3489.2,2408.15,2199.7,1902.95],[3206.05,2893.4,2192.6,1707.95],[3567.35,2186.2,2477.45,1769],[3247.3,2561.95,2606.95,1583.8],[2955.25,2173.75,2943.6,1927.4],[3177.2,2682.85,2205.7,1934.25],[2759.05,3222.65,2386.6,1631.7],[2638.75,2468.45,2603.35,2289.45],[2715.45,2485.65,2840.75,1958.15],[3197.8,2272.75,2156.55,2372.9],[2577.85,2900.8,2060.1,2461.25],[2664.4,2455.1,2848.9,2031.6],[2650,2829.5,2367.7,2152.8],[2557.5,2305.75,2756.6,2380.15],[2340.75,2064.15,3092.4,2502.7],[2251.4,2413.35,2773.7,2561.55],[2333.65,2584.6,2048.65,3033.1],[2225.5,2478.9,2525.85,2769.75],[2256.65,2277.45,2851.25,2614.65],[2209.75,3140.3,1903.8,2746.15],[2350,2055.85,2499.4,3094.75],[1992.45,3018,2352.05,2637.5],[1793.6,2904.1,2254.15,3048.15],[1809.4,2237.3,2948.4,3004.9],[1774.4,1995.55,2419.6,3810.45],[2029.5,2033.05,2433.15,3504.3],[1450.65,1893.35,3580.6,3075.4],[1373.7,2621.2,2118.3,3886.8],[2342.6,2390.55,2201.1,3065.75],[1768.5,2149.3,2049.45,4032.75],[1537.25,2283.6,1756.8,4422.35],[1482.45,2227.65,2293.6,3996.3],[1270.9,2611.25,2244.95,3872.9],[1458.7,2094.25,2018.4,4428.65],[1229.65,2401.35,2095.9,4273.1],[1071.7,2615.4,2369.7,3943.2],[1267,2132.45,1978.75,4621.8],[1186.75,2562.45,2737.1,3513.7],[1553.55,2800.5,2481.45,3164.5],[1531.75,2254.85,2373.95,3839.45],[1137.75,2739.25,2068.95,4054.05],[1242.55,1893.1,1532.4,5331.95],[1181.55,1750.25,2253.4,4814.8],[1282.1,1722,3120.75,3875.15],[892.05,2184.85,3099.05,3824.05],[1025.55,2581.85,1980.7,4411.9],[1050.8,2448.45,2056.9,4443.85],[1023.9,2148.3,2334.25,4493.55],[752.45,2320.2,1526.65,5400.7],[911.35,2072.95,1933.65,5082.05],[967.8,2130.75,1964.9,4936.55],[815.5,2243,1859,5082.5],[1011.35,2069.65,1800.15,5118.85],[782.95,1922.95,2263.9,5030.2],[836.55,1465.8,2018,5679.65],[1025.2,2463.6,1995.25,4515.95],[989.9,1681.35,1870.5,5458.25],[780.55,1651.65,2029.6,5538.2],[964.8,1997.9,1675.6,5361.7],[746.9,1665.3,2013.95,5573.85],[673.7,1657.85,2158.5,5509.95],[826.35,1708.5,1573.15,5892],[801.5,1235.35,1728.9,6234.25],[594.9,1663.6,1615.2,6126.3],[774.95,2132.95,1605.45,5486.65],[570.65,1942.85,1602.95,5883.55],[669.25,1803.3,1408.65,6118.8],[776.5,1697.05,890.15,6636.3],[662.2,2068.5,1677.4,5591.9],[717.1,1051.75,1294.25,6936.9],[615.15,1622.8,1440.05,6322],[632.1,1182.2,1394.95,6790.75],[619.9,1423.35,1372.1,6584.65],[694.65,1447.6,1285.9,6571.85],[524.95,1163.65,1557.85,6753.55],[577.6,1614.35,1641.2,6166.85],[590.2,1528.6,1342.25,6538.95],[576.3,1564.6,1929.95,5929.15],[552.95,1311.85,1585.9,6549.3],[537.4,1388.8,1282.95,6790.85],[509.8,1332.95,1775.15,6382.1],[436.15,965.05,1814.65,6784.15],[587.5,1378.4,1671.2,6362.9],[477.15,1347.55,1408.6,6766.7],[619.35,1466.3,1170.95,6743.4],[569.2,1254.8,1325.55,6850.45],[514,1976.2,1838.45,5671.35],[503.35,1910.85,1203.9,6381.9],[426.4,1016.95,1465.4,7091.25],[495.9,1344.1,1345.9,6814.1],[436.5,1348.1,1162.1,7053.3],[570.75,1334.35,1447.5,6647.4],[444.15,1192.45,1143.6,7219.8],[508.4,1467.5,1508.75,6515.35],[502.65,1799.8,1358.8,6338.75],[585.6,1469.05,963.8,6981.55],[485.2,1534.2,1148.2,6832.4],[468.3,1212.3,1090.65,7228.75],[422.55,1090.25,1325.1,7162.1],[399,1322.75,1282.85,6995.4],[460.25,1274,1284,6981.75],[399.45,1106.25,1051.25,7443.05],[407.5,1453.35,1363.9,6775.25],[362.1,1157.4,895.7,7584.8],[416.5,1145.05,1410.4,7028.05],[400.4,1240.2,1434.8,6924.6],[402.45,1361.85,1236.6,6999.1],[439.85,1126.95,1411.2,7022],[435.15,1325.85,1233.1,7005.9],[408.75,1700.5,1086.95,6803.8],[369.15,1407.25,1185.9,7037.7],[337.4,1185.1,1345.6,7131.9],[433.2,1171.65,1355.1,7040.05],[353.8,1027.05,982.05,7637.1],[311.35,1085.4,891.3,7711.95],[347.9,1050.25,949.65,7652.2],[368.55,1159.5,1123.4,7348.55],[318.3,1049.45,1183.5,7448.75],[333.9,1174.45,1323,7168.65],[306.15,927,862.05,7904.8],[395.2,1185.9,928.1,7490.8],[330.1,1058.55,756.05,7855.3],[329.5,969.7,940.75,7760.05],[352.9,847.35,1291.1,7508.65],[355.25,1233.3,1092.05,7319.4],[347.1,983.9,842.25,7826.75],[317.3,911.4,870.7,7900.6],[308.65,1241.5,1343.25,7106.6],[315.3,1228.5,1185.65,7270.55],[263.05,653.95,1145.2,7937.8],[298.05,842.95,907.3,7951.7],[353.05,881.45,1023.75,7741.75],[355.55,1029.65,1145.4,7469.4],[251.2,928.5,1253.2,7567.1],[318.85,991.5,1055.1,7634.55],[225.1,753.35,724.9,8296.65],[310.4,910.55,1089.35,7689.7],[298.15,988.55,740.55,7972.75],[231.5,1022.9,1023.95,7721.65],[294.65,845.8,748.25,8111.3],[309.35,834.8,833.05,8022.8],[314.15,1207.35,1000.7,7477.8],[341.5,811.2,848.7,7998.6],[308.2,848.1,957.4,7886.3],[229.9,824.75,942.6,8002.75],[275.65,1189.4,846.2,7688.75]],[[6826.6,1404.25,1160.9,608.25],[6076.1,1933.2,1464.1,526.6],[6427,1654.5,1312.5,606],[6316.75,2002.3,1187.05,493.9],[7027.65,1134.75,1375.55,462.05],[6305.4,1710,1371.15,613.45],[6136,1637.85,1527.7,698.45],[6960.8,1380.25,1136.4,522.55],[6962.35,1077.3,1446.65,513.7],[5892.8,1935.95,1596.45,574.8],[6323.65,1745.45,1283.05,647.85],[6160.6,1758.6,1461.05,619.75],[6273.95,1471.25,1716.2,538.6],[6461.3,1520.1,1330.85,687.75],[6443.4,1375.35,1523.3,657.95],[6469.55,1783.45,1149,598],[5967.8,1473.95,1829.1,729.15],[6173.45,1781.85,1528,516.7],[5946,1719.95,1643.15,690.9],[6034.35,1518.05,1818.5,629.1],[5137.8,1913.75,2075.45,873],[5726.1,1431.75,2006.45,835.7],[5607.8,1676.7,1952.35,763.15],[6282,1575,1398.25,744.75],[4824.25,2352.2,2003.15,820.4],[5552.55,1592.6,2026.3,828.55],[5308.75,1869.55,2017.25,804.45],[5716.9,1860.85,1552.9,869.35],[4524.95,2158.75,2421.95,894.35],[5261.85,1849.4,1802.35,1086.4],[5408.7,1744.75,1963.5,883.05],[5202.5,1945.55,1916.75,935.2],[5764.1,1905.55,1404.6,925.75],[5167.8,1791.35,1946.45,1094.4],[4185.05,2448.4,1959.2,1407.35],[5208.5,2059.8,1629.05,1102.65],[4248.9,2635.6,2038.3,1077.2],[4556.45,2438.15,1898.1,1107.3],[4504.7,1580,2585.45,1329.85],[5182.4,1790.05,1964.35,1063.2],[4882.6,1889.25,2081.4,1146.75],[4676.65,2075.8,2046.3,1201.25],[5388.7,1809.1,1853.05,949.15],[4431.05,2220.25,2038.9,1309.8],[4121.75,2288.9,2200.6,1388.75],[3935.65,2349.6,2134.4,1580.35],[4502.6,2147.8,2059.25,1290.35],[3660.9,2698.75,2272.85,1367.5],[2841.85,2504.45,2982.3,1671.4],[3812.5,2659.95,2107.1,1420.45],[3318.05,2759.1,2204.05,1718.8],[3183.55,2616.45,2512.7,1687.3],[4539.1,2223.4,1872.3,1365.2],[3306.1,2928.7,1977.4,1787.8],[3126.9,2526,2403.85,1943.25],[2719.4,2835.7,2380.1,2064.8],[3486,2404.15,2534.1,1575.75],[3246.05,2297.7,2194.65,2261.6],[3547.85,2120.7,2633.95,1697.5],[2347.55,2090.7,3670.7,1891.05],[3105.65,2303.5,2638.1,1952.75],[3114.8,2803.85,1898.65,2182.7],[2770.7,2899.15,2239.6,2090.55],[2559.65,2501.25,2709.2,2229.9],[2657.15,2908.85,2142.2,2291.8],[2906.7,2601.15,2277.6,2214.55],[2416.2,2763.25,2441.05,2379.5],[2658.6,2569.35,2160.95,2611.1],[1721.75,3082.35,2848.7,2347.2],[2585.85,3045.15,2153.9,2215.1],[2494.35,2255.75,2519.4,2730.5],[1882.45,3189.45,2432.95,2495.15],[2106.4,2443.9,2375.65,3074.05],[2158.15,2229.6,3108.1,2504.15],[2245.85,2387.7,2279.25,3087.2],[1969.55,2398.95,2157.15,3474.35],[2569.1,2367.35,1861.65,3201.9],[1837.9,2664.05,2705.15,2792.9],[1693.5,2095.55,2435.4,3775.55],[2033.55,1988,1971.3,4007.15],[2038,2823.95,2740.55,2397.5],[1368.2,2550.35,2882.5,3198.95],[1611.3,2281.35,2104.95,4002.4],[1554.55,2195,1921.35,4329.1],[1615.7,1955.05,2501.5,3927.75],[1776.1,2157.7,2385.7,3680.5],[1768.05,2209.9,2683.6,3338.45],[1499.55,1675.2,2085.25,4740],[1187.4,2283.95,2299.45,4229.2],[1188.2,2590.45,2019.1,4202.25],[1576.5,1488.85,2499.65,4435],[1034.9,2044.55,2413.8,4506.75],[1699.6,2483.5,2017.95,3798.95],[1160.5,1756.05,2479.1,4604.35],[1134.1,2024.8,2178.35,4662.75],[954.3,1777.3,2562.35,4706.05],[1148.55,2587.15,2292.55,3971.75],[1123.35,1834.3,2033.05,5009.3],[1091.2,2308.85,1756,4843.95],[1190.6,2005.85,1992.2,4811.35],[1025.9,1631.3,2650.95,4691.85],[944.65,2373.05,2604.95,4077.35],[826.6,1830.9,1920.9,5421.6],[1111.25,1742.8,2013,5132.95],[989.95,2112.05,2130.8,4767.2],[971.45,2243.15,2200.55,4584.85],[912.8,2009.75,1491.65,5585.8],[846.6,1780.65,1842.7,5530.05],[896.35,1711.7,1692,5699.95],[766.9,1990.95,2181.05,5061.1],[920.7,2455.85,1711.25,4912.2],[817.95,2200.05,2071.9,4910.1],[752.4,1581.3,1651.4,6014.9],[602.15,2153.55,1614.2,5630.1],[880.95,1941.5,1660.55,5517],[780.95,1677.4,1788.25,5753.4],[654.1,2206.25,2115.95,5023.7],[779.8,1343.6,2020.55,5856.05],[754.35,1419.3,1366.6,6459.75],[650.5,1574,1391,6384.5],[587.95,1654.25,1502.2,6255.6],[653.75,1658.8,1542,6145.45],[799.75,1377.15,1265.45,6557.65],[624.05,1563.75,2007.3,5804.9],[782.1,1663.85,1648.1,5905.95],[754.15,1416.3,1577.35,6252.2],[542.75,1496.1,1543.7,6417.45],[764.1,1523.25,2118.25,5594.4],[546,1782.6,1520.6,6150.8],[463.45,1315.9,1527.25,6693.4],[637.1,1505.8,1539.3,6317.8],[532.9,1535.7,1202.65,6728.75],[609.05,1344.45,1558.95,6487.55],[575.85,1510.4,1170.3,6743.45],[595.1,1348.5,1437.75,6618.65],[500.5,1420.75,1204.9,6873.85],[493.45,1403,1236.1,6867.45],[432.6,1221.1,1566.6,6779.7],[484.05,1107.7,1363.3,7044.95],[498.65,1177.85,1527.55,6795.95],[473,1510.25,1440.2,6576.55],[490.85,1230.4,1309.7,6969.05],[495.1,1087,1154.95,7262.95],[478.15,1294.25,1624.85,6602.75],[415.05,1012.9,1064.75,7507.3],[490.1,1522.8,1350.6,6636.5],[445.55,1675.7,1301.15,6577.6],[436.15,1250.85,1554.6,6758.4],[538.9,1146.1,1246.9,7068.1],[407.35,961.15,1529.05,7102.45],[502.1,1209,1420.15,6868.75],[504.1,1260.7,1679.05,6556.15],[440.35,1072.05,1116.8,7370.8],[474.4,1305.45,1054.85,7165.3],[364.95,1136.45,1575.45,6923.15],[396.15,1113.5,1270.9,7219.45],[435,1057.95,1188.6,7318.45],[399.6,1345.65,1429.15,6825.6],[411.7,1237.65,730.5,7620.15],[323.95,810.7,1148.9,7716.45],[365.3,1213.95,1318.1,7102.65],[390.55,1227.2,1060.95,7321.3],[389.35,1075,917,7618.65],[367.2,1067.55,1122.2,7443.05],[386.95,1318.05,1160.2,7134.8],[372.25,1384.4,877.15,7366.2],[389.7,920.4,1510.75,7179.15],[374.8,1028.4,981.05,7615.75],[300.45,975.35,921.05,7803.15],[389.85,917.15,836.25,7856.75],[359.5,859.4,1019.1,7762],[322.4,1293.35,1360.65,7023.6],[381.85,1040.8,843.6,7733.75],[348.7,1119.75,1080.7,7450.85],[324.2,812.95,899.75,7963.1],[365.5,1144.05,1264.1,7226.35],[312.75,687.5,1054.7,7945.05],[287.05,878.55,757.35,8077.05],[347.25,1037.7,935.85,7679.2],[294.1,965.85,1007.35,7732.7],[324.45,891.9,1091.25,7692.4],[296.25,980.1,1090.7,7632.95],[269.6,898.5,855.55,7976.35],[298.6,1082.4,879.65,7739.35],[291.8,1031,1071.1,7606.1],[341.85,1022.3,887.6,7748.25],[310.75,859.4,890.7,7939.15],[319.2,1445.3,1147,7088.5],[290.5,1056.2,1078.7,7574.6],[272.75,1017.5,764.1,7945.65],[251.35,888.3,1079.65,7780.7],[320.45,985.35,935.65,7758.55],[289.75,812.05,972.3,7925.9],[282.4,801.15,821.65,8094.8],[246.2,1025.6,726.55,8001.65],[311.8,794.05,989.45,7904.7],[272.3,775.45,965.75,7986.5],[291.3,689.45,809.15,8210.1],[243.7,861.95,883.55,8010.8],[254.35,1049.6,807.8,7888.25]],[[7130.35,1251.15,1131.9,486.6],[6743.8,1182.45,1582.3,491.45],[6937.35,1203.75,1287.7,571.2],[6761.55,1458.7,1287.25,492.5],[6947.5,1044.55,1408.15,599.8],[6724,1315.1,1358.1,602.8],[6621,1473.85,1356.3,548.85],[5985.15,1673.25,1668.1,673.5],[6385.25,1544.1,1465.45,605.2],[7139.85,1321.25,1133,405.9],[6832.5,1452.3,1095.85,619.35],[5812.15,1969.35,1617.55,600.95],[6688.15,1340.85,1479,492],[6386.75,1106.7,1881.05,625.5],[5525.95,2038.15,1828.75,607.15],[6787,1237.1,1504.1,471.8],[6199.65,1269.8,1898.55,632],[6560.1,1218.6,1435.85,785.45],[5796,2268.65,1303.1,632.25],[5422.45,1632.5,2153,792.05],[5462.4,1721.7,2065.35,750.55],[5661.1,1775.1,1675.2,888.6],[5728.45,2139.65,1326.2,805.7],[5968.5,1728.15,1678.9,624.45],[4803.4,2219.5,2123.05,854.05],[5538.95,1877.9,1859.8,723.35],[5689.95,2251.25,1252.55,806.25],[5098.55,1703.65,2352.55,845.25],[5711.75,1789.1,1547.9,951.25],[5817.75,1525.15,1773,884.1],[5314.85,1596.3,2023.95,1064.9],[5341.9,2123.15,1774.6,760.35],[4346.4,2330.8,2356.5,966.3],[4983.2,2051.25,1932.75,1032.8],[5282,1975.3,1770.25,972.45],[4662.05,2133.05,2273.15,931.75],[4314.5,2104.85,2523.4,1057.25],[5154.6,1917.2,1857.7,1070.5],[4465.55,2422.6,1859.75,1252.1],[4702.6,1786.9,2081.9,1428.6],[5198.85,2091.3,1751.95,957.9],[4615.8,1812.35,2396.4,1175.45],[4618.15,1965.15,2164.95,1251.75],[4474.1,1853.05,2398,1274.85],[4296.25,2303.8,1951.3,1448.65],[4165.75,2986.45,1859.2,988.6],[3756.75,2167.5,2706.7,1369.05],[3698.7,2342.55,2692.95,1265.8],[4027.1,2280.1,2415.6,1277.2],[3724.6,1887.3,2522.3,1865.8],[3747.4,2550.45,2610.8,1091.35],[3552.3,2444.65,2581.2,1421.85],[3980.85,1935.15,2272.65,1811.35],[4069.35,2076.6,2396,1458.05],[3886.65,2078.3,2589.3,1445.75],[3342.8,2874.9,1896.55,1885.75],[3764.5,2182.6,2377.5,1675.4],[3233.75,2308.2,2993.4,1464.65],[3570.2,2345.75,2344.7,1739.35],[3482.25,1953.75,2472.15,2091.85],[2630.4,2751.9,2286.6,2331.1],[3061.9,2253.45,2516.2,2168.45],[3018.75,2939.9,1798,2243.35],[3190.95,2922.75,2086.5,1799.8],[2700.35,3115.15,2170.75,2013.75],[2643.45,2392.55,2375.2,2588.8],[2724.95,2532.15,1961.95,2780.95],[2752.9,2379.7,2721.45,2145.95],[2560.6,2270.1,2113.4,3055.9],[2580.75,2464.4,2120.5,2834.35],[2191.1,2252.65,3053.9,2502.35],[2282.45,2666.2,2742.15,2309.2],[2351.4,1925.25,1849.2,3874.15],[2312.25,2603.4,2356.8,2727.55],[1909.1,2665.7,2347.45,3077.75],[1949.05,2762.95,2805.05,2482.95],[1635.5,1767.15,3462.9,3134.45],[1583.05,2388.75,2434.95,3593.25],[1576.6,2656,2883.5,2883.9],[1779.2,2566.55,2365.4,3288.85],[1834.6,2798.65,2263.75,3103],[1502.95,2184.65,2618.6,3693.8],[1320.25,2222.5,2335.35,4121.9],[1447.4,2026.4,2090.3,4435.9],[1828.55,2396.9,2194.9,3579.65],[1513.65,2473.3,2398,3615.05],[1802.1,1884.15,2296.7,4017.05],[1242.3,2903.1,2488.5,3366.1],[1308.75,2452.5,2446.85,3791.9],[1084.1,2417.25,1583.2,4915.45],[1240.4,1822.45,2249,4688.15],[1251.55,2036.2,2321,4391.25],[1390.95,2074.05,1636.05,4898.95],[1528.75,2250.85,2433.4,3787],[994.05,2027.55,2241.45,4736.95],[1334.35,2277.2,1972.55,4415.9],[891.45,2152.45,2572.05,4384.05],[1250.6,1977.25,1827.35,4944.8],[1337.6,2175.6,2327.2,4159.6],[1044.8,2582.35,1834.8,4538.05],[1262.1,2370.45,2049.35,4318.1],[1218.05,2205.55,1807.15,4769.25],[911.05,2055.75,1804.25,5228.95],[950.05,1763.65,1743.75,5542.55],[988.6,1971.95,2012.45,5027],[905.45,2374.9,2211.35,4508.3],[997.8,1414.4,2426.9,5160.9],[839.6,1921.75,1244.5,5994.15],[875.9,2033.4,1688.45,5402.25],[886.3,1878.6,1846.5,5388.6],[796,2223.7,2200.3,4780],[843.5,1622.85,2002.2,5531.45],[776.4,1965.5,2046.5,5211.6],[663.1,2238.75,1470.7,5627.45],[881.4,1633.8,1737.1,5747.7],[694.85,2261.3,1904.3,5139.55],[685.4,1991.95,1520.2,5802.45],[696.75,1583.65,1319,6400.6],[703.15,1365.6,1325.5,6605.75],[566.75,1419.8,1287.85,6725.6],[685.05,1644.25,1501.65,6169.05],[657.75,1609.6,1254.9,6477.75],[581.7,1641.55,1506.5,6270.25],[616,1626.55,1577.75,6179.7],[632.9,1528.7,1283.4,6555],[579.9,1408.65,1614.8,6396.65],[675.05,1307.25,1798.8,6218.9],[749.9,1243.15,1372.95,6634],[562.5,1387.9,1446.1,6603.5],[655.65,1596.7,1547.75,6199.9],[539.5,1128.4,1902.95,6429.15],[556.95,1194.05,1676.35,6572.65],[437.25,1379.45,1034.65,7148.65],[435.5,1497.4,2206.7,5860.4],[575.35,1396.1,1308.1,6720.45],[580.25,1620.05,1149.35,6650.35],[499.35,1309.9,1039.95,7150.8],[558.95,1421.9,1555,6464.15],[441.95,1588.85,1265.45,6703.75],[498.45,1457.15,1700.6,6343.8],[397.45,1287.05,1236.35,7079.15],[474.15,1630.65,1577.85,6317.35],[419.85,1610.15,1237.85,6732.15],[439,1116.8,1024,7420.2],[512.7,1154.65,1483.65,6849],[425.5,983.1,1490.75,7100.65],[362.8,1253.1,1170.35,7213.75],[435.2,1136.9,1442.1,6985.8],[451.1,1005.1,1477,7066.8],[372.15,1126.55,1063.8,7437.5],[404.6,1149.95,1139.3,7306.15],[435.1,1076.3,935.35,7553.25],[399.95,1146.25,1008.45,7445.35],[399.7,698.1,1002.95,7899.25],[475.05,1131.55,1315.1,7078.3],[385.85,983.8,1162.45,7467.9],[375.5,1171.7,1201.4,7251.4],[390.4,1227.55,1284.45,7097.6],[332.85,1090.25,810.05,7766.85],[398.3,976.8,932.05,7692.85],[352.7,1293.2,1058.7,7295.4],[380.7,1124.05,911.7,7583.55],[344.1,956.95,1125.15,7573.8],[384.5,1270.95,1223.95,7120.6],[426.2,1068.4,1098.65,7406.75],[315.3,861.7,1127.95,7695.05],[405,897.75,1042.05,7655.2],[295.1,898.85,1062.45,7743.6],[346.65,963.75,968.55,7721.05],[342.15,1182.65,1231.6,7243.6],[328.45,1187.25,949.65,7534.65],[301.7,1356.8,1266,7075.5],[301.1,1209.35,931.05,7558.5],[300.4,916.85,957.7,7825.05],[344.1,1291.65,1370.1,6994.15],[332.05,994.85,970.9,7702.2],[314.3,894.65,1324.15,7466.9],[327.2,805.05,898.1,7969.65],[291.8,920.15,724.45,8063.6],[345,980.8,1312.85,7361.35],[284.25,1118.05,865.85,7731.85],[331,1254.9,766.85,7647.25],[330.9,936.8,1042.95,7689.35],[284.45,1112.25,840.45,7762.85],[307.75,960.4,973,7758.85],[292.25,917.3,1033.1,7757.35],[256.55,1058.25,1056.9,7628.3],[321.25,1025.5,853.55,7799.7],[299.5,727.05,920.75,8052.7],[319.85,1099.6,1146.2,7434.35],[269.35,857.8,842.85,8030],[264.5,1055.05,854.85,7825.6],[223.45,1030.3,1121.65,7624.6],[288.8,1370.3,932.2,7408.7],[265.7,674.4,863.7,8196.2],[264.95,889.6,793.1,8052.35],[230.25,832.35,1040.15,7897.25],[252.65,795.6,890.25,8061.5],[260.35,1029.8,998,7711.85],[259.55,1027.5,879.5,7833.45]],[[6796.7,1653.95,1095.3,454.05],[6537.05,1415.2,1471.35,576.4],[6896.35,1183.25,1427.45,492.95],[6674.4,1430.35,1363.45,531.8],[6767.05,1374.8,1345.35,512.8],[6972.35,1365.9,1139.15,522.6],[6722.75,1232.15,1517.25,527.85],[6748.45,1408.4,1255.3,587.85],[6932.5,1301.2,1339.15,427.15],[6455.8,1548.25,1334,661.95],[6664.2,1378.9,1435.5,521.4],[6610.9,1249.05,1582.95,557.1],[6042.6,1450.75,1895.95,610.7],[6792.1,1225.25,1374.2,608.45],[6025.4,1783.5,1495.65,695.45],[5908.5,1729.9,1725.95,635.65],[6669.4,1355.7,1318.05,656.85],[5623.65,1817.85,1936.85,621.65],[6130.6,1814.65,1471.35,583.4],[6681.95,1288.25,1324.95,704.85],[5997.55,1744.45,1598.9,659.1],[5966.8,1540.05,1693.55,799.6],[5842.35,1645.65,1922.05,589.95],[6000.9,1561.25,1751.15,686.7],[5789.3,1332.15,2079.6,798.95],[5520.95,2256.35,1511.55,711.15],[5861.7,1743.05,1564.75,830.5],[5302.8,2250.65,1471.1,975.45],[5457.7,1914,1793.85,834.45],[5247.35,2002.6,1931.9,818.15],[5160.5,2041.6,1942.7,855.2],[5163.4,2078.4,1846.25,911.95],[5635.05,1563.25,1938.05,863.65],[5791.4,1883.45,1434.35,890.8],[5168,2411.6,1678.7,741.7],[4932.1,2458.35,1690.6,918.95],[5012.6,1777.7,1893.95,1315.75],[4009.35,1972,2768.75,1249.9],[5117.8,1898.15,2154.8,829.25],[4830.05,2056,2044.5,1069.45],[4898.95,1673.55,2102.6,1324.9],[4614.95,2238.55,2003.65,1142.85],[4446.8,2441,2019.9,1092.3],[4713.25,2129.05,1959.5,1198.2],[5108.9,2075.35,1655.65,1160.1],[5156.9,1914.5,1728.6,1200],[4822.7,2018.25,1920.35,1238.7],[3702.05,2734,2019.45,1544.5],[3554.2,2633.2,2502.15,1310.45],[4296.65,1565.4,2697.05,1440.9],[4255.55,2524.6,1962.1,1257.75],[3605.15,2156.35,2905.05,1333.45],[3784.75,2236.4,2586.3,1392.55],[3684.4,2249.1,2455.25,1611.25],[3990.45,2541.7,2102.95,1364.9],[3229.95,2398.1,2475.8,1896.15],[2802.35,2138.65,3096.75,1962.25],[3298.85,2928.1,2079.4,1693.65],[2589.7,2869.1,2648.8,1892.4],[2298.7,3024.5,2602.45,2074.35],[2708,2465.3,2628.95,2197.75],[2540.15,2761.35,2410.5,2288],[2913.1,2297.65,2696.85,2092.4],[2947.75,2400.95,2406.7,2244.6],[2783.2,2865,2192.9,2158.9],[1956.2,2780.8,2142.7,3120.3],[2810.4,2041.35,3375.65,1772.6],[3091.3,2003.85,2420.9,2483.95],[3214.65,2355.2,1956.25,2473.9],[2321.1,2439.55,2853.55,2385.8],[2487.5,2807.75,2158.75,2546],[1986.15,2585.7,2480.45,2947.7],[2184.1,2471.35,3140.85,2203.7],[1865.55,2441.55,2993.05,2699.85],[2307.75,2203.85,3047.6,2440.8],[1890.3,2409.65,2707.35,2992.7],[1538.35,2480.5,2917.5,3063.65],[1342.4,2237.55,2784.55,3635.5],[1830.85,2479.9,2210.75,3478.5],[1944.45,3069.5,1813.85,3172.2],[1860.2,2519.3,2373.35,3247.15],[1554.95,2877.8,2332.4,3234.85],[1531,2719.4,2296.5,3453.1],[1682.75,2482.85,2590.95,3243.45],[1357.2,2909.85,2676.15,3056.8],[1756.7,2046.9,2127.7,4068.7],[1738.2,2660.45,2909.05,2692.3],[1284.45,1723.15,2703.6,4288.8],[1220.05,1769.8,1958.95,5051.2],[1366.9,2549.7,2039.35,4044.05],[1226.15,1893.6,2552.7,4327.55],[1362.35,2105.6,2541.1,3990.95],[1108.1,1573.65,2004.65,5313.6],[1070.25,1505.45,1764.55,5659.75],[1001.45,2229.8,1539.15,5229.6],[1236.65,2131.75,2345.7,4285.9],[1166.75,1683.25,1718.75,5431.25],[960.35,2300.9,2289.45,4449.3],[954.6,1832.45,1918.9,5294.05],[1108,2102.45,2498,4291.55],[1083.55,2358.75,2332.6,4225.1],[902.7,2144.75,1881.4,5071.15],[978.45,1602.65,2330.7,5088.2],[797.8,2001.45,2081.65,5119.1],[1187,1688.8,2473.6,4650.6],[944.4,1877.75,1934.25,5243.6],[864.4,3134.65,1937.7,4063.25],[967,1721.35,2163.8,5147.85],[659.9,2059.65,2493.2,4787.25],[757.2,1374.65,1525.8,6342.35],[840.45,1453.65,1798.05,5907.85],[658.35,1550.45,1814.5,5976.7],[725.35,1982.2,1609.85,5682.6],[791.85,1657.45,1480.75,6069.95],[799.75,1801.1,1449.9,5949.25],[647,1531.75,1544.6,6276.65],[632.75,1606.95,1566.65,6193.65],[745.35,1204.5,1614.55,6435.6],[672.35,1927.1,1193.75,6206.8],[675.1,1357.65,1484.75,6482.5],[702.5,1759.5,1609.4,5928.6],[542.9,1651.7,1847.3,5958.1],[720.55,1300.65,1296.95,6681.85],[635.45,1798.25,1904.35,5661.95],[495.75,2051.4,2138,5314.85],[547.8,1621.85,1880.7,5949.65],[625.2,1502.4,1717.15,6155.25],[629.25,1450.85,1255.6,6664.3],[460.1,1701.4,1460.1,6378.4],[518.6,1383.05,1275.3,6823.05],[584.25,1364.1,1333.15,6718.5],[545.15,1374.1,1760.95,6319.8],[407.7,1194.35,1690.6,6707.35],[489.25,1651.9,1243.45,6615.4],[478.35,1450.9,1332,6738.75],[514.85,1404.85,1743.5,6336.8],[581,1608.3,1732.3,6078.4],[454.1,1091,1218.55,7236.35],[396.4,1487.2,1303.4,6813],[415.35,1082.2,1411.3,7091.15],[370.65,1160,1431.35,7038],[467.6,1176.5,1538,6817.9],[416.9,1463.3,1103.95,7015.85],[417.85,1074.8,1473.5,7033.85],[443.05,1365.65,1197.35,6993.95],[352.55,1276,1035.2,7336.25],[417.25,1519,1507.7,6556.05],[388.55,1275.05,1272.65,7063.75],[463.75,851.05,1142,7543.2],[362.15,1186.7,1327.5,7123.65],[486.95,1279.6,1157.45,7076],[470.6,1438.85,1417.35,6673.2],[403.4,1415.95,1118.95,7061.7],[391.4,1130.4,1215.55,7262.65],[412.75,1407.4,1439.35,6740.5],[298.5,1103.95,1091.8,7505.75],[442.25,1249.5,1013,7295.25],[347.85,944.85,886.5,7820.8],[282,1307.8,1148.55,7261.65],[367.75,1233.6,1109.8,7288.85],[341.3,1051.2,1357.5,7250],[322.6,944.9,1014.05,7718.45],[417,1144.2,1200.3,7238.5],[320.25,1182.35,1174.15,7323.25],[248.7,1304.65,1101.8,7344.85],[336.6,1097.5,853.15,7712.75],[325.9,1080.8,958.8,7634.5],[326.05,722.45,823.55,8127.95],[318,1027.95,1155.7,7498.35],[359.75,840.6,848.9,7950.75],[313.3,1108,801.4,7777.3],[321.35,788.65,1213.85,7676.15],[358.1,694.4,1100.8,7846.7],[350.45,916.65,954.3,7778.6],[300.1,869.5,946.65,7883.75],[292.9,724.65,967,8015.45],[276.1,1093.7,923,7707.2],[306.3,875.55,1025.95,7792.2],[261.85,844.05,658.3,8235.8],[276.85,1085.9,849.85,7787.4],[325.7,930.1,1002.45,7741.75],[244.25,1010.45,869.4,7875.9],[288.1,702.5,858.8,8150.6],[286.25,1128.65,951.8,7633.3],[261.1,826.05,898.25,8014.6],[321.15,891,903.85,7884],[312.2,851.15,1214.85,7621.8],[292.75,914.1,967.8,7825.35],[253.7,897.5,818.85,8029.95],[281.5,969.95,735.65,8012.9],[238.45,683.25,846.2,8232.1],[215.8,839.75,804.9,8139.55],[302.7,757.95,1149.15,7790.2],[294.25,722.65,1049.45,7933.65],[249.25,731.4,948.75,8070.6],[233.2,985,827.05,7954.75],[232.2,968,686,8113.8],[288.55,606.5,789.95,8315],[255,989.6,896.6,7858.8],[215.45,919.9,854.95,8009.7]],[[6702.25,1423.6,1385.25,488.9],[7291.95,1193.4,1026.75,487.9],[6697.9,1555,1231.75,515.35],[6225.75,1202.75,2012.3,559.2],[6738.85,1471.85,1368.5,420.8],[6714.45,1571.3,1231.75,482.5],[6365.3,1873.8,1151.65,609.25],[6521.25,1660.1,1301.5,517.15],[6639.95,1680.5,1077.5,602.05],[5554.9,1843.85,2044.3,556.95],[6679.35,1549.1,1267.85,503.7],[6550.1,1648.4,1219.05,582.45],[5821.65,1570.4,2057.6,550.35],[6621.45,1465.3,1283.4,629.85],[6428.1,1549.95,1491.65,530.3],[5709.2,2239.55,1311.6,739.65],[6270.45,1807.6,1401.65,520.3],[6501.2,1368.95,1454.05,675.8],[6216.4,1722.3,1437.35,623.95],[6152.6,1764.05,1468.05,615.3],[6309.9,1288.25,1725.05,676.8],[5915.65,1898.05,1514.1,672.2],[6201.05,1701.55,1416.85,680.55],[5950.85,1811.65,1413.35,824.15],[6425.4,1263.45,1555.5,755.65],[6545.7,1436.05,1360.5,657.75],[5608.2,1781.45,1791.75,818.6],[5849.35,1789.1,1559.9,801.65],[5574.45,1876.65,1726.35,822.55],[5428.95,1712.7,1868.6,989.75],[5265.5,1941.2,2080.2,713.1],[6105.3,1553.25,1581.9,759.55],[6215.9,1348.05,1667.5,768.55],[5771.6,1676.85,1663.25,888.3],[5215.2,2111.25,1953.65,719.9],[5637.25,1874.05,1708.2,780.5],[4946.95,2241.75,1858.35,952.95],[3940.1,2382.75,2689.4,987.75],[4518.35,1980.6,2295.55,1205.5],[4411.85,1815.6,2714.45,1058.1],[3961.9,2573.65,2377.65,1086.8],[4671.15,2256.15,2007.1,1065.6],[5289.9,1690.85,2026,993.25],[4041.85,2249.95,2219.1,1489.1],[4545.55,1904.1,2314.95,1235.4],[4600.05,2436.45,1747.2,1216.3],[3805.5,2207.75,2627.8,1358.95],[3609.65,2832.25,2223.75,1334.35],[4758.15,2333.3,1480.95,1427.6],[4342.15,1885.6,2634.55,1137.7],[4091.95,2765.3,2082.2,1060.55],[4271.2,2598.15,2000.6,1130.05],[3931.6,2112.55,2368.85,1587],[4152.85,2088.45,2188.35,1570.35],[3749.35,2535.8,1809.2,1905.65],[3757.7,2349.35,2236.75,1656.2],[3761.45,2200.7,2005.4,2032.45],[3324.5,2471.75,2076.6,2127.15],[3584.15,2112.3,2573.1,1730.45],[3298.45,1662.25,3131.45,1907.85],[3571.55,2461.55,2137,1829.9],[2444.25,2553.5,2531.3,2470.95],[2858.1,2264.65,2495.8,2381.45],[3087.35,2076,2444.05,2392.6],[3127.6,2046.15,2475.75,2350.5],[2216.05,2543.7,2527.6,2712.65],[2779.85,2828.85,2155.3,2236],[2719.45,2505.3,2533.65,2241.6],[2256.75,2794.3,2430.2,2518.75],[2260.9,2320.55,2693.8,2724.75],[2541.3,2687.15,1955.65,2815.9],[2132.35,2466.1,2738.9,2662.65],[2192.35,2292.35,2721.85,2793.45],[2195.3,2663.5,2353.65,2787.55],[1953.45,2468.95,2329.9,3247.7],[2150.4,2795.65,2144.25,2909.7],[1884.7,2599.6,1855.8,3659.9],[1975.1,2548.6,2234.8,3241.5],[1512.35,2793.55,2580.25,3113.85],[1978.6,2549.4,2896,2576],[1353.55,2245.95,2548.75,3851.75],[1681.45,2513.6,2441.4,3363.55],[1642.05,2646,2920.45,2791.5],[1241.1,2667.2,2489.05,3602.65],[1358.25,2206,2898.85,3536.9],[1283.2,2163.05,1869.45,4684.3],[1383.5,2594.3,2497.6,3524.6],[1320.3,2188.5,1765.8,4725.4],[1243.8,2426,2187.2,4143],[1131.7,1956.45,1939.1,4972.75],[1474.55,1689.6,2265.7,4570.15],[1258.2,1811.65,2004.55,4925.6],[1054.1,1978.5,1984.95,4982.45],[1206.65,2148.7,2113.65,4531],[1142.1,2463.15,2521,3873.75],[1251.2,2135.25,1684.2,4929.35],[1229.1,2524.85,1918.85,4327.2],[862.65,2139.45,2204.05,4793.85],[1149.6,2190.25,2262.5,4397.65],[874.65,1287.2,2075.2,5762.95],[868.5,1915.1,1558.2,5658.2],[936.5,1920.05,2334.25,4809.2],[958.2,1948.55,2196.2,4897.05],[985,2671.15,1542.95,4800.9],[973.25,2142.25,1857.45,5027.05],[822.1,1762.85,2017.6,5397.45],[776.5,1698.2,1788.35,5736.95],[873.25,1330.9,1218.35,6577.5],[852.2,1839.75,2126.35,5181.7],[809.65,1789.45,1716.5,5684.4],[796.4,2087.85,1836.35,5279.4],[745.6,1590.1,1815.65,5848.65],[672.3,1434.65,1928.25,5964.8],[797.85,1349.45,1723.7,6129],[646.85,1533.9,1555.45,6263.8],[763.75,2127.9,1771.25,5337.1],[676.8,1335.6,1552.7,6434.9],[631.35,1683.7,1571.6,6113.35],[539.9,1510,1525.5,6424.6],[727.5,1960.95,1316.95,5994.6],[512.95,1340.4,1547.05,6599.6],[555.25,1220.5,1552.95,6671.3],[537.95,1507.85,1790.3,6163.9],[659.95,1899.3,1735.2,5705.55],[607.25,1590.95,1387.9,6413.9],[494.4,1476.95,1700.55,6328.1],[622.3,1227.2,1582.5,6568],[543.45,1463.5,1632.05,6361],[473.25,1467.35,1334.8,6724.6],[605.3,1478.2,1339.7,6576.8],[553.55,1062.35,1474,6910.1],[510.45,1188.75,1114.5,7186.3],[550.65,984.85,1397.45,7067.05],[484,1119.15,1393.2,7003.65],[516.5,1251.95,1453.05,6778.5],[482.35,1275.1,1053,7189.55],[515.05,1487.65,1485.65,6511.65],[413,1282.75,1361.5,6942.75],[386.65,1399.8,1386.95,6826.6],[472.65,837.6,1086.55,7603.2],[454.7,1507.35,1135.4,6902.55],[393.75,1238.85,1407.05,6960.35],[542.2,1397.35,1483.5,6576.95],[432.6,947.55,977.35,7642.5],[461,1223,776.75,7539.25],[460.9,948.05,934.35,7656.7],[402.4,1075,1106.85,7415.75],[414.45,1353.1,1100,7132.45],[365.9,1271.05,1100.55,7262.5],[292.9,1298.5,894.45,7514.15],[411.1,1086.85,1428.1,7073.95],[453.6,960.15,1193.55,7392.7],[345.9,971.15,1039.75,7643.2],[316.7,990.75,1394.05,7298.5],[380.45,1220,957.8,7441.75],[389.8,1273.4,795.35,7541.45],[377.35,1026.65,932.75,7663.25],[360.9,1149.4,1191.2,7298.5],[396.8,905.8,1456.25,7241.15],[345.45,1157.15,1042,7455.4],[316.85,1306.15,975.15,7401.85],[346.2,1027.75,945.15,7680.9],[337.3,1229.45,1094.25,7339],[384.9,1082.75,865.15,7667.2],[311.95,1225.6,1118.65,7343.8],[267.9,1060.25,879.05,7792.8],[377.9,1164.05,1063.8,7394.25],[312.05,848.4,1004.6,7834.95],[284.45,978.3,831.65,7905.6],[383.7,1132.05,1022.7,7461.55],[277.6,850.8,935.8,7935.8],[352.05,929.75,858.55,7859.65],[296.15,842.3,978,7883.55],[322.85,903.1,1049.05,7725],[295.9,1016.35,994.25,7693.5],[283.65,1234.95,878.9,7602.5],[294.5,764.6,1140.05,7800.85],[297.3,844.35,969,7889.35],[332.15,820.75,1033.6,7813.5],[306.35,910.05,1236.85,7546.75],[346.6,989.7,841.95,7821.75],[267.65,896.55,846.85,7988.95],[280.95,962.05,695.95,8061.05],[301.25,856.6,724.75,8117.4],[216.7,764.75,937.1,8081.45],[302.05,909.6,942.25,7846.1],[234.35,760.45,703.95,8301.25],[274.15,614.85,916.9,8194.1],[296.9,912.8,828,7962.3],[304.9,668.85,579,8447.25],[293.45,605.1,707.4,8394.05],[234.55,736.5,771.85,8257.1],[282.4,719.8,862.3,8135.5],[222.8,779.25,1119.8,7878.15],[260.9,956.3,958.75,7824.05],[209.3,798.75,866.3,8125.65],[260.85,866.75,728.15,8144.25],[240.9,887.2,1019.1,7852.8],[224.15,639.9,676.85,8459.1],[240.65,815.45,660.6,8283.3]],[[6631,1310.65,1626.75,431.6],[7099.45,1069.55,1373.4,457.6],[6754.65,1407.3,1403.25,434.8],[6951,1108,1377.9,563.1],[7216.7,1249.9,1137,396.4],[6515,1342.7,1564.85,577.45],[6648.45,1573.6,1337.5,440.45],[6583.15,1415.75,1430.35,570.75],[6638.75,1200.45,1598.35,562.45],[6959.95,1470,1104.6,465.45],[6589.6,1623.1,1213.2,574.1],[6525.5,1421.95,1492.9,559.65],[5903.1,1764.9,1748.95,583.05],[6598.5,1525.2,1369.7,506.6],[6316.2,1548.25,1489.2,646.35],[6666.4,1623.85,1164.9,544.85],[6847.8,1331.45,1248,572.75],[6138.75,1535.9,1728.9,596.45],[6787.3,1601,1005.8,605.9],[6189.35,1532.15,1674.3,604.2],[6409.85,1541.85,1389.5,658.8],[6493.4,1440.8,1483.2,582.6],[6513.8,1699.3,1211,575.9],[5653.3,1999.7,1646,701],[5681.45,1739.2,1788,791.35],[6185.7,1614.8,1605.7,593.8],[6209.25,1473.1,1590.75,726.9],[6127,1649.2,1561.65,662.15],[6085.55,1791.95,1346.15,776.35],[5992.25,1642.7,1419.25,945.8],[5134,1910,2079.95,876.05],[5727.2,1307.1,2116.75,848.95],[5511.85,1866.35,1834.35,787.45],[4670.35,2412.2,2042.85,874.6],[5630.1,2061.95,1597.4,710.55],[5897.25,1491.55,1673.6,937.6],[4968.4,1944.3,2171.8,915.5],[5140.9,1725.6,2118.1,1015.4],[4921.65,1752.85,2156.15,1169.35],[4649.5,2161.7,2074.95,1113.85],[4307,2604.5,1954.6,1133.9],[5568.9,1996.95,1684.3,749.85],[4356.35,2439.15,2357.7,846.8],[5198.6,1929.05,1960.75,911.6],[4082.95,2014.7,2593,1309.35],[3989.9,2026.05,2444.45,1539.6],[4480.05,1800.9,2643,1076.05],[4348.6,2032.9,2009.25,1609.25],[4171.3,2297.25,2246.85,1284.6],[3452.85,2041.85,2904.45,1600.85],[3718.05,2460,2394.8,1427.15],[4132,2643.9,1676.75,1547.35],[3453.2,2187.75,2675.4,1683.65],[3862.6,2450.75,2258.3,1428.35],[3870.15,1905.8,2208.25,2015.8],[4504.4,1836.6,2113.85,1545.15],[3055.25,2426.45,2618.85,1899.45],[3657.55,2461.8,2276.05,1604.6],[2440.65,2161.35,3276.15,2121.85],[2887.1,2240.35,3231.9,1640.65],[3749.2,1883.25,2602.85,1764.7],[2559.9,2161.1,3333.95,1945.05],[3137.65,2117.35,2898.15,1846.85],[2418.45,2233.85,3194.8,2152.9],[2589.7,2964.5,2315.25,2130.55],[2707.35,2566.65,2302.1,2423.9],[2300.3,2314.95,2790.15,2594.6],[2487.95,2832.55,2235.8,2443.7],[2171.25,2738.95,2186.95,2902.85],[2488.6,2500.5,2103,2907.9],[2460.35,2478.35,2053.25,3008.05],[2050.55,2276.9,2584.85,3087.7],[1973.9,2521.7,2500.2,3004.2],[1856,2330.8,2821.45,2991.75],[1613.35,2404.4,2731.6,3250.65],[2037.1,2471.6,2087.45,3403.85],[1738.15,2453.7,2501.25,3306.9],[1742.4,2310,2499.15,3448.45],[1749.9,2375.7,2271.85,3602.55],[1288.5,2648.3,2733,3330.2],[1588.75,2606.35,1906.15,3898.75],[1250.3,1835.7,2361.8,4552.2],[1288.1,2649.4,2745.8,3316.7],[1717.85,2464.4,2693,3124.75],[1392.95,2857.7,2277.45,3471.9],[1168.2,2105.05,1855.35,4871.4],[892.6,2033.1,1695.25,5379.05],[1336.5,2136.3,2597.45,3929.75],[1171.45,2646.45,2485.55,3696.55],[1021,2249.35,2364.2,4365.45],[1064.75,2046.7,2899.75,3988.8],[1359.45,1887.75,2169.7,4583.1],[1148.65,1596.3,2427.45,4827.6],[915.15,1742.55,2099.9,5242.4],[1122.05,1916.6,2279.35,4682],[1188.1,2663.75,2138.2,4009.95],[1086.4,2234.3,2110.4,4568.9],[936.2,2242.45,2186.6,4634.75],[811.9,1718.5,1973.4,5496.2],[1170.25,2497.85,2043.3,4288.6],[876.5,1784.2,1515.75,5823.55],[908.6,1516.35,1755,5820.05],[864.5,1467.25,1723.65,5944.6],[903.15,2069.25,1814.9,5212.7],[712,1595.65,1494.35,6198],[746.3,1769.7,1938.7,5545.3],[672.15,1551.7,1817.95,5958.2],[728.05,1993.7,1488.2,5790.05],[819.35,1975.95,1870.5,5334.2],[685.45,1875.95,1576.95,5861.65],[754.5,1213.5,1812.05,6219.95],[653.4,1789.15,1445.6,6111.85],[880.3,2009.75,1945.1,5164.85],[682.5,1930.3,1485.6,5901.6],[684,1604.5,1437.8,6273.7],[701.9,1598.55,1513.2,6186.35],[664.55,1525,1888.25,5922.2],[749,1687.05,1518.3,6045.65],[617.9,1740.65,1702.15,5939.3],[625.9,1509.35,2090.9,5773.85],[605.15,1592.95,1412.1,6389.8],[680,1207.6,1326.75,6785.65],[514.75,1628.9,1422.3,6434.05],[525.55,1579.95,1561.4,6333.1],[623.95,1273.65,1233,6869.4],[594,1365.5,1227.65,6812.85],[527.05,1841.15,1902.65,5729.15],[495.95,1305.6,1279.6,6918.85],[573.4,1392.95,1009.05,7024.6],[552.1,1317.3,1385.45,6745.15],[545.35,1064.65,1285.05,7104.95],[515.05,1604.8,1266.2,6613.95],[448.95,1221,1641,6689.05],[462.9,1141.25,1768.55,6627.3],[467.95,1358.35,1390.35,6783.35],[431.2,1100.8,1064.8,7403.2],[456.15,1407.4,1336.9,6799.55],[477.15,1060.95,1126.6,7335.3],[443.9,1222.65,1500.05,6833.4],[422.7,1562.6,1316.85,6697.85],[360.35,1604.2,1649.85,6385.6],[531.15,992.8,1449.25,7026.8],[433.75,1330,1072.75,7163.5],[430.8,910,1231.05,7428.15],[465.7,1154.4,1192.5,7187.4],[349.4,1148.5,931.9,7570.2],[391.6,1286.65,851.95,7469.8],[335.3,956.55,1680.55,7027.6],[424.9,1436.8,1241,6897.3],[382.25,1451.2,756.2,7410.35],[450.55,1090.3,1082.6,7376.55],[409.4,1125.95,1157,7307.65],[426.95,893.2,1123.4,7556.45],[309.3,1123.95,1310.95,7255.8],[414.5,992.8,1194.65,7398.05],[292.35,1082.1,1211.55,7414],[373.55,964.8,1065,7596.65],[380.15,1283.3,1043.9,7292.65],[259.7,864.6,943.3,7932.4],[320.45,1012.25,1233.05,7434.25],[294.55,876.85,838.5,7990.1],[338.95,957.4,953.45,7750.2],[353.25,1178.7,915.15,7552.9],[303.25,891.55,852.85,7952.35],[338.4,879.9,1075,7706.7],[298.9,1203.05,850.5,7647.55],[273,972.45,736.05,8018.5],[286.9,1058.6,966.55,7687.95],[266,735.05,1243.2,7755.75],[315.8,947.35,868.65,7868.2],[290.05,1118.6,954.45,7636.9],[324.25,1099.5,1123.55,7452.7],[396.2,1213.65,1251.8,7138.35],[287.75,804.2,802.4,8105.65],[311.4,982.3,1149.05,7557.25],[280.1,1304.25,1150.25,7265.4],[225.55,733,920.45,8121],[266.65,945.85,855.95,7931.55],[265.1,786.4,667.95,8280.55],[245.05,932,741.5,8081.45],[278.15,902.95,1011.75,7807.15],[251.35,918.55,887.3,7942.8],[258.95,1417.75,793.7,7529.6],[323.4,821.85,821.45,8033.3],[315.05,1131.25,826.2,7727.5],[287.25,937.6,1129.15,7646],[232.95,785.5,1110.5,7871.05],[279.6,836.05,720.05,8164.3],[230.6,907.9,747.45,8114.05],[218.4,985.25,1049,7747.35],[228.15,966.15,719.8,8085.9],[259.75,736.8,690.55,8312.9],[245.55,907.1,732,8115.35],[236.15,961.15,1073.8,7728.9],[224.25,695.95,790.8,8289],[239.1,696.35,915.35,8149.2],[250.75,655.05,608.95,8485.25],[211.7,757.9,962.9,8067.5],[249,766.55,747.95,8236.5],[247.65,928.8,828.4,7995.15]],[[6719.55,1403.9,1360.5,516.05],[7340,1155.6,1064.15,440.25],[7047.5,1183.7,1313.7,455.1],[7193.8,905.9,1379.65,520.65],[6970.65,1260.45,1266.4,502.5],[7098.25,955.5,1421.2,525.05],[7359,1083.65,1046.45,510.9],[6366.95,1648.05,1552.4,432.6],[6620.2,1472.45,1344.35,563],[6684.1,1499.25,1381.1,435.55],[6666.2,1644.75,1217.55,471.5],[6198.4,1962.55,1325.45,513.6],[6583.45,1509.75,1365.8,541],[7047,1238.4,1147.65,566.95],[6801.9,1405,1239.9,553.2],[6261.05,1876.05,1291.5,571.4],[6663.6,1185.1,1599.35,551.95],[6066.1,1824.1,1574.45,535.35],[6573.05,1265.6,1460.5,700.85],[6351.65,1611.7,1344.65,692],[6619.8,1293.5,1510.5,576.2],[6098.65,1499.25,1739,663.1],[6355.9,1611.35,1461.95,570.8],[6869.8,1448.2,993.85,688.15],[6303.2,1639.7,1281.8,775.3],[5786.1,1806.3,1650.25,757.35],[6078.55,1671,1556,694.45],[5545.85,1789.7,1874.5,789.95],[6242.15,1392.75,1733.15,631.95],[6041,1783.05,1292.45,883.5],[4887.7,2074.05,2133.65,904.6],[4825.1,1968.65,2303.9,902.35],[6238,1835.9,1227.55,698.55],[5331.65,1829.35,1900.5,938.5],[5428.3,1939.5,1539.55,1092.65],[5397.5,1715.45,1716.9,1170.15],[5650.65,1721.6,1774.5,853.25],[5508.05,1887.75,1628.5,975.7],[5473.25,1652.25,1841.4,1033.1],[4957.85,2169.35,1823.8,1049],[4628.25,2035.55,2007.4,1328.8],[4785.35,1873.75,2267.5,1073.4],[4463.6,2350.6,2191.45,994.35],[4776.1,2112.8,2109.15,1001.95],[4907.15,1974.35,2138.85,979.65],[5179.65,1609.25,2059.2,1151.9],[3875.65,2271.85,2740.9,1111.6],[3511.75,3126.95,2041.6,1319.7],[4995.35,1872.4,1876.55,1255.7],[4558.6,2233.1,1983.75,1224.55],[4236.75,1864.75,2144.95,1753.55],[3134,2154.4,2760.9,1950.7],[4423.3,1964.4,2434.7,1177.6],[3832.05,2188.1,2733.45,1246.4],[4277.3,1981.65,2047.7,1693.35],[4608.1,1897.6,2083.15,1411.15],[4140.15,2237.9,2055.6,1566.35],[3128.05,2515.6,2177.15,2179.2],[3029.1,2580.6,2695.65,1694.65],[2718.8,2797.7,2490.75,1992.75],[2393.65,2811.5,2488.85,2306],[2890.95,2660.05,2073.55,2375.45],[3091.45,2443.5,2457.8,2007.25],[2738,2378.2,2763.6,2120.2],[2746.25,3332.1,1879.3,2042.35],[2144.85,2530.55,2487.55,2837.05],[2746.8,2174.75,2344.05,2734.4],[2635.4,2092.5,2533.6,2738.5],[1978.7,3016.85,2307.75,2696.7],[2501.55,2530.65,2346.75,2621.05],[2097.75,2781.45,2441.7,2679.1],[2125.05,2027.4,2897.8,2949.75],[2151.3,2585.9,2520.75,2742.05],[1484.45,2691.15,2278,3546.4],[1410.8,2756.65,2785.5,3047.05],[1991.15,2406.3,2450.15,3152.4],[2150.25,2419.9,2827.05,2602.8],[1790.55,2591.2,2701.2,2917.05],[1363.75,3237.05,2441.9,2957.3],[1604,2697.95,2696.2,3001.85],[2049.65,1914.8,2288.75,3746.8],[1538.4,2547.5,2077.15,3836.95],[1224.7,1999.45,2868.9,3906.95],[1316.3,2175.05,2278.55,4230.1],[1363.1,2440.7,2548.65,3647.55],[1007.85,2333.05,2503.7,4155.4],[1607.55,2625.25,2087.8,3679.4],[1316.75,2183.4,1814.35,4685.5],[1182.25,1807.2,2833.5,4177.05],[1227.4,2356,2841.1,3575.5],[1020.45,1933.75,2626.4,4419.4],[1017.7,2244.8,2709.65,4027.85],[1084.3,2056.6,1926.9,4932.2],[1163.35,2289.85,2394.7,4152.1],[1131.3,2176,2382.4,4310.3],[1052.05,2183.65,1879.25,4885.05],[964.35,1904.85,2119,5011.8],[845.4,2198.65,2018.6,4937.35],[869.35,1929.15,1894.05,5307.45],[728.1,1596.2,1688.5,5987.2],[869.35,1844.8,2079.25,5206.6],[895.55,1629.85,1888.15,5586.45],[808.75,2003.5,1486.4,5701.35],[719.3,1130.65,1859.5,6290.55],[874.05,1970.25,1837.8,5317.9],[733.65,2603.7,1672.6,4990.05],[821.05,1566,1798.55,5814.4],[714.45,1757.15,1616.1,5912.3],[770.75,1649.15,1274.8,6305.3],[878.05,1565.2,1640.4,5916.35],[654.75,1603.05,1454.35,6287.85],[652.6,1847.35,1363.95,6136.1],[676.3,1665.35,1731.4,5926.95],[638.45,1669.05,1795.8,5896.7],[607.15,1867,1185.75,6340.1],[690.65,2029.05,1235.25,6045.05],[626.3,1505.25,1256.2,6612.25],[577.5,1418.6,1320.4,6683.5],[530.5,1736.05,1768.35,5965.1],[523.05,1459.1,1496.15,6521.7],[668.15,1401.3,1552.2,6378.35],[617,1911.95,1453.7,6017.35],[574.65,1242.45,1704.35,6478.55],[450.3,1180.6,1356,7013.1],[607.65,1293.55,1167.75,6931.05],[538.8,1273.35,1281.1,6906.75],[586.6,1326.35,1603.2,6483.85],[493.75,1376.85,1380.55,6748.85],[516.55,1361.55,1322.9,6799],[516.1,1769.75,1435.9,6278.25],[488.6,1040.55,1139.35,7331.5],[474.85,1165.3,1405.9,6953.95],[522.85,1483.05,1051.2,6942.9],[429.15,1356.9,1276.3,6937.65],[435.55,1286.35,1211.35,7066.75],[417.45,1106.4,1289.85,7186.3],[403.1,1333.85,1361.85,6901.2],[374.8,1512.5,1195.85,6916.85],[339.3,1379.35,1185.4,7095.95],[394.8,1439.65,1186.2,6979.35],[343.1,1392.2,1051.1,7213.6],[418.25,1554.1,1051,6976.65],[445.3,1029.7,1277.25,7247.75],[330.2,1223.5,1071.35,7374.95],[479.55,1135.6,1092.35,7292.5],[358.45,1204.5,1130.2,7306.85],[395.05,961.05,793.7,7850.2],[399.05,1499.5,1456,6645.45],[375.5,1124.25,1203.1,7297.15],[322.3,1283.15,1049.35,7345.2],[428.4,1373.2,1046.2,7152.2],[320.15,1135.55,853.2,7691.1],[408.35,1068.5,1111.75,7411.4],[342.75,1097.1,937.1,7623.05],[368.3,882.25,1072.75,7676.7],[332.95,1164.2,1598.75,6904.1],[349.2,1061.1,1023.95,7565.75],[418.6,1117.5,1059.2,7404.7],[317,1037.7,1091.85,7553.45],[369.45,1095.2,916.1,7619.25],[350.85,1102.7,1011.25,7535.2],[369.35,1082.65,1386.55,7161.45],[317.25,1102.9,1122.2,7457.65],[283.85,1208.6,949.25,7558.3],[305.8,924.8,1009.05,7760.35],[252,910.95,1270.9,7566.15],[318.35,1287.3,850,7544.35],[233.9,972.15,865.6,7928.35],[306,947.8,913.85,7832.35],[269.25,1036.25,801.95,7892.55],[266.05,720.1,917.95,8095.9],[283.85,1111.7,917,7687.45],[300.45,931.8,799.15,7968.6],[238.75,1482.5,975.65,7303.1],[258.55,886.4,883.65,7971.4],[235.3,865.15,941.05,7958.5],[287.5,972.55,830.85,7909.1],[306.65,914.65,1071.6,7707.1],[228.75,808.35,791.55,8171.35],[291.75,1114.9,1065.9,7527.45],[289.7,929.3,739.7,8041.3],[263.8,930.25,873.95,7932],[221.35,1088.3,889.35,7801],[253.25,950.7,854,7942.05],[237.05,859.4,850.75,8052.8],[246.5,582.15,717.7,8453.65],[211.5,856.25,802.65,8129.6],[221.6,939.15,758.65,8080.6],[195.75,841.45,959.15,8003.65],[236.3,753.3,754.8,8255.6],[231.5,621.25,842.7,8304.55],[238.3,745.45,727.45,8288.8],[234.05,638.1,793.9,8333.95],[232,1156.4,827.7,7783.9],[218.95,718.65,674.5,8387.9],[229.3,703.4,999.5,8067.8],[177.6,686.3,814.65,8321.45],[222.6,596.8,580.05,8600.55],[188.55,759.15,645.7,8406.6],[221.95,889.15,1169.65,7719.25]],[[6792.75,1364.25,1411.2,431.8],[7369.35,1042.45,1121.55,466.65],[6900.8,1353.3,1333.15,412.75],[7325.3,1246.9,954.25,473.55],[7211.25,992.55,1302.3,493.9],[6973.1,1234.25,1304.6,488.05],[6893.6,1076.85,1501.35,528.2],[7210.8,972.7,1326.35,490.15],[7040.95,1316.95,1182.65,459.45],[6917.9,1353.15,1280.4,448.55],[7045.55,1162,1345.55,446.9],[6914.6,1506.85,1190.2,388.35],[7024.3,1148.75,1238.6,588.35],[6691.6,1322.85,1291.7,693.85],[6202.6,1376.35,1749.35,671.7],[6787.95,1388.35,1231.3,592.4],[6990.25,1267.25,1210.65,531.85],[7067.1,1128.9,1267.05,536.95],[7020.35,1198.4,1190.15,591.1],[6419.75,1441.3,1610.1,528.85],[6516.6,1649.05,1228.6,605.75],[6616.8,1525.5,1220.7,637],[6623.4,1534.5,1299.65,542.45],[5454.05,1784.85,2235.05,526.05],[5609.95,1816.5,1790.95,782.6],[6109.15,1590.6,1636.55,663.7],[5363,1802.5,2197.7,636.8],[5748.65,1647.3,1882.75,721.3],[5832.85,1859.55,1584.6,723],[5542.9,1969.2,1844.8,643.1],[5329.2,1965.15,1968.8,736.85],[5859.4,1531.45,1783.9,825.25],[5018.7,1913,1930.05,1138.25],[5167.15,1915.9,2102.75,814.2],[4760.5,2090.15,2186.95,962.4],[5330.5,1785.85,1881.8,1001.85],[5230.1,2070.05,1925,774.85],[5736.45,1655.9,1812.75,794.9],[5453.9,2298.55,1353.05,894.5],[5787.75,1695.55,1396.85,1119.85],[4736.65,2264.65,1977.95,1020.75],[4409.55,2376.45,2259.35,954.65],[4617.3,2124.6,2435.45,822.65],[4895.5,1858.3,2354.7,891.5],[4220.65,2496.05,1956.8,1326.5],[5034.65,1896.6,2010.3,1058.45],[5051.25,1519.85,2334.8,1094.1],[4947.25,1939.5,1966.05,1147.2],[3470.3,3022.7,2301.3,1205.7],[4161.25,2092.95,2452.3,1293.5],[4158.45,2186.05,2385.8,1269.7],[3135.6,2979.05,2539.05,1346.3],[4331.55,2309.85,1696.2,1662.4],[3054.25,2546.55,2934.55,1464.65],[4121.2,2153.6,2372.9,1352.3],[3533.3,2466.8,2533.15,1466.75],[3455.4,2594.75,2272.6,1677.25],[2983.7,2755.35,2503.45,1757.5],[3904.7,1833.8,2156.65,2104.85],[3048.55,2688,2469.7,1793.75],[3151.6,2597.4,2527.75,1723.25],[3191.6,2083.55,2575.6,2149.25],[2878.65,2688.15,2639.6,1793.6],[3166.9,2537.05,2101.5,2194.55],[2123.95,3039.2,2565.9,2270.95],[3232.4,2595.1,2603.1,1569.4],[2590.35,2720.75,2469,2219.9],[2118.4,2890.05,2040,2951.55],[2020.65,2339.4,3403.1,2236.85],[2894.1,2848.75,2481.15,1776],[2592.1,2428.8,2077.3,2901.8],[2119.9,2253.2,2888.75,2738.15],[1949.3,2798.4,2001.65,3250.65],[1927.75,2540,1971.05,3561.2],[1781.5,2668.8,2091.15,3458.55],[1732.6,2903.8,2313.05,3050.55],[1802.75,2578.45,1997.35,3621.45],[1964.65,2371.7,2490.95,3172.7],[1306.45,2267.05,1720.55,4705.95],[1499.1,2587.35,2697.8,3215.75],[1556.9,2305.1,2185.3,3952.7],[1213.3,2667.05,2028.35,4091.3],[1368.3,2780.4,1682.95,4168.35],[1538.35,1976.6,2522.95,3962.1],[1356.55,2984.6,1858.95,3799.9],[1263,2427.2,2219.85,4089.95],[1071.75,2430.9,2042.05,4455.3],[968.65,2531.6,3120.6,3379.15],[1462.3,2375.9,1736.45,4425.35],[1250.3,2670.5,2547.55,3531.65],[1218.2,2227.35,1939.4,4615.05],[1040.5,2389.7,1851.5,4718.3],[1041,1447.7,2849.85,4661.45],[945.4,1912.4,2111.25,5030.95],[799.3,1739.7,1549.75,5911.25],[937.2,2020.5,2276.65,4765.65],[824.25,1718.85,1973.55,5483.35],[811.55,1793.7,1797.25,5597.5],[960.95,1690,2707.45,4641.6],[912.75,2335.35,2089.4,4662.5],[1095.9,2038.55,2554.1,4311.45],[811.85,2086.15,1627.9,5474.1],[860.7,1477.35,1752.4,5909.55],[636.05,1408.35,1456.8,6498.8],[875.8,1087.8,1665.5,6370.9],[717,1275.6,1448.7,6558.7],[795.05,1999.2,1141.35,6064.4],[565.85,1778.6,1424.35,6231.2],[683,1878.5,1642,5796.5],[696.05,1221.85,1485.3,6596.8],[627.15,1330.2,1138.45,6904.2],[664.65,1497.6,1588.6,6249.15],[638.9,1259.4,1467.8,6633.9],[825.2,2367.05,1754.5,5053.25],[627.45,1140.05,1300.45,6932.05],[645.05,1625.7,1607.85,6121.4],[503.8,1877.3,1621.6,5997.3],[595,1268.55,1669.5,6466.95],[596.65,1454.2,1779.85,6169.3],[641.9,1327.75,1363.85,6666.5],[554.4,1383.2,1680.15,6382.25],[539.85,1515.55,1467.9,6476.7],[531.4,1196.5,1398.95,6873.15],[487.15,1605.1,1311.55,6596.2],[518.55,1538.15,1439.7,6503.6],[494.05,1235.8,1446.4,6823.75],[530,1374.75,1564.05,6531.2],[570.35,1132.15,1148.8,7148.7],[489.15,1612,1506.3,6392.55],[497.3,1626.1,1256.7,6619.9],[575.15,1636.15,1298.5,6490.2],[491.25,1361.05,1601.6,6546.1],[480.8,1122.05,1539,6858.15],[416.35,1343.5,1582.25,6657.9],[465.4,799.2,1178.75,7556.65],[462.6,1179.7,1143.8,7213.9],[481.6,1216.65,1239.75,7062],[453.75,1063.6,1208.45,7274.2],[444.45,1144.9,962.55,7448.1],[369.7,1165.9,874.85,7589.55],[485.55,1345.75,1017.7,7151],[460.95,990.05,1595.9,6953.1],[409.5,1020.05,1014.25,7556.2],[372.65,1174,1054.65,7398.7],[361.15,1185.05,1128.55,7325.25],[385.6,1362.2,1090.7,7161.5],[344.15,1121.6,1004.6,7529.65],[325.9,1246,1047.65,7380.45],[385.05,1116.45,1192.4,7306.1],[351.1,1089.95,1388.1,7170.85],[375.5,985.9,1189.4,7449.2],[326.75,1226.4,1126.15,7320.7],[351.6,1125.45,1111.25,7411.7],[332.75,1016.35,1173.65,7477.25],[330.95,1113.4,1073.6,7482.05],[322.35,1125.3,1001.9,7550.45],[251.3,862.45,1265.4,7620.85],[359.35,1082.05,1155.95,7402.65],[364.75,939.6,713.7,7981.95],[268.7,899.25,918.85,7913.2],[294.95,1055.35,1103.6,7546.1],[296.55,1246.95,1060.7,7395.8],[286.2,921.85,977.25,7814.7],[270.65,1218.75,1080.8,7429.8],[309,1069.45,769.35,7852.2],[290.25,1120.8,1214.65,7374.3],[258.75,924.1,826.3,7990.85],[302.3,948.25,908,7841.45],[286.55,838.5,1105.7,7769.25],[268,935.85,979.7,7816.45],[264.4,1041.65,757.25,7936.7],[276.1,928.2,735.5,8060.2],[261.6,908.75,853.4,7976.25],[255.4,636,733.2,8375.4],[291.05,1019.2,858.6,7831.15],[298.8,750.7,751.15,8199.35],[271.7,1047.55,759.2,7921.55],[269.8,787.1,752.25,8190.85],[275.6,912.45,874.95,7937],[211.6,962.35,719.5,8106.55],[270.1,831.4,747.45,8151.05],[221.4,741.65,932.05,8104.9],[248.4,771.85,1105.85,7873.9],[223,534,811.4,8431.6],[236.85,654.3,1071.65,8037.2],[253.05,759.1,958.1,8029.75],[259.5,724.7,1147.4,7868.4],[251.45,1089.1,852.6,7806.85],[228.65,784.2,624.15,8363],[224.1,832.45,1020.75,7922.7],[259.05,770.1,842.7,8128.15],[245.55,922.35,667.8,8164.3],[245,807.8,825.6,8121.6],[226.5,701,911.1,8161.4],[222.45,835.25,938.4,8003.9],[231.35,822.55,1075.2,7870.9],[228.45,692.55,695.6,8383.4],[193.85,566.3,795.75,8444.1],[225,800.7,846.55,8127.75],[219.15,921.95,709.55,8149.35]],[[6757.3,1268.3,1581.05,393.35],[7311.95,1089.1,1129.45,469.5],[7177.25,1068.25,1422.3,332.2],[6587.45,1801.5,1172.3,438.75],[7100.95,1310.05,1152.55,436.45],[7145.25,1368.8,1043.3,442.65],[7201.05,1066.55,1230.45,501.95],[7062.85,1296.45,1181.9,458.8],[6735.65,1101.25,1721.4,441.7],[7046.25,1487.35,965.05,501.35],[6768.2,1465.9,1243.85,522.05],[7199.4,1337,1051.2,412.4],[6721.25,1571.55,1250.4,456.8],[6419.9,1472,1639.85,468.25],[6439.3,1190.6,1800.55,569.55],[7079.15,1252.2,1055.95,612.7],[6568.05,1484.85,1421.3,525.8],[6306.15,1564.4,1460.15,669.3],[7072.5,1137.7,1198.2,591.6],[6519.7,1474.2,1367.15,638.95],[6302.85,1487.8,1665.6,543.75],[6527.65,1483.65,1377.75,610.95],[6574.1,1643.75,1230.3,551.85],[6639.95,1211.2,1538.75,610.1],[6379.3,1687.55,1343.4,589.75],[6168,1238.8,1959.85,633.35],[6066.4,1977.9,1389.65,566.05],[6080.1,1593.95,1818.35,507.6],[5830.1,1482.5,1876.55,810.85],[5406.2,1437.75,2336.4,819.65],[6043.85,1374.85,1898.05,683.25],[5798.4,1705.95,1591.1,904.55],[5622.15,2034.05,1439.6,904.2],[5995.9,1638.25,1776.15,589.7],[6084.95,1442.6,1698.15,774.3],[4677.5,2428.65,1997.75,896.1],[6067.65,1403.9,1715.35,813.1],[5331.55,2140.4,1675.65,852.4],[4994.9,1660.5,2481.05,863.55],[5212.7,1910.15,2034.1,843.05],[4433.65,1978.8,2402.15,1185.4],[4867.55,1668.7,2627.8,835.95],[5302.4,1956.7,1613.75,1127.15],[5022.05,2118.15,1735.65,1124.15],[4618.8,2568.65,1724.95,1087.6],[4433.05,1912.65,2615.45,1038.85],[4635.7,2058.65,2171.45,1134.2],[3696,2529.4,2560.15,1214.45],[4869.25,2252,1833.05,1045.7],[4742.65,1856.5,2194.4,1206.45],[4517.4,2528.6,1658.6,1295.4],[4321.95,2339.3,2199.45,1139.3],[3151.5,2790.4,2576.25,1481.85],[3911.45,2124.9,2527.25,1436.4],[4617.2,1984,2046.5,1352.3],[3299.95,2248.2,2896.1,1555.75],[3123.45,2921.55,2420.5,1534.5],[3628.5,2431.5,2381.55,1558.45],[3227.55,2631.95,2668.4,1472.1],[2572.3,2571.85,2999,1856.85],[3472.85,2524.8,1961.35,2041],[2980.55,2423.5,2627.95,1968],[2719.8,3398.5,2160.6,1721.1],[3261.6,2673.45,2396.2,1668.75],[2847.05,2406.85,2284.35,2461.75],[3018.7,2685.4,2379.35,1916.55],[1873.05,2700,2964.05,2462.9],[2408.9,2385.65,3151.1,2054.35],[2212.2,2579.9,2655.4,2552.5],[2157.45,2710.95,3105.9,2025.7],[1945.55,2557.35,2673.9,2823.2],[1999.7,3246.2,2274.95,2479.15],[2050.35,2404.85,2188.95,3355.85],[1767.15,3277.2,2192.35,2763.3],[1954.35,1821.1,2838.1,3386.45],[1800.95,2474.4,2605.1,3119.55],[1948.3,2578.3,1968.85,3504.55],[1517,2524.1,1979.7,3979.2],[1889.5,2737.6,2312.9,3060],[1301.4,2995.9,2148.25,3554.45],[1593.9,2425.85,2414.85,3565.4],[1442.5,2500.7,2692.9,3363.9],[1431.65,2294.9,2390.35,3883.1],[1263.95,2241.25,2337.45,4157.35],[1300.55,2571.4,2390.65,3737.4],[1184.2,2463.15,2033.1,4319.55],[1168.95,1814.4,2323.9,4692.75],[1327.8,2262.25,2195.5,4214.45],[1066.3,2131.65,2007.15,4794.9],[961.05,2317.95,2081.4,4639.6],[1089.1,1876.75,2282.5,4751.65],[1377.4,2436.45,2196.85,3989.3],[1266.15,2018.55,1996.75,4718.55],[1024.45,1613.15,2171.65,5190.75],[914.05,1796.2,2481.1,4808.65],[1010.25,1772.45,2102.45,5114.85],[800.4,1887.8,2400.85,4910.95],[1045.75,2209.35,2087,4657.9],[1038.9,1964.4,1482.75,5513.95],[1040.15,2418.8,1414.2,5126.85],[779.45,1888.7,1945.1,5386.75],[710.25,2554.8,1312.1,5422.85],[825.75,1751.65,1853.75,5568.85],[863.5,1386.95,1750.6,5998.95],[728.4,2194.35,1473.85,5603.4],[764.7,1742.25,2291.9,5201.15],[835.35,1452.25,1762.7,5949.7],[674.9,1989.5,1627.65,5707.95],[780.05,1458.05,1615.7,6146.2],[662.4,1684.1,1298.6,6354.9],[771.15,1591.8,2077.85,5559.2],[724.2,2078.35,1425.75,5771.7],[723.85,1230.5,2288.45,5757.2],[630.5,2188.9,1598.65,5581.95],[583.6,1804,1794.65,5817.75],[617.65,1924.35,1288.85,6169.15],[546.45,1579.15,1578.35,6296.05],[508.6,1691.3,1414.25,6385.85],[577.5,1296.95,1286.8,6838.75],[506.9,1466.75,1709,6317.35],[532,1329.25,1494.65,6644.1],[468.7,1452.45,1255.35,6823.5],[531.85,1473.95,1954.65,6039.55],[554.35,1467.15,1251.7,6726.8],[506,1472.5,1364.95,6656.55],[551.2,1757.95,1430.9,6259.95],[496,1517,1302.8,6684.2],[429.15,1595.75,1418.55,6556.55],[409.85,1383.55,1066.55,7140.05],[354.6,1370.05,1043.3,7232.05],[442.75,1235.25,1443.75,6878.25],[427.25,1253.8,926.3,7392.65],[415.45,1283.25,1154.3,7147],[372.85,1464.6,1169.85,6992.7],[374.1,1274.25,1889.65,6462],[382.4,1442.65,1023.2,7151.75],[443.6,1187.3,1417.85,6951.25],[406.9,1097,1645.7,6850.4],[413.4,1104.15,1012.35,7470.1],[386.6,1357.8,1295.8,6959.8],[446.5,1224.5,1067.75,7261.25],[350,1040.15,959.45,7650.4],[312,959.45,1191.8,7536.75],[450.7,785.65,1004.85,7758.8],[345.55,1065.65,1077.85,7510.95],[389.55,939.85,1230.15,7440.45],[390.5,1109.45,960.9,7539.15],[343.15,997,969.15,7690.7],[328.2,1141.4,867.2,7663.2],[372.75,1375.35,1227.8,7024.1],[348.65,1398.6,961.45,7291.3],[326.15,1028.85,1014.3,7630.7],[298.95,1226.55,1007,7467.5],[393.05,1023.75,1130.95,7452.25],[321.45,976.15,883.55,7818.85],[343.4,922.35,1142.1,7592.15],[256.85,1318.45,1248.65,7176.05],[255.5,925.95,1041.25,7777.3],[286.25,1267.7,1033.7,7412.35],[285.8,1069.2,848.2,7796.8],[266.4,1326.2,907.2,7500.2],[277.25,1015.7,951.15,7755.9],[369.2,975.35,1060.45,7595],[266.8,791.85,1154.75,7786.6],[261.1,865.5,934.6,7938.8],[252.65,813.6,1197.55,7736.2],[299.6,822.2,1086.25,7791.95],[262.05,767.4,1068.4,7902.15],[322.45,925.9,866.3,7885.35],[205.45,786.95,919.85,8087.75],[213.8,1032.25,688.05,8065.9],[272.75,789.65,853.35,8084.25],[231.35,918.45,861.3,7988.9],[251.4,744.15,809.7,8194.75],[225.15,746.05,1001.55,8027.25],[286.8,838.15,834.1,8040.95],[208.5,846.05,1085.25,7860.2],[222.95,898.05,1078.65,7800.35],[246,901.3,704.75,8147.95],[230.5,841.5,802.55,8125.45],[268.8,1359.55,1079.9,7291.75],[243.1,809.8,794.5,8152.6],[215.5,928.5,632.2,8223.8],[266.9,671.75,828.75,8232.6],[226.2,955.25,1116.05,7702.5],[261.95,718.4,931.35,8088.3],[192.65,811.75,767.3,8228.3],[254.7,629.6,908.75,8206.95],[244.55,718.05,643.05,8394.35],[258.45,771.65,1051.95,7917.95],[201,890.75,925,7983.25],[261.7,841.55,874.95,8021.8],[238.7,749.8,704.3,8307.2],[219.1,944.6,669.45,8166.85],[228.8,728,679.5,8363.7],[155.25,1021.5,738.55,8084.7],[196.55,934.05,632.1,8237.3],[210.5,567.5,813.1,8408.9],[232.35,822.9,728.7,8216.05],[213.65,874.55,659.8,8252]],[[7231.15,1078,1262.65,428.2],[7483.9,1044.8,1091.65,379.65],[7264.8,1096.45,1242.35,396.4],[7325.75,1314.6,981.5,378.15],[7407.35,1287.35,911.05,394.25],[7114.65,1222.1,1164.75,498.5],[6948.6,1262.1,1348.55,440.75],[6826.35,1313.55,1418,442.1],[7232.85,1289.65,1013.1,464.4],[6960.3,1481.35,1066.3,492.05],[6995.05,1128.15,1360.6,516.2],[7057.3,1371.55,1175.65,395.5],[6877.9,1358.7,1311.5,451.9],[6799.05,1419.85,1319.5,461.6],[6958.5,1165.2,1348.35,527.95],[6396.7,1563.05,1496,544.25],[6039.55,1567.85,1938,454.6],[6419.1,1322.1,1438.1,820.7],[6978.4,1143.65,1251.6,626.35],[6506.65,1767.6,1077.8,647.95],[7106.35,855.1,1516.35,522.2],[6684.35,1142.7,1725.3,447.65],[6479,1238,1703.55,579.45],[6452.75,1594.35,1265,687.9],[6838.85,1119.5,1428.45,613.2],[6064.45,1538.6,1567.5,829.45],[6073.45,1448.3,1871.95,606.3],[5784.1,1827.95,1782.8,605.15],[6760.15,1199.35,1247.9,792.6],[6704.7,1202.9,1442.5,649.9],[6011.35,1607.5,1652.7,728.45],[5909.05,1738.05,1660.35,692.55],[6412.75,1214.5,1483.8,888.95],[6294.2,1652.75,1243.6,809.45],[6140.7,1576.15,1587.4,695.75],[5217.5,1934.75,2157.75,690],[5335,2082.1,1698.65,884.25],[4937.8,2187.1,1835.3,1039.8],[5410.25,1533.6,2020.6,1035.55],[6067.3,1418.9,1780.6,733.2],[4849.55,2024.75,2380.55,745.15],[5023.9,2376.8,1602.65,996.65],[5777.3,1839.45,1303.1,1080.15],[4891.55,2030.65,2223.9,853.9],[4195.3,2666.55,2084.7,1053.45],[3903.7,2232.6,2725.05,1138.65],[4074.7,2728.85,2164.1,1032.35],[4537,1887.2,2517.2,1058.6],[3930.75,2475,2476.65,1117.6],[3506.9,2717.9,2572.45,1202.75],[3613.55,2773.1,2418.95,1194.4],[4201.4,2286.3,2096.35,1415.95],[3811.2,2054.15,2729.95,1404.7],[3353.25,2827.45,2201.2,1618.1],[3149.95,2423.5,2698.05,1728.5],[4156.8,2239.55,2120.95,1482.7],[3308.95,2038.85,3128.6,1523.6],[3377.75,2729.15,2421.9,1471.2],[4022.6,2013.75,2560.55,1403.1],[2924.8,3060,2500.9,1514.3],[2728.5,2534.8,3009.6,1727.1],[2603.1,2144.95,2625.2,2626.75],[3581.05,2153.7,2478,1787.25],[3008.4,2574.25,2360.2,2057.15],[2766.65,2678.15,2517.95,2037.25],[2731.9,2352.5,2510.2,2405.4],[2240.6,2182,2560.65,3016.75],[2121.75,2211.25,2400.4,3266.6],[2732.85,1862.25,2228.7,3176.2],[1976.25,2925.9,2756.45,2341.4],[2245.3,2205.65,2832.75,2716.3],[1697.35,3241,2460.25,2601.4],[1935.8,2304.55,2912.05,2847.6],[1805.8,2608.7,2534.1,3051.4],[1595.4,3062.65,2281.15,3060.8],[1918.05,2408.55,3146.65,2526.75],[2181.4,2167.8,2257.65,3393.15],[1748.75,2301.5,2240.45,3709.3],[1590.4,2620.4,2114.9,3674.3],[1654.7,2770.9,2529.7,3044.7],[1783.7,2276.75,2615.7,3323.85],[1605.1,2092.25,2061.75,4240.9],[1504.8,2597.3,1966.45,3931.45],[1139.45,2332.3,2434.95,4093.3],[1071.85,2023.15,2112.4,4792.6],[1316.45,2066.2,2196.6,4420.75],[1112.8,2292.15,2278.95,4316.1],[1181.7,2645.05,2255,3918.25],[1171.7,2258.7,2485.45,4084.15],[1237.5,2206.25,2338.9,4217.35],[1014.1,1774.9,1960.35,5250.65],[861.85,2438.5,1964.6,4735.05],[939.6,2228.55,1840.25,4991.6],[998.8,1959.7,2224.95,4816.55],[1216.5,2190.3,1870.25,4722.95],[1079.95,2075.1,2145.5,4699.45],[928.8,1674,1974.8,5422.4],[774.25,2199.4,1621.35,5405],[952.65,1969.8,1897,5180.55],[706.55,2201.45,1778.75,5313.25],[785.4,1475.1,2015.25,5724.25],[716.8,1853.85,1693.1,5736.25],[773.4,2097.7,1644.05,5484.85],[812.65,1522.9,1756.05,5908.4],[719.05,1901.35,1759.25,5620.35],[775.2,1499.45,2336.35,5389],[788.15,1261.7,1603.4,6346.75],[627.35,1577.65,1679.95,6115.05],[732.75,1548.45,1009.4,6709.4],[739.2,1840.65,1531.15,5889],[617.6,1501.95,1113.35,6767.1],[861.95,2054.05,1598.3,5485.7],[661.25,1574.9,1395.75,6368.1],[656.15,1551.45,1296.15,6496.25],[662.35,1698,1099.8,6539.85],[619.75,1702.8,1413.8,6263.65],[542.8,1178.75,1680,6598.45],[557.05,1801.8,1505.8,6135.35],[499.95,1400.4,1138.1,6961.55],[456.95,1880.65,1909.7,5752.7],[478.6,1097.15,1411.4,7012.85],[664.3,1099.1,1864.7,6371.9],[576.35,1238.95,1167.45,7017.25],[472.35,1397.7,1500.1,6629.85],[513,2040.15,1407.85,6039],[435.75,1126.75,1791.85,6645.65],[526,1691.5,1166.4,6616.1],[380.05,1224.35,866.35,7529.25],[516.4,1473.05,1288.65,6721.9],[472.85,1269.1,1230.7,7027.35],[456.15,1197.6,1113.95,7232.3],[440,1712,962.35,6885.65],[465.75,1125.3,1053.8,7355.15],[436.15,810.55,1481.4,7271.9],[465.55,1313.2,1388.6,6832.65],[360.95,1102.6,1373.25,7163.2],[379.8,1227.85,1213.65,7178.7],[478.7,880.7,1286.05,7354.55],[390.2,1166.95,1021.05,7421.8],[519.5,1186.55,1191.85,7102.1],[331.85,1371.65,1272.6,7023.9],[405.75,1029.75,1058.55,7505.95],[316.4,1037.45,1085.1,7561.05],[335.9,1054.4,1006.8,7602.9],[317.5,896.95,974.65,7810.9],[410.15,1365.25,1463.3,6761.3],[283.65,1116.8,676.55,7923],[375.2,1148.45,946.9,7529.45],[296.4,1191.05,1160.6,7351.95],[311.75,1350.65,1066.55,7271.05],[347.35,885.1,872.65,7894.9],[307.9,787.4,1304.8,7599.9],[278.45,1066.45,811.8,7843.3],[313.95,1056.65,858.9,7770.5],[293.85,974.05,1148.8,7583.3],[333.05,1056.1,1144.85,7466],[292.7,1073.6,1122.55,7511.15],[283.6,1240.65,1001.05,7474.7],[263.3,1032.1,982.1,7722.5],[293.2,802.75,1356.1,7547.95],[306.25,1055.55,743.1,7895.1],[278.45,1061.45,1068.35,7591.75],[287,1012.95,1062.75,7637.3],[294.25,1331.05,957.15,7417.55],[262.9,843.7,786.75,8106.65],[252,794.85,849.45,8103.7],[286.95,1013.25,1173.05,7526.75],[273.85,1263.6,863.15,7599.4],[308.15,881.1,1009.8,7800.95],[254.05,726.85,858.75,8160.35],[222.35,989.15,854.75,7933.75],[255.05,790.35,844.55,8110.05],[264.75,1006.15,788.55,7940.55],[286.4,694,808.85,8210.75],[326.05,874.9,1044.2,7754.85],[231.6,667.15,1071,8030.25],[274.85,849.8,726.7,8148.65],[257.8,741.7,775.95,8224.55],[250.75,925.1,697.55,8126.6],[213,973.25,1004.55,7809.2],[245.4,981.5,808.7,7964.4],[222.05,749.9,734.6,8293.45],[243.6,673.65,664.75,8418],[222.35,576.4,634.6,8566.65],[236.25,680,632.3,8451.45],[229.45,689.8,834,8246.75],[235.1,842.5,871.4,8051],[207.9,755.95,688.55,8347.6],[237.7,681.75,823.4,8257.15],[210.35,894.45,790.85,8104.35],[179.4,976.1,737.75,8106.75],[203.05,724.5,737.5,8334.95],[237.25,959.9,754.6,8048.25],[240.8,639.25,716.75,8403.2],[226.25,1211.5,757.1,7805.15],[192.35,691.6,840.6,8275.45],[204.15,923.2,816.95,8055.7],[248.8,797.75,781.85,8171.6],[188.95,614.65,904.4,8292],[178.5,747.45,703.9,8370.15]],[[7539.15,882.45,1202,376.4],[7325.8,1223.5,1108.2,342.5],[7315.45,1122.75,1101.65,460.15],[7120.8,1519.45,943.8,415.95],[7864.25,736.45,984.75,414.55],[7103.95,1413.15,1124.35,358.55],[7198.9,1366.2,1019.6,415.3],[7297.35,1149.3,1172.7,380.65],[7160.05,1131.7,1334.15,374.1],[6913.7,1507.65,1179.85,398.8],[7398.8,1242,952.35,406.85],[6990.55,1130.45,1433.4,445.6],[7332.1,1141.75,1012.2,513.95],[7484.75,1072.6,930.9,511.75],[7027.65,1273.85,1094.05,604.45],[6977.7,1267.45,1238.75,516.1],[6218.5,1639.1,1567.8,574.6],[6787,1361.65,1364.65,486.7],[6594.7,1546.7,1317.05,541.55],[6803.1,1600.1,1040.1,556.7],[6212.3,2038.75,1205.4,543.55],[6943.65,1371.3,1158.1,526.95],[5901.6,1788.8,1742.9,566.7],[7013.9,1182.05,1223.5,580.55],[6248.95,1485.45,1666.3,599.3],[6431.75,1377.6,1639.75,550.9],[6923.6,1242.9,1158.15,675.35],[6466.3,1246.2,1640,647.5],[5640.75,1743.35,1925.3,690.6],[6204.6,1691.9,1514.1,589.4],[6060.9,1618.25,1535.75,785.1],[5855.25,1872.95,1465.1,806.7],[6202.7,1677.65,1396.35,723.3],[4939.3,2024.7,2214.65,821.35],[5641.6,1872.9,1700.1,785.4],[5412.2,1843.1,2024.8,719.9],[5968.05,1644.6,1566.5,820.85],[5180.6,1823.95,2269.35,726.1],[5744.4,1864.55,1531.65,859.4],[5445.55,1947.4,1861.75,745.3],[6053.15,1607.8,1466.85,872.2],[4818.85,2314.8,1722,1144.35],[5014.85,2300.35,1738.65,946.15],[4727.7,2079.2,2096.1,1097],[4607.55,2221.35,1716.75,1454.35],[3900.6,2206.6,2593.65,1299.15],[4575.2,2199.4,1867.2,1358.2],[5094.55,1986.5,1829.4,1089.55],[4545.5,2156.6,1858.2,1439.7],[4141,2482.15,2085.2,1291.65],[4281.6,2831.4,1873.45,1013.55],[4052.4,2211.7,2481.25,1254.65],[4198.55,2557.4,2088.85,1155.2],[4160.05,2358.35,2183.25,1298.35],[4140.1,2605.6,1901.2,1353.1],[3732,2493.25,2266.35,1508.4],[2973.25,2671.25,2395.6,1959.9],[2563.35,3433.25,2524.25,1479.15],[2749.25,3078.45,2503.35,1668.95],[3209.7,2179.95,2261.65,2348.7],[3418.4,2704.95,2042.55,1834.1],[3610.25,2482.45,1713.35,2193.95],[2569.5,2935.6,2230.45,2264.45],[2565.85,2923.15,2668.25,1842.75],[2651.8,2328.55,3184.8,1834.85],[2933.2,2270.4,2679.3,2117.1],[2486.85,2996.55,3068.55,1448.05],[2313.45,2212.6,2674.55,2799.4],[2023.65,2940.5,2186.7,2849.15],[2044.25,2973.55,2601.35,2380.85],[1630,2085.6,2811.1,3473.3],[1676.1,1978.95,2893.75,3451.2],[1992.15,2046.35,3255.5,2706],[1699.9,2877.65,2543.1,2879.35],[1896,2289.8,2825.35,2988.85],[2396.8,2498.85,2449.9,2654.45],[1666.7,2711.7,1905.25,3716.35],[1247.6,2214.7,2275.55,4262.15],[1497.05,2086.1,2401.8,4015.05],[1591.4,2045,2368.2,3995.4],[1437.05,2003.6,2477.6,4081.75],[1289.9,2247.7,2286.45,4175.95],[1701.5,2462.2,2527.6,3308.7],[1354.55,2216.1,2537.75,3891.6],[1222.15,1822.2,2113.35,4842.3],[1187.85,2269,2635.75,3907.4],[1343,1780.7,2198.15,4678.15],[1059.15,2010.3,2108.95,4821.6],[1091.1,1728.95,2108,5071.95],[1152.75,2126.85,1783.3,4937.1],[881.25,2013.6,2688.55,4416.6],[1029.3,1864.9,1867.35,5238.45],[1147.7,1910.55,1834.95,5106.8],[862.25,2188.3,1627.15,5322.3],[985.4,1579.3,1773,5662.3],[819.9,1965.25,1723.8,5491.05],[989.8,1949.4,2005.85,5054.95],[822.8,2051.65,1891.4,5234.15],[761.9,1832.65,2032.5,5372.95],[723.3,2369.4,2130.05,4777.25],[788.95,1850.1,1906.55,5454.4],[724.7,1825.65,1713.55,5736.1],[954.45,1832.6,2020.75,5192.2],[779.7,1462.4,1453.15,6304.75],[725,1933.1,1997.8,5344.1],[638.55,1709,1596.3,6056.15],[756.6,1444.9,1921.5,5877],[774.35,1811.2,1444.9,5969.55],[692.45,1645.1,1771.45,5891],[563.3,1428.6,1257.85,6750.25],[517.2,1145.6,1400.5,6936.7],[627.2,1068.2,1297.8,7006.8],[591.85,1475.05,1855.2,6077.9],[579.55,1664.35,1646.95,6109.15],[499.85,1597.8,1495.55,6406.8],[503.3,1080.65,1877.8,6538.25],[527.95,1276.55,1226.2,6969.3],[669.1,1650.5,1213.75,6466.65],[532.35,1385.3,1153.6,6928.75],[533.3,1003.8,1044.65,7418.25],[453.55,1039.4,1268.1,7238.95],[472.85,1534.25,1566.1,6426.8],[505.8,1279.9,1131,7083.3],[437.55,1447.1,1090.15,7025.2],[502.35,1393.6,1234.85,6869.2],[403.85,1353.15,1751.85,6491.15],[492.8,1141.75,1396.6,6968.85],[468.4,1149.6,1343.6,7038.4],[335.55,1477.2,1014.65,7172.6],[412.35,1017.35,1400.05,7170.25],[373.05,1020.6,1338.75,7267.6],[451.85,1164.45,1120.15,7263.55],[310.3,793.8,741.35,8154.55],[416.9,1336.3,1142.95,7103.85],[349.95,1525.85,1011.5,7112.7],[433.1,1409.9,912.9,7244.1],[380.3,912.9,993.45,7713.35],[372.45,1397.2,849.7,7380.65],[378.9,1009.9,1381.55,7229.65],[315.7,1050.1,1003.15,7631.05],[447.55,900.9,1340.4,7311.15],[334.3,825.45,1059.9,7780.35],[319.15,1249.25,1155.95,7275.65],[301.4,1391.6,1307.9,6999.1],[333.45,969.4,1186.8,7510.35],[325.1,974.6,1011.4,7688.9],[334.2,1553.7,963.65,7148.45],[346.5,771.05,1038.9,7843.55],[304.2,1175,1045.5,7475.3],[328,1284.85,1137,7250.15],[339.4,976.95,1047.55,7636.1],[304.8,1116.35,1289.45,7289.4],[287.85,877.4,891.7,7943.05],[276.65,829.7,907.8,7985.85],[328.45,671.35,1194.9,7805.3],[260.3,1254.35,857.4,7627.95],[337.8,1088.5,745.25,7828.45],[284,899.15,1100.35,7716.5],[295.1,981.25,811.55,7912.1],[333.5,975.3,928.3,7762.9],[298.45,822,966.45,7913.1],[269.65,1017.65,768.55,7944.15],[286.6,1036.3,944.3,7732.8],[232.4,996.25,480.65,8290.7],[304.6,904.9,784.2,8006.3],[251.35,832.5,773.45,8142.7],[285.05,990.45,1179.55,7544.95],[280.7,950.8,944.1,7824.4],[325.85,962.85,781.85,7929.45],[278.75,869.5,1109.8,7741.95],[290,769.05,749.25,8191.7],[271.55,885,840.55,8002.9],[264.35,755.1,700.45,8280.1],[247.95,754.95,1036.9,7960.2],[239.75,832.8,941.1,7986.35],[229,876.9,875.8,8018.3],[211.45,958.6,737.6,8092.35],[223.85,798.05,754.9,8223.2],[207.55,741.2,886.5,8164.75],[240.3,820.35,741.6,8197.75],[254.3,561.55,971.85,8212.3],[256.25,707.7,843.85,8192.2],[262.65,878.5,747.65,8111.2],[201.5,918.15,752.45,8127.9],[209.45,1027.15,1027.05,7736.35],[184.1,668.85,797.45,8349.6],[251.5,879.65,949.35,7919.5],[228.2,580.9,725.8,8465.1],[208.05,742.6,764.5,8284.85],[209.25,912.05,716.65,8162.05],[175.45,653.6,718.85,8452.1],[233.05,757.2,797.15,8212.6],[237.3,734.6,841.65,8186.45],[251.75,866.75,616.55,8264.95],[177.4,837.55,751.65,8233.4],[225.65,849.05,744.85,8180.45],[188.9,610.25,464.45,8736.4],[177.55,705.15,449.75,8667.55],[181.7,530.05,748.65,8539.6],[184.9,874.55,606.1,8334.45]],[[7471.1,1070.3,1063.05,395.55],[7246.3,1251.05,1189.2,313.45],[7066.3,1417.3,1097.9,418.5],[7404.05,1039.5,1106.5,449.95],[7550.7,933.05,1154.35,361.9],[7797.5,754.75,1106.1,341.65],[7527.3,1172.3,955.9,344.5],[7410,1308.95,914.5,366.55],[7428.6,1089.2,1036.65,445.55],[6407.45,1464.4,1748.45,379.7],[7599.2,1049.65,1000.45,350.7],[7260.15,1192.05,1190.25,357.55],[6841.2,1094.6,1540.45,523.75],[6754.3,1434.45,1358.15,453.1],[7350.8,1025.25,1100.25,523.7],[6440,1560.9,1483.1,516],[7157.65,1229.6,1118.25,494.5],[6995.9,1273.3,1182.4,548.4],[6396.45,1382.8,1655.7,565.05],[6159.85,1800.25,1509.55,530.35],[6983.25,1303.75,1177,536],[6281.2,1436.9,1809.6,472.3],[6323.25,1384.5,1801.8,490.45],[6319.1,1597.5,1564.6,518.8],[5796.3,1890.85,1752.6,560.25],[6870.65,1316.85,1278.45,534.05],[6963.4,1385.4,1071.9,579.3],[6161.25,1663.55,1740,435.2],[6848.55,1098.75,1386.65,666.05],[5795.75,1814,1638.15,752.1],[6647.8,1323,1284.15,745.05],[6012.95,1440.7,1788.25,758.1],[5476.25,1388.4,2419,716.35],[5567.8,1581.25,2069.05,781.9],[5593.8,1756.75,1903.85,745.6],[6023.1,1685.65,1572.15,719.1],[6092,1399.1,1720.95,787.95],[5191.05,1714.95,2183.4,910.6],[6098.3,1482.4,1593.7,825.6],[5845.3,1724.45,1750.9,679.35],[4765.05,2130.35,1946.75,1157.85],[5604.55,1676.3,1735.85,983.3],[5491.8,1809.7,1729.15,969.35],[4282.75,2247.95,2445.9,1023.4],[4785.15,2171.95,2137.2,905.7],[5196.15,1808.7,1970.1,1025.05],[5671.15,2042.7,1249,1037.15],[4702,2218.2,1910.85,1168.95],[4349.15,2312.05,2069.65,1269.15],[5354.75,1913.05,1310.4,1421.8],[3565.65,2501.1,2449.7,1483.55],[4792.6,2118.9,1937.4,1151.1],[4803.3,1882.1,1654.55,1660.05],[4529.65,2185.7,1964.1,1320.55],[3484.1,2803.5,2337.4,1375],[3705.85,2646.1,1949,1699.05],[2802.5,3163.45,2317.75,1716.3],[2525.05,3224.1,2387.2,1863.65],[3469.2,2537.85,2683.65,1309.3],[2914.55,2444,2950.7,1690.75],[2254.65,3367.3,2534.35,1843.7],[3117.6,2110.6,2593.55,2178.25],[3340.9,2517.3,2139.6,2002.2],[2616.5,2762.25,2213.65,2407.6],[2164.15,2720.8,2780.6,2334.45],[2140.55,2384.5,2876.55,2598.4],[2110,2733.45,2652.95,2503.6],[2277.45,2261.65,2750.8,2710.1],[2539.25,2937,2535.4,1988.35],[2457.65,1772.7,2839.65,2930],[2548.7,2013.9,3051.95,2385.45],[2137.2,2737.75,2838.3,2286.75],[2081.1,2967.2,2013.15,2938.55],[2099.75,2477.1,2329.6,3093.55],[1725.45,2784.5,2258.65,3231.4],[1731.25,2493.2,2792.65,2982.9],[1534.15,2639.6,2492.4,3333.85],[2084.4,2367.3,2416.65,3131.65],[1553.9,3061.55,2198.55,3186],[1485.9,2276.65,2091.05,4146.4],[1324.25,2488.85,2430.5,3756.4],[1399.05,2617,2702.2,3281.75],[1294.4,2365.45,2402.65,3937.5],[1348.95,2426.8,2533.65,3690.6],[1275.3,2159,2472.95,4092.75],[1257.05,2405.2,2225.05,4112.7],[1409.05,2288.3,2398.1,3904.55],[1019.5,1934.95,1874.05,5171.5],[1151.2,1595.6,1732.35,5520.85],[1119.1,1589.45,2325.15,4966.3],[813.15,2617.8,1886.4,4682.65],[1110.65,2366.85,2224.55,4297.95],[830.1,1360.75,1646.7,6162.45],[904.45,2139.85,1910.3,5045.4],[766,2346.55,1953.4,4934.05],[727.3,2442.3,1460.25,5370.15],[766.4,2320.2,1707.65,5205.75],[797,2085.9,2299.1,4818],[883.7,2064.55,1425.6,5626.15],[755.85,1327.65,2530.2,5386.3],[825.9,1703.55,2034.05,5436.5],[771.35,1775.55,2090.7,5362.4],[613.7,2014.8,2018.5,5353],[722.5,1921.4,1882.05,5474.05],[870.7,1617.35,1303.35,6208.6],[711.9,1831.05,1713.95,5743.1],[597.9,1586.5,1829.9,5985.7],[565.1,1257.2,1354.4,6823.3],[546.8,1564.4,1414.8,6474],[577.2,1401.4,1353.95,6667.45],[617.9,1310.6,1416.4,6655.1],[615.65,1304.15,1293.35,6786.85],[656.3,1617.2,1699.5,6027],[550.8,1446.6,1357.95,6644.65],[569.4,1643.55,1185.8,6601.25],[443.6,1622.55,1036.4,6897.45],[493.75,1692.35,2320.85,5493.05],[470.4,1125.1,1393.5,7011],[470.65,1127.3,1476.45,6925.6],[514.8,1508.45,1437.25,6539.5],[509.25,1522.35,870.25,7098.15],[478.5,1091.75,1282.1,7147.65],[479.6,1014.1,1420.45,7085.85],[518.9,1165.45,1211.45,7104.2],[413.25,1288.55,1316.9,6981.3],[458.35,1208.5,1243.15,7090],[372.15,1248.3,1184.4,7195.15],[384.35,1089.2,820.75,7705.7],[446.65,1232.3,1049.65,7271.4],[419.9,1332.3,922.6,7325.2],[440,844.75,1051.4,7663.85],[428.7,1324.5,887.95,7358.85],[441.2,1210.85,1539.25,6808.7],[360.1,1084.2,1332.8,7222.9],[402.6,892.35,1292.2,7412.85],[377.45,1219,889.6,7513.95],[354.55,985,903.05,7757.4],[324.05,1036.3,1049.4,7590.25],[348.05,1090.3,1044.75,7516.9],[336.35,911.6,984.95,7767.1],[315.75,1389.2,992.2,7302.85],[313.4,1388.1,972.1,7326.4],[357.8,735.6,835.4,8071.2],[407.7,1175.85,962.55,7453.9],[350.85,1133.45,1089.35,7426.35],[300.6,855.55,1009,7834.85],[327.5,1043,969.85,7659.65],[329.95,1370.85,820.3,7478.9],[322.45,1232.1,842.6,7602.85],[244,1017.2,1082.6,7656.2],[287.8,1275.3,1092.25,7344.65],[285.6,932.25,1327.6,7454.55],[278,997.6,1234.15,7490.25],[362.75,1114.85,696.15,7826.25],[316.65,966.05,892.15,7825.15],[245.05,765.35,864.95,8124.65],[286.55,960.6,1234.7,7518.15],[321.45,764.15,798.65,8115.75],[297.6,844.4,713.15,8144.85],[233.75,797.85,590.35,8378.05],[220.55,798.55,825.65,8155.25],[259.45,845.5,930,7965.05],[246.35,1201.5,666.05,7886.1],[229.85,855.7,1213.9,7700.55],[245.05,784.55,940.6,8029.8],[253.55,837.3,901.95,8007.2],[248.9,686.9,855.15,8209.05],[283.2,834.95,722.85,8159],[215.9,711.5,1104.85,7967.75],[235.05,997.45,778.85,7988.65],[249.15,908.15,1009.8,7832.9],[228.1,926.8,1014.4,7830.7],[199.7,991.05,906.15,7903.1],[240.35,741.95,627.65,8390.05],[207.35,804.9,968.3,8019.45],[229.85,646.9,939.4,8183.85],[190.2,849.9,693.9,8266],[199.55,790.75,711.55,8298.15],[215,881.45,746.8,8156.75],[220.1,740.4,989,8050.5],[201.75,869.95,631.95,8296.35],[209.2,550.95,614.2,8625.65],[240.35,946.75,985.65,7827.25],[195.4,671,836.9,8296.7],[248.6,717.4,634.65,8399.35],[242.7,873.35,933.25,7950.7],[232.3,577.55,887.9,8302.25],[211.5,686,668.85,8433.65],[204.9,658,756.85,8380.25],[199.9,630.25,792.5,8377.35],[205.6,1000.05,1171.25,7623.1],[186.25,661.6,772.6,8379.55],[224.2,728.95,782.2,8264.65],[212.1,608.25,821.3,8358.35],[180.85,691.95,666.85,8460.35],[183.8,730.8,707.45,8377.95],[188.75,746.3,872.4,8192.55],[215.6,614.45,858.45,8311.5],[209,610.45,781.95,8398.6],[203.15,619.6,626.55,8550.7]],[[7309.1,1347.9,997.35,345.65],[7491.45,850.85,1283.3,374.4],[7360.95,1122.75,1182.75,333.55],[7617.6,894.6,1113.35,374.45],[7601.05,1221.45,833.5,344],[7257.3,1221.75,1144.95,376],[7356.6,1196.8,1093.2,353.4],[7549.35,1036.9,988.65,425.1],[7233.45,1218.05,1136.6,411.9],[7386.35,1356.05,913.15,344.45],[7254.7,1252.4,1108.2,384.7],[7443.25,1124,913.45,519.3],[7559.35,916.5,1056.75,467.4],[6728.6,1580.7,1157.25,533.45],[6954,1602,1057.6,386.4],[7501.25,1143.3,961.3,394.15],[7020.25,1697.4,852.15,430.2],[7346.5,1218.9,922.1,512.5],[6785.35,1713.25,1088.2,413.2],[7096.25,1054,1296.8,552.95],[6152.6,1745.85,1578.45,523.1],[6332.85,1557.7,1424.45,685],[7088.55,1117.25,1324.7,469.5],[6830.7,1469.05,1184.9,515.35],[7124,1293.65,1101.6,480.75],[7161.3,1319.85,1014,504.85],[5830.25,1833.25,1697.55,638.95],[7015.1,1116.95,1264.65,603.3],[6377.15,1623.7,1381.45,617.7],[6214.4,1713.4,1441.9,630.3],[6649.15,1563.8,1188.1,598.95],[6286.7,1714.7,1468.6,530],[5906.65,1899.45,1521.1,672.8],[6629.7,1342.85,1404.9,622.55],[6271.8,1381,1732.3,614.9],[5036.75,2036.65,2229.15,697.45],[6030.9,1880.55,1359.7,728.85],[5027.95,1955.55,2277.55,738.95],[4929.05,2147.8,2070.2,852.95],[5348.3,1557.15,2250.2,844.35],[5878.1,1664.55,1640.7,816.65],[5694.4,1761.25,1790.55,753.8],[5305.7,1717.2,2003.1,974],[4827.7,2025.45,1960.55,1186.3],[4912.8,2067.4,1963.05,1056.75],[4911.8,2030.85,1755.3,1302.05],[5051.45,1886.65,1950.35,1111.55],[5177.3,1895.2,1875.4,1052.1],[5541.95,1777.85,1527.9,1152.3],[4374.85,1889.7,2587.85,1147.6],[4134.55,2631.45,2341.45,892.55],[3739.95,2934.05,2017.5,1308.5],[3692.35,2609.65,2449.5,1248.5],[3175.65,2917.9,2432.9,1473.55],[3846.4,2551.25,2247.95,1354.4],[4403.45,1966.6,2115.2,1514.75],[3955.65,2226.8,2379.4,1438.15],[3667.95,2873.1,2064.85,1394.1],[3343.25,2901.85,1817.05,1937.85],[4089.8,2110.75,2088.1,1711.35],[2995.35,1861.8,2852.25,2290.6],[3334.6,2765,2195.25,1705.15],[2631.55,2689.55,2462.45,2216.45],[2408.35,2271.35,2732.05,2588.25],[2492.15,3045.2,2254.7,2207.95],[3003.4,2268.5,2119.8,2608.3],[2480.65,2977.1,2576.1,1966.15],[2114.35,2144.05,2712.65,3028.95],[2625.95,2633.1,2622.3,2118.65],[2221.75,2518.6,2943.5,2316.15],[1815.65,2856.1,2247.7,3080.55],[2239,2025.85,2498.4,3236.75],[1489,2787.5,2051.45,3672.05],[1606.75,2503.35,2823.6,3066.3],[2135.6,2078.45,2996.15,2789.8],[1679.8,2337.6,2461.85,3520.75],[1627.05,3330.75,2224.6,2817.6],[1435.85,2935.2,2525.4,3103.55],[1571.5,2087.15,2273.5,4067.85],[1273,2708.05,1908.25,4110.7],[1314.7,1790.85,3172.7,3721.75],[1528.4,2218.1,2124.65,4128.85],[1732.45,2680.45,2525.25,3061.85],[1060.95,2418.5,1881.95,4638.6],[1063.6,1485.1,2752.85,4698.45],[927.4,2338.25,1948.45,4785.9],[1119.75,2050.15,2178.6,4651.5],[1089.95,2097.5,1894.55,4918],[931.95,2498.7,1661.65,4907.7],[771.6,2875.05,2157.25,4196.1],[1172,2201.4,2371.45,4255.15],[1207.75,2228.35,1427.9,5136],[1013.65,2023.3,1410,5553.05],[814.1,1908,2062.15,5215.75],[1016.2,1738.25,2280.35,4965.2],[936.6,1800.5,2130.35,5132.55],[934,2227.7,1658.65,5179.65],[706.7,2069.9,1710.05,5513.35],[872.9,1655.2,2090.15,5381.75],[772,2232.45,2180.85,4814.7],[665.1,1574.1,1526.2,6234.6],[736.2,1753.4,2120.75,5389.65],[621.05,1875.4,1602.9,5900.65],[728.55,1287.45,1769.8,6214.2],[610.2,1386.25,1736.4,6267.15],[626.2,1673.45,1578.1,6122.25],[579.75,1120.05,1901.8,6398.4],[598.4,1259.5,1795.85,6346.25],[595,1497.7,1486.15,6421.15],[510.8,1790.95,1812.75,5885.5],[619.1,1677.9,2105.8,5597.2],[547.15,1275.75,1866.35,6310.75],[579.3,1678.95,1675.9,6065.85],[620.5,1290.7,1492.75,6596.05],[484.2,1675.4,1398,6442.4],[452.75,1318.55,1421.1,6807.6],[560.05,1637.05,1361.95,6440.95],[501.75,1574.55,1454.5,6469.2],[524.95,1651,1580.7,6243.35],[473.05,1341.55,1165.6,7019.8],[525.9,1448.35,1273.25,6752.5],[465.15,1172.1,1346.25,7016.5],[502,1478.45,1184.45,6835.1],[499.2,1462.1,1256.45,6782.25],[382.2,1010.05,1310.6,7297.15],[446.45,953.3,1112.25,7488],[460,1254.4,1087.7,7197.9],[364.4,1339.6,998.4,7297.6],[436.45,1296.05,1336.15,6931.35],[413.5,1553.35,861.25,7171.9],[475.55,1714.7,883.9,6925.85],[392.75,1176.5,1008.2,7422.55],[337.65,1026.7,1332.1,7303.55],[321.65,1433.6,1561.6,6683.15],[541.15,1107.6,1024.2,7327.05],[335.5,1404.55,771.95,7488],[295.9,1016.75,1000.45,7686.9],[340,1248.75,1147.2,7264.05],[306.65,875.05,1044.2,7774.1],[366,931.5,1124.8,7577.7],[252.65,1172.55,1053.5,7521.3],[287.6,808.05,1013.9,7890.45],[344.6,1154.6,875.3,7625.5],[304.1,968.9,797.75,7929.25],[304.75,921.65,847.2,7926.4],[319.4,891.55,978.55,7810.5],[295.75,1006.15,941.8,7756.3],[310.6,1306.2,1164.4,7218.8],[250.25,891.05,910.8,7947.9],[285.1,745.1,1046.25,7923.55],[253.75,1124.95,938.15,7683.15],[295.65,937.5,1262.1,7504.75],[264.05,1018.75,885.1,7832.1],[288.3,1046.95,875.15,7789.6],[257,703.95,678.75,8360.3],[293.05,1117.25,737.5,7852.2],[301.15,807.65,835.15,8056.05],[249.75,840.05,707,8203.2],[293.95,890.35,890.85,7924.85],[285.4,976.55,759.1,7978.95],[250.95,1007.9,1236.9,7504.25],[281.25,863.55,885.75,7969.45],[263.1,1036.65,1078.1,7622.15],[205.2,877.6,1025,7892.2],[226.25,859,1014.2,7900.55],[222.85,721.15,686.7,8369.3],[234.85,954.45,781.85,8028.85],[237.8,792.5,937.3,8032.4],[225.8,801.7,768.65,8203.85],[242.15,826.9,766.9,8164.05],[245.6,759.8,820.5,8174.1],[254.75,810.95,738.65,8195.65],[244.4,767.25,931,8057.35],[201.45,701.5,632.1,8464.95],[213.9,579.65,814.7,8391.75],[215.45,697.45,587.8,8499.3],[198.5,825.4,748.5,8227.6],[267.45,691.85,776.85,8263.85],[244.55,886.8,760.05,8108.6],[229.35,951.5,628.4,8190.75],[215.5,954.05,870.4,7960.05],[240.95,754.5,638.65,8365.9],[224.7,833.5,903.35,8038.45],[183.9,637.05,821.25,8357.8],[218.8,531.95,843.05,8406.2],[202.5,788.85,899.8,8108.85],[222,840.95,840.7,8096.35],[197.6,504.7,780.05,8517.65],[202.25,715.05,674.3,8408.4],[186.85,552.85,597.7,8662.6],[202.5,532.85,743.4,8521.25],[199.2,804.55,876.45,8119.8],[167.2,782.85,606.65,8443.3],[193.2,572.25,739.1,8495.45],[158.75,519.05,721.75,8600.45],[214.95,589,713.4,8482.65],[204.2,764.35,630,8401.45],[172,555.2,522.25,8750.55],[233.4,809.85,656.85,8299.9],[188.75,752.75,620.75,8437.75]],[[7504.8,1224.95,959.95,310.3],[7995.6,631.95,1052.7,319.75],[7359.6,1139.65,1178.6,322.15],[7453.9,1206.05,976.6,363.45],[7059,1395,1215.75,330.25],[7374.35,1190.55,1034.75,400.35],[7349.45,1033.15,1217.1,400.3],[7248.1,1280.1,1095.9,375.9],[7362.25,985,1210,442.75],[7227.25,1330.6,1058.1,384.05],[7079.65,1249.6,1205.2,465.55],[7245.35,951,1341.4,462.25],[7308.85,965.15,1378.6,347.4],[7348.3,1117.5,1162.8,371.4],[7098.55,1382.05,1110,409.4],[7107.5,1267.65,1193.45,431.4],[6889.6,1331.2,1370.9,408.3],[6985.55,1247.1,1330.4,436.95],[6654.45,1363.8,1575.95,405.8],[7150.65,1092.6,1332.05,424.7],[6679.65,1472.4,1319.15,528.8],[6922.35,1478.95,1137.55,461.15],[6672.45,1554.4,1339.8,433.35],[7139.35,1139.05,1245.2,476.4],[6493.65,1410.4,1504.85,591.1],[6572.3,1398.45,1446.65,582.6],[6587.4,1306.8,1434.8,671],[6933.45,1227.15,1319.9,519.5],[6744.5,1140.4,1549.95,565.15],[6688.25,1502.35,1238.05,571.35],[6767.05,1360.65,1237.5,634.8],[6054.6,1569.7,1608.7,767],[6130.35,1621.7,1619.75,628.2],[5150.35,1829.5,2419.35,600.8],[6344.85,1583.2,1259.9,812.05],[5698.85,1874.65,1727.85,698.65],[6410.15,1696.25,1270.95,622.65],[6581.1,1642.85,1160.25,615.8],[5811.45,1645.6,1666.1,876.85],[5220.8,2004.7,1780.7,993.8],[5194.4,2110.95,1963.45,731.2],[6010.3,1485.1,1616.55,888.05],[4393.35,2247.9,2618.2,740.55],[4542.75,2070.1,2380.55,1006.6],[5560.8,1485.75,2167.1,786.35],[5036.15,1688.7,2201.05,1074.1],[5641.3,1319.75,2258.2,780.75],[4849.55,2273.6,2004,872.85],[4940.1,2097.5,1697.65,1264.75],[4927.45,2122.9,1959.1,990.55],[4074.4,2285.55,2258.55,1381.5],[4118.8,2352.3,2250,1278.9],[4268.45,2540,1879.85,1311.7],[5103.1,1707,1833.35,1356.55],[3582.55,2384.85,2499.65,1532.95],[3332.45,2041.75,3017.1,1608.7],[3318.05,2826.05,2210.4,1645.5],[2752.15,2661.5,2421.7,2164.65],[3645.35,2680.4,2068.45,1605.8],[3296.6,2447.45,2400.05,1855.9],[3066.45,2289.1,2558.1,2086.35],[2879.6,2607.3,2561.9,1951.2],[2933.15,2722.35,2699.05,1645.45],[2414.2,2466.95,3099.7,2019.15],[3528.85,2201.3,2093.55,2176.3],[2912.65,2579.6,2396.6,2111.15],[2848.1,2628.15,2317,2206.75],[2031.5,2687.15,1973.85,3307.5],[2254.9,2336.2,3331.2,2077.7],[1979.65,2515.55,3056.55,2448.25],[2164.65,2704.4,2460.5,2670.45],[2313.95,2298.75,2330.4,3056.9],[2084.6,1986.8,2588.7,3339.9],[1737.45,2168.85,2292.75,3800.95],[1459.15,3174.1,2122.85,3243.9],[1618.9,2083.75,3408.7,2888.65],[1552.15,2652.15,1990.95,3804.75],[1606.95,2730.75,2476.75,3185.55],[1388.55,1988.35,2662.5,3960.6],[1801.7,2346.65,2076.7,3774.95],[1243.8,2621.35,2234.95,3899.9],[1458.95,1926.95,1966.55,4647.55],[1247.35,2238.4,2925.4,3588.85],[1145.25,1567.65,2710.95,4576.15],[1005.55,1990.8,2128.4,4875.25],[950.1,2117.25,2085.95,4846.7],[1187.05,2268.2,1682.55,4862.2],[967.6,2222.2,1918.65,4891.55],[983.15,2097.95,1733.65,5185.25],[929.5,2224.2,1846.5,4999.8],[1144.65,2162.2,2038.25,4654.9],[951.15,1681.75,1865.45,5501.65],[804.55,1484.5,1323.4,6387.55],[684.8,2146.3,1754.15,5414.75],[732.8,1742.6,2249.3,5275.3],[823.55,1873.8,1778.75,5523.9],[887.95,1418.15,1941.95,5751.95],[800.75,2387.95,1772.2,5039.1],[700.4,1487.45,1528.85,6283.3],[690.55,1442.55,1845.15,6021.75],[617.85,1947.85,2068.9,5365.4],[773.4,1986.85,2369.9,4869.85],[722.8,1847.55,1497.3,5932.35],[590.6,1797.5,1595.95,6015.95],[703.75,1793.55,1780,5722.7],[797.35,1664.05,1984.7,5553.9],[700.05,2436.7,2134.75,4728.5],[716.35,1219.7,1538.25,6525.7],[738.85,1594.65,1087.15,6579.35],[525.8,1810.35,1559.7,6104.15],[557.75,1240.05,1453,6749.2],[640.9,1366.4,1687.5,6305.2],[634.15,1650.45,1289.7,6425.7],[618.35,1308.65,1361.35,6711.65],[410.3,1827.5,1784.5,5977.7],[433,1290.65,1042.35,7234],[508.3,1822.9,1178.35,6490.45],[519.75,1133.15,1238.6,7108.5],[418.4,1328.15,1271.4,6982.05],[499.2,1197.3,1525.9,6777.6],[412.55,1410.2,1089.85,7087.4],[427.45,1338.55,1372.8,6861.2],[426.45,1012.3,1460.1,7101.15],[408.55,1024.55,895.4,7671.5],[365.95,1240.75,1033.85,7359.45],[378.25,1098.15,892.15,7631.45],[420.65,1067.5,1663.4,6848.45],[422.8,1480.15,1314.35,6782.7],[369.15,1508.4,897.4,7225.05],[382.9,1174.8,1544.05,6898.25],[377.9,1057.85,1250.15,7314.1],[381.9,902.2,1400.8,7315.1],[432.85,1074.9,1140.95,7351.3],[348.5,1123,1557.8,6970.7],[359.5,1003.45,1431.15,7205.9],[344.5,1087.05,1090.7,7477.75],[351.65,926.9,1176.55,7544.9],[291.5,1206.25,1086.3,7415.95],[340.7,1105.7,1367.9,7185.7],[378.5,946.6,921.25,7753.65],[308.85,1260.9,1460.25,6970],[285.4,753.55,920.8,8040.25],[281.75,910.55,832.6,7975.1],[255.5,859.7,880.05,8004.75],[308.9,831.6,1057.35,7802.15],[310.35,1089.2,956.3,7644.15],[297.4,996.15,909.45,7797],[334.7,989.2,946.85,7729.25],[267.35,1291.55,910.05,7531.05],[234.55,1141.4,949.35,7674.7],[273.45,805.85,1066.85,7853.85],[299.1,891,892.65,7917.25],[311.2,822.25,1224.05,7642.5],[289.8,1050.55,867.35,7792.3],[294.05,1035.45,969.45,7701.05],[272.1,1185.35,1020.95,7521.6],[276.5,990.95,1028.05,7704.5],[302.25,827.4,991.75,7878.6],[237.25,540,919.4,8303.35],[260.65,770.2,936.15,8033],[274.45,766.2,680.5,8278.85],[268.55,886.75,1112.7,7732],[235.15,933.75,904.35,7926.75],[220.6,790.9,841.4,8147.1],[233.65,738.05,662.25,8366.05],[227.35,686.35,991.75,8094.55],[257.3,768.85,622.1,8351.75],[261.8,819,874.5,8044.7],[200.75,953.95,888.8,7956.5],[220.8,825.1,661.45,8292.65],[222.2,758.7,937.35,8081.75],[212.85,992.1,727.95,8067.1],[229.9,981.45,669.5,8119.15],[233.85,673.15,705.85,8387.15],[174.1,705.5,678.15,8442.25],[209.3,826.6,614.3,8349.8],[213.45,903.25,851.1,8032.2],[198.15,600.35,766.3,8435.2],[214.45,787.25,697.75,8300.55],[195.45,938.35,698.65,8167.55],[207.25,616.2,849,8327.55],[211.6,870.75,524.55,8393.1],[231.9,572.45,618.55,8577.1],[179.45,770.15,695,8355.4],[192.75,739.65,869.8,8197.8],[218.5,577.65,670.3,8533.55],[206.45,887.5,598.25,8307.8],[237.55,668.75,624.75,8468.95],[236.85,670.45,863.1,8229.6],[202.95,946.45,656.35,8194.25],[161.1,529.75,715.65,8593.5],[189.4,713.3,531.1,8566.2],[176.1,553.6,591.05,8679.25],[238.05,684.95,749.2,8327.8],[155.8,772.1,726.75,8345.35],[189.65,580,598.25,8632.1],[204,639.25,660.9,8495.85],[176.2,531.45,570.65,8721.7],[138.8,735.5,675.05,8450.65],[154.65,812.6,683.45,8349.3]],[[7861,902.55,905.2,331.25],[7330.55,1360.45,940.9,368.1],[7284.6,1097.2,1265.2,353],[7426.7,1078.5,1158.55,336.25],[7420.8,975.65,1234.55,369],[7423.6,1130.05,1080.3,366.05],[7730.4,938.7,929.4,401.5],[7225.2,1104.3,1315.2,355.3],[7929.45,928.05,826.6,315.9],[7550.4,937.95,1126.45,385.2],[7332.15,1126.9,1145.5,395.45],[7882.75,888.6,864.45,364.2],[7349.05,1122.55,1162.75,365.65],[7487.85,947.45,1212.1,352.6],[7329.65,1302.55,928.15,439.65],[7120.55,1194.95,1244.15,440.35],[7561.6,1061.85,982.4,394.15],[7103.15,1156.5,1334,406.35],[7057.15,1218.9,1161.2,562.75],[6760.85,1611.05,1172.55,455.55],[6886.45,1179.45,1361.3,572.8],[6887.45,1377.55,1313.75,421.25],[7086.2,1122.5,1351.1,440.2],[7045.1,1324.65,1184.9,445.35],[6780.65,1288.75,1370.75,559.85],[6957.6,1085.25,1490.4,466.75],[7273.8,997.4,1247.15,481.65],[6400.65,1416.75,1601.85,580.75],[6197.7,1530.1,1746.95,525.25],[6600.35,1442.95,1296.8,659.9],[6318,1202,1831.7,648.3],[6245.3,1471.9,1606.55,676.25],[6644.05,1522,1183.3,650.65],[6144.35,1689.4,1543.7,622.55],[6506.65,1258.2,1624.7,610.45],[5494.3,2017.05,1796.25,692.4],[5641.45,1962.6,1605.85,790.1],[5653.85,1721.45,1833.9,790.8],[5314.7,1432.3,2278.5,974.5],[5916.4,1505.55,1881.55,696.5],[5680.85,1654.55,1766.55,898.05],[5972.6,1471.05,1772.7,783.65],[5247.85,1566.65,2222.05,963.45],[5173.45,1867.8,1981.4,977.35],[4769.45,1988.6,2290.15,951.8],[5420.7,1543.55,1927.45,1108.3],[5024.55,1645.25,2473.05,857.15],[5516.15,1850.1,1696.4,937.35],[5014.6,2113.2,1834.55,1037.65],[4635.85,2495.15,1985.7,883.3],[4258.4,1851.15,2590.7,1299.75],[4619.75,2101.95,2163,1115.3],[5078.85,1789.45,1824.15,1307.55],[4047.05,2193.65,2083.85,1675.45],[3787.25,2372.6,2370.65,1469.5],[3798.6,1673.5,3039.65,1488.25],[3592.95,2248.35,2555.55,1603.15],[3684.7,2280.25,2374.05,1661],[2735.4,2772.65,2871.1,1620.85],[3277.1,2537.1,2714.1,1471.7],[3449.45,2830.55,2221.6,1498.4],[3595.35,2740.05,1970,1694.6],[2636.55,2718.15,2686.7,1958.6],[2421.9,3157.9,2255.8,2164.4],[2879.15,2535.8,2884.2,1700.85],[2675.45,2463.95,3016.95,1843.65],[1785.45,2946.95,2613.25,2654.35],[2173.7,2516.75,2648.65,2660.9],[2263.75,2720.55,2840.95,2174.75],[1686,2924.15,2096.15,3293.7],[2211.8,2812.65,2565.6,2409.95],[2065.8,2735.6,2406.95,2791.65],[2006.6,2487.55,2457.3,3048.55],[1849.8,2258.9,2672.25,3219.05],[1868.4,2304.1,2050.9,3776.6],[1648.3,2357.65,1911.9,4082.15],[1438.9,2058.5,2592.7,3909.9],[1592.05,2008.1,2054.85,4345],[1272.8,1925.45,2813.85,3987.9],[1813.2,2708.85,2039.05,3438.9],[1394.9,2404.5,2340.45,3860.15],[1444.1,2467.5,1858.1,4230.3],[1151.9,1913.2,2170.3,4764.6],[1334.2,2519.3,2055.9,4090.6],[1649.4,2102.25,2617,3631.35],[1034.85,2524.25,1634.05,4806.85],[1249.55,2351.55,2206.95,4191.95],[1142.45,2334.35,3071.25,3451.95],[1048.65,1673.95,2702.95,4574.45],[858.95,2163.75,1641.4,5335.9],[841.9,2423.45,1779.25,4955.4],[1009.4,1559.35,1651,5780.25],[864.7,2124.8,1578.9,5431.6],[818.05,2465.3,1621.35,5095.3],[819.5,2311.2,2290.7,4578.6],[930.8,2144.3,1737.2,5187.7],[866.9,1657.25,1582.8,5893.05],[883.75,1294.3,1761.75,6060.2],[681.4,1616.6,1267.85,6434.15],[726.3,1440.85,1837.05,5995.8],[699.15,1973.1,2000.75,5327],[772.2,1795.2,1990.75,5441.85],[645.4,2267.15,1705.5,5381.95],[748.15,2040.1,1336.6,5875.15],[604.75,1717.5,1417.3,6260.45],[602.15,1549.7,1754.5,6093.65],[539.45,2060.9,1775.55,5624.1],[589,1388.4,1846.7,6175.9],[706.1,1009.65,1560.55,6723.7],[556.05,1373.75,1062.1,7008.1],[500.25,1221.9,2026.85,6251],[581.2,1407.4,1528.4,6483],[470.65,1458.25,1689.35,6381.75],[567.75,1696.7,1345.45,6390.1],[485.3,1158.1,1276.6,7080],[508,1265.8,1474.75,6751.45],[427.85,1246.05,1192.5,7133.6],[452.75,1194.35,1405.5,6947.4],[468.55,1533.95,1253.3,6744.2],[453.15,1212.4,1351.45,6983],[472,1031.85,1090.7,7405.45],[431.35,1259.55,1305.75,7003.35],[408.65,978.75,1223,7389.6],[398.9,1391.9,1058.35,7150.85],[431.35,934.7,1646.75,6987.2],[469.5,940.1,1238.4,7352],[412.3,1082.95,1239,7265.75],[402.3,1663.1,1014.8,6919.8],[351.3,1154,1290.25,7204.45],[373.15,1233,1099.35,7294.5],[397.25,1205.9,1522.65,6874.2],[392.15,1321.3,1241.05,7045.5],[452.6,985.6,1248.45,7313.35],[333.8,950.05,1140.85,7575.3],[378.1,1186.5,954,7481.4],[378.85,1305.8,863.9,7451.45],[310.1,1179.6,1176.7,7333.6],[328.35,938.2,1166.6,7566.85],[280.9,1005.85,872.5,7840.75],[318.25,1092.9,1018.25,7570.6],[302.1,1050.25,840.8,7806.85],[307.05,993.7,1054.65,7644.6],[320.85,1059.45,710.1,7909.6],[365.25,1210.55,1087.5,7336.7],[264.55,1031.25,893.4,7810.8],[329.95,754.3,893.2,8022.55],[336.05,959.1,1054.85,7650],[300.05,1148.3,848.35,7703.3],[266.45,744.8,1239.65,7749.1],[298.2,951.05,1200.3,7550.45],[318.9,702.85,918.1,8060.15],[250.6,600.15,900.95,8248.3],[301.25,1002.45,1030.25,7666.05],[237,1016.65,875.05,7871.3],[210.8,863.6,994.5,7931.1],[272.7,924,1132.25,7671.05],[228.75,801.25,871.55,8098.45],[291.2,994.25,1131.75,7582.8],[291.5,1051.25,1022.9,7634.35],[220.8,881.05,1036.15,7862],[232.15,828.75,863.85,8075.25],[232.3,954.75,916.05,7896.9],[224.5,957.05,741.2,8077.25],[239.5,712.75,868.95,8178.8],[251.9,814.45,710.6,8223.05],[256.6,917.55,567.5,8258.35],[225.15,831.2,929.75,8013.9],[208.15,689.95,917.95,8183.95],[210.25,680.15,771.1,8338.5],[209.55,793.7,825,8171.75],[237.7,786.7,842.2,8133.4],[204.3,655.7,876.1,8263.9],[207.4,584.5,742.65,8465.45],[228.25,658.3,932.55,8180.9],[190.85,585.95,966.3,8256.9],[204.45,728.85,723.05,8343.65],[204.4,800,586.1,8409.5],[197.25,658.9,1018.6,8125.25],[227.75,814.2,804.25,8153.8],[185.45,446.1,747.7,8620.75],[203.95,809.2,709.05,8277.8],[178.4,476.85,616.55,8728.2],[222.6,771.45,727.15,8278.8],[173.45,760.45,677,8389.1],[219.3,543.45,755.35,8481.9],[207.4,781.25,770.5,8240.85],[208.3,633.45,885.3,8272.95],[166.3,751.1,451.95,8630.65],[173.55,638.1,780.05,8408.3],[180.35,655.35,574.75,8589.55],[176.65,509.7,782.2,8531.45],[196.8,720.95,689.45,8392.8],[221.6,737.75,564.6,8476.05],[154.85,680.6,651.35,8513.2],[236.9,666.1,585.25,8511.75],[178.05,789.65,585.4,8446.9],[161.8,704.85,614.55,8518.8],[177.5,610.8,646.95,8564.75],[159,437.15,454.6,8949.25],[187,545.2,699.35,8568.45]],[[7526.95,951.75,1205.55,315.75],[8184.4,780.65,729.25,305.7],[8108.15,786.05,779.1,326.7],[7928.8,1107.3,700.45,263.45],[7762.3,905.7,941.25,390.75],[7236.75,1351.25,1090.65,321.35],[7673,1034.8,957.7,334.5],[7251.6,1239.25,1145.85,363.3],[7251.8,1407.15,946.2,394.85],[7607.1,875.95,1187.45,329.5],[7680.2,1179.9,805,334.9],[7538.4,1239.65,827.75,394.2],[6638.55,1438.7,1495.3,427.45],[7222.45,1278.05,1026.65,472.85],[7540.75,1078.05,1058.15,323.05],[7315.75,1150.55,1134.6,399.1],[7001.2,1039.45,1548.25,411.1],[6926.7,1429.95,1253.7,389.65],[7225.95,1137.55,1230.4,406.1],[7224.25,1290.35,1004.6,480.8],[6879.15,1338.65,1419.45,362.75],[7252.75,1353,1009.4,384.85],[6576.95,1569.2,1328.8,525.05],[6645.9,1317.35,1478.35,558.4],[7086.15,1099.1,1342.5,472.25],[6990.45,1066.15,1489.8,453.6],[7175.35,952.6,1349.55,522.5],[6634.15,1240.6,1574.1,551.15],[7090.05,1106.6,1257.2,546.15],[6419.9,1728.4,1292.5,559.2],[6549.25,1431.55,1415.35,603.85],[5361.2,1765.55,2268,605.25],[6460.95,1687.3,1315.55,536.2],[5441.65,2065,1733.4,759.95],[5910.7,1714.4,1700.7,674.2],[5944.5,1851.9,1553.35,650.25],[5656.05,1880.8,1688.8,774.35],[5494.8,1936.25,1872.25,696.7],[5289.85,2161.8,1632.3,916.05],[6374.9,1291.8,1673.3,660],[4531.1,1998,2753.95,716.95],[5937.75,1688.4,1649.2,724.65],[4957.3,1761.2,2357.55,923.95],[5192.25,1768.3,2135.45,904],[5704.15,1654.85,1827.5,813.5],[4899.35,2195.7,2028.3,876.65],[4867.95,2030.65,2218.25,883.15],[5101.6,1565.55,2250.75,1082.1],[4892.05,2251.6,1742.55,1113.8],[4446.75,2242.9,2186.25,1124.1],[5033.6,1590.45,2194.55,1181.4],[4742.25,2199.4,2019.95,1038.4],[4434.25,2315.75,2180.35,1069.65],[4647.6,2371.5,1712.65,1268.25],[4304.2,1870.05,2651.85,1173.9],[3937.45,2159.6,2295.65,1607.3],[3545.75,2548.7,2592.95,1312.6],[4209.95,2228.3,1876.65,1685.1],[3459.7,2478.85,2517.95,1543.5],[3590.6,2526.7,2412.5,1470.2],[3394.75,2041.25,2561.55,2002.45],[2178.2,2514.2,3073.1,2234.5],[3645.2,1796.35,2653.65,1904.8],[2692.15,2159.15,2930.65,2218.05],[3032,2330.1,2509.55,2128.35],[2556.6,3240.7,2366,1836.7],[2265.4,3181.15,2348.5,2204.95],[2627.45,2859.4,2417,2096.15],[2052.55,3208.9,2778.75,1959.8],[2113.85,2822.8,2805.1,2258.25],[3534.65,1879.35,1791.15,2794.85],[1655.8,2591.9,2372.6,3379.7],[1521.85,2315.5,2612.75,3549.9],[1766.65,2370.5,2511.95,3350.9],[1642.9,2827.5,2650.2,2879.4],[1542.1,2657.25,2833.9,2966.75],[1622.2,2454.35,2561,3362.45],[1621,2625.7,2315.75,3437.55],[1562.15,2169.35,2031.15,4237.35],[1209.7,2279.45,2712.25,3798.6],[1082.95,2226.05,2632.6,4058.4],[1371.9,2409.15,2340.75,3878.2],[1436.65,2447.3,2094.25,4021.8],[1304.4,1901.35,2130.55,4663.7],[976.45,2109.25,2255.85,4658.45],[1165.6,2946.55,2087.95,3799.9],[929.2,1841.85,2033.6,5195.35],[1091.75,2248.35,2164,4495.9],[940.15,2202.3,1733.45,5124.1],[764,1790.65,2526.1,4919.25],[890.95,1804.2,2423.75,4881.1],[1008,2232.35,2088.15,4671.5],[812.5,1592.85,1863.35,5731.3],[895.5,1992.8,1895.25,5216.45],[955.55,2025.5,2150.8,4868.15],[844.55,2175,2117.4,4863.05],[747.55,1836.35,1608.9,5807.2],[699.6,1946.25,1966.05,5388.1],[751.3,2387.55,2517.35,4343.8],[719.4,1617.8,1601.65,6061.15],[611.95,1750.7,2144.5,5492.85],[616.7,1635.15,1677.65,6070.5],[698.6,1570.9,1626.8,6103.7],[686.55,2003.05,1542.6,5767.8],[540.45,1332.85,2058,6068.7],[685.9,1399.5,1408.1,6506.5],[652.35,1743.75,1524.55,6079.35],[597.1,1428.1,1644.5,6330.3],[446.3,1695.95,1420.95,6436.8],[454.9,1355.6,1646.4,6543.1],[515.35,1639.9,1472.1,6372.65],[403.95,1502.75,1366.95,6726.35],[529.05,1445.1,1188.15,6837.7],[474.55,1408.4,882.85,7234.2],[516.65,1602.1,954.2,6927.05],[549.25,1553.5,1133.05,6764.2],[411,1632.9,1749.2,6206.9],[401.55,1047.3,1351.5,7199.65],[463.1,1619.65,1275.5,6641.75],[364.95,1362.95,1384.45,6887.65],[429.9,1108.1,1150.55,7311.45],[368.95,1108.3,1646.7,6876.05],[352.2,1353.15,1495.15,6799.5],[449.95,1375.35,1129.4,7045.3],[407.45,923.7,1193.6,7475.25],[375.2,1239.65,1317.45,7067.7],[383.25,1433.25,1407.4,6776.1],[409.05,1203.7,1520.2,6867.05],[347.9,1198.1,883.5,7570.5],[363.15,1543.95,1094.95,6997.95],[373.5,1170.35,1496.9,6959.25],[349.45,974.25,1039.9,7636.4],[316.85,888.9,1150.3,7643.95],[291.05,720.25,1156.75,7831.95],[345.6,1236.85,1154.25,7263.3],[308.95,824.45,1157.15,7709.45],[323.95,1040.15,1063.65,7572.25],[276.45,962.25,893.25,7868.05],[349.7,976.45,963.1,7710.75],[330.45,905.55,965.4,7798.6],[306.65,951.1,1127.15,7615.1],[352.45,1378.8,1075.35,7193.4],[297.8,997.3,833.7,7871.2],[257,916.45,824.35,8002.2],[306,1057.25,1111.05,7525.7],[296.95,923.15,1269.75,7510.15],[277.75,795.6,1051.8,7874.85],[311.35,875.45,1154.5,7658.7],[317.7,1018.1,791.7,7872.5],[241.55,898.3,1029.2,7830.95],[246.6,941.55,655.35,8156.5],[258.85,798.65,901.1,8041.4],[295.2,838.7,683.1,8183],[264.6,970.55,778.5,7986.35],[261.85,798.6,911.1,8028.45],[230.05,1064.75,993,7712.2],[265.5,700.4,966.5,8067.6],[276.15,865.35,745.55,8112.95],[236.9,713.55,614.8,8434.75],[226.35,742.2,728.75,8302.7],[235.15,1034.85,568.35,8161.65],[173.1,1015.2,679.5,8132.2],[246.15,949.15,846.95,7957.75],[225.9,727.4,978.4,8068.3],[250.9,745.65,645.3,8358.15],[196.85,743.95,710.2,8349],[197,1025,764.7,8013.3],[213.1,938.65,792,8056.25],[221.95,824.05,894.05,8059.95],[204.75,887,780.3,8127.95],[212.85,1067.1,773.6,7946.45],[215.4,626.6,819.85,8338.15],[199.45,800.2,677.45,8322.9],[198.25,593.95,653.85,8553.95],[237.7,690.95,955.5,8115.85],[188.45,934.15,646.95,8230.45],[180.55,647.25,598.7,8573.5],[198.35,634.4,730.45,8436.8],[193.95,649.2,709.35,8447.5],[194.8,552.4,792.05,8460.75],[191.75,623.8,685.2,8499.25],[201.3,592,515.1,8691.6],[229.6,781.25,921.95,8067.2],[197.8,1012.9,666.6,8122.7],[160.25,508.15,666.4,8665.2],[173.5,561.95,751.55,8513],[193.4,683.35,679.3,8443.95],[163.65,618.95,648.8,8568.6],[134.6,887.45,591.8,8386.15],[179.7,559.6,610.2,8650.5],[180.05,719.8,1026.95,8073.2],[162,655.8,466.8,8715.4],[203.75,562.6,623.3,8610.35],[175.9,600.2,599.6,8624.3],[168.35,725.35,574.6,8531.7],[192.35,802.55,794,8211.1],[165,722.5,574.5,8538],[150.25,804.3,500.85,8544.6],[165.4,613,660.85,8560.75],[142.7,662.15,492.85,8702.3]],[[7378.6,1195,1182.3,244.1],[7501.75,1190.5,1034.55,273.2],[7072.75,1444.7,1161.15,321.4],[7757.85,805.25,1099.15,337.75],[7739,760.45,1208.1,292.45],[7641.45,1122.45,888,348.1],[7643.55,746.5,1265.55,344.4],[7868.7,962.8,851.2,317.3],[7104.15,1319.6,1215.9,360.35],[7545.1,1140.35,1036.1,278.45],[7343.15,1354.5,888.7,413.65],[7367.05,1187.25,1062.9,382.8],[7711.6,803.65,1078.15,406.6],[7672.95,965.9,1060.55,300.6],[7499.9,1117.6,951.05,431.45],[7247.7,1000.45,1363.5,388.35],[7204.5,938.75,1454.35,402.4],[7168.95,1437.45,1022.55,371.05],[7001.65,1253.5,1254.65,490.2],[7367.6,1110.25,1141.05,381.1],[7615.55,783.45,1193.75,407.25],[7559.4,905.3,1011.7,523.6],[7061.4,1285.7,1233.95,418.95],[7181.65,978.05,1384.15,456.15],[6868.55,1185.75,1474.5,471.2],[7262.3,1076.2,1220.5,441],[6565.35,1383.1,1561.7,489.85],[6753.1,1147.3,1590.65,508.95],[6296.85,1537.05,1571.45,594.65],[7279.1,1038.65,1179.6,502.65],[6436.6,1466.2,1508.05,589.15],[6176.6,1687.1,1483.2,653.1],[6512.1,1443.9,1491.8,552.2],[6683.65,1394.15,1236.55,685.65],[6225.85,1756.1,1485.95,532.1],[6846.6,1207.65,1315.45,630.3],[5935.25,1915.45,1453.35,695.95],[6063.95,1395.85,1862.55,677.65],[5671.9,1761.75,1877.6,688.75],[4535.75,2145.5,2510.95,807.8],[5992.6,1486.05,1767.75,753.6],[5960.45,1698.5,1542.6,798.45],[5654.55,1942.9,1705.25,697.3],[6032.9,1465.25,1730.55,771.3],[5057.65,2354.2,1729.6,858.55],[5546.95,1669.1,1675.3,1108.65],[4694.35,2044.05,2254.25,1007.35],[4382.65,1927.4,2476.15,1213.8],[4614.75,2708.2,1450.1,1226.95],[4083.45,2676.3,2110.95,1129.3],[4284.6,2497.25,2248.45,969.7],[3728.4,2146.55,2704.7,1420.35],[4571,2454.1,1807.95,1166.95],[4298.55,2024.2,2326.6,1350.65],[3162.4,2617.6,2913.25,1306.75],[4264.05,2095.15,2225.4,1415.4],[3273.95,2549.7,2696.55,1479.8],[3962.2,1632.1,3121.6,1284.1],[3591.95,2690.45,2148.5,1569.1],[2839.65,2573.15,2746.1,1841.1],[3105.8,2697.75,2249.5,1946.95],[2326.45,2518.25,3530,1625.3],[2724.25,2571.35,2841.55,1862.85],[2723.2,2295.15,2778.45,2203.2],[2527.65,2867,2765.5,1839.85],[3220.3,2029.55,2070.1,2680.05],[2565.6,2760.95,2521.2,2152.25],[1827.95,2759.2,3117.5,2295.35],[2159.15,2953.95,2593.9,2293],[2012.8,2516.75,2759.4,2711.05],[1863.65,2430.4,2843.8,2862.15],[1934.4,2394.9,2679.1,2991.6],[1860.65,2653.4,3091.4,2394.55],[1843.15,1967.2,3088.15,3101.5],[1986.5,2629.85,2782.2,2601.45],[1956.7,1823.1,2467.9,3752.3],[1732.15,2968.9,2564.15,2734.8],[1406.45,2227.45,2173.85,4192.25],[1548.5,2588.55,2226.05,3636.9],[1182.95,2039.05,1651.5,5126.5],[1503.4,2049.6,2385.35,4061.65],[1523,2555.95,1896,4025.05],[1037.65,2098.8,1968.95,4894.6],[1062.05,2474.5,2489.45,3974],[1137.7,2308.65,1980.2,4573.45],[1028.9,1696.9,2020.1,5254.1],[885.55,2123.9,2307.05,4683.5],[873.55,1885.25,2140.05,5101.15],[1015.55,2180.4,2063.65,4740.4],[1066.25,1866.9,1563.7,5503.15],[1000.8,2450.5,1635.5,4913.2],[678.45,2278.4,2543.05,4500.1],[958.85,1868.05,1481.75,5691.35],[816.5,1816,1694.55,5672.95],[686.3,2485.6,2072.75,4755.35],[665.2,2417.3,1589.15,5328.35],[647.45,2075.8,1592.15,5684.6],[635.95,2113.55,1708.55,5541.95],[699.7,1625.05,1671.1,6004.15],[613.15,1543.55,1832.2,6011.1],[697.8,1375.55,2036.15,5890.5],[495.2,1861.15,1288.2,6355.45],[702.5,1876.85,1840.15,5580.5],[695.05,1866.4,1505.1,5933.45],[687.95,1959.25,1230.6,6122.2],[642.65,1375.65,1540.9,6440.8],[486.75,1449.95,1790.85,6272.45],[533.05,1472.8,1626.3,6367.85],[549.45,1421.1,1399.5,6629.95],[571.9,1328.7,1444.7,6654.7],[599.9,1483.2,1435.3,6481.6],[356,1018.85,1350.75,7274.4],[433.45,1316.5,1027.8,7222.25],[507.7,1250.8,1370.25,6871.25],[443.95,1186.5,1332.15,7037.4],[469.2,1603.05,1236.8,6690.95],[387.25,1516.1,1287.5,6809.15],[450.05,1164.05,1479.75,6906.15],[487.1,1485,1119.6,6908.3],[527.6,1303.9,1618.9,6549.6],[430.1,1022.3,1177.75,7369.85],[367.05,1199.55,1271.75,7161.65],[394.95,1398.05,1431.8,6775.2],[479.65,1099.6,1766.05,6654.7],[362.05,1031.65,1103.4,7502.9],[371.35,1134.8,1053.9,7439.95],[338.15,1079.6,860.55,7721.7],[362.95,1045.05,1134.1,7457.9],[361.4,1278.7,1115.7,7244.2],[323.25,1128.2,1148.55,7400],[344.6,797.65,1222,7635.75],[291.6,1213.35,1427.9,7067.15],[321.2,880.1,954.3,7844.4],[351.1,1226.2,1170.25,7252.45],[338.25,1035.9,1044.25,7581.6],[349.45,850.4,1102.4,7697.75],[292.35,1004.35,1240.95,7462.35],[288,832.45,917.2,7962.35],[254.05,988.45,829.95,7927.55],[305,964.55,867.45,7863],[342.75,994.3,1360.8,7302.15],[263,879.45,978.85,7878.7],[257.45,1052.65,1159,7530.9],[256.1,746.9,1030.5,7966.5],[250.8,846.05,717.65,8185.5],[191.6,921,1205.3,7682.1],[241.7,903.6,951.6,7903.1],[263,881.85,744.35,8110.8],[253.3,827.4,899,8020.3],[246.3,817.85,857.05,8078.8],[257.95,681.95,928.55,8131.55],[214.15,592.65,583.6,8609.6],[243.75,972.75,1085.5,7698],[245.2,858.7,896.35,7999.75],[252.95,882.3,1012.4,7852.35],[308.6,707.15,862.35,8121.9],[269.1,736.8,888.35,8105.75],[215.95,681.7,788.75,8313.6],[192.3,884.75,746.05,8176.9],[258.6,1139.75,739.1,7862.55],[216.4,947.8,1171.05,7664.75],[191.5,1053.15,1109.5,7645.85],[263.85,956.1,882.3,7897.75],[182.3,693.15,716.15,8408.4],[215.95,578.8,559.95,8645.3],[232.45,849.3,751.5,8166.75],[211.1,734.5,698.95,8355.45],[226.2,604.35,820.55,8348.9],[190.55,671.55,665.5,8472.4],[208.25,636.15,764.65,8390.95],[210.35,852.05,906.35,8031.25],[179.65,586.05,693.5,8540.8],[220.2,712.15,733.9,8333.75],[188.45,780.15,624.85,8406.55],[200.05,846.85,709.2,8243.9],[227.5,886.85,689.85,8195.8],[212.6,621.9,813.8,8351.7],[198.15,619.35,703.5,8479],[208.15,687.15,592.25,8512.45],[178.05,684.7,605.75,8531.5],[188.9,632.3,662.2,8516.6],[192.6,730.6,527.9,8548.9],[179,496.95,558.35,8765.7],[197.6,620.9,875.4,8306.1],[176.4,702.1,435.25,8686.25],[191.25,912.25,746.5,8150],[152.35,786.3,909.15,8152.2],[135.25,680.7,867.6,8316.45],[171.85,686.55,746.15,8395.45],[193.5,553.2,601.05,8652.25],[195.05,783.65,622.85,8398.45],[163.45,505.9,680.35,8650.3],[156.3,530.55,513.95,8799.2],[162.6,814.65,822.2,8200.55],[157.5,625.3,598.35,8618.85],[143.55,589.85,623.6,8643],[138.3,546.9,721.55,8593.25],[160.15,722.2,486.35,8631.3],[205.7,615.35,690.15,8488.8],[144.3,585.45,793.05,8477.2]],[[7861.45,795.75,1003.25,339.55],[7839.75,911.1,951.3,297.85],[7733.25,1045.75,919.2,301.8],[7549.15,999.1,1180.35,271.4],[7347.55,1213.2,1149.05,290.2],[7757.05,924,1001.45,317.5],[7425.9,1243.45,1038.6,292.05],[8006.5,919.6,780.35,293.55],[7983.4,915.85,786.9,313.85],[7404.7,949.6,1351.75,293.95],[7901.35,1007.1,759.3,332.25],[7609.8,866.55,1170.8,352.85],[7783,852.75,1020.45,343.8],[7821.05,1105.8,653.2,419.95],[7053.45,1337.25,1235.15,374.15],[7286.55,849.3,1469.85,394.3],[7154.95,1506.9,922.95,415.2],[7042.95,1458.95,1191.7,306.4],[7165.65,1310.35,1126.75,397.25],[7155.3,1476.4,986.5,381.8],[6808.5,1408.6,1252.9,530],[6751.8,1643.7,1138.25,466.25],[6834.5,1315,1434,416.5],[7170.65,1120.05,1272.05,437.25],[6650.65,1576.25,1318.95,454.15],[6599.4,1445.95,1413.3,541.35],[7136.6,1247.95,1218.5,396.95],[6943.2,1482,1115.1,459.7],[6965.65,1175.8,1352.85,505.7],[6693.5,1210.2,1514,582.3],[6435.85,1734.05,1299.6,530.5],[6795.2,1474.1,1299.8,430.9],[6655.15,1361.1,1413.4,570.35],[6242.35,1455.45,1645.95,656.25],[6362.1,1490.4,1435.3,712.2],[6489.25,1054.25,1788.6,667.9],[5745.9,1642.1,1989.8,622.2],[6404.35,1465.7,1352.45,777.5],[5533.1,1839.75,1941.65,685.5],[6106.9,1572.7,1463.3,857.1],[6419.25,1611.75,1301.4,667.6],[4969,1952.5,2388.25,690.25],[5613.75,2016.65,1568.4,801.2],[5644.85,1591.6,1713.35,1050.2],[5991.3,1507.2,1746.95,754.55],[4958.35,2379.8,1876.65,785.2],[6241.15,1463.2,1517.65,778],[4063.85,2480.75,2427.15,1028.25],[5042.9,2126.2,1660.7,1170.2],[4924.1,1965.3,1807.15,1303.45],[5448.25,1830.65,1565.45,1155.65],[4790.6,1827.75,2203.4,1178.25],[4595.6,1525.95,2473.65,1404.8],[4328.2,2391.8,2280.85,999.15],[4664.1,2052.2,1919.55,1364.15],[4433.8,2459.7,2105.35,1001.15],[3478.1,2613.55,2280.5,1627.85],[4478.2,1805.75,2182.8,1533.25],[3184,1720.85,2849.95,2245.2],[3461.15,2254.25,2640.9,1643.7],[3504.4,2388.05,2200.65,1906.9],[2858.4,2412.2,2535.65,2193.75],[2888.1,2611.85,2531.75,1968.3],[3412.4,2067.7,2417.8,2102.1],[3391.15,1955.2,2590.7,2062.95],[2555.65,2919.7,2652.35,1872.3],[2636.7,3048.5,2416.8,1898],[2247.85,2378.85,2696.05,2677.25],[2482.95,2649.35,1818,3049.7],[2191.1,2335.45,3199.35,2274.1],[2256.2,2508.85,2321.25,2913.7],[1968.75,2139.55,2905.6,2986.1],[2347.7,2213.15,2781.25,2657.9],[2055.65,2456.7,2518.25,2969.4],[1562.8,2383.35,2584.3,3469.55],[1287.95,2745.5,2383.3,3583.25],[1787.5,2578.6,1952.35,3681.55],[1906.9,2638.3,1824.95,3629.85],[1707.25,3105.2,1811.95,3375.6],[1548.8,1859.65,2370.1,4221.45],[1502.8,2574.85,2385.9,3536.45],[1028.35,1962.3,2505.85,4503.5],[1048.7,2386.55,1881.7,4683.05],[935.75,2294.9,1811.8,4957.55],[1443.1,1990.5,1737.65,4828.75],[1079.75,2275.55,2197.3,4447.4],[1036.25,2173.6,2654.15,4136],[1018.7,1675.25,1965,5341.05],[1059.15,2015.6,1863.45,5061.8],[915.25,1825.85,2547,4711.9],[788.3,2325.25,1620.95,5265.5],[653.35,2218.65,2418.1,4709.9],[738.75,2902.4,2190.8,4168.05],[909.7,2019.35,1545.55,5525.4],[772.8,1810.9,1892.1,5524.2],[633.15,1491.25,1495,6380.6],[773.1,1617.95,1784.5,5824.45],[678.75,1920.85,2183.8,5216.6],[656.85,1892.45,1816.3,5634.4],[619.4,1778,2001.6,5601],[606.35,2301.8,1758.1,5333.75],[710.65,1318.1,1585.55,6385.7],[575.45,1893.95,1506.55,6024.05],[504.4,1429.7,1803.1,6262.8],[551.35,1200.9,1372,6875.75],[574.3,1170.25,1914.1,6341.35],[517.95,1459.9,1584.75,6437.4],[583.8,1327.1,1173.75,6915.35],[505.45,1632.3,1325.8,6536.45],[489.25,1745.55,1219.15,6546.05],[475,1564.6,1233.9,6726.5],[513.65,1606.8,1920.5,5959.05],[420.5,1258.5,1487.15,6833.85],[448.45,1392.8,839.9,7318.85],[458.35,1345.3,1234.25,6962.1],[443.15,994.9,1073.2,7488.75],[453.4,1052.05,1094.45,7400.1],[480.1,1202.4,1598.5,6719],[375.8,1218.25,1400.35,7005.6],[379,1114.9,1087.3,7418.8],[377.95,998.4,1232.3,7391.35],[415.2,1170.5,1191.85,7222.45],[331.95,1495.4,1220.45,6952.2],[371.65,1115.65,1128.75,7383.95],[417.65,1308.95,1354.75,6918.65],[419,891.1,1030.2,7659.7],[390.85,889.15,1048.8,7671.2],[326.1,1204.5,794.55,7674.85],[312.9,1192.35,1147.45,7347.3],[350.95,1529.05,1240.75,6879.25],[337.4,1027.95,1171.05,7463.6],[336.1,1091.35,922.35,7650.2],[310.25,1054.6,1007.2,7627.95],[304.65,903.55,890.45,7901.35],[356,1113.3,970.45,7560.25],[309.1,1363.05,1192.2,7135.65],[322,1188.55,832.9,7656.55],[294.1,1085.95,1345.2,7274.75],[260.6,1094,820.95,7824.45],[298.25,1010.35,1160.15,7531.25],[275.8,989.25,742.4,7992.55],[286.95,1000.4,1059.25,7653.4],[310.95,918.6,741.05,8029.4],[245.5,758.25,1459.2,7537.05],[241.6,892.95,942.2,7923.25],[288.9,713.75,901.7,8095.65],[227.9,924.8,904.4,7942.9],[298.15,801.35,697.45,8203.05],[233.05,882,999.25,7885.7],[275.6,998.7,772.6,7953.1],[211.5,676.7,792.5,8319.3],[169,826.6,977.4,8027],[270.1,707.5,891.9,8130.5],[267.3,881.7,843.55,8007.45],[231.15,911,615.05,8242.8],[244.9,982.35,956.95,7815.8],[199.3,901.45,882.75,8016.5],[195.65,757.35,777,8270],[227.75,576.35,593,8602.9],[235.7,934.65,797.2,8032.45],[215.45,726.2,753.05,8305.3],[217.35,814.6,734.15,8233.9],[222.25,696.8,753.2,8327.75],[218.5,836.55,753.35,8191.6],[174.7,795.2,824.8,8205.3],[203.8,732.35,690.15,8373.7],[202.85,1004.65,916.5,7876],[176.45,735.4,866.55,8221.6],[216.8,756.35,583.7,8443.15],[215.4,608.8,1130.35,8045.45],[197.5,735,639.15,8428.35],[218.55,519.45,835,8427],[176.5,740.8,681.45,8401.25],[190.5,656.05,893.6,8259.85],[220.8,750.15,629.35,8399.7],[162.55,564.5,989.2,8283.75],[172.8,835.5,658.1,8333.6],[168.5,773,689.2,8369.3],[181,631.45,842.2,8345.35],[159.7,734.15,818,8288.15],[197.9,729.8,724,8348.3],[176.65,696.5,635.7,8491.15],[176.45,659.05,516.75,8647.75],[177.1,465.85,752.15,8604.9],[171.95,560.75,634.2,8633.1],[172.35,527.25,735.35,8565.05],[160.5,603.6,551.55,8684.35],[179.2,532.6,637.95,8650.25],[163.1,533.7,670,8633.2],[165.05,714.1,666.95,8453.9],[169.25,575.2,533.1,8722.45],[140.6,591.25,488.75,8779.4],[128.85,480.35,555.55,8835.25],[162,666.25,776.1,8395.65],[171.85,537.75,617.75,8672.65],[126.9,575.65,724.7,8572.75],[144.45,549.1,535.75,8770.7],[164.9,635.25,565.7,8634.15],[165.25,563.4,451.7,8819.65],[141.9,430.55,487.3,8940.25]],[[7936.8,682.2,1113.5,267.5],[7993.65,988.15,734.55,283.65],[8269.65,705.25,736.05,289.05],[8122.25,635.35,979.9,262.5],[7792.35,950,984.55,273.1],[7790.65,879.55,994.4,335.4],[8046.95,1035.7,640.15,277.2],[7445.05,977.35,1236.4,341.2],[7897.2,885.4,884.35,333.05],[7803.4,995.35,927.75,273.5],[7595.85,1001.1,1084.75,318.3],[7702.3,1075.05,899.55,323.1],[7902.6,842.85,901.35,353.2],[7654.45,994.65,1024,326.9],[8038.05,783.85,775.55,402.55],[7956,859.4,861.8,322.8],[8017.95,809.25,852.95,319.85],[7219.05,1190.75,1214.4,375.8],[7346.95,1267,960.7,425.35],[7300.65,1106.55,1199.9,392.9],[6998.95,1276.35,1252.95,471.75],[7110.95,1046.55,1351.75,490.75],[7477.8,1000.85,1123.85,397.5],[7604.3,813.15,1166.6,415.95],[6965.3,1524,1026.4,484.3],[6853.55,1220.05,1511.35,415.05],[6465.4,1584.45,1503.2,446.95],[6620.3,1489.2,1399.2,491.3],[6879.05,917.05,1737.5,466.4],[7492.95,849.85,1164.1,493.1],[6803.2,1234.55,1481.25,481],[6649.3,1467.15,1243.15,640.4],[6795.5,1089.95,1619.9,494.65],[6454.65,1410.3,1413.15,721.9],[6609.2,1407.7,1335.1,648],[6456.6,1277.95,1497.2,768.25],[6578.15,1584.65,1239.35,597.85],[6311.7,1500.2,1559.1,629],[6098.9,1518,1652.2,730.9],[6243,1616.65,1419.55,720.8],[5880.5,1777.15,1513.5,828.85],[6513.95,1256.55,1612.7,616.8],[5226.65,1814.3,2230.7,728.35],[6280.45,1522.3,1417.4,779.85],[5710.3,2067.3,1457,765.4],[5261.9,1818.45,2125.15,794.5],[5772.1,1618.7,1821.1,788.1],[5706.55,1599.65,1679.9,1013.9],[4213.8,2152.85,2712.75,920.6],[4542.35,2129.05,2293.85,1034.75],[5285.7,1657.9,1823.7,1232.7],[5153,2231.8,1319.35,1295.85],[3800.75,2316.8,2719.75,1162.7],[4575.35,2274.75,2280.8,869.1],[3746.95,2315.75,2602.8,1334.5],[4415.65,2347.7,1905.85,1330.8],[5003.55,2356.55,1571.85,1068.05],[3925.8,2234.2,2488.85,1351.15],[3258.5,2399.75,2450,1891.75],[3258.85,2643.5,2098.05,1999.6],[3487.35,2926.15,1824.75,1761.75],[2908.9,3081.7,2276.85,1732.55],[3102.2,2517.85,2530.75,1849.2],[2409.4,2283.85,2635.65,2671.1],[2716.1,2762.8,2738.8,1782.3],[3064.8,2414.15,2765.7,1755.35],[2151.55,2699.05,3301.9,1847.5],[2226.8,2897.45,2831.6,2044.15],[1941.25,3005.05,2393.75,2659.95],[2220.8,2875.2,2786,2118],[1759.6,2737.2,2843.6,2659.6],[1654.15,3135.4,2430.1,2780.35],[2211,2236.1,2494.25,3058.65],[1866.75,2367.25,2683.6,3082.4],[1860.6,2061.2,2592.35,3485.85],[1563.9,2329.3,2182,3924.8],[1751.6,2311.1,2560.95,3376.35],[1469.35,2111.35,2771.5,3647.8],[1422.7,2528.4,1557,4491.9],[1176.8,1996.5,1925.65,4901.05],[1384.15,2147.85,2240.55,4227.45],[1293.25,2196.8,2355.2,4154.75],[1361,1837.15,2473.45,4328.4],[843.35,2095.7,2481.25,4579.7],[1013.95,2662.1,2302.2,4021.75],[929.15,1918.85,2156.7,4995.3],[778.25,2085,2218.2,4918.55],[1175.55,2225.8,1765.15,4833.5],[919.8,3134,2122.3,3823.9],[833,1624.75,1910.15,5632.1],[860.1,1995.95,1801.85,5342.1],[799.5,1643.55,1751.05,5805.9],[822.95,1578.45,1700.45,5898.15],[816.65,2263,1931.45,4988.9],[851.6,1591.75,1746.15,5810.5],[828.55,2499.25,1326,5346.2],[871.3,1680.3,2257.95,5190.45],[622.7,1250.9,1656.3,6470.1],[546.95,1379.25,2013.85,6059.95],[737.35,1570.3,2112.6,5579.75],[776.85,1979.65,1490.2,5753.3],[553.2,1395.55,1185,6866.25],[592.6,1953.15,1808.35,5645.9],[648.6,1231.95,1945.1,6174.35],[456.25,1999.45,1209.25,6335.05],[614.15,1476.05,1450.3,6459.5],[509.5,1277.4,1642.55,6570.55],[456.15,1758.6,1280.4,6504.85],[444,1084.3,1220.3,7251.4],[454.3,1059.9,1232.2,7253.6],[493.6,1055.45,1407.9,7043.05],[478.55,1285.35,1666.75,6569.35],[404.55,1376.4,1712.45,6506.6],[510.95,1942.8,1556.4,5989.85],[500.05,1359.9,1723.95,6416.1],[425.5,1388.15,1274.7,6911.65],[361.95,1186.55,1169.3,7282.2],[426.65,933.6,1155.9,7483.85],[364.95,974.7,1022.95,7637.4],[352.95,1216.45,1062.85,7367.75],[361.8,1120.6,1893.55,6624.05],[382.55,1446.4,970.75,7200.3],[419.3,1395.1,1273.3,6912.3],[353.45,1433.25,1287.55,6925.75],[338.3,1199.65,1043.85,7418.2],[356.95,1034.45,1063.85,7544.75],[390,954.05,1253.4,7402.55],[358.05,1213.5,1111.25,7317.2],[297,891.6,1241.55,7569.85],[343.2,860.3,792.55,8003.95],[353.35,1155.8,1096.8,7394.05],[306.2,1141.3,1072.3,7480.2],[366.55,873.5,1103.8,7656.15],[296.35,1039.1,898.7,7765.85],[317.05,1166.85,839.8,7676.3],[262.2,869.75,1079.2,7788.85],[216.9,839.1,1252.9,7691.1],[308.35,1055.7,1123.4,7512.55],[280.85,1008.3,1243.4,7467.45],[278.6,1093.8,1085.7,7541.9],[339.8,745.95,690.3,8223.95],[268,1105.3,982.5,7644.2],[300.05,936.9,817.5,7945.55],[263.65,1203.9,1065.8,7466.65],[231.6,971.75,1092.95,7703.7],[263.25,949.75,878.2,7908.8],[263.45,738.3,917.3,8080.95],[238.95,854.45,1235.3,7671.3],[269.15,914.7,805.5,8010.65],[263.65,600.7,932.5,8203.15],[258.75,706.7,802.7,8231.85],[202.55,820,943.2,8034.25],[238.7,733.65,779.3,8248.35],[208.25,1101.8,1097.75,7592.2],[194.55,832.65,711.85,8260.95],[213.75,1035.55,668.65,8082.05],[229.5,713.1,780,8277.4],[221.9,846,708.15,8223.95],[223.55,801.7,729.05,8245.7],[183.25,1082,993.5,7741.25],[190.05,758,674.65,8377.3],[214.45,875.8,868.65,8041.1],[200.6,680.85,708.25,8410.3],[238.25,1022,990.45,7749.3],[185.25,573.1,541.8,8699.85],[207.4,933,596.75,8262.85],[186.8,835.15,539.15,8438.9],[170.2,741.35,636.8,8451.65],[196.55,937.3,610.1,8256.05],[176.25,765.2,529.4,8529.15],[165.85,806.3,817.35,8210.5],[181.1,636.85,766.05,8416],[179.05,714.6,647.6,8458.75],[191,510.75,655.45,8642.8],[164.1,650.65,890.2,8295.05],[196.1,628.25,746.05,8429.6],[187.1,665.45,710.5,8436.95],[186.1,727.3,522,8564.6],[174.9,480,540,8805.1],[170.35,563.65,466.8,8799.2],[172.6,482.4,602.9,8742.1],[174.3,665.2,535.6,8624.9],[148.65,786.1,670.15,8395.1],[161.3,684.6,659.05,8495.05],[142.6,696.85,461.45,8699.1],[133.9,795.95,662.85,8407.3],[158.1,660.8,652.05,8529.05],[139.4,607.15,589.15,8664.3],[150.05,557.55,552.25,8740.15],[182.5,569.1,654.85,8593.55],[170.95,559.15,527.8,8742.1],[132.45,611.4,669.7,8586.45],[150.3,710.9,533.2,8605.6],[153.9,677.5,562.35,8606.25],[182.85,507.8,571.55,8737.8],[159.95,605.95,558.05,8676.05],[141,560.35,687.25,8611.4],[132.35,678.6,516.95,8672.1],[157.85,553.15,477.9,8811.1],[128.2,666.8,463.8,8741.2]],[[7680.05,1171.75,913.85,234.35],[8131.1,775.15,799.4,294.35],[8019,859.65,859.9,261.45],[8066.85,896.75,784.3,252.1],[7671.65,941.4,1124.65,262.3],[7820.95,972.75,922.6,283.7],[7890.8,883.3,918.35,307.55],[8204.8,782.65,711.3,301.25],[7692.85,911.85,1081.95,313.35],[7561.6,866,1217.6,354.8],[7515.1,888.25,1288.75,307.9],[7984.35,826.1,851.6,337.95],[7376.55,1370.6,928.75,324.1],[8139.35,845.2,688.85,326.6],[7575.7,1068.2,1022.9,333.2],[7376.9,1281,960.6,381.5],[7769.95,895,999.05,336],[6923.95,1221,1475.95,379.1],[8125.2,726.95,774.95,372.9],[7656,1099.35,865.65,379],[7430.6,848.2,1322.2,399],[7325.95,1145.75,1108.75,419.55],[7081.5,1266.15,1229.4,422.95],[7452.5,1237.05,829.05,481.4],[7546.65,1106.6,881.25,465.5],[7451.95,1129.9,984.65,433.5],[7291.6,1454.25,827.95,426.2],[7231,1363.8,914.15,491.05],[6897.9,1470.3,1163.4,468.4],[6279.1,1526.3,1602.65,591.95],[6693,1360.8,1388.9,557.3],[7007.65,1258.25,1199.5,534.6],[6777.85,1555.8,1105.4,560.95],[6757.85,1314.35,1385.85,541.95],[6155.55,1604.25,1603.15,637.05],[6878.2,1155.15,1421.15,545.5],[6567.9,1508.05,1329.65,594.4],[5953.05,1647.75,1889.65,509.55],[6125.05,1938.45,1183.6,752.9],[5591.2,1793.75,1932.75,682.3],[6025.5,1485.3,1835.05,654.15],[6225.45,2023.45,1054.95,696.15],[5516.1,1891.9,1674.5,917.5],[5682.7,1796.7,1823.9,696.7],[5857.4,1630.75,1551,960.85],[6138.5,1208.3,1872.3,780.9],[4999.55,2009,2124.85,866.6],[4989.85,1987.05,2160,863.1],[4629.85,2209.45,2194.55,966.15],[4133.05,2411.35,2594,861.6],[4293.5,2312.75,2510.1,883.65],[4205.7,2426.7,2247.25,1120.35],[4296.1,1975.8,2467.1,1261],[3468.5,2511.35,2656,1364.15],[4204.65,2074.2,2319.9,1401.25],[3884.8,2127.2,2831.75,1156.25],[3215.45,3042,2553.85,1188.7],[3864.6,2525.9,2022.5,1587],[3050.45,2587.45,3018.25,1343.85],[4225.55,2030.95,2241.4,1502.1],[3515.5,2671.85,1921.2,1891.45],[2446.55,2987.5,2477.45,2088.5],[3022.05,2547.15,2494.9,1935.9],[3097,2294.5,2182.85,2425.65],[3205.45,2774.55,2316.7,1703.3],[2801.05,2537.6,2311.65,2349.7],[2334.95,2441,2599.25,2624.8],[2210.35,3141.65,2469.15,2178.85],[2219.25,2959.55,2529.5,2291.7],[1994,2379.05,2650.65,2976.3],[2396.3,2185.75,2880.05,2537.9],[1691.7,3200.3,2308.25,2799.75],[1611.55,2284.15,2412.55,3691.75],[1632,2832.75,2481.6,3053.65],[1443.75,3212.05,2780.8,2563.4],[1483.9,2657.95,2411.15,3447],[1757.25,1625.45,2811.3,3806],[1027.9,2357,2511.25,4103.85],[1236.3,2068.95,2277.25,4417.5],[1088.3,2425.35,2328.35,4158],[1136.95,3028.3,1830.55,4004.2],[1182,2560.6,2290.6,3966.8],[1194.3,2137.1,2441.85,4226.75],[1252.95,2689.5,2168.85,3888.7],[968.6,1851,2165.65,5014.75],[1021.7,1803,1766.5,5408.8],[1015.75,2408.7,1938,4637.55],[1022.95,1977.45,1938,5061.6],[1014.35,1901.3,2056.6,5027.75],[823.85,2569.2,1668.25,4938.7],[835.5,1851.65,2611.2,4701.65],[737.3,1762.2,1723.4,5777.1],[847.9,1687.3,1688.55,5776.25],[775.95,1260.3,1897.15,6066.6],[752,1708.9,1651.2,5887.9],[710.55,1691.1,1755.2,5843.15],[717.05,1762.85,1462.9,6057.2],[565.9,1956.95,1993,5484.15],[616.85,1726.15,1292.45,6364.55],[603.6,1985.5,1831.1,5579.8],[545.85,1378.45,1480.15,6595.55],[560.7,1472.65,1344.8,6621.85],[506.2,1600.6,1273.45,6619.75],[660.45,1723.5,1838.75,5777.3],[527.3,1350.4,1552.6,6569.7],[542.75,1159.9,1180.4,7116.95],[534.8,1452.5,2067.85,5944.85],[505.8,1316.95,1713,6464.25],[531.8,1032.05,1535.75,6900.4],[491.8,1046.8,1081.85,7379.55],[439.65,1167.85,1359.75,7032.75],[377.55,1600.75,1292.05,6729.65],[394.35,1400.75,1209.3,6995.6],[415.75,1474.55,1432.8,6676.9],[382.4,1098.8,1487.75,7031.05],[475.65,1071.6,1480.45,6972.3],[367.75,975.65,1096.05,7560.55],[332.35,842,1012.7,7812.95],[446.75,1232.3,963.7,7357.25],[370.7,1182.2,856.95,7590.15],[387.85,1028.1,1312.8,7271.25],[327.55,1443.4,1236.3,6992.75],[343.3,906.6,803.3,7946.8],[318.5,1046.35,1061.65,7573.5],[419.5,1019.9,1027.95,7532.65],[364.6,1198.7,1226.55,7210.15],[369.65,1223.85,1132.25,7274.25],[364.55,888.95,821.3,7925.2],[278.75,807.4,911.85,8002],[304.6,1012.35,1281.9,7401.15],[344.55,925.25,1186.65,7543.55],[276.95,935.4,1057.15,7730.5],[276.15,1116.05,842.2,7765.6],[287.85,1050.75,934.5,7726.9],[342.15,1274.5,1071.5,7311.85],[275.4,905.45,1034.65,7784.5],[227.4,754.85,1083.65,7934.1],[273.15,1135.3,858.9,7732.65],[279.6,980.85,1137.8,7601.75],[233.55,801.95,805.5,8159],[275.75,961.2,1028.6,7734.45],[243.1,1231.55,1065.2,7460.15],[225.2,828.5,948.55,7997.75],[274.65,826.3,864.7,8034.35],[281.3,835.3,922.4,7961],[243.9,1165.95,962.4,7627.75],[234.45,735.55,807.9,8222.1],[177.25,733.9,827.9,8260.95],[261.6,627.75,658.5,8452.15],[221.1,616.05,806.95,8355.9],[258.6,916.4,770.3,8054.7],[221.5,751.05,612.2,8415.25],[232.35,1239.45,763.85,7764.35],[188.8,611.5,810.7,8389],[218.7,803.7,651.45,8326.15],[207.55,981.75,666.5,8144.2],[190.8,869.95,693.9,8245.35],[222.6,903.65,790.7,8083.05],[168.9,818.3,690.4,8322.4],[215.1,921.95,745,8117.95],[188.45,966.75,694.75,8150.05],[175.95,762.2,838.05,8223.8],[217.15,790.85,603.55,8388.45],[178.6,921.55,719.3,8180.55],[170.35,589,563.9,8676.75],[168.45,652.05,869.2,8310.3],[164.2,809.5,687.75,8338.55],[207.6,714.2,938.2,8140],[182.2,850.7,607.2,8359.9],[180.55,776.8,604.55,8438.1],[181.85,704.25,642.65,8471.25],[179.5,595.65,655.8,8569.05],[188.25,542.95,733.85,8534.95],[190.05,538.1,722.3,8549.55],[216.25,470.15,726.7,8586.9],[177.8,497.15,559.75,8765.3],[162.4,739.05,693.7,8404.85],[167.65,715,655.15,8462.2],[209.65,585.5,700.7,8504.15],[164.25,840.5,670.45,8324.8],[157.85,541.5,622.55,8678.1],[169.1,483.2,560.4,8787.3],[160.35,718.05,550.8,8570.8],[172.6,595.6,705.55,8526.25],[182.55,734.35,640.35,8442.75],[176.85,516.85,619.1,8687.2],[136.05,523.25,733.6,8607.1],[135.85,783.55,483.55,8597.05],[136.6,704.25,640.4,8518.75],[144.7,457.3,473.85,8924.15],[165.15,523.5,613.25,8698.1],[142.55,537.35,519.3,8800.8],[198.5,471.75,480.55,8849.2],[152.9,475.6,566.7,8804.8],[150.35,594.8,435,8819.85],[129.75,750.85,701.55,8417.85],[162.5,540.3,675.75,8621.45],[128.85,561,647.8,8662.35],[137.9,541.95,760.75,8559.4],[148.75,505.65,491.1,8854.5]],[[8025.45,760.7,944.25,269.6],[7941.9,723.1,1077.7,257.3],[7902.15,806.55,1020.65,270.65],[8115.45,700.85,896.25,287.45],[7732,1129.7,837.7,300.6],[8128.35,753.15,794.9,323.6],[8286.75,743.05,723.25,246.95],[7830.75,1071.85,850.15,247.25],[7894.25,963.4,868.6,273.75],[7944.25,729,1051.75,275],[8064.2,702.85,975.55,257.4],[7815.05,707.65,1193.85,283.45],[8187.65,735.3,821.05,256],[7874.35,835.25,986.3,304.1],[7791.6,902.15,969.15,337.1],[7674.05,1246.75,766,313.2],[7866.8,977.85,808.15,347.2],[7740.5,806.8,1117.45,335.25],[7525.95,978.95,1097.35,397.75],[7469.4,981.9,1150.85,397.85],[7867.9,864.55,882.2,385.35],[7241.75,797.55,1519.75,440.95],[7434.35,966.55,1174.05,425.05],[7354.4,1352.25,860.25,433.1],[7396.8,1149.25,1064.25,389.7],[7428.8,970.65,1185.15,415.4],[7709.9,950.2,923.9,416],[7363.2,975.7,1205.5,455.6],[7241.8,1233.45,1059.55,465.2],[6985.4,1086.8,1503.85,423.95],[6261.2,1692.1,1590.1,456.6],[6965.35,1300.65,1214.55,519.45],[6741.4,1317.8,1468,472.8],[6622.2,1472.5,1355.4,549.9],[6305,1581.5,1500.5,613],[5645.4,2081.85,1693.85,578.9],[6331.55,1563.25,1572.1,533.1],[6045.15,1553.55,1824.15,577.15],[6855.15,997.8,1576.55,570.5],[5614.3,1832.4,1930,623.3],[5416.2,1616.7,2348.5,618.6],[6053.7,1596.5,1659.8,690],[6211.95,1634.75,1352.55,800.75],[4843.85,1572.55,2604.2,979.4],[6060.15,1341.95,1831.4,766.5],[5852.55,1789.5,1469.5,888.45],[5416.25,2086.45,1772.35,724.95],[4752.4,1964,2103.35,1180.25],[5173.6,1862.2,1888.55,1075.65],[5526.1,1637.35,1990.65,845.9],[5060.15,2083,1771.6,1085.25],[5186.15,2012.85,2029.15,771.85],[4049.35,2524,1859.15,1567.5],[4435.3,2527.3,1838.2,1199.2],[4542.35,2113.05,2054.15,1290.45],[4535.75,2299.55,2151.5,1013.2],[4957.75,1945.35,1959.6,1137.3],[3856.75,2538.9,2207,1397.35],[3583.15,2538.7,2780.15,1098],[3157.6,2726.3,2575.55,1540.55],[3317.5,2277.95,3035.5,1369.05],[3123.5,2493.25,2799.7,1583.55],[3490.1,2458.6,2242.15,1809.15],[2617.4,2350.55,2642.35,2389.7],[2421.25,3049.6,2469.7,2059.45],[2291.1,2935.65,2332.05,2441.2],[2220.15,2949.6,2816.75,2013.5],[2523,2497.35,2400.35,2579.3],[2144.5,2297.55,2822.05,2735.9],[1883.5,2275.35,2604.3,3236.85],[2137.5,2368.9,2269.9,3223.7],[2078,2388.55,2696,2837.45],[2193.05,2616.5,2693.2,2497.25],[1974.9,2749.5,2444.75,2830.85],[1374.6,2372.25,2704.75,3548.4],[1318.35,2538.25,2293.85,3849.55],[1780.15,2089.05,2633.45,3497.35],[1261.2,2456.75,2716.35,3565.7],[1182.35,2948.85,2419.25,3449.55],[1352.7,2031.15,1893.7,4722.45],[1342.1,2187.4,1992.35,4478.15],[1228.65,1720.15,2762.8,4288.4],[1043.7,2752.75,2573,3630.55],[1095.1,2023.75,1892.7,4988.45],[990.2,2158.85,1804.45,5046.5],[923.2,1570.5,2029.65,5476.65],[830.25,3114.95,1497.55,4557.25],[950.35,2139.5,1956.95,4953.2],[833.15,2150.6,1881.55,5134.7],[672.25,2270.55,1906.1,5151.1],[790.1,1336.05,1758.95,6114.9],[721.8,1673.95,1930.25,5674],[625.8,1991,1824.1,5559.1],[656.45,1517.3,1444.5,6381.75],[575.1,1875.9,1687.35,5861.65],[929.6,1783.4,1360.85,5926.15],[596.8,1546.5,2218.9,5637.8],[714.45,1667.95,1702.95,5914.65],[685.5,1419.85,1368.1,6526.55],[554.55,2084.15,1096,6265.3],[584.1,1246.3,1501.2,6668.4],[553.45,1617.65,1700.1,6128.8],[583.85,1174.1,1574.65,6667.4],[521.3,1625,1440.05,6413.65],[453,1796.2,1699.15,6051.65],[450.2,1699.2,1717.6,6133],[542.6,1569.6,1388.65,6499.15],[432.5,1136.5,1125.65,7305.35],[488.35,1461.9,1377.7,6672.05],[513.35,1622.05,1278.95,6585.65],[426.3,1050.05,1187.55,7336.1],[372.1,1139.8,1297.3,7190.8],[520.6,1366.5,1606.2,6506.7],[375.3,1263,1183.5,7178.2],[397.7,963.95,1377.35,7261],[424.2,1601.8,1276.6,6697.4],[387.35,1043,1042.3,7527.35],[328.1,1011.85,1400.8,7259.25],[299.35,1249.35,1095.95,7355.35],[331.55,1345.2,1104.9,7218.35],[284.9,1125.2,1378.65,7211.25],[377.95,900.85,1016.7,7704.5],[371.1,843.25,1102.15,7683.5],[304.1,1334.55,1105.55,7255.8],[394.35,1110.15,1107.9,7387.6],[308.9,1013.35,1188,7489.75],[332.9,1086.3,965.5,7615.3],[361.35,950.05,939.45,7749.15],[284.55,1143.8,1054.4,7517.25],[304.05,1015.25,1059.5,7621.2],[292.45,1129.95,627.3,7950.3],[284.05,718.75,1267.7,7729.5],[283.15,664.05,1165.95,7886.85],[283.8,831.3,856.1,8028.8],[258.75,1073.15,1110.5,7557.6],[259.6,814.4,755.15,8170.85],[248.7,921.8,752.6,8076.9],[239.8,1092,881.75,7786.45],[243.3,911,764.6,8081.1],[303.25,753.9,768.75,8174.1],[273.1,831.65,729.75,8165.5],[244.75,855.85,830.75,8068.65],[246.45,934.25,789.9,8029.4],[289.75,823.2,699.35,8187.7],[302.75,864.4,681.65,8151.2],[260.65,945.15,818.35,7975.85],[297,860.25,842.25,8000.5],[251.05,980.85,757.6,8010.5],[223.8,946.1,1147.85,7682.25],[223.8,810.9,640.45,8324.85],[251.4,648.85,1094.35,8005.4],[223.1,869.05,910.15,7997.7],[174.75,911.5,732.05,8181.7],[245.1,697.5,796.85,8260.55],[226.7,713.05,663.7,8396.55],[196.65,735.7,946.3,8121.35],[220.05,709.35,862.55,8208.05],[222.5,632.4,779.85,8365.25],[194.4,756.4,689.5,8359.7],[162.35,619.95,939.1,8278.6],[155.6,652.9,862.6,8328.9],[219.2,641.55,691.35,8447.9],[187,827.9,680.95,8304.15],[175.55,717,680.85,8426.6],[226.65,839.6,955.6,7978.15],[174.45,760.45,660.25,8404.85],[191.85,770.8,849.25,8188.1],[181.1,617.3,600.85,8600.75],[172,809.1,646.45,8372.45],[168.55,648.55,720.95,8461.95],[212.3,711.3,630.65,8445.75],[167,557.3,778.15,8497.55],[161.8,493.95,723.3,8620.95],[197.6,877.15,779.85,8145.4],[190.4,797.45,783.25,8228.9],[169.15,583.8,694.25,8552.8],[158.75,721.95,793.55,8325.75],[151.1,536.65,781.1,8531.15],[134,808.55,467.45,8590],[152.9,569.5,573.2,8704.4],[132.75,583.6,614.75,8668.9],[159.55,673.55,662.4,8504.5],[138.3,739.85,678.15,8443.7],[152,794.4,465.9,8587.7],[180.4,659.55,633.45,8526.6],[164.7,589.45,536.2,8709.65],[137.7,626.2,464.9,8771.2],[162.8,584.8,475.6,8776.8],[161.6,718.05,645.2,8475.15],[163,526.35,669.85,8640.8],[165.8,412.35,443.5,8978.35],[147.75,527.3,724.75,8600.2],[137,564,520.9,8778.1],[153.4,744.6,592.85,8509.15],[156.1,430.4,652.2,8761.3],[167.55,637.75,462.25,8732.45],[141.9,615.6,664.1,8578.4],[115,768.2,546.55,8570.25],[150.2,476.45,636.15,8737.2],[124.05,602.9,564.35,8708.7]],[[7960.35,898.8,848.75,292.1],[7999.6,921.5,836.1,242.8],[7371.4,1361.3,945.25,322.05],[7710.05,986.65,1032.8,270.5],[8093.3,799.95,818.35,288.4],[8070.7,665.3,1009.9,254.1],[8063.1,676.75,925.05,335.1],[7933.75,1052.95,771.3,242],[7961.2,869.35,938.8,230.65],[8005.05,918.05,790.95,285.95],[7688.75,1003.35,1061.15,246.75],[7679.2,1008.15,1023.75,288.9],[7971.2,908,809.95,310.85],[7948.5,1037.4,747.85,266.25],[7263.1,1300.4,1073.7,362.8],[7663.35,909.75,1128.9,298],[7790.55,983.4,878.25,347.8],[7044.6,1404.3,1213.35,337.75],[7446.9,1395.4,797.6,360.1],[7355.2,1178.85,1088.5,377.45],[7397.7,1074.45,1185.3,342.55],[7293.65,1395.95,962.75,347.65],[7813.2,1040.55,740.85,405.4],[7242.35,1466.45,957.05,334.15],[7645.35,916.55,1064.6,373.5],[7472.55,1043.55,1082.75,401.15],[6659.35,1318.6,1535.1,486.95],[6864.15,983,1764,388.85],[7115.1,1237.55,1119.2,528.15],[6373.55,1623.45,1484.25,518.75],[6481.4,1481.35,1484.15,553.1],[6872.95,1363.55,1324.2,439.3],[6608.25,1690.9,1215.75,485.1],[5967.8,1823.5,1672.45,536.25],[6332.25,1629,1507.5,531.25],[5666.5,1707.95,1949.05,676.5],[6471.65,1390.75,1541.65,595.95],[5544.8,1478.3,2319.2,657.7],[6448.1,1524.75,1424,603.15],[5850.9,1789.05,1756.35,603.7],[6521.25,1509.6,1387.15,582],[5686,1831.95,1822.55,659.5],[5640.9,1829.95,1910.4,618.75],[6068.6,1568.1,1702.3,661],[5939.5,1304.5,1977.05,778.95],[4915.95,2276.1,1900.05,907.9],[5844.6,1873.25,1662.6,619.55],[4977.3,1771.5,2240.35,1010.85],[4840.35,1717,2658.4,784.25],[5929.6,1950.7,1385.9,733.8],[4595.4,2226.9,2247.8,929.9],[4692.3,1972.25,2407.95,927.5],[5067.05,2034.45,1928.65,969.85],[3966.85,2458.25,2393.4,1181.5],[3564.55,2551.55,2771.8,1112.1],[4238,2307.55,2288.45,1166],[4399.7,2518.05,1838.4,1243.85],[3950.05,2317.85,2228.05,1504.05],[4171.35,2065.55,2459.75,1303.35],[3469.4,2600.35,2324.6,1605.65],[3416.45,2842.2,2142.2,1599.15],[3882.95,2363.4,2309.9,1443.75],[3328.1,2467.2,2306.8,1897.9],[3064.8,1967.75,3010.7,1956.75],[2250.2,3141.3,2337.6,2270.9],[2043.75,3177.25,2228.85,2550.15],[3247.15,2246.15,2508.45,1998.25],[2061.65,1864.9,3440.2,2633.25],[2626.35,2363.1,2283.7,2726.85],[1978.65,2789.7,3105.95,2125.7],[1667.4,3043.8,2452,2836.8],[1931.85,2552,2912.3,2603.85],[2188.45,2407.4,2401.3,3002.85],[1975,2950.85,2311.85,2762.3],[1358.2,3050.95,2722.4,2868.45],[1633.85,2363,2130.5,3872.65],[1216.6,2952.8,2143.35,3687.25],[1309.35,2574.15,2268.55,3847.95],[1286,2257.1,2997.75,3459.15],[1200.95,1694.05,2545.9,4559.1],[869.4,2552.25,2121.15,4457.2],[1119,2173.6,2811.35,3896.05],[1088.15,2540.25,2155.4,4216.2],[1022.65,1966.8,1860.4,5150.15],[1038.5,1810.95,2429.15,4721.4],[842.1,2141.45,2191.05,4825.4],[850.25,1828.5,1757.4,5563.85],[959.2,2364.9,1605.85,5070.05],[929.4,1678.3,2204.35,5187.95],[722.25,2859.45,1612.7,4805.6],[748.15,1971,1587.4,5693.45],[683.35,2163.45,1891.8,5261.4],[689.9,1877.85,1647,5785.25],[637.15,1587.2,1585.7,6189.95],[672.15,1673.25,1819.3,5835.3],[648.95,1713.65,1487.5,6149.9],[596.55,1968.2,1579.6,5855.65],[599.55,1550.5,1954.9,5895.05],[584.95,1591.25,1662.65,6161.15],[616.8,1729.2,1682.55,5971.45],[507.05,1378.95,1540,6574],[467.7,1831.2,1350.6,6350.5],[550.05,1578.2,1911.05,5960.7],[470.85,1688.35,1317.8,6523],[506.65,1494.25,1337.85,6661.25],[476.25,1430,1684.95,6408.8],[498.6,1289.8,1283.2,6928.4],[404.6,1539.3,1497.8,6558.3],[539.2,1389.55,1312.55,6758.7],[400,1049.95,1640,6910.05],[410.4,1170.8,1457.9,6960.9],[406.3,1191.2,1016.7,7385.8],[361.65,1092.05,1265.85,7280.45],[410.35,1128,1485.55,6976.1],[360,1536.4,1486.65,6616.95],[405.45,862.15,1378.4,7354],[368.95,991.9,1244.35,7394.8],[338.8,1256.75,1318.35,7086.1],[290.9,1134.55,1062.4,7512.15],[345.65,801.95,1275.35,7577.05],[385.9,1331.5,1447.25,6835.35],[301.45,1088.25,1044.8,7565.5],[348.15,1018.75,925.35,7707.75],[367.5,1268,819.6,7544.9],[322.5,1093.15,868.9,7715.45],[326.45,1094.15,979.25,7600.15],[264.95,932.25,1102.7,7700.1],[341.85,1028.4,1072.9,7556.85],[282.5,1260.6,722.35,7734.55],[366.7,837.95,894.25,7901.1],[271.15,875.85,779.15,8073.85],[261.35,867.3,857.9,8013.45],[292.5,930.25,974.75,7802.5],[295.2,808.5,821.5,8074.8],[284.9,787.8,841.05,8086.25],[242.15,1219.55,966,7572.3],[243.45,1033.4,1010.65,7712.5],[262.4,1119,914.15,7704.45],[273.2,1125.75,830.75,7770.3],[284.3,918.5,856.6,7940.6],[284.2,874.55,754.05,8087.2],[277.55,1039.9,650.3,8032.25],[186.8,628.8,780.65,8403.75],[239.25,814.95,857.85,8087.95],[269.8,725.55,751.1,8253.55],[223.85,680.95,754.35,8340.85],[215.95,663.3,880.4,8240.35],[260.6,633,815.6,8290.8],[207.5,723.25,702.3,8366.95],[234.8,783.2,857.2,8124.8],[235.85,587.15,1018.5,8158.5],[199.3,843,943.85,8013.85],[177.5,605.85,864,8352.65],[169,852.95,609.8,8368.25],[206.1,901.7,798.45,8093.75],[218.3,897,793.75,8090.95],[203.35,938.55,681.15,8176.95],[225.25,718.15,791.7,8264.9],[156.1,640.75,554.45,8648.7],[161,635.15,591.1,8612.75],[212.7,845.5,475.6,8466.2],[177.15,712.85,680.25,8429.75],[172.45,638.65,585.3,8603.6],[166.35,600.95,582.45,8650.25],[187.35,723.15,669.9,8419.6],[166.25,843.6,664.95,8325.2],[177,692.2,556.5,8574.3],[192.95,918.6,771.75,8116.7],[168.75,524,565.95,8741.3],[166.15,505.65,817.4,8510.8],[191.5,672.35,756.5,8379.65],[187.5,653.45,515.55,8643.5],[180.35,710.75,783.75,8325.15],[160.8,551.2,822.95,8465.05],[157.8,677.3,576.75,8588.15],[151.35,586.95,590.4,8671.3],[151.8,596.25,636.9,8615.05],[199.5,607.4,920.15,8272.95],[156.45,571.35,658.1,8614.1],[146.65,625.7,704.75,8522.9],[153.15,624.35,580.65,8641.85],[156.9,521.95,692.65,8628.5],[136.65,612.9,658,8592.45],[157.4,639.35,520.3,8682.95],[155.05,657.85,436.95,8750.15],[135.95,522.9,580.4,8760.75],[133.75,637.95,593.5,8634.8],[152.05,547.65,548.15,8752.15],[159.9,600.25,546.1,8693.75],[139.7,540.7,534.8,8784.8],[129.65,704.9,552.65,8612.8],[111.4,607.9,599.7,8681],[120.35,607.35,633.85,8638.45],[132.1,665.35,486.2,8716.35],[123.4,470.3,598.1,8808.2],[138.35,426.9,454.65,8980.1],[154.15,573.75,523.5,8748.6],[107.5,533.65,610.25,8748.6],[119.65,495.3,548.2,8836.85],[117.2,568.3,545.3,8769.2]],[[8019.7,731.6,1016.25,232.45],[7758.1,981.95,974.35,285.6],[8073.7,679.35,966,280.95],[8186.1,781.5,788.35,244.05],[8119.4,904.3,699.6,276.7],[8132.3,970.65,619.05,278],[8325.5,899,560.95,214.55],[8004.15,953.45,779.35,263.05],[7987.55,798.4,936.5,277.55],[7952.55,764.05,1053.8,229.6],[8321.65,766.6,650.45,261.3],[7641.65,1009.3,1030,319.05],[7866.8,769.2,1064.3,299.7],[7773.7,928.05,1005.35,292.9],[7943.85,960.25,782.05,313.85],[7841.4,875.6,951.5,331.5],[7550.95,1136.75,947.2,365.1],[7552.3,1062.55,1060.75,324.4],[8045.35,997.05,680.1,277.5],[7466.15,1278.1,943.25,312.5],[7080.5,1219.5,1318.1,381.9],[7675.9,1113.5,895.6,315],[7321.9,1003.85,1303.1,371.15],[7755.2,913.5,996.25,335.05],[7349.1,1140.95,1168.4,341.55],[7282.9,1337.05,961.25,418.8],[7441.15,1056,1105.35,397.5],[6886.05,1261.2,1445.5,407.25],[7315.2,1305.7,986.6,392.5],[6958.6,1413.7,1158.25,469.45],[7498.3,843.4,1230.05,428.25],[6746.35,1265.65,1524.55,463.45],[7451.65,1135.35,936.35,476.65],[6842.6,1212,1383.5,561.9],[6453.45,1603.1,1501.8,441.65],[6543.85,1487.65,1294.55,673.95],[6981.15,906.25,1594.05,518.55],[5909.3,1794.5,1740.75,555.45],[5373,1698.5,2297,631.5],[6598.5,1408,1393.75,599.75],[6391.15,1758.55,1223.2,627.1],[6125.85,1933.8,1358.45,581.9],[5648.9,2285.25,1421.4,644.45],[5478.35,1794.05,2008,719.6],[5568.95,1931.1,1607.95,892],[6103.35,1761.1,1540.05,595.5],[5855.05,1622.05,1842.05,680.85],[5575.95,2305.15,1316.25,802.65],[5015.5,1773.4,2351.4,859.7],[5545.65,1467.65,2073.3,913.4],[5414.9,1721.65,1920.65,942.8],[4866.1,1849.9,2205.05,1078.95],[5106.6,1960.6,1952.4,980.4],[4463.2,2188.9,2191.75,1156.15],[3462.65,3004.5,2328.35,1204.5],[3618.8,2940.9,2262.3,1178],[5157.2,1750.3,1967.35,1125.15],[4181.35,2405.6,1972.4,1440.65],[3024.25,3144.05,2417.9,1413.8],[3719.1,2109.25,2498.4,1673.25],[2965.95,2897.1,2822.8,1314.15],[2914.1,3118.1,2258.85,1708.95],[3249,2596.2,2622.85,1531.95],[2877.7,2871.05,2857.45,1393.8],[1897.5,3430.45,2272.95,2399.1],[3235.15,2733,2117.3,1914.55],[2184.4,3485.1,2403.3,1927.2],[2535.35,2708.65,2351.5,2404.5],[2054.95,3144.35,2463.8,2336.9],[1856.2,2323.2,3249.9,2570.7],[1839.55,2615.9,3354,2190.55],[1453.05,2213.85,3236.05,3097.05],[2248.1,2437.7,2494.15,2820.05],[1983.8,2479.25,2305.85,3231.1],[1750.4,2349.05,2655.9,3244.65],[1865.25,2364.9,2165.5,3604.35],[1232.5,2514.95,2169.9,4082.65],[1228.15,2606.4,2614.9,3550.55],[1310.65,2839.95,2330.85,3518.55],[1235.75,2698.55,2428.05,3637.65],[1205.75,1732.85,2261.4,4800],[932.55,2555.95,2456.75,4054.75],[932.2,1893.6,2265.95,4908.25],[896,2153.55,2122,4828.45],[787.2,1976.5,2415.7,4820.6],[1093.45,2106.4,2317.25,4482.9],[736.85,1869.4,2282.1,5111.65],[863.4,1962.6,2042.95,5131.05],[767.45,1742.3,1740.4,5749.85],[661.35,1591.95,1528.9,6217.8],[698.2,1537.8,1945.6,5818.4],[681.95,2218.95,1766.05,5333.05],[614.85,2101.9,1486.9,5796.35],[692,1885.8,1674.65,5747.55],[730.85,2133.4,1727.4,5408.35],[603.6,1527.5,1635,6233.9],[662,1840.35,1797.4,5700.25],[599.85,1288.7,1326.95,6784.5],[540,1678.8,2190.4,5590.8],[504.9,1374.55,1335.4,6785.15],[451.8,1667.15,1154.95,6726.1],[495.35,1323.3,1656.9,6524.45],[494.95,1376.95,1532.6,6595.5],[466.25,1340.4,1789.4,6403.95],[451.85,1644.7,1449,6454.45],[483.5,1547.35,1579.85,6389.3],[454.6,1513.05,1637.2,6395.15],[470.25,1511.6,1552.15,6466],[353.25,1382.85,1046.8,7217.1],[498.3,1090.2,1209.05,7202.45],[538.7,980.6,1219.6,7261.1],[468.85,1381.8,1385.45,6763.9],[320.5,1118.7,1595.6,6965.2],[452.55,1021.2,1024.25,7502],[384.2,1430.95,1463.9,6720.95],[370.4,1245.35,1069.25,7315],[352.9,1329.25,1040.75,7277.1],[334.9,1472.15,1130.95,7062],[418.95,1011.4,1258.8,7310.85],[335.5,1124.4,745.45,7794.65],[270.9,913.2,1597.45,7218.45],[364.25,1030.45,1438.85,7166.45],[327.6,1044.6,1076.85,7550.95],[327.65,1347.7,1044.2,7280.45],[373.35,1034.7,1041.15,7550.8],[300.3,932.65,1630.9,7136.15],[308.1,790.8,904,7997.1],[273.85,843.55,1058,7824.6],[257.55,1110.95,989.75,7641.75],[248.9,921.75,766.4,8062.95],[273.55,1090.45,936.35,7699.65],[311.7,823.9,1078.85,7785.55],[290.15,816.55,983.3,7910],[290.4,1041.35,1063.05,7605.2],[234.15,903.4,720.15,8142.3],[234,666.5,897.25,8202.25],[249.7,635.15,942.25,8172.9],[273.15,723.4,943.6,8059.85],[252.5,642.75,849.85,8254.9],[235.75,796.65,1027.3,7940.3],[251.4,961.3,879.5,7907.8],[183.6,902.2,766.5,8147.7],[246.15,831.25,903.75,8018.85],[208.2,853.45,688.65,8249.7],[217.15,776.4,843.3,8163.15],[219.5,718.55,643.05,8418.9],[243.7,1065.55,616.6,8074.15],[187.45,949.9,859.95,8002.7],[192.45,742.25,821.15,8244.15],[183.95,794,1101.6,7920.45],[180.8,788.65,1042.85,7987.7],[219.7,790.05,860,8130.25],[211.95,823.45,918.8,8045.8],[197.85,674.2,764.35,8363.6],[201.2,819.55,706.15,8273.1],[181.5,533.95,660.45,8624.1],[205.1,826.15,690.6,8278.15],[184.35,879.2,771.35,8165.1],[188.45,767.25,835.4,8208.9],[171.95,955.45,536.6,8336],[193.2,997.85,873.25,7935.7],[177.85,658.4,748.55,8415.2],[172.85,919.75,907.25,8000.15],[187.45,711.95,685,8415.6],[166.05,649.95,658.05,8525.95],[166.6,763.85,539.1,8530.45],[174.1,563.8,632.9,8629.2],[170.45,654.65,582.35,8592.55],[157.55,599.25,723.8,8519.4],[153.85,755.55,611.75,8478.85],[159,561.3,666.55,8613.15],[155.85,715.4,520.35,8608.4],[148.85,510.2,631.25,8709.7],[144.25,806,620.7,8429.05],[171.6,547.1,580.5,8700.8],[188.8,855.5,680.6,8275.1],[165.35,473.7,729.55,8631.4],[145.6,482.85,586.8,8784.75],[156.85,492.7,630.45,8720],[174.7,477.15,450.1,8898.05],[148.7,797.25,576.4,8477.65],[153,597.1,589,8660.9],[154.95,467.5,668.55,8709],[144.5,575.85,634.9,8644.75],[142.35,453.05,596.2,8808.4],[150.4,731.65,674.05,8443.9],[157.2,485.95,587.1,8769.75],[112.25,633.35,452.05,8802.35],[144.9,814.65,504,8536.45],[137.15,718.1,451.25,8693.5],[129.5,480.3,667.55,8722.65],[125.45,505.95,559.85,8808.75],[136.4,480.1,556,8827.5],[134.25,469.05,577.85,8818.85],[117.55,432.55,475.5,8974.4],[138.75,596.95,685.1,8579.2],[125.1,458.8,586.6,8829.5],[129.85,500.55,536.9,8832.7],[126.85,517.75,483.75,8871.65],[118.4,625.3,561.2,8695.1]],[[8141.6,958.05,713.5,186.85],[8288.25,742.4,706.8,262.55],[8248.45,767.15,770.45,213.95],[7830.6,983.85,962,223.55],[7795.1,1044.2,966.75,193.95],[8398.5,575.75,762.4,263.35],[7698.1,964.65,1088.9,248.35],[8439.95,585.45,718.3,256.3],[8281.1,833.2,615.1,270.6],[7970.8,753.5,1011.1,264.6],[7794.3,978.15,943.7,283.85],[7650.8,1160.9,929.65,258.65],[8022.1,806.95,896.2,274.75],[7397.8,1121.5,1180.65,300.05],[7951.15,816.4,909.25,323.2],[8017.35,972.15,773.95,236.55],[7492.3,1202.4,1016.8,288.5],[7651.95,963.35,1051.65,333.05],[8042.5,754.8,904.95,297.75],[7623.95,846.25,1209.8,320],[7181.6,1096.1,1354.5,367.8],[7225.65,1249.8,1200.65,323.9],[7530.9,1039.1,1119.4,310.6],[7805.8,923.7,924.3,346.2],[7329.35,1207.2,1056.55,406.9],[7657.2,895.3,1040.6,406.9],[7240.65,1327.85,1051.85,379.65],[6821.9,1200.4,1501.45,476.25],[7223.4,1232.5,1104.65,439.45],[6685.85,1475.35,1416.4,422.4],[7096.3,1084.2,1386.65,432.85],[6757.2,1476,1327.8,439],[7193,1293.55,1096.65,416.8],[6632.85,1358.95,1444.85,563.35],[7221.35,1193.1,1162.35,423.2],[6784.75,1628.65,1130.65,455.95],[7160.3,1235.5,1164.2,440],[6645.65,1505.75,1354.05,494.55],[6470.7,1412.5,1600.2,516.6],[5813.85,1939.3,1573.9,672.95],[6416.9,1447.85,1437.2,698.05],[5701.2,2221.6,1385.9,691.3],[6081.45,1912.85,1483.5,522.2],[5893.25,1647.1,1843.65,616],[5789.7,1722.65,1826.9,660.75],[5842,1731.2,1778.45,648.35],[5181.35,1887.15,2172.4,759.1],[5845.95,1763.2,1623.1,767.75],[5254.8,2218.6,1613.95,912.65],[5438.55,1815.3,1983.05,763.1],[5314.5,1730.1,1916.8,1038.6],[4139.75,2134.2,2588.45,1137.6],[4485.45,1900.35,2544.25,1069.95],[4396.6,2693.05,1726.3,1184.05],[4133.45,2311.2,2488.65,1066.7],[4277.95,2335.75,2022.95,1363.35],[4165.9,1803.15,2645.55,1385.4],[3919.35,2252.2,2108.3,1720.15],[3375.7,2420.65,2456.6,1747.05],[3683.7,2261.6,2465.8,1588.9],[3884.45,2563.3,2163.35,1388.9],[3155.7,2209.5,2979.3,1655.5],[3593.2,2251,2535.7,1620.1],[3008.8,2115.8,2689.3,2186.1],[2981.6,2599.6,2385.55,2033.25],[3253.15,2359.45,2562.6,1824.8],[3128.8,2684.7,1876.65,2309.85],[1920.65,3332.2,2637.5,2109.65],[2109.95,2561.75,2620.3,2708],[2097.85,2742.65,2787.15,2372.35],[1698.95,2596.8,2772.85,2931.4],[1716.75,3186.4,2525.05,2571.8],[1982.4,2413.1,2598.95,3005.55],[1700.7,3195.4,2752.25,2351.65],[1394.35,2022.4,2306.65,4276.6],[1236.4,2686.5,2485.15,3591.95],[1502.9,2262.05,2652.05,3583],[1270.75,2879.65,2312.35,3537.25],[1077.6,2862.85,1748.85,4310.7],[1316.85,2037.85,2550.8,4094.5],[1309.7,1956.75,2248.5,4485.05],[994.9,1981.85,2838.05,4185.2],[846.25,2306.5,2443.55,4403.7],[972.1,1771.25,2173.2,5083.45],[831,1664.85,2103.4,5400.75],[858.25,2042.55,2519.65,4579.55],[793.05,1982.55,1795.6,5428.8],[857.8,2114.5,2130.2,4897.5],[867.7,1879.75,2105.05,5147.5],[763.6,1693.4,1866.6,5676.4],[728.35,1527.7,2324.5,5419.45],[790.6,1768.1,1909.8,5531.5],[743.7,1748.85,1931.45,5576],[617.5,1639.25,1609.5,6133.75],[628.55,2104.75,1820.5,5446.2],[566.4,1776.1,1457.75,6199.75],[608.5,1695.6,1409.7,6286.2],[524.95,1871.25,1668.1,5935.7],[572.7,1503.7,1824.1,6099.5],[503.85,1283.2,1282.35,6930.6],[533.75,1414.55,1614.95,6436.75],[457.4,1154.5,1003.85,7384.25],[471.8,1994,1137.15,6397.05],[501.55,1654.35,1851.8,5992.3],[576.8,1580.4,1665.6,6177.2],[459.8,1270.4,1631.95,6637.85],[407.95,1387.25,1581.7,6623.1],[477.95,793,1170.55,7558.5],[425.7,1565.95,2072.15,5936.2],[423.1,1572.6,1098.3,6906],[413.7,1228.55,1136.95,7220.8],[436.05,1058.2,1100.3,7405.45],[383.2,1137.1,1160.5,7319.2],[332.85,939.3,1313.95,7413.9],[364.35,1010.5,683.65,7941.5],[345.85,837.55,964.8,7851.8],[308.55,998.45,1262.1,7430.9],[340.7,883.5,983.9,7791.9],[303.25,957.95,1141.55,7597.25],[352.6,1089.55,851.4,7706.45],[326.9,1015.9,857.05,7800.15],[294.95,927.9,945.65,7831.5],[312.8,1158.25,1025.9,7503.05],[307.1,971.55,793.45,7927.9],[323.85,799.05,947.65,7929.45],[286,1088.8,1224.95,7400.25],[217.85,983.35,1055.85,7742.95],[258.25,1111.05,823.85,7806.85],[283.45,1032,1075.7,7608.85],[281.85,733.25,1195.3,7789.6],[273.6,781.9,891.4,8053.1],[268.65,688.65,878.65,8164.05],[281.85,882,960.45,7875.7],[298.2,836.45,769.7,8095.65],[234.05,888.75,913,7964.2],[228.7,1099.65,704.9,7966.75],[247.65,843.4,872.45,8036.5],[239.3,788.35,977.1,7995.25],[219.95,925.9,872.4,7981.75],[222.7,1241.95,832.45,7702.9],[259.65,832.95,839.35,8068.05],[253.2,858.5,548.95,8339.35],[214.1,736,636.85,8413.05],[195.7,791.8,792.45,8220.05],[241.5,1026.85,764.9,7966.75],[229.05,613.35,847.45,8310.15],[209.45,892.5,603.7,8294.35],[188.95,835.6,832,8143.45],[162.7,1058.5,727.75,8051.05],[207.3,750.8,528.8,8513.1],[183.6,661.25,694.65,8460.5],[218.9,1075.3,729.2,7976.6],[213.9,614.3,661.1,8510.7],[175.85,651.6,860.85,8311.7],[202.05,673.9,920.6,8203.45],[207.65,601,588.9,8602.45],[190.2,563.35,1040.9,8205.55],[172.7,648.5,734.5,8444.3],[178.7,627.7,586.8,8606.8],[164.6,676.4,778.35,8380.65],[192,820.95,593.85,8393.2],[165.55,495.05,563.7,8775.7],[182.85,606.45,529.5,8681.2],[175.65,635.6,748.9,8439.85],[212,565.15,918.2,8304.65],[140.65,875.05,582.05,8402.25],[165.45,675.8,719.85,8438.9],[155.6,562.05,594.3,8688.05],[154.25,531.75,611.65,8702.35],[156.5,763.05,775.3,8305.15],[166.25,541.5,622.7,8669.55],[141.25,674.95,620.45,8563.35],[134.35,545.4,520.55,8799.7],[171.65,480.65,644.35,8703.35],[155.8,757.65,695.85,8390.7],[154.45,611.9,619.6,8614.05],[139.55,485.5,601.6,8773.35],[175.85,709.75,691.3,8423.1],[166.05,637.05,410.05,8786.85],[166.5,572.95,469.2,8791.35],[132.25,747.5,558.9,8561.35],[147.2,644.25,577.45,8631.1],[157,456.3,409.55,8977.15],[140,491.65,700.85,8667.5],[118.35,703,491.6,8687.05],[164.55,543.4,614.4,8677.65],[117.35,554.35,515.55,8812.75],[115.55,529.25,568.95,8786.25],[141.5,634.55,585.05,8638.9],[112.4,551.45,594.85,8741.3],[151.6,611.15,634.35,8602.9],[139.85,784.35,557.1,8518.7],[112.35,495.15,677.5,8715],[126.15,446.15,489.2,8938.5],[141.4,683.55,547.5,8627.55],[127.7,387.3,480.8,9004.2],[121.65,557.95,440.6,8879.8],[104.9,598.2,486.8,8810.1],[109.7,472.85,605.1,8812.35],[119.95,501,661.5,8717.55]],[[8272.8,750.6,761.9,214.7],[7906.75,845.65,1017.15,230.45],[8272.45,847.05,682.85,197.65],[8156.7,751.7,876,215.6],[8289,563.95,911.95,235.1],[7869.1,824.2,1066.3,240.4],[8276.55,692.6,754.5,276.35],[7752.85,943.15,1033.9,270.1],[8344.5,699.95,755.65,199.9],[7944.75,894.3,874.2,286.75],[7713.35,1074.3,952.8,259.55],[7852.95,953.85,925.75,267.45],[8041.1,921.95,748.1,288.85],[7484.4,1199.45,1032.9,283.25],[8126.1,759,877.9,237],[7806.5,923.55,983.55,286.4],[7791.95,954.55,952.2,301.3],[7788.15,924.15,949.7,338],[7811.2,985.35,894.9,308.55],[7869.05,1025.85,770.05,335.05],[7770.85,750.8,1112.1,366.25],[7752.15,999.6,939.75,308.5],[7997.7,914.7,744.05,343.55],[7554.1,924.95,1063.15,457.8],[7619.45,1000.5,1050.2,329.85],[7330.9,1332.1,1030.55,306.45],[7774.15,922.55,970.05,333.25],[6814.85,1422.1,1380.1,382.95],[7732.5,922.8,936.9,407.8],[6725.3,1517.6,1273.15,483.95],[7280.45,1181.45,1085.75,452.35],[6919.2,1045.6,1683.8,351.4],[6845.8,1457.75,1270,426.45],[7087.25,1159.3,1217.9,535.55],[6850.6,1168.3,1449.95,531.15],[7028.7,1291.35,1248.55,431.4],[6518.35,1436.7,1660.65,384.3],[6672.6,1256.9,1617.45,453.05],[6838.6,1362.45,1182,616.95],[6312.05,1371.4,1733.6,582.95],[6333.5,1212.25,1859.85,594.4],[6308.3,1402.2,1547.55,741.95],[5810.4,1617.2,2002.3,570.1],[5839.1,1949.35,1557.6,653.95],[5899.9,1540.6,1925.8,633.7],[6740.15,1255.6,1482.95,521.3],[6221.85,1575.8,1489.35,713],[5720.25,1713.2,1918.65,647.9],[5899.35,1341.1,1708.6,1050.95],[4905.3,2074.1,2286.45,734.15],[4952.75,2200.05,1849.45,997.75],[4880.05,1941.4,2208.15,970.4],[4308.45,2424.2,2330.1,937.25],[4817.1,1896.25,2319.7,966.95],[4360.3,2011.5,2435.7,1192.5],[3756.2,2044.15,2945.95,1253.7],[3482,2976.25,2079.65,1462.1],[2385.3,3217.05,2977.95,1419.7],[3930.2,2185.85,2129.5,1754.45],[4105,2627.35,2238.95,1028.7],[3708.8,2317.6,2479,1494.6],[2833.15,2833.95,2615.2,1717.7],[2615.85,2672.3,2546.4,2165.45],[2514.65,2754.5,2810.15,1920.7],[2063.1,2970.65,2385.85,2580.4],[2531.15,2714.4,2364.45,2390],[2459.2,2587,2699.2,2254.6],[2576.65,2462.55,2512.5,2448.3],[2715.1,1741.3,2950.7,2592.9],[1847.7,3401.85,2844.7,1905.75],[2159.1,2570.75,2186.8,3083.35],[1904.55,2571.05,2716.5,2807.9],[2069.95,2886.8,2214,2829.25],[1438.5,2326.9,2939.9,3294.7],[1581.9,2756.7,2656.55,3004.85],[1672.6,2810.85,2601.45,2915.1],[1285.1,2961.05,2467.75,3286.1],[1438.05,1997.1,1982.75,4582.1],[1346.95,2336.95,2541.6,3774.5],[1062.2,2795.7,2205.6,3936.5],[1151.3,2113.4,2244.35,4490.95],[1000.7,2179.8,2063.9,4755.6],[972.35,1645.75,1791,5590.9],[1014.9,1913.6,2036.15,5035.35],[911.25,2571.65,1845.2,4671.9],[783.55,2438.45,1775.2,5002.8],[1013.7,1818.55,1813.9,5353.85],[836.1,2271.45,1855.2,5037.25],[811.1,1457.45,2437.9,5293.55],[740.8,1622.85,1527.1,6109.25],[792.85,1478,1727,6002.15],[718.05,1862,2006.8,5413.15],[551.8,1599.65,2143.85,5704.7],[764.85,1297.6,1801.9,6135.65],[569.1,1503.2,1684.95,6242.75],[576.4,1635.5,2059.3,5728.8],[531.05,1765.15,2144.2,5559.6],[527.4,1085.4,1427.45,6959.75],[611.2,1687.25,1828.65,5872.9],[534.8,1594.2,1726.45,6144.55],[492.5,950.1,1365.05,7192.35],[461.1,1346.25,1157.65,7035],[412.9,938.5,1559.25,7089.35],[453.3,1736.45,1482.75,6327.5],[440.4,1202.55,1427.8,6929.25],[406.9,1452.55,1456.25,6684.3],[432.4,1559.05,1145,6863.55],[351.75,1098.55,1443.55,7106.15],[395.25,1174.55,1384.1,7046.1],[346.85,1340.35,1457.5,6855.3],[413,1209.2,971.65,7406.15],[381.6,1112.75,1059.85,7445.8],[358.7,1388.95,950.55,7301.8],[320.85,1139.8,1170.15,7369.2],[364.65,1222.1,1096.3,7316.95],[404.25,1309.9,981.15,7304.7],[355.25,956.5,1182.5,7505.75],[347.45,1001.4,1046.1,7605.05],[314.5,1372.5,1046.4,7266.6],[323.25,1205.45,1102.9,7368.4],[344.35,1296,1236.5,7123.15],[298,856.25,796.8,8048.95],[287.6,712.55,1016.2,7983.65],[307.25,1135.3,1021.2,7536.25],[310.4,1013.65,1502.7,7173.25],[295.6,1010.65,1014.85,7678.9],[298.2,976.3,1004.2,7721.3],[255.3,1074,1101.7,7569],[301.95,838.4,999.55,7860.1],[266.65,889.15,1139.75,7704.45],[231.35,801.25,1033.35,7934.05],[233.05,956.8,764.85,8045.3],[247.85,1038,1029.75,7684.4],[218.4,895.45,907.95,7978.2],[233.1,770.75,739.45,8256.7],[241.5,750.1,916.65,8091.75],[245,789.35,659.15,8306.5],[227.15,684.05,672.7,8416.1],[205.65,741.45,1066.6,7986.3],[215.6,977.5,673.05,8133.85],[217.45,1140.5,780,7862.05],[213.05,893.45,825.4,8068.1],[229.1,764.7,713.9,8292.3],[233.9,884.3,757.4,8124.4],[216.25,790.05,591.85,8401.85],[174.7,897.95,636.4,8290.95],[202.6,1016.25,849.1,7932.05],[230.95,714.9,578.1,8476.05],[223.1,1190.25,772.1,7814.55],[233.7,609.45,661.15,8495.7],[204,891.5,710.5,8194],[180.85,779.2,744.25,8295.7],[158.7,655.75,768.2,8417.35],[184.15,669.5,643,8503.35],[197.35,817.55,616.5,8368.6],[187.55,804.45,959.8,8048.2],[206.3,605.8,759.4,8428.5],[146.3,838.55,828.5,8186.65],[187.2,549.1,657.2,8606.5],[173.35,742.5,828.2,8255.95],[161.9,641.95,793.8,8402.35],[186.35,771.85,635.35,8406.45],[176.55,682.15,594.5,8546.8],[163.25,624.5,620.55,8591.7],[179.35,752.1,895.15,8173.4],[161.95,622.55,625.8,8589.7],[145.75,778.35,585.75,8490.15],[141.8,612,684.45,8561.75],[154.75,574.75,814.2,8456.3],[165,664.4,566.95,8603.65],[131.3,550.7,681.15,8636.85],[164.4,506.75,540.1,8788.75],[160.4,564.2,477.7,8797.7],[152.8,561.65,716.25,8569.3],[164.2,496,504.35,8835.45],[158.65,459.85,627.9,8753.6],[120.85,456.35,496.65,8926.15],[150.7,374.4,519.1,8955.8],[115.4,627,767.6,8490],[160.3,406.1,692.6,8741],[142.85,724.7,738.1,8394.35],[127.85,499.45,722.3,8650.4],[132.25,402.45,348.45,9116.85],[136.45,542.85,535.55,8785.15],[122.15,682.2,424.7,8770.95],[136.2,446.75,597.4,8819.65],[131.35,546.4,809.85,8512.4],[153.3,619.3,473.85,8753.55],[117.95,594.95,436.75,8850.35],[110.4,429.9,651.15,8808.55],[131.15,445.45,582.45,8840.95],[117.7,582.95,481.1,8818.25],[129.1,461.15,481.7,8928.05],[102.65,493.65,535.8,8867.9],[139.75,687.4,398.1,8774.75],[135.4,673.9,675.6,8515.1],[119.75,457,436.7,8986.55],[93.9,580.05,654.35,8671.7],[107.85,498.3,724.55,8669.3],[109.8,473.85,497.1,8919.25]],[[8289.85,828.35,639.3,242.5],[8332.75,850.9,672.9,143.45],[8007.85,917.15,882.55,192.45],[8398.35,625.8,793.05,182.8],[8013.75,711.65,1077.25,197.35],[8264.3,714.15,804.8,216.75],[8163.35,837.6,761.3,237.75],[8249.9,720.55,802.15,227.4],[8335.1,751.25,660.75,252.9],[8320.1,673.35,744.95,261.6],[8176.95,639.3,960.45,223.3],[8096,721.3,871.9,310.8],[8392.5,623.6,776.35,207.55],[8302,755.35,700.55,242.1],[7280,1284.65,1123.55,311.8],[8252.3,816.5,651.95,279.25],[7836.4,928.95,957.65,277],[7835.7,1129.7,715.3,319.3],[7778.5,911.5,940.6,369.4],[7779.5,881.75,1022.95,315.8],[7617.35,1094.6,997.7,290.35],[7923.7,805.05,899.3,371.95],[7396.85,1214.1,1045.5,343.55],[7711.8,951.55,1015.15,321.5],[7480.25,936.2,1219,364.55],[7703.25,1035.9,990.05,270.8],[7328.1,1209.25,1116.6,346.05],[7177.2,878.65,1526.2,417.95],[7389.6,992.25,1230.55,387.6],[7406.2,931.3,1175.75,486.75],[7423.65,1077.45,1101.05,397.85],[7027.65,1385.35,1141.55,445.45],[7224.05,1154,1189.75,432.2],[6981.6,1170.05,1322.75,525.6],[7312.6,1095.1,1142.5,449.8],[6610.35,1364.3,1515.65,509.7],[6622.9,1831.35,984.6,561.15],[5975.6,1459.8,2056.6,508],[6771.75,1389.9,1356.75,481.6],[6657.55,1235.45,1536.6,570.4],[6667.15,1154.8,1628.65,549.4],[6054.6,1560.65,1785.6,599.15],[5946.65,1481.75,2039.2,532.4],[6496.35,1595.05,1430.7,477.9],[6033.6,1444.7,1823.55,698.15],[6313.85,1574.25,1442.65,669.25],[5765.55,1741.95,1786.8,705.7],[6064.9,1880.1,1352.45,702.55],[4775,2096,2398.95,730.05],[5476.1,1688.1,1871.7,964.1],[4506.4,2482.3,2159.05,852.25],[4855.25,2015.3,1949.6,1179.85],[4689.95,2282.65,2196,831.4],[5461.6,2292.6,1596.6,649.2],[5281.3,1797,1902.5,1019.2],[4318.95,2674.95,2041.65,964.45],[3518.4,2049.85,3297.75,1134],[4112.2,2457.1,2184.4,1246.3],[4201.1,2361.85,2376.6,1060.45],[3967.2,2510.65,2277.7,1244.45],[3391.9,2298.35,2289.55,2020.2],[3241.8,2976.75,2122.6,1658.85],[3158.1,2846.55,2120.85,1874.5],[3002.35,2594.75,2491.9,1911],[3215.7,2218.65,2026.05,2539.6],[3687.8,2159.25,2301.25,1851.7],[2703.65,2825.6,2334,2136.75],[2351,2770.1,2736.25,2142.65],[1906.6,2789.75,2928.3,2375.35],[1587.7,3698.2,2056.2,2657.9],[1869.5,2024.35,3558.5,2547.65],[1224.5,2202.2,2117.75,4455.55],[1633.45,2988.05,2499.8,2878.7],[1898.5,2110.95,1968.65,4021.9],[1886.25,2622.2,2592.55,2899],[1363,2406.9,2132.6,4097.5],[1173.5,2917.8,2213.6,3695.1],[1317.5,3002.25,2126.75,3553.5],[1251.85,2004.3,2845.9,3897.95],[1297.35,2338.55,2303.45,4060.65],[1236.5,1997.8,1959.55,4806.15],[833.3,2160.75,2174.6,4831.35],[1064.3,2354.6,1845.05,4736.05],[1079.3,1781.25,2460.9,4678.55],[881.75,1954.5,2289.85,4873.9],[949.05,2598.2,1923.45,4529.3],[944.05,2353.65,2107.3,4595],[886.65,2255.8,1767.75,5089.8],[748.85,1730.25,1711,5809.9],[842.9,1710.35,2215.55,5231.2],[504.05,1542.3,1474.2,6479.45],[629.75,2194.3,1889.65,5286.3],[666.9,1996.95,1635.95,5700.2],[604.45,1150.45,1880.15,6364.95],[631.3,1992.35,2336.1,5040.25],[607.75,1593.45,1613.45,6185.35],[598.75,1366.5,1617.25,6417.5],[519.05,1252.7,1469.35,6758.9],[544.25,1563,1279.6,6613.15],[487.3,1497.7,1535.5,6479.5],[460.2,1118.8,1351.15,7069.85],[525.1,1138.4,1560.95,6775.55],[539.6,1171.75,1506.2,6782.45],[411.55,1223.85,1140.3,7224.3],[400.1,1127.55,1457.45,7014.9],[467.3,1632.15,1202.85,6697.7],[458,1397.65,1159.3,6985.05],[408.4,1270.7,1310.75,7010.15],[346.1,1290.8,1239.35,7123.75],[444.7,960.5,1055.6,7539.2],[385.45,1069.75,1358.45,7186.35],[391.65,1124.05,1210.6,7273.7],[383.45,1532.3,949.35,7134.9],[357.8,1416.05,1081.95,7144.2],[368.65,995.65,1148.1,7487.6],[361.5,1099.3,980.4,7558.8],[327.85,971.25,1176.35,7524.55],[320.3,935.75,932.8,7811.15],[335.6,1081.2,1005.15,7578.05],[351.2,910.65,1142.9,7595.25],[292.05,1009.15,1031.7,7667.1],[304.05,1034.05,879.35,7782.55],[299.3,812.6,707.15,8180.95],[312.25,999.35,839.65,7848.75],[254.85,959.1,923.9,7862.15],[259.05,908.1,887.55,7945.3],[246.5,1100,982.65,7670.85],[312.7,862.45,1160.85,7664],[222.9,845.5,886,8045.6],[264.5,885.8,736.5,8113.2],[249.8,752.6,886,8111.6],[259.7,858.8,929.25,7952.25],[267.1,850.95,672.15,8209.8],[268.15,827.6,916.95,7987.3],[237.75,704.65,944,8113.6],[238.5,988.2,674.8,8098.5],[252.95,894,819.25,8033.8],[220,807.2,653.95,8318.85],[200.25,633.1,1130.2,8036.45],[207.8,725,761.35,8305.85],[214.2,959.35,632.95,8193.5],[203.6,653.2,769.75,8373.45],[210.9,601.15,797.7,8390.25],[207.45,815.55,916.4,8060.6],[207.9,790.85,816.4,8184.85],[197.4,816.65,892.25,8093.7],[217.3,591.45,572.65,8618.6],[201.25,664.75,604,8530],[184.1,725.2,699.9,8390.8],[184.8,920.2,783,8112],[220.6,864.65,502.45,8412.3],[218.6,1096.95,574.85,8109.6],[184.85,652.95,698.7,8463.5],[180.75,664.25,689.25,8465.75],[167.5,721.65,803.8,8307.05],[187.35,854.5,778.8,8179.35],[167.6,854.95,809.3,8168.15],[163.35,693.85,668,8474.8],[187.45,547.75,686,8578.8],[192.2,651.8,626.9,8529.1],[174.1,718.65,768.5,8338.75],[160.05,540.3,571.5,8728.15],[152.4,640.1,487.15,8720.35],[159.75,653.45,601.15,8585.65],[163.85,452.55,569.7,8813.9],[147.6,492.25,573.6,8786.55],[143.25,531.55,527.7,8797.5],[144.85,505.3,705.65,8644.2],[139.1,862.25,502.6,8496.05],[147.15,640.95,676.25,8535.65],[149.2,647.95,737.95,8464.9],[147.7,614,854.95,8383.35],[172.15,458.15,413.15,8956.55],[139.8,627.1,594.8,8638.3],[161.5,567.5,426.85,8844.15],[149.15,534.15,480.4,8836.3],[154.5,453.7,637.05,8754.75],[152.1,461.95,625.65,8760.3],[135.9,647.5,754.45,8462.15],[166.1,521.6,679.2,8633.1],[126.4,524.3,401.85,8947.45],[142.2,795.6,510.95,8551.25],[105.15,558.2,592.95,8743.7],[154.75,460.8,552.45,8832],[155.3,575.75,459.7,8809.25],[134.7,532.25,543.15,8789.9],[132.4,419.95,483.25,8964.4],[130.3,530.95,506.95,8831.8],[116.65,496.75,467.8,8918.8],[130.15,500.9,678.2,8690.75],[123,446.25,462.5,8968.25],[116.25,495.8,631.5,8756.45],[159.85,406.5,505.65,8928],[111.8,600.85,508,8779.35],[104.6,514.85,727.5,8653.05],[113.3,418.65,400.7,9067.35],[104.8,530.05,421.25,8943.9],[118.35,491.7,508.5,8881.45],[116.9,626.85,464.2,8792.05],[88.3,460,449.35,9002.35]],[[8569.1,606.65,621.9,202.35],[8162.3,793.1,828.9,215.7],[8232.8,673.05,881.2,212.95],[8536.75,571.05,709.35,182.85],[8537.35,746.2,514.85,201.6],[8214.45,792.5,756.75,236.3],[8126.45,719.6,942.55,211.4],[8249.65,793.5,720.45,236.4],[8373.2,862.25,548.35,216.2],[8226.45,751.6,769.4,252.55],[8210.2,865.65,695.6,228.55],[8226.45,892.05,670.15,211.35],[8169,683.25,869.95,277.8],[8108.8,709.2,951,231],[8194.55,966.15,545.55,293.75],[8176.4,728.35,838.9,256.35],[8109.65,903.85,742.9,243.6],[8219.5,711.95,801.55,267],[7985.3,812.1,903.4,299.2],[7965.7,892.65,843,298.65],[8179.95,763.75,784.75,271.55],[7686.65,1024.85,961.8,326.7],[7812.35,966.55,915.25,305.85],[8134.25,886.25,693.45,286.05],[7569.65,1042.35,1049.45,338.55],[7550.45,1042.55,1075.4,331.6],[6923.1,1249.3,1425.6,402],[7558.15,957.45,1152.7,331.7],[7705.25,914.1,1056.75,323.9],[7523,937.45,1228.05,311.5],[7527.5,1013.9,1080.75,377.85],[7608.75,881.35,1071.65,438.25],[6945.05,1264.8,1381.25,408.9],[7231.8,1136.75,1287.55,343.9],[7802.9,899.15,889.8,408.15],[7270.1,1240.95,1039.5,449.45],[6274.1,1915.85,1355.05,455],[7061.35,1364.8,1044.2,529.65],[6914.15,1323.75,1286.95,475.15],[6605.75,1482.95,1374.15,537.15],[6013.15,2221.3,1226.3,539.25],[6671.6,1491.9,1316.25,520.25],[5709.3,1713.6,1995.15,581.95],[6669.4,1390.9,1494.75,444.95],[6163.7,1807.15,1383.45,645.7],[6220.25,1633.55,1345.35,800.85],[5332.6,1685.55,2199.9,781.95],[5920.2,1864.45,1465.05,750.3],[5589.1,1872.7,1721.3,816.9],[5672.5,1715.5,1802.5,809.5],[6279.55,1528.95,1265.9,925.6],[5597.9,1706.05,1847.8,848.25],[5161.6,1689.3,2212.7,936.4],[4955.2,1589.95,2324.65,1130.2],[4424.5,2223.9,2194.95,1156.65],[4042.3,2664.95,2279.65,1013.1],[3840.6,2585.55,2519.5,1054.35],[4219.65,2175.55,2077,1527.8],[3590.4,2658.45,2221.1,1530.05],[4016.8,2236.4,2372.15,1374.65],[3024.1,3195.25,2091.1,1689.55],[3066.2,2631.2,2782.45,1520.15],[3176.5,2830.85,2053.2,1939.45],[2474.05,2758.8,2960.15,1807],[2410,3019.3,2524.1,2046.6],[2260.95,2526.75,2928.7,2283.6],[2772.25,2430.5,2855.1,1942.15],[2346.35,2871.6,2491.05,2291],[1927.6,2835.85,2663,2573.55],[2385.15,3054.15,1909.25,2651.45],[1995.7,2493.85,2392.4,3118.05],[1664.75,2435.15,2984.4,2915.7],[1621.75,2955.35,2170.75,3252.15],[1706.05,2836.9,2610.85,2846.2],[1504.25,2206.6,2152.1,4137.05],[1350.1,2484.8,3169.55,2995.55],[1281.7,2523.9,2444.75,3749.65],[1239.75,2612.2,2468.6,3679.45],[1371.7,2573.25,2206.6,3848.45],[1300.95,2096.65,2469.75,4132.65],[1017.35,1907.3,2585.35,4490],[901.95,2378.65,1739.15,4980.25],[955.55,2304.75,2807.3,3932.4],[903.35,1970,1994.9,5131.75],[1038.25,1773.75,1818.8,5369.2],[800.6,1843.7,2101.5,5254.2],[750.45,1748.1,2059.85,5441.6],[775.7,1606.5,1862.05,5755.75],[749,2130.1,1803.65,5317.25],[729.95,1700.45,1912.6,5657],[695.75,1462.9,2078.25,5763.1],[680.9,1739.45,1887.3,5692.35],[748.3,1732.95,1474.3,6044.45],[517.65,1476.5,1338.75,6667.1],[572.8,1581.8,1762.65,6082.75],[538.6,1815.1,1454.55,6191.75],[540.55,1427.55,1656.65,6375.25],[490.7,1560.15,1375.75,6573.4],[475.65,1410.95,1420,6693.4],[505.45,1409.5,1440.3,6644.75],[434.75,1677.3,1271.15,6616.8],[460.1,1409.1,921.1,7209.7],[415,1516.35,1269.7,6798.95],[463.6,1300.2,1351.4,6884.8],[471.25,1426.2,1391.15,6711.4],[360.4,1572.55,1645,6422.05],[389.5,1695.1,1839.55,6075.85],[393.45,1185.3,1204.65,7216.6],[400.55,1191.05,1160.45,7247.95],[329.55,1197.5,1209.5,7263.45],[365.85,1126.1,1266.55,7241.5],[318.8,1122.8,1014,7544.4],[324.9,1140.8,1230,7304.3],[296.5,1123.15,1017.1,7563.25],[338,855.6,1347.7,7458.7],[313,1018.1,1341.85,7327.05],[327.65,1069.35,878.85,7724.15],[313.95,937.3,1006.1,7742.65],[311.75,1090.5,1325.7,7272.05],[249.85,715.95,1064.15,7970.05],[290,1182.6,977.2,7550.2],[295.25,971,958.2,7775.55],[275.85,872.4,1032.65,7819.1],[285,1006.7,868.3,7840],[242.9,963.25,935.2,7858.65],[251.3,1017.15,889.35,7842.2],[305.25,942.9,778.75,7973.1],[264.3,676.75,1082.25,7976.7],[249.15,919.35,994.15,7837.35],[286.5,825.75,1103.7,7784.05],[231.4,1019.2,1081.8,7667.6],[262.65,625.05,845.35,8266.95],[231.75,779.9,835.85,8152.5],[180.2,544.6,940.2,8335],[261.3,603.05,773.35,8362.3],[233.7,694.95,961.55,8109.8],[262.65,771.25,720.4,8245.7],[176.7,664.75,799.3,8359.25],[198,976.1,601.1,8224.8],[210.8,607.4,863.8,8318],[193.7,1119.85,631.75,8054.7],[209,929.3,709.8,8151.9],[239.7,744.5,831.6,8184.2],[202.6,623.65,639.5,8534.25],[183.5,656.4,713.05,8447.05],[182.95,705.4,658.65,8453],[207.35,716.4,711.05,8365.2],[199,575.8,755.05,8470.15],[206.85,948.65,782.45,8062.05],[179.9,797.8,568.75,8453.55],[174.75,620.55,735.25,8469.45],[145.15,635.3,588.1,8631.45],[200.1,748.7,1059.5,7991.7],[194.35,459.25,817.6,8528.8],[166,577.55,930.3,8326.15],[175.8,673.85,516.8,8633.55],[164.2,717.85,533.25,8584.7],[213.85,611.1,527.5,8647.55],[158.6,517.35,611.85,8712.2],[163.75,626.05,630.95,8579.25],[153.5,567.05,906.85,8372.6],[159.1,907.4,591.15,8342.35],[158.85,537.45,688,8615.7],[173.5,523.7,460.7,8842.1],[156.95,740.7,592.35,8510],[132.95,551.8,840.05,8475.2],[182.65,864.25,660.5,8292.6],[127.35,587.7,481.5,8803.45],[133.4,530.4,465.3,8870.9],[146.5,604.85,530.3,8718.35],[126.1,603.65,417.85,8852.4],[138.6,464.3,581.3,8815.8],[134.6,424.1,540.6,8900.7],[137.7,500.7,469.65,8891.95],[120.55,608.95,359.5,8911],[139.7,641.25,673.45,8545.6],[135.4,579.85,619.45,8665.3],[139.6,632.6,481.9,8745.9],[140.1,507.7,457.2,8895],[102.45,673.25,570.8,8653.5],[134.25,543.1,504.4,8818.25],[119.5,536.9,501.1,8842.5],[124.2,603.25,499.35,8773.2],[141.15,449.35,471.2,8938.3],[118,363,549.45,8969.55],[103.45,537.7,609.7,8749.15],[122.75,555.6,460.55,8861.1],[149.6,448.05,486.2,8916.15],[117.35,481.55,480.65,8920.45],[120.3,591.05,504.55,8784.1],[112.15,478.05,544.25,8865.55],[121.75,501.85,525.95,8850.45],[128.7,356.3,662.5,8852.5],[105.85,540.85,668.6,8684.7],[107.9,447.7,500.05,8944.35],[126.2,454.4,522.25,8897.15],[101.95,397.35,461.25,9039.45],[112.6,497.3,476,8914.1],[117.2,525.65,540.35,8816.8],[116.4,422.45,379.4,9081.75]],[[8618.55,614.3,584.85,182.3],[8301.65,571.7,938.85,187.8],[8495.95,678.75,627.55,197.75],[8411.2,789.1,585.9,213.8],[8470.75,694.1,583.05,252.1],[8505.1,590.65,670.45,233.8],[8138.85,977.3,716.8,167.05],[8100.85,1055.6,646.75,196.8],[7887.05,903.9,970.55,238.5],[8687.3,417.15,672.25,223.3],[8434.95,560.1,755.85,249.1],[8513.2,602.6,668.8,215.4],[8358.7,795.9,652.4,193],[8220.6,876,675.1,228.3],[8025.3,774.5,937.9,262.3],[8254.9,738.55,810.15,196.4],[7963.7,956.15,837.65,242.5],[7976.7,904.7,842.6,276],[8031.3,775.85,953.5,239.35],[7841.05,1139.45,771.45,248.05],[8241.45,751.35,762.5,244.7],[7465.8,1197.65,956.7,379.85],[7740.25,852.65,1070.4,336.7],[7877.4,895.35,976.2,251.05],[7316.55,1275.05,1110.7,297.7],[7801.05,1007.8,840.5,350.65],[7289.1,1245,1162.05,303.85],[7370.6,840,1403.15,386.25],[7932.85,697.9,1075.9,293.35],[7825.65,1041.1,840.15,293.1],[7682.1,1007.5,937.2,373.2],[7749.5,960.85,861.15,428.5],[7167.35,1424.8,1040.6,367.25],[7396.7,816.65,1437.95,348.7],[7125.8,1075.7,1374.35,424.15],[6562.6,1566.35,1525.1,345.95],[7001.4,1124.65,1434.25,439.7],[6865.3,1347.6,1292.5,494.6],[6952.9,1303.1,1237.1,506.9],[6611.65,1464.65,1374.15,549.55],[6765.4,1407.85,1304.45,522.3],[6241.55,1565.7,1510.45,682.3],[6648.25,1329.6,1406.25,615.9],[6212.6,1526.1,1612,649.3],[6007,1720.25,1606.05,666.7],[6105.15,1569.5,1557.8,767.55],[5309.9,2158.4,1902.2,629.5],[5439.7,1994.45,1959.55,606.3],[5265.5,2267.7,1820.3,646.5],[5283.4,2006.75,1828.8,881.05],[5562.95,1555.95,2186.85,694.25],[5813.85,1549.95,1776.05,860.15],[4612.2,2045.45,2429.05,913.3],[4056.65,2370.75,2684.85,887.75],[4109.1,2547.9,2462.8,880.2],[4871.15,1938.45,2232.45,957.95],[4324.65,2561.2,2030.3,1083.85],[4681.3,1941.95,2326.35,1050.4],[4386.75,2163.95,2177.6,1271.7],[3212.05,2939.9,2294.3,1553.75],[3687.3,2731.2,2305.75,1275.75],[2559.9,2828.25,2687.75,1924.1],[2800.2,3029.3,2542.3,1628.2],[2565.65,2881.7,2897.05,1655.6],[3054.95,2542.1,2617.15,1785.8],[3278.55,2090.8,2923.6,1707.05],[2432.45,3074.15,2288.4,2205],[2641.45,2649.1,2645.8,2063.65],[1907.2,2812.05,2731.95,2548.8],[1790.75,2998.7,3347.85,1862.7],[1758.25,2388.4,3751.7,2101.65],[2032.8,2193.85,2976,2797.35],[1623.15,2700.45,2645.2,3031.2],[1963,2635.15,2581.15,2820.7],[1654.95,2327.7,1975.9,4041.45],[1604.4,2414.6,2951.85,3029.15],[1238.5,2484.05,2539.45,3738],[1018.2,2187.1,2043.65,4751.05],[1081.85,2227.7,2200.7,4489.75],[1021.75,2253.25,2470.75,4254.25],[1048,2568.3,1836.1,4547.6],[928.45,2490.9,2070.9,4509.75],[892.1,2186.25,1950.8,4970.85],[790.5,2513.2,2152.15,4544.15],[852.65,2303.35,2082.95,4761.05],[965.05,2037.35,2352.8,4644.8],[761.85,2511,2001.45,4725.7],[720.4,1508.6,1830.55,5940.45],[564.95,1714.75,2557.8,5162.5],[670.05,1507.4,1978.85,5843.7],[611.85,1968.4,1200.85,6218.9],[572.5,1728.65,1691.75,6007.1],[540.1,1627.5,1377.8,6454.6],[566.3,1623.5,2122,5688.2],[565.35,1908.25,1658.45,5867.95],[593.15,1735.65,1836.35,5834.85],[504.8,1644.6,1920.2,5930.4],[480.45,1742.55,1473.05,6303.95],[516.1,1112.15,1133.1,7238.65],[527.8,1594.55,1484.05,6393.6],[479.85,1229.5,1354.9,6935.75],[364.2,1301.3,2392.45,5942.05],[420,1266.85,1445.25,6867.9],[377.15,1408.65,1613.85,6600.35],[439.7,1430.35,861.3,7268.65],[449.65,1434.65,1268.5,6847.2],[397.65,994.95,1956.45,6650.95],[393.25,1319.55,1464.75,6822.45],[346.35,1152.75,997.6,7503.3],[309.6,1486.75,1227.4,6976.25],[362.9,1199.55,1073.7,7363.85],[328.35,1143.7,950.05,7577.9],[355.95,983.8,874,7786.25],[320.75,998.95,1209.25,7471.05],[281.1,1401.75,794.55,7522.6],[384.6,1166.25,832.05,7617.1],[332.8,1256.7,977.2,7433.3],[277.55,947,1109.1,7666.35],[294,852.45,949.65,7903.9],[293.8,1034.15,802.6,7869.45],[249.2,851.8,1160.15,7738.85],[321.7,1020.55,1026.1,7631.65],[261.2,967.15,881.8,7889.85],[280.1,1120.85,996.7,7602.35],[235.65,948.9,872.3,7943.15],[215.45,869.25,983.9,7931.4],[326.25,1096.85,1119.2,7457.7],[242.15,998.55,1204.95,7554.35],[209.65,569.8,765.05,8455.5],[249.45,1040.55,834.7,7875.3],[215.65,944.2,729.25,8110.9],[238.4,988.3,808.25,7965.05],[226.5,921.35,1143.8,7708.35],[226.4,965.85,866.55,7941.2],[199.85,809.35,648.7,8342.1],[247.4,802.65,657.45,8292.5],[194.35,526.6,701.5,8577.55],[236.85,958.4,736.6,8068.15],[214.45,955.1,709.05,8121.4],[186.75,616.25,755.8,8441.2],[198.6,834.35,666.65,8300.4],[184.85,671.95,783.1,8360.1],[210.5,750.7,867.1,8171.7],[240.85,647.55,546.7,8564.9],[220.4,672.4,671.4,8435.8],[158.65,1147.05,698.25,7996.05],[184.7,574.3,538.8,8702.2],[188.5,609.4,781.15,8420.95],[160.25,550.7,567.15,8721.9],[147.1,796.85,573.9,8482.15],[162.15,449.15,791.3,8597.4],[162.95,527.45,749.6,8560],[151.6,654.85,693.35,8500.2],[186.35,682.1,520.25,8611.3],[150.95,728.25,591.9,8528.9],[186.1,683.15,653.45,8477.3],[159.45,601.85,609.55,8629.15],[152.2,705.5,685,8457.3],[143.4,630.45,775,8451.15],[161.75,606.65,577.3,8654.3],[151.05,739.35,697.95,8411.65],[181.45,799,631.3,8388.25],[153.85,550.2,707.05,8588.9],[136.4,585.05,415.65,8862.9],[169.4,672.6,529,8629],[144.9,582.4,512.2,8760.5],[138.15,686.8,807.45,8367.6],[121.5,602.7,459.6,8816.2],[124.45,719.6,648.8,8507.15],[135.65,639.7,677.65,8547],[138.65,356.55,571.3,8933.5],[120.2,597.85,659.6,8622.35],[164.25,424.65,630.65,8780.45],[123.5,712.2,633.7,8530.6],[145.15,519.5,588.15,8747.2],[152.2,380.5,594.2,8873.1],[116.15,648,676.05,8559.8],[135.3,721.3,540.25,8603.15],[124.7,589.15,383.95,8902.2],[146.45,555.75,756.45,8541.35],[136.5,477.55,510.6,8875.35],[136.7,566.45,629.5,8667.35],[103.2,447.75,443.7,9005.35],[106.75,659,480.9,8753.35],[154.25,538.95,612.85,8693.95],[112,615.1,487.75,8785.15],[112.7,512.65,581.25,8793.4],[121.55,564.65,481.35,8832.45],[12
[truncated: 1,376,746 more chars]
