# Supplementary material for: Imitating the winner leads to discrimination in spatial prisoner’s dilemma model
Source: Sci Rep. 2019 Mar 7;9:3776. doi: 10.1038/s41598-019-40583-w (PMC6405999; doi:10.1038/s41598-019-40583-w)
Supplement: Supplementary file 2 — figure_generation [file 41598_2019_40583_MOESM2_ESM.zip › figure_generation/phaseDiagram/plotter.py]

# coding: utf-8

import json
import numpy as np
import matplotlib.pyplot as plt
import matplotlib.patches as fml


# ### Generate plot and axes

def gfig(_tw, _k, _hspace, _vspace):
    # calculate nessesary measures
    _w = (1.0-sum(_hspace))/(len(_hspace)-1)
    _h = _k*_w
    _H = sum(_vspace)+_h*(len(_vspace)-1)
    # create figure
    fig = plt.figure(figsize=np.array([1,_H])*_tw)
    # insert axes:
    AXs = []
    for i in range(len(_vspace)-1):
        AXs += [[]]
        for j in range(len(_hspace)-1):
            _x0 = sum(_hspace[:j+1]) + j*_w 
            _y0 = (sum(_vspace[:i+1]) + i*_h)
            AXs[i] += [fig.add_axes([_x0,_y0/_H,_w,_h/_H])]
    
    return fig, np.array(AXs)


# ### axes grid variables

plt.rc('font',size=8)

tw = 7.0 # inch textwidth
k = 1.0  # hight/width ratio of each axes
hspace = np.array([0.04,0.09,0.027,0.025])
vspace = np.array([0.04,0.03,0.04])


# # axes-layout

# make plot-axes:
fig, AXs = gfig(tw, k, hspace, vspace)

# make grey background
bgAX = fig.add_axes([0,0,1,1],zorder=-1,frame_on=False,xticks=[],yticks=[])
grey_x0 = AXs[0,1].get_position().x0-hspace[-1]
grey_width = 1 - grey_x0
grey_box = bgAX.add_patch(fml.Rectangle((grey_x0,0),grey_width,1,facecolor='lightgrey',label='label'))
# make grey-box title
bbox =  grey_box.get_bbox()
center = (bbox.x0+bbox.x1)/2.
snapshot = bgAX.set_title('Strategy distribution examples',x=center,y=.945,fontsize='xx-large')

# setup colorbar axes
bbox = AXs[0,0].get_position()
width = (bbox.x1 - bbox.x0)*0.03
hight = (bbox.y1 - bbox.y0)
x0 = bbox.x1+width
y0 = bbox.y0
cax = fig.add_axes([x0,y0,width,hight])


# # plot param-scan

ax = AXs[0,0]
scanDataFName = 'scanData.json'
with open(scanDataFName) as dfile:
    dmap = json.load(dfile)
    MD = dmap['metadata']
    N = int(dmap['metadata']['N'])
    tpo = np.array(dmap['total_payoff'])
    print("scan:\t N, mu, LabelDist =", MD['N'], MD['mu'], MD['BadgeDist'])
    wmin,wmax,wsteps = float(MD['w_exp_min']),float( MD['w_exp_max']),int( MD['w_steps'])
    bmin,bmax,bsteps = float(MD['b_min']),    float(MD['b_max']),     int(MD['b_steps'])
    wbounds = np.linspace(wmin,wmax,wsteps+1)
    wbounds = 10.**wbounds
    bbounds,bstep = np.linspace(bmin,bmax,bsteps+1,retstep=True)

#scan_im = ax.pcolormesh(wbounds,bbounds[2:26],(tpo[:,2:25]/(4*N*N*(bbounds[3:26]-0.5*bstep))).transpose(),
scan_im = ax.pcolormesh(wbounds,bbounds,(tpo/(4*N*N)).transpose(),
                        vmin=0,vmax=1,
                        cmap='magma',
                        edgecolor='face')
                        
    
ax.set_xscale('log')
#ax.locator_params(nbins=2,axis='y')
ax.set_yticks([1,4,7,10])
ax.set_xlabel('w',labelpad=-3)
ylabel = ax.set_ylabel('b',rotation=0,labelpad=1)
ylabel.set_y(.45)
# ax.set_title('Normalized total payoff',y=1,fontsize='medium')


plt.colorbar(scan_im,cax=cax, ticks=[0,1])
cax.set_ylabel('Normalized total payoff',rotation=-90,labelpad=0)

scan_ax = ax

# plot label-distribution

ax = AXs[1,0]
with open('snap00.json') as dfile:
    dmap = json.load(dfile)
    BD = np.array(dmap['badgeDist']).reshape(N,N)
ax.matshow(BD,vmin=-.5, vmax=1.5)
ax.axis('off')
title = ax.set_title('Label distribution',y=1)

bd_ax = ax


# # plot snap-shots
cross = []
for i in [0,1]:
    for j in [0,1]:
        ax = AXs[1-i,1+j]
        
        ij = str(i)+str(j)
        with open('snap'+ij+'.json') as dfile:
            dmap = json.load(dfile)
            MD = dmap['metadata']
            print("snap"+ij+":\t N, mu, BadgeDist =", MD['N'], MD['mu'], MD['BadgeDist'])
        strat_dist = np.array(dmap['endPic']).reshape(N,N)
        ax.matshow(strat_dist)
        ax.axis('off')
        # plot parameter-point in scan figure:
        cross += scan_ax.plot([float(MD['w'])],[float(MD['b'])],'xk',markersize=4)
        param_label = 'w='+str(MD['w'])+', b='+str(MD['b'])
        ax.set_title(param_label,x=1.03,y=0.95,va='top',rotation=-90,fontsize='medium')
        
# ### add index labels (A, B, C, D) to snapshots
AXs[1,1].text(2, 10, "A", fontsize=15)
AXs[0,1].text(88, 10, "B", fontsize=15, color="white")
AXs[1,2].text(2, 10, "C", fontsize=15, color="white")
AXs[0,2].text(2, 10, "D", fontsize=15)
# ### and to the scan-figure
AXs[0,0].text(0.03, 8.1, "A", fontsize=10)
AXs[0,0].text(0.018, 1.4, "B", fontsize=10, color="white")
AXs[0,0].text(0.11, 8.1, "C", fontsize=10)
AXs[0,0].text(0.24, 2.3, "D", fontsize=10, color="white")
        
cross[2].set_color('w')
cross[3].set_color('w')

fig.savefig('wb_phase_diagram.pdf')
