# Supplementary material for: Imitating the winner leads to discrimination in spatial prisoner’s dilemma model
Source: Sci Rep. 2019 Mar 7;9:3776. doi: 10.1038/s41598-019-40583-w (PMC6405999; doi:10.1038/s41598-019-40583-w)
Supplement: Supplementary file 2 — figure_generation [file 41598_2019_40583_MOESM2_ESM.zip › figure_generation/phaseDiagram/makefile]

.PHONY: clean all

all: wb_phase_diagram.pdf timeseriesA.pdf timeseriesB.pdf timeseriesC.pdf timeseriesD.pdf
	-rm -f endDist*.pdf

SR = ../single_run
scan = ../param_scan

wb_phase_diagram.pdf: plotter.py scanData.json snap00.json snap01.json snap10.json snap11.json
	python3 plotter.py scanData.json

# generate scanData. Very slow, not recomended unless nessesary.
$scanData.json: $(scan)/main.go
	echo "no parameter-scan-data found, now producing it. This will most likely take many hours!"
	time go run $(scan)/main.go N=100 b_steps=200 w_steps=200 BadgeDist=2 fname=scanData

# generate snapshots (and time-series data). Should only take a few seconds.
N    = 100
mu   = 0.001
Ndps = 500
tpdp = 8
snap00.json: $(SR)/single_run
	$(SR)/single_run fname=snap00 RNGseed=2 N=$(N) mu=$(mu) Ndps=$(Ndps) tpdp=$(tpdp) w=0.05 b=8
snap01.json: $(SR)/single_run
	$(SR)/single_run fname=snap01 RNGseed=3 N=$(N) mu=$(mu) Ndps=$(Ndps) tpdp=$(tpdp) w=0.1 b=8
snap10.json: $(SR)/single_run
	$(SR)/single_run fname=snap10 RNGseed=4 N=$(N) mu=$(mu) Ndps=$(Ndps) tpdp=$(tpdp) w=0.03 b=2
snap11.json: $(SR)/single_run
	$(SR)/single_run fname=snap11 RNGseed=5 N=$(N) mu=$(mu) Ndps=$(Ndps) tpdp=$(tpdp) w=0.2 b=3

timeseriesA.pdf: snap00.json
	python3 $(SR)/plotter.py snap00.json A
timeseriesB.pdf: snap10.json
	python3 $(SR)/plotter.py snap10.json B
timeseriesC.pdf: snap01.json
	python3 $(SR)/plotter.py snap01.json C
timeseriesD.pdf: snap11.json
	python3 $(SR)/plotter.py snap11.json D

$(SR)/single_run: $(SR)/main.go
	cd $(SR) && go build
