# Supplementary material for: Imitating the winner leads to discrimination in spatial prisoner’s dilemma model
Source: Sci Rep. 2019 Mar 7;9:3776. doi: 10.1038/s41598-019-40583-w (PMC6405999; doi:10.1038/s41598-019-40583-w)
Supplement: Supplementary file 2 — figure_generation [file 41598_2019_40583_MOESM2_ESM.zip › figure_generation/gio/core.go]

package gio

import "io"
import "os"
import "fmt"
import "strconv"
import "reflect"
import "strings"
import "time"

type flagT struct {
	value, val_type          string
	provided, used, required bool
}

var Flags map[string]flagT

type dataList struct {
	f          *os.File
	data       chan interface{}
	done, stop chan bool
	Nentries   int
}

var dataListList []*dataList

func init() {
	// init Flag-map
	Flags = make(map[string]flagT)
	// init list of temporary data-files
	dataListList = make([]*dataList, 0)
	// read arguement-list and add arguements to provided flags
	for i := 1; i < len(os.Args); i++ {
		arg := strings.Split(os.Args[i], "=")
		if Flags[arg[0]].provided {
			fmt.Fprintf(os.Stderr, "Flag provided more than once: %q\n", arg[0])
			os.Exit(1)
		}
		flagInfo := flagT{}
		flagInfo.provided = true
		if len(arg) > 1 {
			flagInfo.value = arg[1]
		}
		Flags[arg[0]] = flagInfo
	}
}

// Exits with error if flag not provided.
func r(flag string) {
	if !Flags[flag].provided {
		fmt.Fprintln(os.Stderr, "Missing flag:", flag)
		os.Exit(1)
	}
	flagInfo := Flags[flag]
	flagInfo.required = true
	Flags[flag] = flagInfo
}

// Parses flag value as any of the supported types if present and stores result in provided pointer.
// If the flag is not present, the value the pointer points to is stored as flag (default).
func parseAny(flag string, p interface{}) {
	// Get value of pointer argument a reflect.Value
	rp := reflect.ValueOf(p)
	// Make sure pointer argument is actually a pointer
	if rp.Kind() != reflect.Ptr {
		panic("not a pointer")
	}
	// Retrieve information about flag
	flagInfo := Flags[flag]
	// Make sure flag is not used multiple times
	if flagInfo.used {
		fmt.Fprintln(os.Stderr, "Flag already defined")
		os.Exit(1)
	}
	// Parse flag value string or store default as string in flag map
	if !flagInfo.provided {
		flagInfo.value = fmt.Sprint(rp.Elem())
	} else {
		var err error
		switch tp := p.(type) {
		case *float32:
			var tmp float64
			tmp, err = strconv.ParseFloat(flagInfo.value, 32)
			*tp = float32(tmp)
		case *float64:
			*tp, err = strconv.ParseFloat(flagInfo.value, 64)
		case *string:
			*tp = flagInfo.value
		case *int:
			*tp, err = strconv.Atoi(flagInfo.value)
		default:
			panic("unexpected type")
		}
		if err != nil {
			fmt.Fprintln(os.Stderr, "Invalid", rp.Type().Elem(), "flag value:", flagInfo.value)
			os.Exit(1)
		}
	}
	// Mark flag as used and write back changes to flag map
	flagInfo.val_type = fmt.Sprint(rp.Elem().Type())
	flagInfo.used = true
	Flags[flag] = flagInfo
}

// Returns flag value as float32. Exits with error if flag not provided.
func F32R(flag string) float32 {
	r(flag)
	return F32D(flag, 0)
}

// Returns flag value as float64. If flag not present default value is returned.
func F32D(flag string, def float32) float32 {
	parseAny(flag, &def)
	return def
}

// Returns flag value as float64. Exits with error if flag not provided.
func F64R(flag string) float64 {
	r(flag)
	return F64D(flag, 0)
}

// Returns flag value as float64. If flag not present default value is returned.
func F64D(flag string, def float64) float64 {
	parseAny(flag, &def)
	return def
}

// Returns flag value as string. Exits with error if flag not provided.
func StrR(flag string) string {
	r(flag)
	return StrD(flag, "")
}

// Returns flag value as string. If flag not present default value is returned.
func StrD(flag string, def string) string {
	parseAny(flag, &def)
	return def
}

// Returns flag value as string. Exits with error if flag not provided.
func IntR(flag string) int {
	r(flag)
	return IntD(flag, 0)
}

// Returns flag value as string. If flag not present default value is returned.
func IntD(flag string, def int) int {
	parseAny(flag, &def)
	return def
}

// Exits with error if not all provided flags were read.
func Unused() {
	var unused bool
	for flag, val := range Flags {
		if val.provided && !val.used {
			fmt.Fprint(os.Stderr, "Flag \"", flag, "\" provided but not used. Use flag -h to see list of possible flags.\n\n")
			unused = true
		}
	}
	if unused {
		os.Exit(1)
	}
}

func NoMoreFlags() {
	if Flags["-h"].provided {
		hflag := Flags["-h"]
		fmt.Println("arguements accepted by", os.Args[0], "are:\n")
		for flag, flagInfo := range Flags {
			if flagInfo.used {
				fmt.Printf("%s\t%s", flag, flagInfo.val_type)
				if !flagInfo.required {
					fmt.Print("\t(optional)")
				}
				fmt.Print("\n")
			}
		}
		hflag.used = true
		Flags["-h"] = hflag
		fmt.Print("\n")
	}
	Unused()
}

// Write flags and provided data to file with name fn.
func SaveData(fn, names string, data ...interface{}) {
	// Create file
	f, err := os.Create(fn)
	if err != nil {
		fmt.Fprintln(os.Stderr, "Error creating data-file:", err)
		os.Exit(1)
	}

	// Define function that check and prints writing errors
	checkErr := func(err error) {
		if err != nil {
			fmt.Fprintln(os.Stderr, "Error writing to file:", err)
			os.Exit(1)
		}
	}

	// Define function that adds json field
	addField := func(name string, data interface{}) {
		_, err := fmt.Fprintf(f, "%q:", name)
		checkErr(err)
		Encode2json(f, data)
		fmt.Fprint(f, ",\n ")
	}

	// Start json object
	_, err = fmt.Fprint(f, "{")
	checkErr(err)

	// Write flags to file
	metadata := map[string]string{}
	for flagName, flagInfo := range Flags {
		metadata[flagName] = flagInfo.value
	}
	addField("metadata", metadata)

	// Write named data to file
	unnamed := make([]interface{}, 0, len(data))
	splitNames := strings.Split(names, ",")
	if len(splitNames) > len(data) {
		splitNames = splitNames[0:len(data)]
	}
	for i, name := range splitNames {
		name := strings.TrimSpace(name)
		if name != "" {
			addField(name, data[i])
		} else {
			unnamed = append(unnamed, data[i])
		}
	}

	// Write unnamed data to file
	unnamed = append(unnamed, data[len(splitNames):]...)
	if len(unnamed) > 0 {
		addField("data", unnamed)
	}

	// Write data from temporary data files
	for _, tempDF := range dataListList {
		tempDF.CopyNClose(f)
	}

	// Write timestamp
	fmt.Fprintf(f, "%q:%q\n", "timestamp", time.Now().String())

	// End json object and close file
	_, err = fmt.Fprint(f, "}")
	checkErr(err)
	err = f.Close()
	if err != nil {
		fmt.Fprintln(os.Stderr, "Error closing data-file:", err)
		os.Exit(1)
	}
}

func NewDataList(name string) (DL *dataList) {
	f, err := os.Create(name)
	if err != nil {
		fmt.Fprintln(os.Stderr, "error when trying to open temporary data-file.\nos error message:\n", err)
	}
	DL = &dataList{f, make(chan interface{}), make(chan bool), make(chan bool), 0}
	go openWriter(DL)
	dataListList = append(dataListList, DL)
	return DL
}

func openWriter(DL *dataList) {
	for {
		select {
		case <-DL.stop:
			break
		default:
			select {
			case <-DL.stop:
				break
			case data := <-DL.data:
				if DL.Nentries != 0 {
					fmt.Fprint(DL.f, ",")
					switch reflect.ValueOf(data).Kind() {
					case reflect.Array, reflect.Slice, reflect.Map:
						fmt.Fprint(DL.f, "\n")
					default:
					}
				}
				Encode2json(DL.f, data)
				DL.Nentries++
				DL.done <- true
			}
		}
	}
}

// Append data to temporary data-file
func (DL *dataList) Append(data interface{}) {
	DL.data <- data
	<-DL.done
}

// Copy the temporary data-file to the end of dfile
//   (which could potentially be any io.Writer)
// AND delete the temporary data-file
func (DL *dataList) CopyNClose(dfile io.Writer) {
	var err error
	_, err = DL.f.Seek(0, 0)
	_, err = fmt.Fprintf(dfile, "%q:[", DL.f.Name())
	_, err = io.Copy(dfile, DL.f)
	_, err = fmt.Fprint(dfile, "],\n ")
	err = os.Remove(DL.f.Name())
	if err != nil {
		fmt.Fprintln(os.Stderr, "Error occured when copying temporary datafile to its destination, and then deleting it.\nError message:\n", err)
		os.Exit(1)
	}
}

// JSON-encoding of single-values, lists, and maps. No linebreaks.
// - one downside compared to the buildin package is, that it doesn't automatically formate the values behind pointers.
func Encode2json(w io.Writer, x interface{}) {
	v := reflect.ValueOf(x)
	switch v.Kind() {
	// Single element types:
	case reflect.Bool:
		fmt.Fprint(w, v)
	case reflect.String:
		fmt.Fprintf(w, "%q", v)
	case reflect.Int, reflect.Int8, reflect.Int16, reflect.Int32, reflect.Int64:
		fmt.Fprint(w, v)
	case reflect.Uint, reflect.Uint8, reflect.Uint16, reflect.Uint32, reflect.Uint64:
		fmt.Fprint(w, v)
	case reflect.Float32, reflect.Float64:
		fmt.Fprint(w, v)
	// Lists:
	case reflect.Slice, reflect.Array:
		fmt.Fprint(w, "[")
		if v.Len() > 0 {
			Encode2json(w, v.Index(0).Interface())
			for i := 1; i < v.Len(); i++ {
				fmt.Fprint(w, ",")
				Encode2json(w, v.Index(i).Interface())
			}
		}
		fmt.Fprint(w, "]")
	// Maps:
	case reflect.Map:
		keys := v.MapKeys()
		fmt.Fprint(w, "{")
		if len(keys) > 0 {
			key_name := fmt.Sprint(keys[0]) // Because JSON only accepts double-quoted string names.
			fmt.Fprintf(w, "%q:", key_name)
			Encode2json(w, v.MapIndex(keys[0]).Interface())
			for i := 1; i < len(keys); i++ {
				key_name = fmt.Sprint(keys[i])
				fmt.Fprintf(w, ",%q:", key_name)
				Encode2json(w, v.MapIndex(keys[i]).Interface())
			}
		}
		fmt.Fprint(w, "}")
	case reflect.Struct:
		// A runtime error occurs when I try to handle non-exported fields
		// for now the solution is, to make a list of exported fields, and only handle those.
		typeOf := v.Type()
		num_fields := v.NumField()
		is_exported := make([]bool, num_fields)
		first_exported := 0
		for i := first_exported; i < num_fields; i++ {
			if typeOf.Field(i).PkgPath == "" {
				is_exported[i] = true
			} else {
				if i == first_exported {
					first_exported++
				}
			}
		}
		fmt.Fprint(w, "{")
		if num_fields > first_exported {
			field_name := fmt.Sprint(typeOf.Field(first_exported).Name)
			fmt.Fprintf(w, "%q:", field_name)
			Encode2json(w, v.Field(first_exported).Interface())
			for i := first_exported + 1; i < num_fields; i++ {
				if is_exported[i] {
					field_name = fmt.Sprint(typeOf.Field(i).Name)
					fmt.Fprintf(w, ",%q:", field_name)
					Encode2json(w, v.Field(i).Interface())
				}
			}
		}
		fmt.Fprint(w, "}")
	case reflect.Ptr:
		Encode2json(w, v.Elem().Interface())
	default:
		fmt.Fprintf(w, "%q", "Unknown Type")
	}
}
