# Supplementary material for: Imitating the winner leads to discrimination in spatial prisoner’s dilemma model
Source: Sci Rep. 2019 Mar 7;9:3776. doi: 10.1038/s41598-019-40583-w (PMC6405999; doi:10.1038/s41598-019-40583-w)
Supplement: Supplementary file 2 — figure_generation [file 41598_2019_40583_MOESM2_ESM.zip › figure_generation/gio/README.txt]

The gio-package is a small utility-tool.
It makes it easier to 
     a) set parameters from the commandline
 and b) save data JSON-files, including metadata for reproducibility.
