# Supplementary material for: Imitating the winner leads to discrimination in spatial prisoner’s dilemma model
Source: Sci Rep. 2019 Mar 7;9:3776. doi: 10.1038/s41598-019-40583-w (PMC6405999; doi:10.1038/s41598-019-40583-w)
Supplement: Supplementary file 2 — figure_generation [file 41598_2019_40583_MOESM2_ESM.zip › figure_generation/RingScan1D/main.go~]

package main

import (
	bb "../backbone"
	"bitbucket.org/Gorm_nbi/goflag"
	"math"
	"sync"
)

func main() {
	// scan parameters
	N := goflag.IntD("N", 10)
	BadgeDist := goflag.IntD("BadgeDist", 2) // 0: only zeros , 1: uniform random , 2: linearly increasing ones , 3/4: h/v-stribes , 5: checkerboard

	mu := goflag.F64D("mu", 0.001)

	w_exp_min := goflag.F64D("w_exp_min", -3)
	w_exp_max := goflag.F64D("w_exp_max", 0)
	w_steps := goflag.IntD("w_steps", 10)

	b_min := goflag.F64D("b_min", 0)
	b_max := goflag.F64D("b_max", 10)
	b_steps := goflag.IntD("b_steps", 10)
	// time series parameters (all times are per agent)
	TT := goflag.IntD("TransTime", 300)
	Ndps := goflag.IntD("Ndps", 20)
	tpdp := goflag.IntD("tpdp", 500)

	goflag.NoMoreFlags()
	// READY TO GO *********************************************************************

	// make scan-grids
	w_list := linspace(w_exp_min, w_exp_max, w_steps)
	b_list := linspace(b_min, b_max, b_steps)
	for i, w := range w_list {
		w_list[i] = math.Pow(10, w)
	}
	// set up data-slices
	D_strat_count  := make([][][4]float64, w_steps)
	D_correalation := make([][]float64, w_steps)
	D_total_payoff := make([][]float64, w_steps)
	for i := range w_list {
		D_strat_count[i] = make([][4]float64, b_steps)
		D_correalation[i] = make([]float64, b_steps)
		D_total_payoff[i] = make([]float64, b_steps)
	}

	// set up waitgroup
	var WG sync.WaitGroup
	// loop over scan-grid
	for i := range w_list {
		for j := range b_list {
			WG.Add(1)
			go func(i, j int) {
				defer WG.Done()
				var test int
				// set up world
				W := bb.NewWorld_NxN_cylinder(N, int64(i+w_steps*j))
				W.ArrangeBadges(BadgeDist)
				W.Mu = mu
				W.W = w_list[i]
				W.B = b_list[j]
				// run past transient period
				for t := 0; t < TT*len(W.Agents); t++ {
					W.TimeStep()
					test++
				}
				// temporary data slices
				tds_SC := make([][4]float64, Ndps)
				tds_COR := make([]float64, Ndps)
				tds_TPO := make([]float64, Ndps)
				// simulate
				for dp := 0; dp < Ndps; dp++ {
					for t := 0; t < tpdp*len(W.Agents); t++ {
						W.TimeStep()
					}
					// make measurement
					for _, A := range W.Agents {
						// strategy count
						tds_SC[dp][int(A.Strategy[0]+2*A.Strategy[1])]++
						// strategy/badge correalation
						for badge, s := range A.Strategy {
							if badge == A.Badge {
								tds_COR[dp] += s
							} else {
								tds_COR[dp] -= s
							}
						}
						// total pay-off
						tds_TPO[dp] += A.PayOff(W.B)
					}
				}
				// take mean, and write to data-slices
				for _,Scount := range tds_SC {
					for ii,scount := range Scount {
						D_strat_count[i][j][ii] += scount
					}
				}
				for ii := range D_strat_count[i][j] {
					D_strat_count[i][j][ii] /= float64(len(tds_SC))
				}
				D_correalation[i][j] = mean(tds_COR)
				D_total_payoff[i][j] = mean(tds_TPO)
			}(i, j)
		}
	}
	WG.Wait()
	// combine all the data-files into one great beast and save it
	goflag.SaveData("wb-simplescan.json", "strat,corr,total_payoff", D_strat_count, D_correalation, D_total_payoff)
}

// take note of the 'end-points'. Example: linspace(1.,5.,4) = [1.5, 2.5, 3.5, 4.5]
func linspace(min, max float64, steps int) (S []float64) {
	S = make([]float64, steps)
	dx := (max - min) / float64(steps)
	fi := .5
	for i := range S {
		S[i] = fi*dx + min
		fi++
	}
	return
}

// somebody had to do this!!
func mean(fs []float64) (mean float64) {
	for _, i := range fs {
		mean += i
	}
	mean /= float64(len(fs))
	return
}
