# Supplementary material for: Imitating the winner leads to discrimination in spatial prisoner’s dilemma model
Source: Sci Rep. 2019 Mar 7;9:3776. doi: 10.1038/s41598-019-40583-w (PMC6405999; doi:10.1038/s41598-019-40583-w)
Supplement: Supplementary file 2 — figure_generation [file 41598_2019_40583_MOESM2_ESM.zip › figure_generation/RingScan1D/niceplotter.py~]

import json
import numpy as np
import matplotlib.pyplot as plt

# THIS IS NOT THE WAY TO DO IT!!!
def gfig(fig_width, panel_aspectratio, hspaces, vspaces):
    # convert to expected types
    fig_width = float(fig_width)
    panel_aspectratio = float(panel_aspectratio)
    hspaces = np.array(hspaces,dtype=float)
    vspaces = np.array(vspaces,dtype=float)
    
    # calculate nessesary measures
    w = ( fig_width-sum(hspaces) ) / ( len(hspaces)-1 )
    h = panel_aspectratio*w
    fig_hight = sum(vspaces)+h*(len(vspaces)-1)
    # create figure
    fig = plt.figure(figsize=[fig_width/25.4,fig_hight/25.4])
    	# yes, I know the 25.4 is nasty, but so are inches...

    # convert to mpl like relative sizes
    w /= fig_width
    h /= fig_hight
    hspaces = hspaces/fig_width
    vspaces = vspaces/fig_hight
    
    # insert axes:
    AXs = []
    for i in xrange(len(vspaces)-1):
        AXs += [[]]
        for j in xrange(len(hspaces)-1):
            x0 = sum(hspaces[:j+1]) + j*w
            y0 = sum(vspaces[:i+1]) + i*h
            AXs[i] += [fig.add_axes([x0,y0,w,h])]
    
    return fig, np.array(AXs)


with open('data.json') as dfile:
    dmap = json.load(dfile)

print 'Fields'
for k in dmap.keys():
    print k+': ', type(dmap[k])
print
md = dmap['metadata']
print 'MetaData:'
for k in md.keys():
    print k+': ', md[k]

print dmap['timestamp']

wlist = np.linspace(float(md['w_exp_min']),float(md['w_exp_max']),int(md['w_steps'])+1,endpoint=True)
blist = np.linspace(float(md['b_min']),float(md['b_max']),int(md['b_steps'])+1,endpoint=True)


strat = np.array(dmap['strat'])
corr = np.array(dmap['corr'])
tot = np.array(dmap['total_payoff'])

sfig,AXs = gfig(183, .8, [12,8,8,3], [12,9,8])
stratnames=['(defect/defect)','(co-op/defect)','(defect/coop)','(co-op/co-op)']
col = 1
row = 1
for s in xrange(strat.shape[2]):
    ax = AXs[col,row]
    ax.pcolormesh(wlist,blist,strat[:,:,s].transpose(),
               linewidth=0,
               rasterized=True)
    ax.set_title(stratnames[s])
    ax.set_xticks([])
    ax.set_yticks([])
    row += 1
    if row == 3:
        col = 0
        row =1

    

ax = AXs[0,0]
ax.pcolormesh(wlist,blist,corr.transpose(),
               linewidth=0,
               rasterized=True)
ax.set_title('badge/strat-correalation')
ax.set_xlabel('$\log_{10}(w)$')
ax.set_ylabel('b',rotation=0)

ax = AXs[1,0]
ax.pcolormesh(wlist,blist,
               (tot/float(4*md['N'])**2).transpose(),
               linewidth=0,
               rasterized=True)
ax.set_xticks([])
ax.set_yticks([])
ax.set_title('normalized mean pay-off')

plt.savefig('1d-scan.pdf')
