# Supplementary material for: Imitating the winner leads to discrimination in spatial prisoner’s dilemma model
Source: Sci Rep. 2019 Mar 7;9:3776. doi: 10.1038/s41598-019-40583-w (PMC6405999; doi:10.1038/s41598-019-40583-w)
Supplement: Supplementary file 2 — figure_generation [file 41598_2019_40583_MOESM2_ESM.zip › figure_generation/RingScan1D/scanData_ring1D.json]

{"metadata":{"BadgeDist":"1","nn":"1","tpdp":"500","TransTime":"3000","w_exp_min":"-3","mu":"0.001","N":"1000","Ndps":"20","b_max":"10","w_steps":"100","w_exp_max":"0","b_steps":"100","b_min":"1"},
 "strat":[[[260.45,244.65,187.7,307.2],[263.05,231.55,296.25,209.15],[326.5,178.35,272.6,222.55],[227.15,230.85,294.85,247.15],[230.8,284.45,226.25,258.5],[224.9,304.7,281.15,189.25],[267.6,240.05,267.3,225.05],[258.25,216.6,284.1,241.05],[274.25,266.15,218.15,241.45],[234.1,241.45,245.7,278.75],[280.15,288.4,234.15,197.3],[224.7,277.45,188.85,309],[256.75,289.1,270.45,183.7],[218.65,210.45,272.65,298.25],[289.65,217.8,217.85,274.7],[187.25,280.45,201.2,331.1],[235.3,279,250.4,235.3],[309.7,206.3,212.45,271.55],[241,217.85,267.9,273.25],[246.75,265.9,260.05,227.3],[286.5,243.35,252.9,217.25],[254.4,235.35,322.45,187.8],[289.1,307.05,191.4,212.45],[234.15,214.8,291.45,259.6],[220.6,258.65,263.8,256.95],[252.4,255.8,210.7,281.1],[245.35,231.9,279.95,242.8],[239.95,272.65,232.15,255.25],[274.3,257.3,325.95,142.45],[243.85,258.65,259.65,237.85],[297.4,272.2,169.3,261.1],[264.85,220.5,240.5,274.15],[284.45,210.6,228.7,276.25],[264.9,232.25,212.9,289.95],[324.05,231.6,229.4,214.95],[222.75,269.9,200.15,307.2],[279.65,244.45,236.6,239.3],[296.85,251.2,260.3,191.65],[241.5,279.35,233.8,245.35],[203.1,253.45,254.55,288.9],[234.8,244,276.3,244.9],[191.55,306.6,193.85,308],[246.65,274.9,237.35,241.1],[226.55,234.8,231,307.65],[253.2,245.35,231.6,269.85],[230.45,302.1,204.6,262.85],[229.65,259.25,220.6,290.5],[184.2,245.9,292.35,277.55],[254.9,168.65,237.5,338.95],[244.2,218.1,237,300.7],[297.65,237.75,197.35,267.25],[223.6,221.35,275,280.05],[192.3,262,270.55,275.15],[179.4,260.95,246.15,313.5],[181.9,303.8,226.6,287.7],[234.55,273.6,216.45,275.4],[293.3,185.7,173.1,347.9],[289.9,237.3,249.95,222.85],[231.7,316.3,248.9,203.1],[281.25,263.3,245.05,210.4],[220.95,235.3,232.2,311.55],[196.85,339.55,182.35,281.25],[289.55,225.2,170.3,314.95],[245.55,289.65,207.15,257.65],[219.2,279.55,302.3,198.95],[136.95,245.75,306.4,310.9],[181.9,220.55,235.05,362.5],[177.95,239.2,310.55,272.3],[226,235.05,184.4,354.55],[283.35,271.3,175.5,269.85],[209,129.9,319.55,341.55],[217.15,298.85,254.75,229.25],[279.05,271.6,221.45,227.9],[242.5,265.2,202.5,289.8],[204.45,305.05,278.2,212.3],[183.25,286.4,205.3,325.05],[171.7,252.95,229,346.35],[238.1,281.4,206.6,273.9],[241.3,281.05,251.15,226.5],[175.7,241.25,245.25,337.8],[251.8,262.85,190.35,295],[151.9,192.7,362.05,293.35],[256.9,215.9,244.65,282.55],[300.05,227.7,239.75,232.5],[172.6,272.35,197.1,357.95],[260.7,289.75,202.25,247.3],[230.1,211,216.5,342.4],[202.45,243.65,291.6,262.3],[283.4,212.85,278.1,225.65],[204,313.15,244.9,237.95],[202.6,286.5,253.95,256.95],[247.45,178.85,385.55,188.15],[247.65,281,212.35,259],[273.9,226.1,207.95,292.05],[175.1,318.1,154.4,352.4],[225.75,251.3,228.4,294.55],[219.6,248.85,270.45,261.1],[204,313.75,195.85,286.4],[231.4,267.8,237.15,263.65],[243.6,199.75,279.25,277.4]],[[311.95,216.25,265.85,205.95],[290.75,245.95,291.65,171.65],[212.4,270.9,251,265.7],[245.5,195.15,300.35,259],[245.8,232.65,200.35,321.2],[261.55,177.1,275.95,285.4],[251.7,257.3,281.85,209.15],[272.3,252.1,232.75,242.85],[302.25,190.85,236.25,270.65],[188.7,267.6,254.2,289.5],[249.15,247.65,201.2,302],[230.1,256.35,235.1,278.45],[263.05,214.85,226.75,295.35],[220.5,291.75,246.05,241.7],[240.65,260.25,218.35,280.75],[215.65,273.9,274.35,236.1],[259.9,267.55,265.75,206.8],[227.7,279,214.45,278.85],[251.4,192.6,359.9,196.1],[232.55,258.3,290.3,218.85],[182.15,346.1,225.85,245.9],[162.35,289.65,312.15,235.85],[244.7,261.55,251.6,242.15],[266.3,208.55,254.2,270.95],[217.65,241.45,329.25,211.65],[258,182.8,352.7,206.5],[239.85,321.45,233.75,204.95],[311.7,269.15,186.95,232.2],[196,265,294.8,244.2],[248.7,201.95,240.55,308.8],[308.9,168.7,278.25,244.15],[243.05,194.65,292.8,269.5],[171.25,255.75,294.4,278.6],[263.15,254.75,265.7,216.4],[266,226.3,297.7,210],[285.2,225.9,216.9,272],[191.35,339.55,261.95,207.15],[213.1,284.1,278.05,224.75],[218.6,194.5,224.55,362.35],[216.3,258.9,254.7,270.1],[215.6,265.4,251.1,267.9],[216.9,304.35,283.75,195],[206.6,207.8,261.3,324.3],[221.4,201.9,360.7,216],[243.2,226.75,240.35,289.7],[225.95,325,188.35,260.7],[195.35,321.5,277.65,205.5],[194.15,296.9,265.3,243.65],[276.2,234.4,221.7,267.7],[168.2,251.15,315.85,264.8],[187.25,233,327,252.75],[232.4,200.6,282.9,284.1],[205.55,189.25,285.6,319.6],[199.9,303,184.8,312.3],[237.9,263.1,224.9,274.1],[215.6,203.4,258.55,322.45],[132.8,314.25,226.4,326.55],[252.35,244.45,203.65,299.55],[229.9,259.95,225.15,285],[239.3,258.6,244.2,257.9],[208.15,262.1,275.45,254.3],[206.4,235.9,252.6,305.1],[237.85,189.95,280.35,291.85],[185.05,201.8,280.7,332.45],[238.15,195.95,295.25,270.65],[182.05,249.85,263.9,304.2],[284.35,273.5,191.65,250.5],[315.65,199.65,239.05,245.65],[243.65,172.5,259.85,324],[189.25,228.55,253.05,329.15],[240.35,282.85,204.25,272.55],[217.6,309.55,233.55,239.3],[322.8,155.2,263.35,258.65],[277.3,195.5,181.2,346],[211.4,153.9,298.75,335.95],[191.9,250.3,280.65,277.15],[253.55,238.5,196.3,311.65],[228.25,259.15,261.85,250.75],[240.65,211.1,290.4,257.85],[213.35,253.25,227.8,305.6],[283.25,234.15,249.6,233],[274.25,218.4,240.5,266.85],[243.05,254.15,269.3,233.5],[205.35,226.55,258.6,309.5],[178.5,193.7,328.95,298.85],[257.1,225.95,288.25,228.7],[226.2,185.9,208,379.9],[221.35,267.3,323.25,188.1],[173.45,234.2,285.5,306.85],[192.85,209.3,284.9,312.95],[209.55,339.7,240.15,210.6],[238.35,200.45,277.7,283.5],[238.8,259.8,229.45,271.95],[182.85,262.05,192.05,363.05],[156.7,307.95,280.3,255.05],[161.45,243.4,285.55,309.6],[203.8,220.7,235.4,340.1],[267.55,242.4,208.1,281.95],[197.7,225.2,221.15,355.95],[157.6,285.7,244.25,312.45]],[[315.95,247.25,226.4,210.4],[326.65,239.5,166.8,267.05],[290,239.75,233.25,237],[273.45,159.85,282.55,284.15],[194.2,270.55,277.55,257.7],[244.45,209.4,255.35,290.8],[234.2,269.15,304.05,192.6],[271.55,226.4,239.4,262.65],[237.5,232.4,284.1,246],[281.35,249.3,280,189.35],[221,308.5,209.35,261.15],[234.1,268.45,230,267.45],[173.65,277.5,328.75,220.1],[220.85,290.95,251.95,236.25],[247.1,173.15,262.6,317.15],[281.95,226.1,206.1,285.85],[225.4,299.55,227.05,248],[255.85,303,212.25,228.9],[184,334.3,211.3,270.4],[213.8,234.25,285.3,266.65],[275.95,226.15,290.4,207.5],[237,254.1,240.1,268.8],[198.9,273.95,220.15,307],[183.2,214.65,308.95,293.2],[214.05,256.6,235.5,293.85],[155.4,310.05,246.8,287.75],[225.8,302.2,183.9,288.1],[244.8,213.35,311.55,230.3],[291.3,196.15,275.65,236.9],[229.45,260.2,249.75,260.6],[304.1,281.05,142.25,272.6],[261.85,224.55,240.95,272.65],[232.9,295.95,202.7,268.45],[259.95,209.05,273.05,257.95],[220.2,236.5,255.3,288],[322.2,217.65,271.8,188.35],[225.35,216.05,248.35,310.25],[278.5,270.65,225.3,225.55],[270.05,285.95,207.15,236.85],[255.85,254.5,186.25,303.4],[216.5,173.65,334.9,274.95],[271.35,223.15,198.3,307.2],[230.3,211.9,326.55,231.25],[318.8,289.8,184.05,207.35],[162.3,281.65,240.55,315.5],[228.25,184.4,289.1,298.25],[227.8,246.25,288.35,237.6],[256.6,243.3,263.5,236.6],[191.2,232.35,277.85,298.6],[193.05,247.6,237.05,322.3],[255.95,174.15,233.6,336.3],[282.8,217.65,240.75,258.8],[222.95,226.25,317.4,233.4],[259.05,295.85,240.1,205],[224.9,239.15,272.05,263.9],[170.2,332.5,245.9,251.4],[286.15,251.05,253.4,209.4],[282.55,195.5,248.35,273.6],[250.6,269.55,244.5,235.35],[239.75,287.9,206.9,265.45],[252.05,269.35,161.2,317.4],[215.8,208.65,253.85,321.7],[191.2,222.15,231.5,355.15],[188.5,253.6,285.35,272.55],[212.5,275.25,206.4,305.85],[137.75,251.45,295.9,314.9],[252.05,292.65,162,293.3],[247.55,213.35,168.6,370.5],[214.15,164.95,341.3,279.6],[322.65,199.75,208.8,268.8],[243.15,211.9,250.25,294.7],[255.95,196.1,270.25,277.7],[175.45,250.75,289.65,284.15],[207.7,223.3,212.1,356.9],[325.55,222.2,249.2,203.05],[219.2,255.5,240.15,285.15],[271.95,278.75,210.1,239.2],[211.9,219.9,215.8,352.4],[244.9,197.95,248.45,308.7],[174.85,215.15,225.1,384.9],[262.35,184.25,237.75,315.65],[190.1,245.7,247.2,317],[215.3,239.05,273.45,272.2],[254.95,237.8,282.75,224.5],[228.25,256.9,181.55,333.3],[186.05,261.95,202.7,349.3],[212.3,233.05,195.25,359.4],[259.7,203.75,245.45,291.1],[271.05,268.15,220.4,240.4],[176.05,282.4,201.05,340.5],[266.75,215.75,274.65,242.85],[238.9,305.8,185.5,269.8],[163.7,305.25,246.9,284.15],[186.5,212.05,227.05,374.4],[205.65,199.1,205.35,389.9],[264.1,291.3,195.7,248.9],[235.1,244.2,234.5,286.2],[195.25,219.15,222.85,362.75],[254.45,211.75,298.4,235.4],[252.2,303.55,234,210.25]],[[240.95,312.35,286.35,160.35],[269.35,261.15,244.35,225.15],[205.8,212.85,265.35,316],[189.85,301.1,256.55,252.5],[395.85,214,195.45,194.7],[219.4,262.15,229,289.45],[194.35,336.95,211.25,257.45],[305.95,249.8,189.85,254.4],[287.7,194.4,304,213.9],[257,215.1,225.4,302.5],[283.95,211.35,224.4,280.3],[245.7,229.95,288.45,235.9],[250.9,247.2,294.95,206.95],[216.25,297.65,235.15,250.95],[221.2,345.95,184.7,248.15],[261.3,240.3,299.3,199.1],[229.1,219.9,204.4,346.6],[158.9,344.15,317.15,179.8],[272.05,264.2,195.45,268.3],[245.65,208.15,224.05,322.15],[210.6,231.65,258.55,299.2],[315.7,221.9,217.65,244.75],[217.85,262.05,283.25,236.85],[190.7,224.55,292.25,292.5],[224.3,250.65,213.7,311.35],[243.75,247.3,197.65,311.3],[261.8,258.5,202.7,277],[288.05,166.95,252.9,292.1],[222.2,280.4,223.75,273.65],[204.3,240.95,240.15,314.6],[308.25,230,296.3,165.45],[260.6,196.55,231.55,311.3],[203.5,197.6,353.85,245.05],[304.2,195.75,250.45,249.6],[237.25,226.35,260.55,275.85],[277.4,200.15,228.45,294],[244.9,178.35,285.6,291.15],[226.5,287.05,220.3,266.15],[214.7,273.9,243.05,268.35],[232.2,266.8,250.8,250.2],[260.6,255.95,172.1,311.35],[254.8,207.65,274.1,263.45],[192.15,343.2,189.8,274.85],[288,228.05,220.65,263.3],[220.4,225.25,240.95,313.4],[220.35,328.9,167.35,283.4],[277.15,239.05,300.5,183.3],[241.3,214.1,241.8,302.8],[171.5,187.8,280.55,360.15],[223.45,244.2,251.1,281.25],[159.05,176.9,352.3,311.75],[214.7,251.75,313.45,220.1],[248.7,260.95,275.15,215.2],[292.5,221.2,248.8,237.5],[229.5,314.9,205.9,249.7],[246.55,287.75,235.95,229.75],[203.6,266.75,243.45,286.2],[277.25,192.55,225.2,305],[232.7,208,236.95,322.35],[132.35,274.5,248.25,344.9],[181.65,223.95,297.75,296.65],[332.95,176,244.8,246.25],[248.1,235.1,280.65,236.15],[276.65,183,264.85,275.5],[202.95,160.9,238.9,397.25],[217.1,270.2,228.8,283.9],[172.1,144.95,264.95,418],[255.35,277.55,226.85,240.25],[206.9,306.45,196.7,289.95],[187.25,190.05,337.2,285.5],[171.15,324.1,295.95,208.8],[273.2,199.8,293.65,233.35],[258.5,190.45,183.2,367.85],[200.15,239.7,218.7,341.45],[173.35,248.75,238.9,339],[225.85,264.7,201.45,308],[170.65,262.7,252.55,314.1],[181.25,254.7,319.35,244.7],[285.05,236.35,218.25,260.35],[231.35,221.45,248.25,298.95],[283.75,205.2,223.4,287.65],[231.5,269.05,250.95,248.5],[211.8,217.65,233.25,337.3],[201.15,214.35,251.65,332.85],[187.75,267.8,253.4,291.05],[206.9,259.05,221.55,312.5],[254.3,227.05,260.85,257.8],[166.75,232.2,290.65,310.4],[220.25,216.45,222.85,340.45],[187.95,226.5,185.6,399.95],[199.8,283,243.6,273.6],[235.3,251.3,222.1,291.3],[229.2,209.1,199.9,361.8],[187.15,236.4,271,305.45],[253.75,234.8,259.85,251.6],[186.85,301.6,216.25,295.3],[196.85,266.15,199,338],[171.25,259.6,233.15,336],[235.75,235.15,253,276.1],[178.05,262.3,201.75,357.9]],[[269.05,257.2,238.8,234.95],[236.9,256.7,240,266.4],[247,301.5,227.2,224.3],[269.75,274.1,257.75,198.4],[249.5,209.4,281.95,259.15],[204.15,254.95,270.9,270],[229.3,320.65,224.75,225.3],[276,307.85,266.8,149.35],[268.55,234.5,226.4,270.55],[306.7,196.3,225.15,271.85],[244.05,323.1,193.2,239.65],[253.9,265.75,239,241.35],[245.65,275.35,282.7,196.3],[244.7,199.05,239.55,316.7],[277.5,257.95,187.25,277.3],[309.65,163.75,278.55,248.05],[252.15,238.8,258.7,250.35],[218.2,236.6,325.6,219.6],[244.85,247.85,281.8,225.5],[332.15,204.45,222.2,241.2],[245.05,301.45,250.7,202.8],[233.65,183,379.8,203.55],[274.25,179.8,279.2,266.75],[252.05,240.1,299.9,207.95],[162.55,202.05,276,359.4],[202.55,277.8,288.45,231.2],[297.15,282.85,212.7,207.3],[195.5,245.25,205.75,353.5],[242.25,240.9,318.25,198.6],[304.55,220.15,232.75,242.55],[273.35,228.2,234.6,263.85],[282.05,336.95,152,229],[213.8,276.95,270.75,238.5],[270.1,256.15,214.65,259.1],[273.65,269.25,171.9,285.2],[258,234.95,313.6,193.45],[231.75,285,202.25,281],[253,254.6,226.25,266.15],[254.5,289.85,233.85,221.8],[263.6,181.05,261.1,294.25],[310.15,215.5,253,221.35],[246,257.1,206.85,290.05],[226.2,246.8,314.6,212.4],[201.55,260.7,284,253.75],[209.3,240.7,309.75,240.25],[285.15,199.7,169.9,345.25],[232.45,249.2,229.1,289.25],[232.75,270.2,214.7,282.35],[224.35,231.9,241.5,302.25],[209.75,229.95,239,321.3],[223.65,283.5,224.45,268.4],[229.55,208.95,258.7,302.8],[259.3,299.05,226.55,215.1],[259.45,215.7,220.9,303.95],[186.25,236.7,245.3,331.75],[163.3,250.6,255.45,330.65],[214.4,237.45,291,257.15],[198.2,198.85,271.1,331.85],[195.7,262.65,305.85,235.8],[198.05,220.7,258.3,322.95],[236.2,233.55,285.15,245.1],[215.55,253.75,232.95,297.75],[208.1,267.45,200.25,324.2],[215.15,264.4,257.55,262.9],[264.55,262.05,190.9,282.5],[196.25,289.2,235.45,279.1],[207.4,268.35,204.45,319.8],[189.65,263.9,263.1,283.35],[209.1,224.3,267.95,298.65],[221.75,243.55,255.8,278.9],[197.3,228.1,185.25,389.35],[256.1,231.35,266.2,246.35],[162.1,290.35,254.05,293.5],[182,245.15,245.6,327.25],[180.4,221.25,277.95,320.4],[254.2,248.65,178.55,318.6],[262.5,219.4,266.95,251.15],[180.4,261.85,302.1,255.65],[248.3,286.2,217.85,247.65],[202.4,212.75,277.65,307.2],[186.9,207.75,253.15,352.2],[181.25,195.6,288.4,334.75],[204.75,236.8,225.6,332.85],[252.75,289.8,263.8,193.65],[280.65,265.35,172.05,281.95],[149.65,296.35,244.95,309.05],[177.55,268.75,233.5,320.2],[210.1,232.6,203.45,353.85],[248.6,219.8,231.15,300.45],[242.65,218.4,258.55,280.4],[200.6,222.8,327.05,249.55],[280.65,207.45,296.45,215.45],[187.05,244.9,223.75,344.3],[200.9,275.5,225.75,297.85],[179.05,216.6,243.1,361.25],[177.75,209.95,250.35,361.95],[195.5,319.65,225.3,259.55],[217.3,215.15,201.35,366.2],[178,196.55,301.85,323.6],[196.3,233.55,263.35,306.8]],[[223.45,286.45,279.4,210.7],[211.95,206.6,300.3,281.15],[290.9,248.3,309.6,151.2],[272.45,297.35,229.1,201.1],[243.4,265.15,246.7,244.75],[342.35,278.8,197.6,181.25],[278.65,194.05,275.6,251.7],[304.3,245.9,179.25,270.55],[313.3,199.7,242.8,244.2],[196.95,198.8,213.8,390.45],[210.6,207.6,278.35,303.45],[232.55,269.45,234.8,263.2],[241.75,266.25,274.2,217.8],[272.5,241,257.6,228.9],[203.1,305,223.85,268.05],[250.2,281.5,219.55,248.75],[239.1,231.15,286.45,243.3],[257.6,238.3,197.8,306.3],[222.1,252.75,302.4,222.75],[253.05,217.1,232.4,297.45],[295.55,253.4,225.8,225.25],[308.85,263.25,185.65,242.25],[218.1,299.75,255.85,226.3],[221.1,186.5,271.8,320.6],[267.3,292.5,188.85,251.35],[306.65,181,231.2,281.15],[200.15,299.5,234.7,265.65],[298,236.45,260.4,205.15],[246.75,214.45,287.85,250.95],[203.9,252.05,297.35,246.7],[250.25,316.35,171.05,262.35],[202.6,252.6,212.15,332.65],[245.35,218.6,289.2,246.85],[268.55,274.6,224.95,231.9],[186.7,317.4,212.95,282.95],[249.5,216,308.4,226.1],[254.05,183.45,257.05,305.45],[283.15,183.15,268.2,265.5],[195.1,229.35,233.7,341.85],[210.3,278.25,228.25,283.2],[222.7,230.5,258.3,288.5],[191.6,293.3,217.65,297.45],[295.95,198.85,245.15,260.05],[197.7,243.85,251.65,306.8],[237.95,313.15,193.95,254.95],[249.25,236.4,213.9,300.45],[245.5,260.6,182.25,311.65],[251.5,250.2,252.75,245.55],[251.2,264.5,204.05,280.25],[279.05,244.85,224.65,251.45],[249.85,143.3,331.9,274.95],[303.7,219.4,204.75,272.15],[178.85,218.6,324.15,278.4],[206.6,255.45,251.15,286.8],[148,252.55,274.1,325.35],[221.4,267.7,265.05,245.85],[193.45,256.05,238.2,312.3],[162,313.1,251.45,273.45],[189.65,272.55,238.35,299.45],[190.6,232.15,262.55,314.7],[250.55,185.9,257.6,305.95],[260.45,276.95,238.45,224.15],[235.8,225.2,245.15,293.85],[209,232.6,256.4,302],[222.8,301.5,164.85,310.85],[242.4,206.8,282.05,268.75],[249.95,191.45,280.7,277.9],[190.65,257.25,189.75,362.35],[263.8,224.4,246.65,265.15],[161.65,240.45,270.3,327.6],[239.45,224.5,248.25,287.8],[233.75,189.75,275.8,300.7],[229.5,183.6,290.55,296.35],[253.2,233.55,196.9,316.35],[178.4,253.9,256.1,311.6],[217.9,246.2,249.65,286.25],[232.1,254.35,229.1,284.45],[196.45,240.9,230.5,332.15],[195.4,249.25,304.35,251],[199.35,164.4,331.5,304.75],[191.75,220.05,240.25,347.95],[184.5,267.1,233.7,314.7],[219.4,216.95,240.65,323],[237.9,161.25,310.9,289.95],[188.35,233.65,201.9,376.1],[159.7,266,216.25,358.05],[191.95,246.7,286.35,275],[191.55,214.2,259.25,335],[174.2,245.25,247.5,333.05],[269.85,198.2,227.5,304.45],[164.5,244.05,307.7,283.75],[243.2,196.65,296.45,263.7],[192.85,232.1,277.4,297.65],[201.15,254.65,274.7,269.5],[197.9,278.5,233.25,290.35],[218.8,255.7,210.55,314.95],[247.2,213.35,257.5,281.95],[209.7,304.8,225.65,259.85],[218.4,284.8,232.8,264],[186.4,304.65,223.1,285.85]],[[329.55,241.55,227,201.9],[353.2,226.4,210.2,210.2],[251.55,251.95,253.65,242.85],[249.15,261.9,236.9,252.05],[270.25,196.15,271.6,262],[253.85,285.8,266.25,194.1],[204.85,255.25,205.9,334],[247.8,222.35,306.85,223],[249.85,316.1,208.8,225.25],[242.45,278.15,263.65,215.75],[225.15,220.85,242.6,311.4],[219.7,236.9,325.6,217.8],[310,229.7,209.75,250.55],[235.65,326.1,277.15,161.1],[205.55,246.2,289.9,258.35],[266.25,286.7,247.65,199.4],[304.3,186.9,299.15,209.65],[274.75,258.15,216.6,250.5],[301.55,155.2,186.5,356.75],[216.15,299.7,266.65,217.5],[178.3,246.15,311.45,264.1],[210.65,242.5,301.05,245.8],[196,298,225.9,280.1],[204.05,165.6,330.05,300.3],[259.05,239.65,251.3,250],[233.8,242.95,260.1,263.15],[247.2,249.05,256.8,246.95],[294.2,231.85,237,236.95],[272.7,256.95,282.65,187.7],[224.8,239.5,273.7,262],[190.05,316.65,242.15,251.15],[275.05,250.25,191.7,283],[162.35,280.3,223.75,333.6],[216.05,307.4,268.85,207.7],[237.05,225.7,318.9,218.35],[297.35,233.7,197.6,271.35],[133.6,271.05,311.65,283.7],[180.35,313.7,208,297.95],[246.6,156.95,364.65,231.8],[178.9,310.7,289.35,221.05],[241.65,232.7,240.15,285.5],[216.75,225.55,275.95,281.75],[177.35,270.2,227.95,324.5],[238.7,264.1,223.7,273.5],[240,212.8,213.05,334.15],[231.75,247.7,248.75,271.8],[166.35,321.55,244.65,267.45],[219.65,182.25,273.65,324.45],[252.7,205.95,259.3,282.05],[196.4,280.9,277.05,245.65],[190,217.95,254.85,337.2],[242.1,235.35,217.4,305.15],[169.85,285.15,264.5,280.5],[278.45,208.75,276.1,236.7],[222.05,247.85,250.7,279.4],[254.3,237.35,295.7,212.65],[271.05,219.55,241,268.4],[273.45,302.7,216.1,207.75],[234.95,258,216.45,290.6],[212.35,205.85,326.9,254.9],[294.95,230.35,252.15,222.55],[191.05,293.95,229.8,285.2],[205.15,219.4,299.45,276],[241.55,263,220.65,274.8],[219.5,206.4,281,293.1],[181.2,261.75,231.1,325.95],[149.85,241.8,276.5,331.85],[206.1,222.8,298.25,272.85],[246.45,218.25,304.85,230.45],[233.05,243.8,317.4,205.75],[190.55,246.4,249.85,313.2],[202.05,272.75,219.65,305.55],[208.65,197.05,268.2,326.1],[155.65,298.55,258.25,287.55],[251.9,263.3,230.7,254.1],[242.9,258.55,243.75,254.8],[204,225.25,201.1,369.65],[171.35,305.05,236,287.6],[229.3,211.6,267.25,291.85],[239.3,232.7,245.65,282.35],[200.1,235.8,300.25,263.85],[211.05,209.8,316.15,263],[206.5,224.2,263.55,305.75],[218.65,178,227.05,376.3],[275.45,273.05,206,245.5],[205.9,215.2,273.65,305.25],[250.1,165.9,269.65,314.35],[184.55,198.9,241.5,375.05],[171.6,275.2,290.1,263.1],[174,297.15,240.4,288.45],[193,279.35,216.8,310.85],[201.55,272.7,248.6,277.15],[178.1,188.85,231.75,401.3],[188.4,308.85,255.6,247.15],[194.2,274.2,192.4,339.2],[202.5,208.9,254.4,334.2],[155.9,257.05,194.6,392.45],[176.35,228.9,232.3,362.45],[200.95,216.2,230.4,352.45],[199.15,263,273.85,264]],[[259.65,255.55,232.5,252.3],[222.8,277.05,294.2,205.95],[316.65,213.25,239.75,230.35],[274.9,208.25,243.85,273],[259.45,244.25,254.95,241.35],[298.55,210.8,310.8,179.85],[241.85,189.8,350.8,217.55],[240.45,242.05,235.7,281.8],[187,255.2,320.5,237.3],[260.35,236.55,204,299.1],[269.55,191.7,282.85,255.9],[265.6,253.5,216.9,264],[278.2,171.55,268.05,282.2],[282.5,215.95,283,218.55],[253.85,268.2,217.9,260.05],[245.3,264.5,222.5,267.7],[290.6,225.4,234.55,249.45],[270.3,233.8,264.95,230.95],[267.8,226.75,248.75,256.7],[309.55,201.45,214.85,274.15],[333.1,211.25,245.65,210],[234.2,232.75,287.95,245.1],[286.3,300.85,229.25,183.6],[222.6,212.1,284.4,280.9],[216.3,252.35,196.9,334.45],[216,269.1,247.55,267.35],[286.1,196.95,171.85,345.1],[296.35,216.75,249.55,237.35],[312.25,215.65,219.05,253.05],[216.25,249.3,292.1,242.35],[278.2,324.3,202.85,194.65],[264.4,266.95,250.1,218.55],[271.6,267.15,240.65,220.6],[205.75,267.65,269,257.6],[261.8,242.85,264.35,231],[297.8,297,204.25,200.95],[254.2,292.85,229.3,223.65],[180.25,216.55,248.4,354.8],[201.5,237.4,292.6,268.5],[211.7,323.05,278.35,186.9],[238.35,234.45,179.5,347.7],[178.45,229,244.35,348.2],[200.9,249.3,280.55,269.25],[238.1,231.95,275,254.95],[260.05,209.05,249.05,281.85],[202.2,274.95,233.95,288.9],[285,278.8,265.25,170.95],[209.55,207.55,287.2,295.7],[199.7,269.75,255.75,274.8],[214.15,224,256.1,305.75],[187.25,233.5,267,312.25],[215.95,294.55,275.5,214],[243.55,189,252.1,315.35],[220.35,269.05,257.8,252.8],[240.55,312.15,226.25,221.05],[160.05,272.95,296.7,270.3],[114.05,171.25,299.55,415.15],[254.25,249.2,224.9,271.65],[287.5,163.95,275.2,273.35],[164.5,245.9,277.9,311.7],[225.55,166.4,262.3,345.75],[300.25,167.65,233.6,298.5],[213.85,311.55,225.4,249.2],[311.4,206.3,229.15,253.15],[172.95,289.9,267.85,269.3],[173.5,258.3,305.85,262.35],[237.15,203.9,321.95,237],[135.8,284.7,233.25,346.25],[162.45,238.2,251.35,348],[168.05,256.6,228.5,346.85],[176.7,208.05,233.7,381.55],[211.25,210.6,280,298.15],[214.15,326.05,189.75,270.05],[156.1,326.85,241.45,275.6],[200.75,256.9,272.1,270.25],[225.45,272.5,236.45,265.6],[203.95,229.75,172.1,394.2],[233.2,249.2,294.5,223.1],[182.1,283.35,282.45,252.1],[201.9,285.65,240.75,271.7],[220.65,247.5,145.7,386.15],[196.35,305.3,199.95,298.4],[159.75,283.65,261.35,295.25],[171.4,277.7,287.05,263.85],[182.2,266.15,222.95,328.7],[130.7,252.8,217.35,399.15],[260.25,250.65,180.9,308.2],[203.45,264.85,211.35,320.35],[180.8,215.1,267.35,336.75],[229.05,192,376.05,202.9],[123.2,201.75,318.4,356.65],[175,224.65,282.4,317.95],[195.55,238.9,229.1,336.45],[211.55,177.4,304.6,306.45],[180.15,299.4,240.05,280.4],[181.4,236.4,258.1,324.1],[172.15,223.8,259.2,344.85],[183.8,195.85,232.05,388.3],[164.85,232.2,243.55,359.4],[195.2,197.7,252.95,354.15]],[[244.15,235.35,230.55,289.95],[274.7,262.55,261.4,201.35],[273.85,247.55,280.7,197.9],[274.1,230.65,249.9,245.35],[325.8,231.65,231.55,211],[202.85,178.5,341.75,276.9],[345.5,232.75,238,183.75],[189.95,223.95,315.95,270.15],[300.55,216.6,243.65,239.2],[253.8,261.15,185.05,300],[216.35,275.8,262.85,245],[240.65,247.15,308.85,203.35],[297,233.45,222.5,247.05],[250,237.35,241.6,271.05],[243.2,205.8,224.95,326.05],[244.6,290.15,247.2,218.05],[222.85,309.7,267.15,200.3],[279.95,256.85,232.45,230.75],[276.1,282.3,242.55,199.05],[232.45,217.7,251.35,298.5],[305.95,292.1,210.6,191.35],[279.85,275.15,259.35,185.65],[193.65,292.65,288.8,224.9],[281.8,233.65,232.65,251.9],[282.9,249.6,188.35,279.15],[254.35,220.8,235.5,289.35],[199.05,277.5,272,251.45],[280.65,263.1,215.8,240.45],[332.45,204.55,240.15,222.85],[217.3,233.05,320.2,229.45],[225.25,240.4,221.65,312.7],[256.75,222.5,212.05,308.7],[195.25,240.4,239.3,325.05],[237.45,320.1,265.75,176.7],[265.4,259.6,190.4,284.6],[308.3,276.6,199.7,215.4],[214.05,287.65,220.7,277.6],[214.65,261.3,292,232.05],[250.9,241.95,239.2,267.95],[198.95,247.75,214,339.3],[212.9,261.4,183.65,342.05],[249.2,254.85,231.5,264.45],[193,248.2,278.3,280.5],[226.95,212.3,254.4,306.35],[295.8,214.95,236.5,252.75],[197.4,259.35,283.25,260],[212.75,279.2,274.7,233.35],[236.8,235.85,234.2,293.15],[160.5,308.95,275.7,254.85],[256.75,276.7,221.85,244.7],[152.3,281.55,247.4,318.75],[315.2,264.3,215.15,205.35],[261.25,209.9,239.3,289.55],[253.05,201.05,263.85,282.05],[190.95,237.95,280,291.1],[254.7,183.35,288.8,273.15],[176.45,200.4,305.95,317.2],[234.7,244.5,227.4,293.4],[197.5,257.85,218.2,326.45],[186.9,228.4,263.35,321.35],[198.7,270.5,244.2,286.6],[211.7,196.45,252.4,339.45],[220.9,252.95,199.25,326.9],[250.95,218.85,246.65,283.55],[175.95,226.6,290.6,306.85],[198.9,250.45,210.45,340.2],[190.75,338.95,200.65,269.65],[211.95,257.75,235.95,294.35],[211.55,212.55,241.3,334.6],[277.65,280.15,199.9,242.3],[242.9,231.5,218.9,306.7],[230.7,259.8,253.4,256.1],[205.5,160.55,287.75,346.2],[249.05,275.95,226.05,248.95],[219,237.5,299.55,243.95],[177.2,271.25,209.25,342.3],[189.15,205.9,271.4,333.55],[247.1,264.45,272.8,215.65],[182,252.45,323.6,241.95],[207.55,231.1,229.95,331.4],[185.15,330.15,179.85,304.85],[228.4,182.8,299.1,289.7],[201.1,309.25,240.6,249.05],[192.3,245.35,257.25,305.1],[224.7,210.8,182.5,382],[212.45,301.9,250.5,235.15],[198.8,278.75,281.85,240.6],[242.8,219.4,274.4,263.4],[190,314.1,249,246.9],[222.85,254.05,306.35,216.75],[180.4,211.5,272.3,335.8],[199.65,219.6,299.35,281.4],[163.85,243.7,253.6,338.85],[159.7,278.8,268.05,293.45],[202.05,235.15,184.5,378.3],[163.15,203.75,266.6,366.5],[91.75,304.45,257.65,346.15],[205.25,237.95,233.6,323.2],[201.4,193.1,249.25,356.25],[142.1,289.9,208.55,359.45]],[[206.2,243.85,265.15,284.8],[259.55,319.55,214.55,206.35],[243.85,247.85,224.3,284],[232.9,283.3,266.25,217.55],[200,252.05,282.2,265.75],[240.25,290.65,226.35,242.75],[234.3,273.85,209.35,282.5],[277.15,230,255.75,237.1],[188.85,325.25,292.1,193.8],[167.65,311.9,242.75,277.7],[221.25,281.65,245.4,251.7],[195.55,278.35,258.1,268],[220.8,330.15,228.35,220.7],[337.3,234,190.4,238.3],[214.7,203.75,346.45,235.1],[233.65,362.8,196.9,206.65],[294,259,195.25,251.75],[302.2,277.8,202,218],[206.2,215.6,316.4,261.8],[292.8,200.85,236.6,269.75],[277.2,251.5,232,239.3],[237.45,260.3,191.05,311.2],[213.55,278.8,261.7,245.95],[264.5,231.35,265.4,238.75],[283.25,304.25,228.75,183.75],[247.85,185.65,218,348.5],[302.7,251.75,250.9,194.65],[183.05,342.65,243.6,230.7],[248.7,242.95,228.35,280],[283.75,285.05,164.2,267],[320.35,272,196.75,210.9],[258.5,283.4,225.2,232.9],[239.3,204,257.8,298.9],[244.55,247.65,200.9,306.9],[218.2,272.1,237.45,272.25],[203.25,372.55,226.75,197.45],[215.3,256.8,214.95,312.95],[208.65,214.45,307.65,269.25],[248.35,314.7,207.3,229.65],[258.15,187.2,339.1,215.55],[200.7,266,236.85,296.45],[215.9,208.25,249.5,326.35],[216.6,244.8,209.4,329.2],[214.55,279.55,242.5,263.4],[255.1,278.9,239.45,226.55],[217.2,280.95,301.65,200.2],[192.2,263.35,197.3,347.15],[196.75,253.6,199.55,350.1],[201.45,272.9,234.65,291],[226.1,215.45,231.1,327.35],[258.95,166.55,245.2,329.3],[220.35,163.75,214.05,401.85],[218.75,267,203.7,310.55],[214.2,228.55,260.4,296.85],[158.9,302.2,262.8,276.1],[206.95,210.6,269.95,312.5],[210.25,205.75,256.3,327.7],[209.95,248.6,228.2,313.25],[228.8,231.6,295.55,244.05],[141.25,296.55,233.6,328.6],[176.9,227.55,254.55,341],[200.8,275.2,246.8,277.2],[273.8,251.3,203,271.9],[204.15,220.55,314.3,261],[247.6,151.45,293.4,307.55],[224.95,259,206.6,309.45],[224.25,291.6,199.45,284.7],[220.25,217.7,261.25,300.8],[225.6,282.6,242.3,249.5],[178.15,217.8,297.25,306.8],[206.25,308.45,231.9,253.4],[271.5,171.15,184.4,372.95],[284.95,233.4,248.6,233.05],[204.9,226.15,241.3,327.65],[286.2,207.2,223.25,283.35],[200.4,250.4,209.85,339.35],[196.1,243.15,228.85,331.9],[201.5,254.7,203.75,340.05],[192.7,273.95,175.5,357.85],[203.55,279.75,226.8,289.9],[205.75,268.25,209.1,316.9],[230.8,280.4,188.25,300.55],[168.85,231.15,257.65,342.35],[201.5,292.7,235.9,269.9],[204.35,163.85,330.95,300.85],[215.95,216.4,225.5,342.15],[196.95,259,231.45,312.6],[145.6,208.8,229.85,415.75],[176.9,211.5,297,314.6],[180.15,266.05,278.45,275.35],[177.2,218.9,231.05,372.85],[160.15,229.65,327.2,283],[160.35,267.25,285.4,287],[187.5,242.85,271.2,298.45],[232.75,236.55,197.5,333.2],[230.2,272.5,205.4,291.9],[175.55,267.35,239.2,317.9],[145.7,214.75,245.25,394.3],[150.65,242.9,283,323.45],[157.35,262.6,211.55,368.5]],[[219,230.6,270.2,280.2],[210.4,270.45,294.6,224.55],[206.6,250.45,271.75,271.2],[254.4,255.8,251.35,238.45],[300,185.55,207.9,306.55],[241.5,243.8,254.55,260.15],[207.8,220.25,276.35,295.6],[222.1,241.7,274.15,262.05],[278.05,207.35,270.8,243.8],[228.3,201.3,288.2,282.2],[241.05,252.95,272.65,233.35],[217.85,230.6,241.75,309.8],[235.4,311.15,241.2,212.25],[312.4,232.3,259.6,195.7],[278.7,259.5,233.35,228.45],[248.8,281.9,179.15,290.15],[255.85,239.7,243.3,261.15],[285.9,249.6,228.3,236.2],[268.35,264.25,199.35,268.05],[275.45,166.8,259.55,298.2],[240.3,251.75,219,288.95],[210.7,305.25,217.85,266.2],[301.3,268.85,213.95,215.9],[294.5,232.3,237.85,235.35],[235.5,220.55,270,273.95],[220.4,332.15,193.45,254],[238.25,229.25,311.35,221.15],[234.3,323.7,197.7,244.3],[267.4,300.55,229.95,202.1],[254.25,235.85,257.5,252.4],[233.15,171.6,302.5,292.75],[263.45,288.5,244.3,203.75],[215.25,303.4,210.4,270.95],[245.95,262.1,219.4,272.55],[267.2,287.25,206.8,238.75],[202.6,300.7,239.6,257.1],[263.05,246.05,252.25,238.65],[269.85,272.25,247.15,210.75],[202.75,239.4,202.65,355.2],[196.6,180.65,287.65,335.1],[294.85,248.3,201.1,255.75],[198.55,231.4,248.4,321.65],[201.3,249.45,270.4,278.85],[208.5,214.15,260.5,316.85],[270.25,267.55,208.55,253.65],[201.1,234.95,273.25,290.7],[204.05,250.8,295.1,250.05],[234.15,193.95,258.55,313.35],[233.35,254.2,182.4,330.05],[215.25,227.3,255.6,301.85],[237.65,205.55,306.95,249.85],[157.8,286.1,272.8,283.3],[229.9,273.8,157.55,338.75],[249.85,206.1,250.15,293.9],[343.85,252.35,187.4,216.4],[318.05,238.55,213.85,229.55],[245.35,281.55,213.8,259.3],[232.35,175.1,248.75,343.8],[229.45,206.75,178.2,385.6],[260.95,221.7,198.1,319.25],[203.4,306.25,228.45,261.9],[200.9,278.3,245.05,275.75],[190.5,224.4,280.95,304.15],[213.5,236.95,264.95,284.6],[213.45,204.2,234.45,347.9],[180.6,272.65,213.95,332.8],[177.75,266.8,269.95,285.5],[165.55,231.85,159.9,442.7],[185.75,272.35,244.5,297.4],[275.55,231.7,195.5,297.25],[176.6,236.8,187.85,398.75],[146.5,214.45,249.05,390],[192.6,312.55,177.35,317.5],[224.1,257.95,272.4,245.55],[216.8,233.75,185.2,364.25],[157.8,336.7,258.4,247.1],[160.45,345.35,201.15,293.05],[159.2,290.8,315.15,234.85],[229.3,274.5,258.25,237.95],[236.25,208.7,246.7,308.35],[165.15,221.4,321.55,291.9],[179.3,293.8,244.3,282.6],[194.7,233.3,221.85,350.15],[210.25,260,196.55,333.2],[241.5,166.6,255.2,336.7],[193.25,313.75,143,350],[166.95,254,209.65,369.4],[194.75,302.6,249.5,253.15],[175.2,294.05,234.4,296.35],[165.5,283.5,189.5,361.5],[201.85,237.8,225.95,334.4],[169.5,232.7,290.8,307],[176.4,203.1,271.75,348.75],[172.95,214.85,253,359.2],[154.6,252.65,268.65,324.1],[177.7,228.05,154,440.25],[196,225,212.75,366.25],[171.2,220.1,243.05,365.65],[166.65,236.65,234.25,362.45],[147.6,186.4,346.55,319.45]],[[268.1,199.8,287.75,244.35],[267.8,224.3,265.85,242.05],[239.4,236.6,251.2,272.8],[264.6,207.95,280.1,247.35],[273.55,229.35,256,241.1],[202.95,329.5,291.35,176.2],[246,265.75,245.65,242.6],[209.95,272.05,305.6,212.4],[305.8,229.4,238.05,226.75],[241.15,244.7,204.05,310.1],[290.15,215.55,256.4,237.9],[271.15,241.45,249.3,238.1],[247,274.75,212.45,265.8],[171,270.3,219.2,339.5],[220.8,312.2,274,193],[191.05,323.3,242.65,243],[238.4,231.85,282.05,247.7],[224.3,307.4,232.25,236.05],[232.65,288.8,173.85,304.7],[285.15,244.65,215.3,254.9],[210.9,234.55,265.2,289.35],[220.15,221.9,269.4,288.55],[222.45,223.65,311.4,242.5],[168.7,260.25,314.25,256.8],[286.95,193.95,244.8,274.3],[208.45,257.1,269.15,265.3],[288.05,222.3,273.3,216.35],[313.05,210.6,177.9,298.45],[250,194.2,241.4,314.4],[248.1,268.8,292.2,190.9],[249.55,236.25,215.15,299.05],[224.85,251,215.95,308.2],[190.35,234.9,286.3,288.45],[240.1,249.7,263.6,246.6],[221.25,305.6,259.15,214],[243.15,245.85,243.45,267.55],[191.9,186.95,296.15,325],[338.45,156.4,271.45,233.7],[193.1,211.55,376.8,218.55],[257.2,234.1,240.85,267.85],[218.65,264,234.25,283.1],[230.8,259.2,306.9,203.1],[250.15,243.7,238.9,267.25],[228.9,284.25,258.5,228.35],[219.6,250.4,349.7,180.3],[214.9,332.45,224.05,228.6],[291.45,235.95,281.1,191.5],[207.5,243.15,266.95,282.4],[253.1,210.9,222.6,313.4],[215.3,202.25,284.65,297.8],[227.65,238.45,312.8,221.1],[180.6,247.3,302.45,269.65],[185.55,307.7,255.3,251.45],[231.05,235.05,313.6,220.3],[184.15,247.35,215.25,353.25],[217.6,258.7,276.95,246.75],[241,236.95,243.15,278.9],[217.15,314.5,179.75,288.6],[187.7,177.4,247.75,387.15],[176.85,235.95,244.35,342.85],[242.75,217.25,264.6,275.4],[183,227.9,278.05,311.05],[187.25,242.3,265.2,305.25],[193.9,219.8,282.5,303.8],[227.1,257.4,227.25,288.25],[239.05,160.05,269.75,331.15],[119,319.3,264.65,297.05],[164.2,237.5,273.95,324.35],[178.2,216.35,270.35,335.1],[219.1,325.9,187.85,267.15],[184,164.35,276.35,375.3],[184.85,277.65,224.5,313],[196.8,179.1,265.2,358.9],[260.6,210.4,292.7,236.3],[201.5,275.55,319.5,203.45],[176.35,260.85,284.45,278.35],[167.75,261.2,244.3,326.75],[229.6,248.4,238.6,283.4],[158.3,288.3,273.2,280.2],[155.85,285.9,273.05,285.2],[167.1,199.3,284.7,348.9],[165.8,226.35,255.9,351.95],[199.35,212.75,271.7,316.2],[177.6,306,160.75,355.65],[159.9,251.6,229.25,359.25],[214.55,245.6,222.5,317.35],[185.8,243.7,293,277.5],[174.05,240.95,226.4,358.6],[127.5,264.05,214.85,393.6],[178.65,257.45,176.6,387.3],[158.1,247.25,220.25,374.4],[145.1,226.45,244.55,383.9],[176.6,293.15,215,315.25],[179.85,206.95,278.5,334.7],[233.6,227.65,188.35,350.4],[162.25,206.55,267.75,363.45],[198.2,226.75,174.65,400.4],[197.95,225.3,242.95,333.8],[175.6,322.35,227.6,274.45],[149.95,225.15,251.35,373.55]],[[333.3,182.05,214.95,269.7],[238.55,247.35,327.3,186.8],[300.6,299.15,199.9,200.35],[320.7,247.65,207.15,224.5],[292.3,222.6,286.2,198.9],[255.2,210.65,261.8,272.35],[282.65,248.55,258.4,210.4],[264.4,226.85,304.5,204.25],[356.35,210.55,189.45,243.65],[292.95,235.7,233.6,237.75],[239.65,216.95,274.6,268.8],[251.45,189.4,257.95,301.2],[298,234.35,232.1,235.55],[262.45,242.1,219.95,275.5],[268.75,205.1,225.95,300.2],[237.45,261.65,278.85,222.05],[264.45,228.9,291.25,215.4],[213.65,273.75,244.6,268],[175.55,305.05,275.7,243.7],[227.4,263.3,261.75,247.55],[222.8,256.9,257.9,262.4],[221.6,224.5,251.35,302.55],[247.05,229,243.45,280.5],[281.85,235.3,261.4,221.45],[300.75,225.1,237.1,237.05],[146.9,241.35,314.8,296.95],[248.25,209.15,250.9,291.7],[232.6,175.85,276.35,315.2],[198.8,281.15,240.3,279.75],[196.95,237.15,317.55,248.35],[280.3,288.3,237.5,193.9],[292.2,250.1,254.25,203.45],[236.2,271.9,225.3,266.6],[278.45,258.2,194.45,268.9],[205.55,293.85,198.2,302.4],[242.45,266.9,229.65,261],[230.1,272.9,219.8,277.2],[243.1,191.15,187.35,378.4],[157.85,262.2,215.45,364.5],[186.8,283.8,309.2,220.2],[131.15,220.8,315,333.05],[205.5,165.65,301.65,327.2],[262.55,221.25,184.2,332],[224.75,270.75,248.6,255.9],[285.75,195.6,271.85,246.8],[217.55,182.7,277.6,322.15],[204.55,197.75,273.1,324.6],[242.85,248.4,331.55,177.2],[255.1,245.7,250.9,248.3],[198.7,212,226.2,363.1],[199.9,198.8,274.65,326.65],[217.8,262.5,251.3,268.4],[224.45,247.25,246.05,282.25],[241.5,221.5,285.45,251.55],[220,244.9,259.6,275.5],[159.75,202.3,257.75,380.2],[232.8,208.35,250.75,308.1],[219.95,238.85,252.35,288.85],[258,235.6,289.85,216.55],[207.85,271,236.95,284.2],[232.8,165.3,324.8,277.1],[188.65,253.15,277.5,280.7],[118.75,292.1,336.8,252.35],[171.05,203.9,231.6,393.45],[258.9,201.2,158.9,381],[240.75,203.55,224.8,330.9],[208.3,172,281.05,338.65],[210.65,334.05,156.3,299],[207.8,295.05,272.45,224.7],[219.4,231.7,220.05,328.85],[211.3,182.6,261.95,344.15],[207,283.85,210.75,298.4],[215.65,227.05,246.1,311.2],[166.85,282.7,177.45,373],[233.15,235.95,215.5,315.4],[257.95,257.8,234.5,249.75],[217.5,239.45,234.15,308.9],[255.05,229.4,230.3,285.25],[167.05,251.3,251.6,330.05],[217.8,235.75,274.35,272.1],[194.1,263.7,216.9,325.3],[147.6,266.85,217.85,367.7],[212.75,207.1,264.8,315.35],[157.85,238.6,196.15,407.4],[156.4,258.35,204.3,380.95],[202.95,226.35,298.65,272.05],[192.95,151,270.5,385.55],[179.5,194.65,291.95,333.9],[202.1,217.9,183.75,396.25],[140.95,270.15,211.45,377.45],[194.85,232.8,193,379.35],[184.85,226.05,226.75,362.35],[218.55,260.85,233.15,287.45],[162.05,210.2,198,429.75],[161.15,301.85,286.35,250.65],[188.2,259.45,230.3,322.05],[213.2,215.35,268.7,302.75],[146.75,199.7,282.6,370.95],[195.35,195.8,225.2,383.65],[163.1,223.25,265.45,348.2]],[[287.25,232,258.25,222.5],[297,218.1,233.65,251.25],[250,253.55,242.85,253.6],[209.7,221.2,339.35,229.75],[233.05,329.55,240.3,197.1],[253.1,246.4,271.95,228.55],[343.35,249.6,184.7,222.35],[297.55,223.7,262.9,215.85],[240.85,220.25,281.45,257.45],[223.65,261.2,251.45,263.7],[236.1,249,267.8,247.1],[280.7,217.65,255.75,245.9],[255,214.6,257.7,272.7],[282.2,209.6,225.7,282.5],[196.1,295.65,242.8,265.45],[243.6,318,152.9,285.5],[157.15,177.05,323.6,342.2],[271.1,190.9,346.25,191.75],[253.65,248.6,262.3,235.45],[261.4,318.15,242.25,178.2],[251.2,251.85,254.1,242.85],[274.4,293.3,197.55,234.75],[181.4,287.25,221,310.35],[256.95,225.85,258.4,258.8],[197.55,270.4,278.1,253.95],[229.65,283.4,253.7,233.25],[239.95,272.85,188.05,299.15],[206.5,241.25,282,270.25],[233.95,325.15,218.1,222.8],[252.4,201.3,303.75,242.55],[233.45,224.95,246.85,294.75],[289.55,265.95,259.2,185.3],[211.5,213.95,373.65,200.9],[232.85,214.05,254.7,298.4],[250.65,282.8,187.2,279.35],[190.85,316.8,248.65,243.7],[255.1,260.6,191.15,293.15],[192.2,288.1,236.1,283.6],[248.15,223.9,211.65,316.3],[199.55,276.4,207.55,316.5],[297.55,179.95,236.85,285.65],[222.35,265.1,239.7,272.85],[236.55,196.05,254.25,313.15],[230.9,223.9,214.25,330.95],[202.45,155.35,296.05,346.15],[187.85,318.5,256.7,236.95],[194.2,279.8,233.8,292.2],[189.05,290.35,209.75,310.85],[209.95,250.4,259.75,279.9],[203.1,203.65,280.7,312.55],[174.4,211.35,379,235.25],[120.2,266.15,348.75,264.9],[169.15,255.5,259,316.35],[202.5,210.5,234.9,352.1],[187.25,242.95,292.7,277.1],[222.8,251.6,166.1,359.5],[252.95,198.15,210.7,338.2],[234.9,216.6,224.4,324.1],[190.9,166.25,306.2,336.65],[153.75,215.5,212.65,418.1],[177.1,310.2,228.35,284.35],[212.75,252.85,190.75,343.65],[225.1,261.6,232,281.3],[125.35,197.2,235.75,441.7],[170.65,210.6,228.5,390.25],[173.75,358.4,216.6,251.25],[230.75,265.25,201.95,302.05],[156.95,260.35,194.05,388.65],[153.7,226.25,293.95,326.1],[134.15,325.9,248.9,291.05],[197.9,257.95,248.05,296.1],[189.3,197.45,250.65,362.6],[181.75,172.9,317.1,328.25],[168.95,285.9,210.35,334.8],[249.65,220.4,214.5,315.45],[139.5,237.35,255.05,368.1],[131.85,219.3,298.25,350.6],[181.9,273.6,241.45,303.05],[191.1,235.2,188.5,385.2],[207.55,261.75,209.55,321.15],[237,205.7,221.2,336.1],[178.2,246.75,174.95,400.1],[191.25,223.8,235.25,349.7],[170,205.4,247.15,377.45],[205.15,209.65,249,336.2],[137.05,252.7,233.45,376.8],[200.65,180.6,341.25,277.5],[189.25,223.85,214.7,372.2],[232.45,212.6,292.65,262.3],[160.95,266.05,261.6,311.4],[164.1,264.5,284.3,287.1],[178.35,222.6,237.65,361.4],[177.95,221.55,183.8,416.7],[214.9,285.55,267.95,231.6],[132,205.8,315.15,347.05],[116.05,301.15,192.7,390.1],[183.6,238.8,202.85,374.75],[200.05,262,245.85,292.1],[147.7,205.75,191.1,455.45],[140.85,236.1,204.3,418.75]],[[312.4,235.55,197.9,254.15],[361.15,183.25,229.2,226.4],[321.6,246.35,210.3,221.75],[320.45,206.15,261.35,212.05],[213.45,308,257.6,220.95],[300.4,191.9,275.8,231.9],[244.3,253.75,259.3,242.65],[205.35,246.9,272.15,275.6],[276.65,271.3,230.45,221.6],[222.85,229.9,217.9,329.35],[246.6,199.25,326.95,227.2],[292.4,250.85,200.05,256.7],[198.55,243.55,319.55,238.35],[282.4,265.25,258.2,194.15],[257.3,206.75,190,345.95],[270.15,270.6,222.6,236.65],[225.45,241.25,244.2,289.1],[226,237.15,209.25,327.6],[295.2,196.65,211.85,296.3],[269.95,230.6,246.6,252.85],[264.7,323.5,202.5,209.3],[201.55,248.9,265.25,284.3],[267.5,227.4,234.45,270.65],[204.4,249.25,194.15,352.2],[199.15,292.35,196.65,311.85],[192.95,265.95,208.6,332.5],[260.2,187.05,251.4,301.35],[181.05,313.3,278.75,226.9],[226.55,270.95,186.25,316.25],[234.6,259.25,330.4,175.75],[216.15,256.2,237.5,290.15],[205.8,267.45,223.15,303.6],[243.15,250.3,292.95,213.6],[251.3,186.2,245.1,317.4],[176.2,234,257.45,332.35],[132.55,218.35,312.9,336.2],[282.9,250.2,239.45,227.45],[247.85,229.8,225.65,296.7],[196,319.75,232.85,251.4],[212.8,223.3,302,261.9],[234,296.9,306.9,162.2],[183.95,217.35,238.5,360.2],[273.25,196.75,254.25,275.75],[234.65,208.85,295.6,260.9],[199.05,334.15,176.15,290.65],[175.5,311.7,204,308.8],[237.15,233.15,167.95,361.75],[232.6,288.3,189.35,289.75],[263.2,252.25,197.7,286.85],[180.45,313.95,224.65,280.95],[204.3,196.15,285.1,314.45],[230.45,338.2,212.1,219.25],[200.9,184.65,263.5,350.95],[237.8,277.95,233,251.25],[211.6,213.4,229.4,345.6],[275.05,197.25,225.9,301.8],[215.8,231.5,232.05,320.65],[205.45,283.95,194.65,315.95],[172.25,241.7,343.1,242.95],[193.65,245.25,171.55,389.55],[198.5,189,267.65,344.85],[203.8,254.25,203.85,338.1],[177.65,228.05,269.1,325.2],[192.9,234.65,292.95,279.5],[176.45,224.5,270.2,328.85],[228.8,196.2,251.05,323.95],[198.1,337.4,159.7,304.8],[218.7,292.9,241.15,247.25],[156.75,294.9,274.75,273.6],[259.35,239.55,184.35,316.75],[172.2,295.6,281.35,250.85],[179,238.35,203.05,379.6],[165.75,235.35,250.3,348.6],[174.25,250.7,288.8,286.25],[240.95,202.2,246.95,309.9],[163.05,190.45,280.1,366.4],[227.45,203.15,229.3,340.1],[202.05,229,218.5,350.45],[208.75,224.05,206.3,360.9],[166.4,240.95,240.4,352.25],[213.75,212.9,252.2,321.15],[173.75,252.2,233.65,340.4],[180.55,349.9,236.25,233.3],[252.35,132.75,341.55,273.35],[212.15,312.2,201.25,274.4],[199.05,234.9,268.05,298],[159.15,225.9,278.6,336.35],[157.55,201.05,300.95,340.45],[207.75,222.75,187,382.5],[176.95,175.65,301.95,345.45],[175.6,227.15,180.75,416.5],[212.95,280.6,205.45,301],[184.2,246.8,246.45,322.55],[180.4,249.55,229.9,340.15],[146.4,244.75,253.4,355.45],[127.35,244.3,215.5,412.85],[158.55,286.55,250.25,304.65],[103.25,208.05,179.35,509.35],[147.7,254.05,201.55,396.7],[170.95,248.35,216.35,364.35]],[[272.6,272.45,222.6,232.35],[290.3,311.65,208.15,189.9],[250,215.1,310,224.9],[262.5,253.8,230.65,253.05],[206.9,247.15,256.15,289.8],[253.9,239.1,239.35,267.65],[291.65,271.85,230.8,205.7],[262.2,320.4,223.95,193.45],[229,263.3,309.9,197.8],[307.6,198.75,290.85,202.8],[255.3,293,189.25,262.45],[184.85,163.85,353.45,297.85],[259.5,246.65,278.4,215.45],[223.9,246.7,254.65,274.75],[277.65,234.75,265.4,222.2],[235.95,252.75,282.05,229.25],[238.75,298.5,285.7,177.05],[189.9,280.8,311.95,217.35],[229.65,283.6,289.7,197.05],[205.1,251.85,282.4,260.65],[214.65,260.3,285.9,239.15],[291.85,265.55,204.2,238.4],[224.55,267.95,295.15,212.35],[259.55,212.5,259.85,268.1],[225.3,222.35,258.6,293.75],[251.5,233.5,242.55,272.45],[193.6,206.65,293.8,305.95],[298.7,207.1,206.15,288.05],[269.45,261.55,208.5,260.5],[232.9,278.25,259.05,229.8],[216.15,324.4,219.6,239.85],[255.5,209.6,222.1,312.8],[238.4,270.85,195.55,295.2],[244.25,271.1,271,213.65],[158.5,243.85,259.8,337.85],[261.9,293,204.8,240.3],[220.9,307.15,240.1,231.85],[136.4,284.7,323.3,255.6],[235.55,298.45,243.6,222.4],[202.3,299,189.55,309.15],[205.6,267.1,234.8,292.5],[237.45,281.3,193.8,287.45],[209.2,166.75,239.05,385],[197.7,271.4,336.45,194.45],[191,337.35,261.8,209.85],[197.4,264.2,287.35,251.05],[280.05,187.3,261.15,271.5],[188.75,216.25,246.15,348.85],[190.8,272.5,270.25,266.45],[212.15,255.3,200.3,332.25],[165.1,225.4,294.65,314.85],[194.05,205.95,263.35,336.65],[244.35,282.6,254.8,218.25],[179.95,218.4,313.3,288.35],[204.1,212.95,250.45,332.5],[244.15,156.9,221.5,377.45],[215.1,224.25,216.9,343.75],[155.75,225.8,309.55,308.9],[256.95,252.15,240.2,250.7],[218.85,224.5,291.7,264.95],[180.8,232.6,272.7,313.9],[216.85,253.15,276.5,253.5],[246.25,209.5,225,319.25],[194.25,274.85,204.6,326.3],[217.15,225.95,204.25,352.65],[167.15,257.6,229.25,346],[180.35,252.85,188.4,378.4],[216.95,187.85,256.5,338.7],[112.7,240.85,227.05,419.4],[219.55,177.3,210.6,392.55],[169,271.9,209.75,349.35],[178.75,206.55,207,407.7],[210.7,213.45,249.15,326.7],[186.8,211.5,249.25,352.45],[154.9,241.45,205.75,397.9],[143.25,294.6,216.35,345.8],[188.3,244.95,248.65,318.1],[130.75,245.9,375.6,247.75],[190.65,232,282.95,294.4],[99.55,239.85,297.55,363.05],[136.35,314.3,264,285.35],[153.45,231.25,203.4,411.9],[156.15,291.95,271.1,280.8],[204.9,292.2,214.35,288.55],[253.95,218.1,234.4,293.55],[170.3,267.5,257.4,304.8],[217.2,229.65,245.05,308.1],[182.15,221.05,241.5,355.3],[198.45,245.7,229.3,326.55],[118.6,283.6,238.85,358.95],[197.1,219.85,256.4,326.65],[136.45,273.4,181.2,408.95],[160.85,231.45,226.65,381.05],[138.2,230.1,154.45,477.25],[156.4,225.75,206.7,411.15],[199.15,276.9,273.85,250.1],[175,233.85,171.75,419.4],[123.3,275.15,291,310.55],[135.4,240.5,258,366.1],[136.7,263.5,251.75,348.05]],[[270.15,222.1,238.75,269],[319.5,276.05,243,161.45],[249.6,220.8,299.7,229.9],[278.7,365.85,202.65,152.8],[337,199.8,237.15,226.05],[236.4,199.55,279.2,284.85],[272.25,221.7,272.05,234],[296.4,245.05,230.1,228.45],[238.15,205.05,302.25,254.55],[228,265,277.65,229.35],[259.45,267.25,206.35,266.95],[309.1,291.15,178.5,221.25],[284.4,271.7,204.6,239.3],[264.55,246.85,239.95,248.65],[238.75,271.4,320.05,169.8],[235.25,255.25,280.1,229.4],[303.55,231.9,212.85,251.7],[228.65,162.85,318.55,289.95],[258.25,328.8,202.3,210.65],[258.85,214.15,270.35,256.65],[225.75,234.8,247.65,291.8],[237.75,314.45,167.15,280.65],[197.85,253.05,260.3,288.8],[225.3,235.95,231.05,307.7],[296.8,237.6,265.35,200.25],[220.7,224.55,239.45,315.3],[175.05,299.45,255.5,270],[191.7,250.4,217.1,340.8],[195.85,228.7,232.2,343.25],[255.3,234.6,239.7,270.4],[280.95,242.9,216.75,259.4],[218.45,295.8,259.45,226.3],[221.2,254.35,237.15,287.3],[218.95,266.35,210.2,304.5],[229.8,258.9,190.85,320.45],[206.85,260.7,238.45,294],[235.55,290.45,222.95,251.05],[209.5,222.65,259.15,308.7],[193.55,251.15,219.8,335.5],[271.45,219.65,240.3,268.6],[178.15,229.35,260.25,332.25],[179.7,251.85,244.05,324.4],[188,300.45,263.05,248.5],[185.75,275.35,206.9,332],[170.75,275.1,211.85,342.3],[243.25,188.8,234.6,333.35],[215.2,213.9,230.8,340.1],[203.4,174.5,267.65,354.45],[189,208.35,276.7,325.95],[176,214.05,222,387.95],[210.45,223.8,296.75,269],[132.35,266.3,240.05,361.3],[281.05,253.9,196.75,268.3],[154.2,283.8,270.85,291.15],[224.05,285.65,216.85,273.45],[216.25,272.2,242.4,269.15],[192.4,229.45,222.2,355.95],[147.15,223.05,248.25,381.55],[200,348.9,185.85,265.25],[186.35,273.8,199.45,340.4],[241.25,259.85,236.45,262.45],[218.75,272.4,229.9,278.95],[225.15,281.1,171,322.75],[220.35,301.3,233.75,244.6],[168.65,191.4,301.3,338.65],[198.65,240.15,257.55,303.65],[185.05,271.4,237.45,306.1],[174.5,250,210.7,364.8],[149.25,251.9,221.8,377.05],[175.35,167,265.2,392.45],[194.55,324.85,200.4,280.2],[113.3,256.85,260.7,369.15],[168.7,266.05,217.75,347.5],[183.75,273.65,193.55,349.05],[161.7,251.25,252.8,334.25],[176.25,223.25,240.25,360.25],[151.4,162.6,185,501],[167.9,272,221.7,338.4],[168,224.5,261.95,345.55],[174.35,267.15,179.35,379.15],[127.8,218.65,222.3,431.25],[135.6,252.1,178.65,433.65],[243.6,245.2,208.65,302.55],[190.65,167.6,245.25,396.5],[150.5,251.05,280.85,317.6],[200.1,271.45,215.5,312.95],[193.7,203.5,282.1,320.7],[128.7,219.55,184.95,466.8],[179.75,222.45,184.7,413.1],[132.45,230.85,290.2,346.5],[208.7,215.65,255.1,320.55],[156.95,257,184.9,401.15],[146.7,255.55,182.7,415.05],[195.35,183.75,239.4,381.5],[128,235.1,247.2,389.7],[127.25,240.25,250,382.5],[141.2,320.5,240.5,297.8],[184,247.4,243.5,325.1],[154.75,255.2,195.8,394.25],[135.35,218.35,176.85,469.45]],[[333.05,236.75,214.45,215.75],[237.45,211.6,294.1,256.85],[275.5,253.15,243.55,227.8],[341.65,239.85,175.7,242.8],[205.55,218.7,260.65,315.1],[283.55,205.8,328.35,182.3],[319,232.1,256.5,192.4],[247.95,305.65,207.35,239.05],[300.9,285.75,247.35,166],[198.9,248.4,275.8,276.9],[226.75,280.25,222.55,270.45],[244.25,258,266,231.75],[217.15,216.6,316.45,249.8],[264.85,281.4,245.3,208.45],[295.65,229.05,190.65,284.65],[265.25,247.7,245.6,241.45],[267.95,199.6,276.85,255.6],[277,193.5,319.55,209.95],[213.2,295.9,238.95,251.95],[196.55,272.8,287.1,243.55],[209.2,221.5,274.05,295.25],[247.9,286.35,221.05,244.7],[193.45,262.45,282.15,261.95],[230.9,213.05,287,269.05],[219.65,258.2,212.2,309.95],[223.6,277.6,196.8,302],[345.9,165.15,245.6,243.35],[162.5,231.5,321.55,284.45],[239.2,231.55,272.15,257.1],[244.9,229,180.7,345.4],[242.15,239.05,270.25,248.55],[242.55,238.95,276.2,242.3],[192,350.85,257.2,199.95],[162.4,344.85,243.75,249],[179.5,192.4,292.9,335.2],[241.65,255.75,167.75,334.85],[234.25,229.95,218.35,317.45],[217.35,254.75,257.9,270],[191.3,314.6,247.5,246.6],[251.7,348.75,175,224.55],[228.15,248.5,227.7,295.65],[211.75,264.45,204.05,319.75],[146.4,213.9,271.85,367.85],[219.05,182.1,252.65,346.2],[187.25,304,205.4,303.35],[182.35,275.75,265.55,276.35],[270.2,267.6,218.2,244],[189.1,254.05,218.7,338.15],[253.2,215.5,245.95,285.35],[204.8,343.7,227.9,223.6],[164.05,299.15,213.7,323.1],[180.1,319.6,199.45,300.85],[169.8,140.9,280.55,408.75],[178.2,281.35,198.25,342.2],[185,244.15,251.6,319.25],[162.85,234.25,281.3,321.6],[230.55,206.35,220.5,342.6],[155,216.95,227.8,400.25],[207.25,232.25,221.4,339.1],[163.55,274.4,210.8,351.25],[227,209.95,238.6,324.45],[279.1,209.85,274.7,236.35],[150.6,326.6,228.35,294.45],[185.25,274.4,260.75,279.6],[187.5,219.15,248.3,345.05],[184.05,253.5,189.45,373],[143.65,278.2,200.35,377.8],[220.85,195.15,234.35,349.65],[158.8,243.8,226.1,371.3],[167.9,297.1,212.25,322.75],[169.2,267.25,249.75,313.8],[219.65,138.3,231.2,410.85],[170.85,221,247.55,360.6],[147.15,284.1,159.9,408.85],[130.25,218.2,228,423.55],[139.05,231.45,285.2,344.3],[177.2,197.2,259.25,366.35],[140,210.75,209.3,439.95],[153.9,250.3,255.2,340.6],[179.65,319.4,168.15,332.8],[135.5,294,243.7,326.8],[155.75,249.95,220.85,373.45],[179.65,226.5,273.95,319.9],[148.6,231.4,221.25,398.75],[167.7,287.1,247.5,297.7],[143.3,242.2,302.55,311.95],[181.4,188.75,230.3,399.55],[144,205.45,238.35,412.2],[159.5,225.35,200.9,414.25],[139.55,175.8,258.85,425.8],[155.4,228.7,223.35,392.55],[114.2,379,181.15,325.65],[126.85,260.3,328.25,284.6],[118.8,294.85,208.3,378.05],[182.3,282.75,198.7,336.25],[113.5,244.7,225.5,416.3],[120.25,193.9,271.35,414.5],[109.4,207.25,268.15,415.2],[184.1,169.45,246.2,400.25],[148.1,190.25,270.3,391.35]],[[223.3,275,252.5,249.2],[238.4,237.9,349.75,173.95],[274.9,297.75,203.75,223.6],[268.15,238.7,284.45,208.7],[272.85,211.55,254.15,261.45],[186.25,200.35,245.7,367.7],[268.95,245.6,271.05,214.4],[310.1,233.65,213.1,243.15],[244.55,304.6,214.05,236.8],[229.2,265.85,256.7,248.25],[275.75,210.1,215.95,298.2],[287.4,259,220.05,233.55],[219.4,229.35,251.15,300.1],[227.8,288.1,218.5,265.6],[240.5,316.85,238.8,203.85],[253.1,219,284.9,243],[249.05,284.05,266.95,199.95],[214.65,270.15,251.7,263.5],[211.9,220.55,298.3,269.25],[282.05,196.55,237.5,283.9],[295.45,221.5,247.55,235.5],[263.4,258.15,222.5,255.95],[191.55,259.2,301.45,247.8],[198.6,210.25,253.2,337.95],[158.75,300.4,239.25,301.6],[288.7,275.65,209.3,226.35],[230.45,208.1,237.65,323.8],[210.4,250.8,310.65,228.15],[213.85,307.9,225.5,252.75],[227.1,265.55,215.75,291.6],[226.8,262.25,248.05,262.9],[181.25,220.5,236.15,362.1],[190.9,238.25,243,327.85],[236.45,167.15,279.95,316.45],[249.1,260.15,237.25,253.5],[232.05,250,225.75,292.2],[210.35,209.1,318.6,261.95],[193.65,240.2,240.35,325.8],[240.9,250,177.25,331.85],[203,257.8,314.2,225],[214.6,196.55,252.85,336],[213.6,261.3,245.2,279.9],[155.85,235.85,260.05,348.25],[207.75,218.65,244.25,329.35],[202.25,280.55,233,284.2],[166.1,193.75,326.3,313.85],[230.3,272.85,224.65,272.2],[165.05,294.95,270.75,269.25],[181.95,332.55,206.05,279.45],[223.25,229.25,225.3,322.2],[176.35,166.2,279.45,378],[188.7,204.75,288.65,317.9],[160.95,306.15,244.75,288.15],[167.75,275.15,176.55,380.55],[226.15,263.4,240.2,270.25],[188.95,264.25,281.9,264.9],[195.65,263.2,249.35,291.8],[144.8,241.85,225.9,387.45],[214,197.85,296.95,291.2],[144.85,245.55,242.35,367.25],[172.75,266.45,264,296.8],[171.15,218.45,204.35,406.05],[209.3,224.8,177.15,388.75],[185.25,224.65,232.05,358.05],[128.35,212.3,220.8,438.55],[163.9,254.15,226.7,355.25],[167.15,241.4,184.8,406.65],[143.6,237.05,167.75,451.6],[160.25,231.95,265.7,342.1],[163.8,246.35,215.2,374.65],[141.2,308.75,248,302.05],[108.45,228.45,195.9,467.2],[141.1,292.1,185.75,381.05],[179.25,238.15,252.9,329.7],[161.1,211.85,262.6,364.45],[198.3,173.7,267.1,360.9],[202.3,281.9,181.65,334.15],[129.8,175.1,282.15,412.95],[178.7,258.3,184.5,378.5],[204.55,205.95,254.45,335.05],[154.8,219.15,215.75,410.3],[136.55,169.95,239.6,453.9],[211.6,231.6,150.5,406.3],[161.55,254.4,243.95,340.1],[106.95,265.6,289.15,338.3],[162.65,237.5,185.2,414.65],[143.8,203.45,273.9,378.85],[150.35,196.8,242.5,410.35],[159.25,307.6,232.55,300.6],[129.1,223.75,179.35,467.8],[181.7,220.3,158.65,439.35],[190.75,209.55,272.45,327.25],[135.65,197.6,212.6,454.15],[100.4,246.25,202.7,450.65],[133.35,204.35,242.65,419.65],[171.7,199.35,239.45,389.5],[145.75,222.25,189.75,442.25],[116.35,281.85,155,446.8],[131.1,193.3,247.55,428.05],[115.85,260.7,227.1,396.35]],[[255.5,360.2,194.45,189.85],[317.2,233.1,293.9,155.8],[316.55,194.2,238.45,250.8],[269.55,232.15,249.55,248.75],[280.65,199,290.6,229.75],[239.65,296.55,256.05,207.75],[291.75,187.05,298.5,222.7],[325.8,210.15,230.75,233.3],[246.25,180.8,216.1,356.85],[264.1,219.95,218.7,297.25],[249.8,273.65,218.25,258.3],[247.75,320.4,195.35,236.5],[232,289.9,265.3,212.8],[184.05,291.8,257.2,266.95],[287.2,198.65,250.4,263.75],[214.85,262,228.45,294.7],[273.65,239.45,228,258.9],[170.5,295.7,221,312.8],[185.95,232.2,318.8,263.05],[257.6,169.45,280.75,292.2],[195.4,269.75,190.6,344.25],[221.5,314.3,215.95,248.25],[220.75,234.45,214.5,330.3],[211.35,285.9,219.9,282.85],[243.6,251.95,220.9,283.55],[239,210.5,288.45,262.05],[175.45,222.8,241.95,359.8],[189.75,264.3,220.6,325.35],[219.4,262.15,273.05,245.4],[228.05,203.7,286.55,281.7],[228.3,221.4,298.55,251.75],[257.05,276.95,230.35,235.65],[201.7,252.45,234.95,310.9],[234.45,301.6,234.75,229.2],[209.15,258.5,237.6,294.75],[265.65,267.6,239.6,227.15],[199.55,224.65,255.7,320.1],[171.25,286.85,243,298.9],[232.35,176,278.45,313.2],[203.55,224.4,288.9,283.15],[275.6,276.95,182.65,264.8],[239.05,197.65,220.9,342.4],[215.15,201.7,262.25,320.9],[156.45,181.6,251.25,410.7],[167.15,195.95,246.5,390.4],[262.45,181.95,313.9,241.7],[224.45,313.1,182.2,280.25],[205.75,259.05,194.25,340.95],[212.25,218.45,211.2,358.1],[182.55,258.4,269.95,289.1],[172.7,228.45,275.05,323.8],[231.85,282.1,257.15,228.9],[145,300.1,211.3,343.6],[166.35,333.3,196.5,303.85],[126.6,298.4,262.8,312.2],[152.55,291.35,229.25,326.85],[183.7,245.2,238.05,333.05],[224.6,225.05,256.5,293.85],[140.1,262.4,239.05,358.45],[118,263.55,213.45,405],[179.4,189.7,274.5,356.4],[167.05,324.9,210.45,297.6],[118.25,214.55,249.5,417.7],[126.6,253.05,227.65,392.7],[120.7,224.5,176.75,478.05],[239.75,210.1,266.05,284.1],[147.65,283.05,207.15,362.15],[194.2,257.55,273.55,274.7],[108.65,275.25,242.4,373.7],[168.75,188.1,259.05,384.1],[160,275.3,224.05,340.65],[152.9,266.7,206.05,374.35],[208.35,275.35,234.85,281.45],[136.35,267.25,213.2,383.2],[153,255.3,222.75,368.95],[138.7,288.3,201.3,371.7],[121.4,294,203.3,381.3],[141.2,278.85,287.15,292.8],[152.95,365.35,218.35,263.35],[136.45,271.8,234.4,357.35],[144.6,241.15,247.3,366.95],[174.25,276.35,295.5,253.9],[192.35,303.85,192.55,311.25],[147,237.5,263.75,351.75],[123.45,255.8,217,403.75],[123.55,256.85,268.95,350.65],[129.8,233.6,306.35,330.25],[187.35,249.2,251.65,311.8],[160.85,236.45,181.65,421.05],[134.2,214.4,229.45,421.95],[108.25,139.05,313.45,439.25],[159.95,197.8,194.9,447.35],[198.4,231.15,225.85,344.6],[147.7,203.45,233.35,415.5],[120,183.35,206.5,490.15],[137.8,247.35,162.45,452.4],[127.95,216.2,239.7,416.15],[121.85,155.85,246.25,476.05],[106.7,260.6,254,378.7],[122.85,165.65,264.9,446.6]],[[230.7,272.55,273.8,222.95],[229.1,279,294.6,197.3],[233.2,330.45,254.4,181.95],[235.9,215.35,241.7,307.05],[275.95,229.5,262.55,232],[303.5,273.35,269.1,154.05],[308.65,275,229.7,186.65],[243.8,235.3,304.8,216.1],[284.1,211.4,289.4,215.1],[234.05,250.05,249.45,266.45],[282.9,250.15,256.65,210.3],[225.75,306.5,187.4,280.35],[250.25,245.6,276.7,227.45],[250.35,208.05,246.85,294.75],[222.65,226.15,270,281.2],[213.8,226.4,285.75,274.05],[245.45,310.1,196.65,247.8],[244.25,220.7,227.35,307.7],[228.85,285.6,271.5,214.05],[245.75,182.15,246.1,326],[331.5,201,222.4,245.1],[235.1,218.9,255.9,290.1],[286.65,203.05,263.45,246.85],[223,262.8,270.15,244.05],[260.45,285.15,236.05,218.35],[154.55,279.85,199.85,365.75],[254.8,278.7,247,219.5],[185.4,381.25,212.35,221],[205.7,239.55,304.9,249.85],[238.8,214.95,274.15,272.1],[247.55,209.35,226.9,316.2],[203.3,276.2,234.75,285.75],[173.75,255.6,300.25,270.4],[187.05,252.2,265.45,295.3],[197.9,258.5,281.35,262.25],[182.05,233.3,309.15,275.5],[215.45,172.9,325.7,285.95],[215,291.75,180.45,312.8],[296,242.6,215.7,245.7],[186.75,276.55,212.4,324.3],[263.85,293.75,203.9,238.5],[245.7,240.25,222,292.05],[196.5,278.5,246.3,278.7],[153.8,250.9,268.8,326.5],[155.8,228.55,218.1,397.55],[206.8,250,175.45,367.75],[166.8,229.05,252.65,351.5],[253.4,203,256.8,286.8],[158.9,187.5,318.2,335.4],[207.75,249.15,215.2,327.9],[225.3,255.25,218.3,301.15],[194.05,240.3,213.1,352.55],[162,206.85,214.7,416.45],[156.5,265.6,233.4,344.5],[175.4,270.5,200.4,353.7],[203.55,162.55,279.35,354.55],[121.1,253.1,246.9,378.9],[156.1,322.65,175.25,346],[132.2,256.5,290,321.3],[193.4,169.9,241.7,395],[183.35,161.05,233.9,421.7],[108.6,273.75,242.8,374.85],[191.4,222.3,288.4,297.9],[162.9,246.9,242.65,347.55],[193.55,234.4,231.35,340.7],[150.85,276.75,227.05,345.35],[119.3,217.8,234.65,428.25],[143.55,266.7,217.65,372.1],[194.7,266.75,268,270.55],[155,282.1,279,283.9],[169.15,191.5,206.45,432.9],[131.1,214.2,280.4,374.3],[143.25,254.95,238.45,363.35],[152.95,224.8,260.7,361.55],[147.9,224.35,165.6,462.15],[155.7,212.85,269.85,361.6],[160.85,229.5,220.15,389.5],[226.15,187.9,211,374.95],[126.7,270.8,222.3,380.2],[123.55,216.4,276.85,383.2],[148.6,201.9,215.6,433.9],[146.45,223.6,238.45,391.5],[140.7,213.5,223.05,422.75],[173.75,261.15,189.8,375.3],[105.6,178.25,243.45,472.7],[152.55,239,180.3,428.15],[148.85,234.1,208.25,408.8],[144.1,223.65,199.35,432.9],[119.35,280.65,235.8,364.2],[129.65,199.85,258.8,411.7],[146.1,208.15,245.5,400.25],[112.05,182,189.7,516.25],[119.4,253.9,271.75,354.95],[108.9,167.15,205.45,518.5],[149.5,193.25,218.15,439.1],[104.95,214.15,255.05,425.85],[102.55,306.5,140.9,450.05],[116.5,228.25,279.55,375.7],[129.65,204.65,189.85,475.85],[91.45,206.95,209.9,491.7]],[[286.5,207.85,265.65,240],[215.45,302.95,263.2,218.4],[329.9,228.35,257,184.75],[226.55,342.25,247.8,183.4],[348.4,182.8,290.25,178.55],[403.05,217.3,197.3,182.35],[325,224.05,175.75,275.2],[277.35,242.35,247.35,232.95],[219.55,286.85,305.6,188],[303.7,221.15,280.5,194.65],[218.65,278.6,222.65,280.1],[335.75,215.7,170.1,278.45],[275.15,293.95,183.65,247.25],[216.6,205.25,274.1,304.05],[206,294.25,256.6,243.15],[231.2,260.15,252.3,256.35],[183.25,258.6,253.75,304.4],[247.3,205.7,229.05,317.95],[158.05,251.8,317.25,272.9],[212.35,252.35,269.3,266],[192.8,276.75,198.3,332.15],[247,231.65,265.3,256.05],[202.7,196.25,282.3,318.75],[214.2,245.1,210.9,329.8],[229.2,277.1,249.25,244.45],[300.85,139.4,248.65,311.1],[195.1,306.3,242.95,255.65],[179.4,315.35,249.55,255.7],[257.85,216.3,278.3,247.55],[162.6,338.7,282.95,215.75],[253.2,247,176.6,323.2],[333.05,179.15,226.95,260.85],[234.75,222.05,272.1,271.1],[212.6,193.2,231.5,362.7],[210.05,232.15,216.15,341.65],[198.05,229.15,277.15,295.65],[194.65,215.4,186.35,403.6],[210.05,244.55,231.05,314.35],[207.15,234.4,206.15,352.3],[189.45,299.2,269.5,241.85],[215.3,267,243.15,274.55],[209.8,242.4,189.95,357.85],[163.3,207.35,227.25,402.1],[177.75,345.6,241,235.65],[160,246.55,255.6,337.85],[159.15,247,250.85,343],[168.1,280.75,241.2,309.95],[168.75,300.35,261.85,269.05],[189.9,247.25,245.6,317.25],[189.15,220.4,285.75,304.7],[177.8,227.8,272.3,322.1],[225.5,263.2,204.5,306.8],[198.25,223.9,282.35,295.5],[206.65,321.15,201.85,270.35],[197.9,215.95,287.75,298.4],[173.25,245.4,235.1,346.25],[162.45,278,251.55,308],[164.75,257.05,212.3,365.9],[153.35,217.2,294.2,335.25],[111.5,199.3,323.3,365.9],[281.7,198.5,168.95,350.85],[175.05,178.95,319.15,326.85],[215.95,187.3,250.75,346],[143.65,277.45,227.7,351.2],[141,180.15,206.85,472],[104.05,202.8,367.15,326],[183.35,217.35,224.4,374.9],[132.7,238.2,248.35,380.75],[155.15,155.75,239.1,450],[136.3,215.1,195.35,453.25],[161.05,186.55,288.95,363.45],[190.2,216.45,243.9,349.45],[124.4,255.15,230.45,390],[129.7,155.5,221.35,493.45],[136.45,244.2,264.2,355.15],[126.2,184.5,245.55,443.75],[136.9,171.8,258.55,432.75],[196.6,221.6,224.35,357.45],[123.3,286.2,215.7,374.8],[109.55,162.35,273.1,455],[109.35,229.6,249.5,411.55],[124.5,203.9,196.65,474.95],[113.4,252.95,205.2,428.45],[101.05,244.85,197.75,456.35],[139.8,173.4,213.55,473.25],[116.4,233.55,254.45,395.6],[111.4,251.05,188.8,448.75],[168.7,195.95,230.95,404.4],[144.75,198.25,199.3,457.7],[125.3,210.05,235.55,429.1],[152.35,206.75,224.55,416.35],[161.35,209.6,236.8,392.25],[124.25,193.45,293.15,389.15],[133.15,280.7,176.35,409.8],[101.3,232.75,259.95,406],[149.25,252.6,209.65,388.5],[96.95,198.2,166.3,538.55],[111.8,211.25,246.5,430.45],[87.6,205.35,258.55,448.5],[134.2,231.15,190.7,443.95]],[[271.1,246,172.4,310.5],[266.75,228.35,218.75,286.15],[276.2,222.95,293.4,207.45],[211.15,261.6,255.55,271.7],[251.35,209.35,255.55,283.75],[261.9,211.7,245.1,281.3],[260.15,198.65,236.8,304.4],[335.55,235.1,212.75,216.6],[286.25,226.35,214.9,272.5],[244.85,229.85,230.85,294.45],[242.05,347.3,249.6,161.05],[190.55,304,257.15,248.3],[335.95,229.95,160,274.1],[211.45,273.1,283.3,232.15],[223.75,258.05,258.55,259.65],[204.5,231.45,227.3,336.75],[292.55,198.45,227.25,281.75],[213.9,298.7,241.5,245.9],[233.45,187.3,292.85,286.4],[276.5,228,234.7,260.8],[215.45,161.2,266.8,356.55],[223.3,247.15,246.5,283.05],[288.65,241.9,226.15,243.3],[144.1,303.9,225.15,326.85],[250.15,214.75,280.45,254.65],[182.35,199.65,250.45,367.55],[175.1,232.95,294.95,297],[217.75,234.5,196.7,351.05],[210.35,231.75,313.45,244.45],[161.2,264.45,173.15,401.2],[210.75,205.3,206.85,377.1],[230.4,187.45,285.65,296.5],[168.6,315.8,278.9,236.7],[211.1,263.35,225.55,300],[179.9,215,326.85,278.25],[211.2,188.85,224.2,375.75],[247.15,236.95,262.65,253.25],[147.55,265.4,282.1,304.95],[199.8,200.3,215.45,384.45],[175.35,266.35,243.85,314.45],[237.15,212.4,209.1,341.35],[148.55,236.85,276.95,337.65],[199.9,273.55,228.75,297.8],[174.5,281.55,280.5,263.45],[203.95,228.55,238.2,329.3],[209.2,238.1,251.4,301.3],[270.1,298.85,205.4,225.65],[190.45,242.45,222.25,344.85],[150.15,263.95,263.45,322.45],[173.45,219.55,250.85,356.15],[168.2,218.35,264.3,349.15],[157.4,251.9,253.85,336.85],[139.15,381,268.65,211.2],[187.9,190.7,285.05,336.35],[164.2,263.9,215.65,356.25],[209.55,220.55,227.65,342.25],[146.95,271.05,269.05,312.95],[212.45,188.95,243.85,354.75],[168.05,256.2,258.4,317.35],[150.1,282.5,151.55,415.85],[104.9,234.4,236.1,424.6],[175.95,242.85,206.5,374.7],[142.5,238.95,211.35,407.2],[128,244.7,261,366.3],[144.65,286.05,206.75,362.55],[173.85,193.25,212.95,419.95],[169.8,200.95,254.4,374.85],[155.35,227.05,306.9,310.7],[152.15,158.1,172.45,517.3],[93.35,274,260.5,372.15],[169.4,244.95,248.3,337.35],[144.55,173.1,221.6,460.75],[198.45,193.5,267.3,340.75],[156.55,262.8,191.2,389.45],[162.1,271.5,192.5,373.9],[160.05,277.55,261.5,300.9],[116.7,227.7,231.3,424.3],[138,207.65,226.5,427.85],[132.45,199.85,225.7,442],[136.05,211.6,187.9,464.45],[114.8,176.85,283.9,424.45],[107.55,173.25,238.55,480.65],[112.9,139.55,240.55,507],[116.25,234.6,188.05,461.1],[135,246.25,178.45,440.3],[139.3,185.7,248.75,426.25],[110.55,247.6,188.25,453.6],[139.45,218.25,239.8,402.5],[117.4,222.3,185.45,474.85],[130.5,176.9,216.3,476.3],[85.2,189,197.65,528.15],[115.1,216.5,205.65,462.75],[104.1,240,176.2,479.7],[143.3,165,254.45,437.25],[109.65,173.3,206.55,510.5],[121.3,232.85,205.5,440.35],[83.3,267.65,188.7,460.35],[103.05,230.7,218.75,447.5],[141.6,207.15,189.4,461.85],[104.5,235.6,173.4,486.5]],[[217.25,260.4,276.6,245.75],[250.5,318,248.35,183.15],[301.55,269.2,148.2,281.05],[270.5,315.15,199.45,214.9],[252.75,235.75,269.25,242.25],[230.05,266.25,255,248.7],[244.15,260.65,244.7,250.5],[236,252.2,224.3,287.5],[275.65,198.2,185.05,341.1],[275.9,171.65,274.2,278.25],[290.7,191.25,210.15,307.9],[207.7,307.9,195.4,289],[225.95,230.85,274.3,268.9],[250.6,278,205.75,265.65],[173.45,249.5,286.15,290.9],[272.65,214.45,211.3,301.6],[259.4,206.75,291.35,242.5],[221.25,253.9,251.65,273.2],[311.6,251.25,242.05,195.1],[231.25,218.95,317.6,232.2],[278.35,201.75,226.15,293.75],[221.45,289.7,229.7,259.15],[277.2,260.6,194.1,268.1],[216.2,282.85,191.65,309.3],[219.45,183.5,364.35,232.7],[173.15,344,227.9,254.95],[249.65,241.55,195.05,313.75],[218.5,226.35,264.85,290.3],[291.3,208.1,236.4,264.2],[202.7,141.35,242.3,413.65],[183.7,222.9,271.1,322.3],[233.05,195.15,280.35,291.45],[241.4,201.9,184.95,371.75],[249.35,202.65,271.95,276.05],[199.1,271.85,224.65,304.4],[303.5,250.95,174.55,271],[270.6,156.5,268.1,304.8],[212.8,213.45,237.55,336.2],[202.2,211.1,271.1,315.6],[169.05,224.25,298.2,308.5],[159.6,267.95,229.45,343],[226.7,259.15,230.85,283.3],[135.6,286.05,192.5,385.85],[218.95,220.15,183.45,377.45],[186.7,239.35,241,332.95],[125.05,282.35,178.05,414.55],[160.4,209.3,361.45,268.85],[154.3,236.95,294.05,314.7],[151.85,273.3,202.45,372.4],[219.65,250,241,289.35],[190.45,263.7,212.85,333],[164.65,204.2,260.35,370.8],[205.6,213.65,259.15,321.6],[149.85,213.85,176.9,459.4],[206.35,248.2,255.2,290.25],[138.1,272.15,191.75,398],[141.1,285.25,247.7,325.95],[144.95,233.15,251.7,370.2],[150,258.6,224.4,367],[122.4,214,209.55,454.05],[149.9,251.35,237.55,361.2],[133.6,295.15,277.2,294.05],[143.05,326.3,214.4,316.25],[179.6,218.9,232.2,369.3],[184.4,260.35,276.7,278.55],[172.35,213.25,192.3,422.1],[137.9,223.9,226.4,411.8],[146.1,235.85,233.05,385],[167.15,275.9,246.95,310],[133,149.75,212.75,504.5],[131.3,229.2,222.1,417.4],[137.6,188.65,215.15,458.6],[186.85,235.85,170.3,407],[114.25,222.85,323.35,339.55],[138.2,242.6,205.35,413.85],[155.75,168.85,191.2,484.2],[107.35,203.05,196.2,493.4],[126.05,192.75,217.4,463.8],[116.8,265.8,171.6,445.8],[146.6,194.05,253.85,405.5],[104.45,234.7,298.7,362.15],[173.55,197.1,215.45,413.9],[148.75,271.7,210.85,368.7],[112.6,186.5,289.65,411.25],[70.7,188.65,322.25,418.4],[103.85,184.55,182.8,528.8],[166.25,198.65,204.6,430.5],[106,258.4,156.65,478.95],[87.15,316.55,178.45,417.85],[94.4,244.9,273.8,386.9],[109.25,218.4,181.65,490.7],[123.9,178.7,238.8,458.6],[80.55,185.6,167.95,565.9],[88.55,219.25,223.8,468.4],[114.85,213.3,198.25,473.6],[103.55,221.5,241.2,433.75],[69.8,169.9,155.75,604.55],[94.75,218.5,265.2,421.55],[102.25,213.15,147.15,537.45],[92.4,260.75,208.3,438.55]],[[237.65,303.95,265.9,192.5],[328.15,238.95,223.4,209.5],[248.55,244.65,264.75,242.05],[206.15,253.45,293.1,247.3],[225.7,288.3,238.3,247.7],[313.15,163.8,281.5,241.55],[254.45,188.9,234.7,321.95],[306.7,299.05,224.9,169.35],[272.7,223,252.95,251.35],[265.4,251,289.45,194.15],[235.25,291.95,181.95,290.85],[215.75,228.05,299.4,256.8],[330.95,181.1,270.95,217],[200.5,231.6,283.75,284.15],[304.1,244.15,217.2,234.55],[224.4,243.15,245.5,286.95],[243.85,206.15,303.55,246.45],[152.55,317.05,262.5,267.9],[206.05,233.65,252.7,307.6],[234.15,197.35,224,344.5],[194.5,235.6,263.15,306.75],[242.7,243.9,247.05,266.35],[241.2,287.35,241.25,230.2],[215.3,300.25,242.85,241.6],[237.7,287.75,255.9,218.65],[220.6,305.4,227.6,246.4],[224,211.65,250.4,313.95],[187.85,279.15,252.6,280.4],[220.75,289.05,222.15,268.05],[200.65,203.85,291.95,303.55],[218.35,246.35,228.65,306.65],[262.15,227.5,245.35,265],[230.65,227,195.2,347.15],[143.95,263.6,249.15,343.3],[178.35,310.2,266.1,245.35],[208.15,280.3,280.45,231.1],[186.8,294.8,251.4,267],[178.25,235.75,250.6,335.4],[204.6,230.65,241.6,323.15],[149.85,283.05,282.1,285],[183.1,228.1,244.85,343.95],[170.95,267.4,213.5,348.15],[167.25,291.05,184.35,357.35],[154.5,206.7,232.35,406.45],[181.55,211.65,244.9,361.9],[145.1,281.35,273.15,300.4],[173.1,146.05,322.75,358.1],[161.65,269,317.15,252.2],[226.65,244.15,249.3,279.9],[160.65,254.35,214.85,370.15],[161,167.25,289.15,382.6],[172.5,209.85,168.9,448.75],[121.45,258.95,183.5,436.1],[147.1,220.8,309.75,322.35],[162.7,243.1,280.3,313.9],[174.1,334.55,215.4,275.95],[138.75,267.1,253,341.15],[149.55,225.15,229.5,395.8],[99.15,238.6,209.95,452.3],[172.4,329.15,214.7,283.75],[144.7,183.5,200.1,471.7],[132.6,249.45,229.85,388.1],[125,223.05,156.95,495],[124.55,207.95,275.7,391.8],[149.95,249.85,249.75,350.45],[137.1,261.55,257.5,343.85],[147.45,175.4,259.85,417.3],[158.05,314.15,213.9,313.9],[118.6,226.7,180.7,474],[164.35,202.25,250.9,382.5],[149.7,228.05,244.1,378.15],[186.6,299.2,187.05,327.15],[111.8,264.3,237.8,386.1],[144.65,281.85,198.95,374.55],[155.2,216.5,284.3,344],[97.85,210.2,178,513.95],[108.2,184.05,178.25,529.5],[120.2,161.55,213.5,504.75],[139.25,257,169.9,433.85],[158,206.5,223.9,411.6],[111.7,160.95,236.6,490.75],[152.4,221.9,225.05,400.65],[88.85,222.35,247,441.8],[104.85,184.3,215.7,495.15],[110.6,245.1,211.1,433.2],[106.8,189.15,244.4,459.65],[97.15,174.9,202.45,525.5],[98.25,158.85,294.35,448.55],[141.7,260.65,146.25,451.4],[80.25,247.85,265.85,406.05],[85.7,192.35,213.75,508.2],[110.6,176,235,478.4],[95,216.6,171.45,516.95],[89.35,178.75,245.1,486.8],[81.5,143.5,271.2,503.8],[129.65,172.15,190.5,507.7],[113.7,173.8,216.05,496.45],[100.6,176.5,291.5,431.4],[87,168.9,197.1,547],[50.95,161.6,159.8,627.65]],[[283.9,153.25,332.35,230.5],[292.1,246.25,251.9,209.75],[263.75,293.8,243.45,199],[240.4,264.45,297.9,197.25],[281.15,196.65,245.4,276.8],[283.1,225.2,243.5,248.2],[250.2,233.9,206.85,309.05],[263.45,249.4,235.75,251.4],[348.15,208.95,191.6,251.3],[223.75,319.25,186.25,270.75],[196.95,229.9,315.25,257.9],[262.7,255.65,221.7,259.95],[218.15,324.6,215.45,241.8],[254.8,258.45,221.8,264.95],[228.65,258.75,281.9,230.7],[300.65,239.15,246.4,213.8],[187,254.1,299.1,259.8],[239.45,244.15,227.9,288.5],[267.65,199.75,280.95,251.65],[332.8,266.9,188.95,211.35],[212.55,248.85,254.95,283.65],[211.5,188.85,273.6,326.05],[200.1,242.7,254.2,303],[199.65,351.25,212.8,236.3],[197.35,252.25,219.2,331.2],[211.7,272.7,259.75,255.85],[198.9,328.9,265.05,207.15],[223.25,296.5,206.7,273.55],[138.7,282.25,217.65,361.4],[276.95,305.65,181.1,236.3],[225.1,234.6,219.85,320.45],[262.65,225.85,211.35,300.15],[265.65,247.35,247.1,239.9],[205.5,239.4,223.9,331.2],[235.05,195.4,271.6,297.95],[190.05,217.45,321.85,270.65],[213.8,242.45,181.1,362.65],[215.95,245.05,239.55,299.45],[232.95,193.75,206.8,366.5],[189.1,209.55,263.5,337.85],[186.95,314.45,232.75,265.85],[204.1,211.7,259.5,324.7],[153.05,220.25,248.55,378.15],[164.3,231.35,226.35,378],[124.35,241.5,250.75,383.4],[128.75,266.5,245.2,359.55],[130.1,293.1,222.5,354.3],[144.05,338.8,229.75,287.4],[182.25,201.25,172.1,444.4],[172.2,207.3,275.85,344.65],[157.25,265.85,246.95,329.95],[183.15,251.15,232.05,333.65],[137.15,187.8,259.2,415.85],[189.75,188.9,220.45,400.9],[126.35,260.05,219.5,394.1],[149.4,278.1,199.15,373.35],[172.9,238.85,191.75,396.5],[163.8,281.85,182.85,371.5],[159.3,280.25,252.1,308.35],[158.05,248,294.25,299.7],[174.2,261,255.95,308.85],[160.85,267.6,201.75,369.8],[159.15,180.55,231.4,428.9],[159.65,237.5,173.1,429.75],[144.65,247,203.8,404.55],[136,217.05,287.4,359.55],[113.85,288.4,180.25,417.5],[118.4,274.4,179.65,427.55],[111.35,287.5,255.65,345.5],[134.75,246.35,265.1,353.8],[129.65,248.45,184.05,437.85],[138.35,224.75,246.6,390.3],[141.85,188,189.45,480.7],[140.75,196.3,214.4,448.55],[159.9,235.9,193.6,410.6],[143.7,231.35,177.55,447.4],[106.15,165.2,213.6,515.05],[80.65,250.35,231.75,437.25],[75.95,222.45,322.1,379.5],[139.45,173.3,325.1,362.15],[147.6,250.9,241.85,359.65],[98.1,249.65,173.4,478.85],[141.85,209.15,235.8,413.2],[110.45,165.55,194.95,529.05],[108.85,178.95,160.7,551.5],[105.75,243.15,177.75,473.35],[112.05,209.35,171.1,507.5],[115.1,170,187.05,527.85],[109.45,199.6,228.95,462],[97.3,185.6,272.4,444.7],[77.15,197.1,183.5,542.25],[99,172,212.35,516.65],[123.6,315.6,206.1,354.7],[92.8,166.45,147.55,593.2],[77.7,222,198.25,502.05],[124.65,212.35,199.7,463.3],[128.45,235.55,183.75,452.25],[93.9,211.75,221.8,472.55],[80.45,218.3,180.05,521.2],[134.25,182.3,232.65,450.8]],[[286.05,287.4,257.05,169.5],[296.1,253.8,227.3,222.8],[284.7,203.8,281.9,229.6],[271.85,334,230.5,163.65],[368.65,247.75,167.15,216.45],[284.8,259.75,214.7,240.75],[221.7,278.65,214.5,285.15],[271,210.95,312.1,205.95],[254.6,246.4,241.05,257.95],[241.95,212.45,252.45,293.15],[259.8,186.35,302.65,251.2],[197.6,286.6,254,261.8],[229.1,280.4,256.25,234.25],[247.6,205.1,296.35,250.95],[200.15,288.7,229.3,281.85],[209.65,216.4,323.4,250.55],[272.65,163.15,290.6,273.6],[186.85,258.85,299.1,255.2],[242.9,204.9,323.2,229],[200.95,266.4,287.95,244.7],[185.15,263.65,305.8,245.4],[198.6,228.95,276.25,296.2],[221.6,281.2,221.65,275.55],[202.15,298.85,208.65,290.35],[227.7,275.85,174.2,322.25],[205.6,244.65,245.75,304],[201.75,207.05,233.15,358.05],[238.6,243.4,250.4,267.6],[144.3,200.7,290.4,364.6],[213.3,310.85,167.45,308.4],[226.4,230.55,317,226.05],[203.5,263.85,249.55,283.1],[163.6,222.3,291.4,322.7],[173.45,305.85,183.35,337.35],[225.6,182.15,256.9,335.35],[175.45,212.95,253.2,358.4],[203.7,249.1,202.05,345.15],[133.7,271.2,227.05,368.05],[160.65,259.5,233.1,346.75],[191.9,213.1,284.1,310.9],[203.75,184.3,272.35,339.6],[158.5,274.7,214.6,352.2],[143.35,295.95,239.1,321.6],[137.8,289.75,229.05,343.4],[135.2,235.25,280.25,349.3],[152.4,272.7,153,421.9],[157.2,317.2,195.1,330.5],[145,249.15,210.5,395.35],[158.1,296.9,206.2,338.8],[184.35,241.3,189,385.35],[126.75,231,259.25,383],[161.05,216.9,229.65,392.4],[132,271.65,209.3,387.05],[231.35,214.55,199.45,354.65],[176,195.55,259.85,368.6],[150.7,217.45,205.7,426.15],[170,133.95,258.7,437.35],[136.75,194.7,293.75,374.8],[118.65,250.2,172.2,458.95],[161.95,154.1,231.45,452.5],[151.85,240.75,258.75,348.65],[125.35,292.95,219.1,362.6],[159,219.5,222.05,399.45],[138.1,246.1,158.75,457.05],[147,215.35,244.05,393.6],[134.7,203.85,262.45,399],[115.55,197.95,231.2,455.3],[95.6,199.2,264.8,440.4],[146.55,157.85,288.5,407.1],[81.65,177.45,255.35,485.55],[82.65,242.75,273.75,400.85],[119.65,263.25,164.3,452.8],[111.15,228.9,217.7,442.25],[143.75,228.5,242.4,385.35],[106.1,252.8,203.85,437.25],[127.3,157.35,238.6,476.75],[127.15,166.2,189.2,517.45],[143.7,200.15,148.35,507.8],[102.45,187,208.8,501.75],[88.75,214.9,270.35,426],[86.7,189.35,189.85,534.1],[114.25,160.45,194.95,530.35],[82.7,278.45,158.7,480.15],[94.1,224.55,214.55,466.8],[108.05,239.4,168.65,483.9],[79.05,226.25,230.15,464.55],[87.6,164.5,209.1,538.8],[123.9,182.15,213.7,480.25],[115.35,202.35,210.75,471.55],[106.25,178.4,220.5,494.85],[117.85,175.75,161.1,545.3],[83.95,178.5,222,515.55],[70.9,205.1,191.3,532.7],[100.15,258.55,194.3,447],[65.1,179.6,240.3,515],[102.7,226.9,229.95,440.45],[63.2,220.3,189.95,526.55],[97.6,185.45,158.75,558.2],[83.05,265.65,140.3,511],[118.95,183.1,147.45,550.5]],[[323.7,244,222.55,209.75],[200.1,192.4,321.55,285.95],[283.5,233.35,211.15,272],[361.45,207.45,177.9,253.2],[328.9,223.5,255.55,192.05],[266.7,261.5,265.15,206.65],[308.8,195.95,297.15,198.1],[315.4,202.8,246.5,235.3],[322.9,226.4,238.7,212],[273.05,287.95,248.4,190.6],[197.8,197.85,335,269.35],[256.35,243.75,215.35,284.55],[288.2,267.85,279.5,164.45],[277,196.8,242.3,283.9],[272.15,192.95,288.95,245.95],[212,266.5,276.55,244.95],[337.8,204.25,185.8,272.15],[246.9,291.5,253.45,208.15],[311.55,262.3,198.5,227.65],[254.85,225.3,253.65,266.2],[277.55,221.3,254.1,247.05],[201.05,278.6,263.15,257.2],[159.45,225.25,328.85,286.45],[284.75,174,202.2,339.05],[229,227.8,255.5,287.7],[261.35,216.15,262.7,259.8],[191.05,294.8,248.65,265.5],[178.65,295,195.45,330.9],[273.95,288.1,176.85,261.1],[137.7,243.25,212.15,406.9],[179.15,219.55,269.3,332],[201.9,211.3,208.55,378.25],[186.35,190.45,284.5,338.7],[177.3,266.7,282.3,273.7],[189.75,254.15,236.9,319.2],[225.9,206,262.35,305.75],[198.7,332.95,149.3,319.05],[173.65,256.25,269.2,300.9],[180.35,235.8,204.45,379.4],[169.1,257.5,229.3,344.1],[194.55,244.95,244.4,316.1],[136.15,265.05,203.85,394.95],[183.4,282.8,190,343.8],[185.9,231.05,318.6,264.45],[207.05,163.45,222.45,407.05],[197.55,214.1,249.2,339.15],[171.5,230.55,250.4,347.55],[187.1,238.35,190,384.55],[152.75,226.2,272.75,348.3],[119,216.85,280.6,383.55],[142.35,161.9,238.55,457.2],[130.05,237.55,272.1,360.3],[141.05,164.3,269.05,425.6],[164.75,273.2,210.7,351.35],[110,232.85,210.9,446.25],[130.5,264.25,246.65,358.6],[135.15,326.5,189.2,349.15],[136.2,175.65,298.35,389.8],[199,189.1,175.1,436.8],[190.55,190.1,205.7,413.65],[146.6,204.75,291,357.65],[171.05,191.75,181.5,455.7],[93.6,275.8,167.2,463.4],[177.85,220.6,186.6,414.95],[109.4,260.85,206.05,423.7],[132.7,213,241.75,412.55],[123.6,193.5,174.25,508.65],[104.75,274.15,189.1,432],[149.85,159.3,190.2,500.65],[177.3,170.55,186.2,465.95],[167.15,247.45,126.9,458.5],[121.75,213.25,191.4,473.6],[140.65,185.25,233.4,440.7],[106.6,212.2,171,510.2],[98.75,175,223.6,502.65],[152.7,178.1,190,479.2],[83.2,170,176.2,570.6],[104.15,168.65,183.85,543.35],[125.4,152.05,156,566.55],[68.3,163,261.25,507.45],[126,220.6,181.25,472.15],[137.1,130.8,225.4,506.7],[126.95,166.65,208.4,498],[105.6,134.1,241.7,518.6],[109.3,207.7,192.95,490.05],[80.1,141.3,244.25,534.35],[89.4,177.4,178.15,555.05],[71.75,165.35,156.35,606.55],[81.6,177.7,164.85,575.85],[113.85,216,243.55,426.6],[78.9,157.15,203.05,560.9],[106.9,197.2,192.7,503.2],[90.55,191.95,151.35,566.15],[111.05,190.4,204.15,494.4],[83.3,181.9,186.05,548.75],[68.2,221.5,214.05,496.25],[91.25,232.05,186.8,489.9],[67.6,176.95,154.85,600.6],[52.3,160.6,179.95,607.15],[57.8,180.45,161.25,600.5]],[[301.65,192.25,254.15,251.95],[352.65,224.9,187.7,234.75],[276.35,228.75,302.9,192],[328.3,290.35,196.95,184.4],[212.4,340.8,201.3,245.5],[226.55,250.55,256.05,266.85],[218.9,238,275.35,267.75],[277.65,228.95,258.9,234.5],[292.15,233.15,256.2,218.5],[200.65,265.7,283.9,249.75],[270.55,213.75,273.8,241.9],[236.25,236.25,266.55,260.95],[344.3,220.1,218.9,216.7],[296.25,299.7,208.95,195.1],[270.75,224.9,188.4,315.95],[211.15,282.6,300.85,205.4],[221.75,215.85,276.85,285.55],[237.4,211.45,266.4,284.75],[177.1,266.6,195.85,360.45],[236.35,238.25,245.05,280.35],[216.05,276,244.3,263.65],[284.35,251.7,186.45,277.5],[221.65,243.3,299.65,235.4],[210.05,241.35,237.5,311.1],[218.65,266,257.05,258.3],[195.75,258.45,249,296.8],[217.65,294.35,233.95,254.05],[195.6,228.3,217.55,358.55],[178.35,294.2,219.9,307.55],[212.65,182.95,231.3,373.1],[208.75,271.75,192.6,326.9],[161.55,270.55,277.5,290.4],[229.05,263.4,243,264.55],[136.35,287.45,228.45,347.75],[206.85,235.55,305.85,251.75],[243.6,255,253.75,247.65],[283.95,222.65,168.1,325.3],[211.1,232.9,255.15,300.85],[151.9,285.35,240.3,322.45],[149.1,196.75,242.45,411.7],[155.05,258.25,282.9,303.8],[137.4,255.2,262.3,345.1],[215.3,231,239.65,314.05],[93.15,266.85,263.55,376.45],[184.45,221.4,222.3,371.85],[146.9,193.85,221.15,438.1],[170.4,225.1,256.45,348.05],[144.5,246.35,233.5,375.65],[143.4,234.2,266.05,356.35],[179.25,237.05,244.55,339.15],[116.45,268.2,221.75,393.6],[190.85,165.4,231.3,412.45],[137.3,249.5,176.2,437],[123,236.65,256.95,383.4],[113.35,192.05,183.9,510.7],[174.5,240,218.95,366.55],[149.6,210.2,241.9,398.3],[124.3,158,197.75,519.95],[156.9,274.75,200.8,367.55],[108.9,300.55,279,311.55],[170,164.8,237.95,427.25],[119.65,190.1,248.05,442.2],[134.25,221.3,159.55,484.9],[127.45,251.25,176.8,444.5],[154.1,259.85,230.55,355.5],[111.4,201.25,202.45,484.9],[101.7,188.75,247.2,462.35],[131.75,138.4,296.45,433.4],[112.25,180.25,168.2,539.3],[138.45,207.6,211.1,442.85],[113.2,186.15,245.1,455.55],[143.45,227.85,254.2,374.5],[75.3,130.2,210,584.5],[72.9,212.85,210.95,503.3],[94,263.85,204.45,437.7],[127.9,183,189.4,499.7],[104.6,187.8,282,425.6],[109.05,244.9,227.25,418.8],[79.9,237.85,207.65,474.6],[95,182.7,125.5,596.8],[85.4,217.35,130.15,567.1],[82.1,210.1,202.3,505.5],[82.55,175.5,139.75,602.2],[124.2,178,243.8,454],[104,185.9,223.25,486.85],[103.75,182.6,151.35,562.3],[71.25,206.75,206.8,515.2],[71,170.3,208.5,550.2],[96.9,204.3,189.55,509.25],[87.85,206.5,155.85,549.8],[73.25,164.55,214.75,547.45],[97.8,141.15,236.35,524.7],[104.2,180.05,241.7,474.05],[69.25,156.15,139.9,634.7],[61.75,215.3,215,507.95],[89.75,156.25,139.4,614.6],[81,200.55,214.45,504],[76.4,166.8,158.7,598.1],[70.15,147.3,183.1,599.45],[73.85,186.3,163.6,576.25]],[[363.45,214.45,226.7,195.4],[400.4,247.5,152.7,199.4],[251.5,319.55,215.45,213.5],[276.25,216.7,285.5,221.55],[261.85,191.7,255,291.45],[274.15,187.6,280.35,257.9],[356.5,242.2,185.6,215.7],[336.05,216.05,200.75,247.15],[273.5,223.25,277.4,225.85],[257.95,305.2,281.25,155.6],[205.15,300.4,239.65,254.8],[216.5,347.55,193,242.95],[206.35,246.8,261.75,285.1],[282.75,205.1,264.55,247.6],[293.55,231.5,174.4,300.55],[262.2,222.3,246.35,269.15],[286.4,249.6,217.45,246.55],[255.75,232,236.55,275.7],[245.8,229.25,233.8,291.15],[197.45,271.5,279.6,251.45],[188.4,234.65,246.25,330.7],[212.55,262.6,186.45,338.4],[215.7,235.2,279.55,269.55],[248.1,256,205.25,290.65],[205.8,237.35,218.35,338.5],[180.05,207.8,259.5,352.65],[171.65,255.65,232.2,340.5],[203.9,221.8,226.4,347.9],[187.3,279.8,181.35,351.55],[236.8,319.95,190.05,253.2],[157.9,219.8,230.75,391.55],[153.45,219.7,236.5,390.35],[148.55,189.55,332.8,329.1],[170.85,268.4,268.45,292.3],[151.25,277.15,247.25,324.35],[185.7,261.2,237.05,316.05],[185.85,223.4,317.1,273.65],[205.25,237.3,210.2,347.25],[229.4,196.9,273.6,300.1],[179.55,181.6,293.7,345.15],[184.5,180.05,294,341.45],[193.25,209.4,277.15,320.2],[149.9,265.05,163.5,421.55],[137.25,269.85,215.05,377.85],[135.3,250.5,251.1,363.1],[133.45,188.15,332.8,345.6],[134.45,260.5,260.95,344.1],[137.3,283.25,138.65,440.8],[100.9,252.1,223,424],[104.25,284.25,272.9,338.6],[164.5,208.6,251.95,374.95],[114.35,289.85,238,357.8],[142.85,210.8,225.25,421.1],[106,222.45,152.15,519.4],[143.95,198.15,201.1,456.8],[225.45,206.2,185.4,382.95],[131.05,194.75,214.25,459.95],[152.65,271,228.75,347.6],[152.05,258.35,177.95,411.65],[110.75,188.5,219.45,481.3],[145.1,233.3,155.45,466.15],[135.4,238.5,241.25,384.85],[132.85,163.1,225.5,478.55],[143.6,259.75,230.65,366],[106.7,230.6,212,450.7],[107.05,190.2,233.4,469.35],[86.05,203.6,216.35,494],[154.75,216.35,211,417.9],[107.5,250,219.65,422.85],[100.65,211.6,217.95,469.8],[112.85,255.7,217.6,413.85],[122.8,193.3,260.5,423.4],[105.3,235.15,216.35,443.2],[96.05,157.8,184.3,561.85],[64.75,180.3,194.55,560.4],[115.85,274.1,191.85,418.2],[111.4,182.95,148.6,557.05],[62.7,182.35,287.3,467.65],[115.45,186.35,229.95,468.25],[72.85,169.3,207.45,550.4],[109.2,154.55,161.15,575.1],[93.95,248.25,151.85,505.95],[76.7,183.15,190.1,550.05],[75.4,154.1,226.7,543.8],[55.6,173.9,190.45,580.05],[82.4,132.35,161.35,623.9],[116.2,199.3,251.85,432.65],[102.2,135.35,191.95,570.5],[93.35,221.85,160.85,523.95],[68.65,188.25,184.4,558.7],[89.8,150.35,187.9,571.95],[67.2,118.7,148.1,666],[107.9,143.9,168.25,579.95],[68,140.35,107.95,683.7],[70.2,224.3,127.75,577.75],[69.1,201.35,123.4,606.15],[83.5,209.3,206.4,500.8],[67.1,97.65,133.4,701.85],[66.05,158.95,160.5,614.5],[73.15,123.7,133.7,669.45]],[[282.85,280.15,249.4,187.6],[310.75,217.1,229.45,242.7],[315.3,273,246.35,165.35],[336.75,275.55,264.7,123],[276.45,221.5,214.4,287.65],[341.75,220.05,243.1,195.1],[286.25,287.1,174.35,252.3],[258.05,276,194.6,271.35],[275.35,261.6,169.85,293.2],[252.6,280.7,222.8,243.9],[230,335.4,213.7,220.9],[302.95,177.05,311.8,208.2],[268.65,253.7,213.8,263.85],[233.15,321.2,220.15,225.5],[259.65,265.2,247.6,227.55],[278.3,172.3,258.55,290.85],[241.3,242.4,242.65,273.65],[292.95,231.85,227.5,247.7],[250.85,279.45,201.85,267.85],[198,305.1,293.8,203.1],[219.4,315.65,279.65,185.3],[212.3,302.6,192.2,292.9],[195.05,239.7,297.4,267.85],[157.3,245,290.55,307.15],[197.05,258.25,235.8,308.9],[233.45,228.3,176.7,361.55],[135.7,255.7,224.55,384.05],[253.75,207.15,262.1,277],[152.35,305.15,210.55,331.95],[200.5,280.85,277.9,240.75],[269,208.6,248.85,273.55],[179.25,340.05,221.85,258.85],[185.6,232.35,253.6,328.45],[178.85,255.9,222.55,342.7],[230.3,272.1,234.55,263.05],[163.65,193.4,215.7,427.25],[151.4,247.9,261.8,338.9],[208.4,225.15,233.3,333.15],[220.75,220.05,271.85,287.35],[203,229.35,218.3,349.35],[178.1,270.75,207.95,343.2],[155.75,246.9,172.75,424.6],[109.75,270.95,203.2,416.1],[206.3,222.2,201.35,370.15],[123.9,218,255.25,402.85],[133.25,215.2,299.25,352.3],[144.9,183.35,242.5,429.25],[124.15,275.4,171.85,428.6],[145.75,258.5,205.1,390.65],[126.95,210.7,227.55,434.8],[204.85,229.35,221.95,343.85],[125.25,210.8,249.95,414],[124.3,194.45,230.9,450.35],[118.65,204.95,248.9,427.5],[111.15,205.65,248.1,435.1],[108.1,206.55,195.2,490.15],[123.75,143.65,167.05,565.55],[131.6,174.65,205.55,488.2],[138.5,206.75,251.15,403.6],[103.9,187,214.1,495],[98.85,163.9,174.9,562.35],[173.75,209.15,208.35,408.75],[111.6,186.9,239.75,461.75],[106.25,307.2,165,421.55],[103.7,224.45,207.95,463.9],[76.6,281.7,206.85,434.85],[115.4,139.55,261.05,484],[121.1,209.95,197.05,471.9],[111.5,186.95,251.1,450.45],[101.75,235.6,242.55,420.1],[100.8,250.6,232.15,416.45],[81.8,232.25,106.15,579.8],[87,204.9,245.45,462.65],[106.45,202.75,164.85,525.95],[75.5,195.65,181.7,547.15],[97.4,197.2,177.5,527.9],[94,179.7,185,541.3],[85.85,192.2,203,518.95],[78.3,212.3,186.65,522.75],[85.05,195.55,149.35,570.05],[85.55,154.15,171.6,588.7],[99.6,226.85,147.85,525.7],[87.5,158.1,224.3,530.1],[69.85,146.35,145.55,638.25],[68.2,142.65,133.35,655.8],[63.15,156.75,151.95,628.15],[67.4,228.35,140.05,564.2],[54.05,174.1,204.85,567],[52.6,135.75,199.2,612.45],[78.5,126.8,149.55,645.15],[53.7,126.95,158.3,661.05],[67.55,121.45,153.55,657.45],[91.25,145.1,192.85,570.8],[68.1,179.7,211.95,540.25],[73.8,161.55,198.7,565.95],[75.9,160.65,169.65,593.8],[73.75,178,156.55,591.7],[47.95,100.1,154.85,697.1],[45.7,149.2,135.8,669.3],[59.95,157,92.3,690.75]],[[341.65,224.5,241.95,191.9],[265.45,241.4,264.8,228.35],[231,191.3,307.15,270.55],[334.2,253.3,218.05,194.45],[293.05,261.8,241.85,203.3],[258.55,312.75,245.4,183.3],[305.2,233.2,249,212.6],[288,204,253.1,254.9],[290.55,288.3,185.95,235.2],[376.1,204.35,209.95,209.6],[212.2,318.25,234.25,235.3],[295.55,289.35,173.6,241.5],[250.5,270.85,249.95,228.7],[219.9,193.9,328.7,257.5],[266.75,259.35,243.65,230.25],[328.25,251.65,201.8,218.3],[230.35,312.05,184.8,272.8],[219.55,256,208.55,315.9],[176.5,267.3,255.65,300.55],[241.5,239.7,278.3,240.5],[266.7,183.05,288.55,261.7],[311.55,248.4,244.35,195.7],[228.6,203.85,269.8,297.75],[153.2,235.5,271.15,340.15],[212.45,254.85,267.3,265.4],[200.2,283.25,220.2,296.35],[226.9,239.45,193.45,340.2],[222.1,278.6,242.75,256.55],[153.15,250.3,243.9,352.65],[197.9,234.8,220.7,346.6],[146.35,264.05,210.45,379.15],[143.8,271.35,248.1,336.75],[184.25,254.9,225.7,335.15],[225.65,311.15,201.1,262.1],[205.8,145.9,317.9,330.4],[156.75,281.1,213.85,348.3],[147.6,326.75,207.65,318],[165.9,198.4,176.85,458.85],[159.3,219.95,270.6,350.15],[173,216,230.4,380.6],[188.7,265.7,203,342.6],[164.6,204.05,203,428.35],[148.95,216.5,209.1,425.45],[117.4,196.6,273.35,412.65],[110.45,273.45,318.9,297.2],[154.75,209.45,224.3,411.5],[190.9,287.25,289.7,232.15],[103.1,275.5,148.15,473.25],[103.95,220.5,322.8,352.75],[117.4,237.2,281.15,364.25],[100.5,187.55,285.1,426.85],[146.4,176.4,261.95,415.25],[134.25,219.2,166.65,479.9],[113.3,208.95,185.5,492.25],[126.45,244,185.15,444.4],[121.15,286.9,182.15,409.8],[113.2,187.9,229,469.9],[127.8,186.1,223.55,462.55],[114.3,184.95,284.1,416.65],[120.95,225.55,134.8,518.7],[144.4,217.65,184,453.95],[97.45,174.7,169.7,558.15],[135.8,197.55,151.9,514.75],[114.15,208.05,153.65,524.15],[86.4,187.05,245.8,480.75],[144.35,181.8,215.7,458.15],[104.85,189.55,197.9,507.7],[91.6,192.15,214.75,501.5],[74.75,193.1,200.75,531.4],[97.8,189.45,225.5,487.25],[84.45,184.5,276.45,454.6],[105.3,228.55,178.8,487.35],[89.15,198.85,201.65,510.35],[51.25,181.75,259.25,507.75],[106.6,160.7,208.75,523.95],[61.35,215,192.45,531.2],[84.8,161.45,138.2,615.55],[88.95,181.4,183.3,546.35],[97.75,180.25,231.35,490.65],[67.4,110.9,180.7,641],[63.4,231.7,226.15,478.75],[65.4,117.45,181.75,635.4],[66.15,206,181.5,546.35],[60.05,102,119.5,718.45],[58.15,127.1,163.7,651.05],[60.5,155.55,147.3,636.65],[43.75,194.15,191.85,570.25],[67.3,171.9,153.25,607.55],[62.3,168.4,140.95,628.35],[57.6,216.6,163.65,562.15],[63.05,164.2,136.7,636.05],[38.4,210.35,101.4,649.85],[68.8,146.3,169.65,615.25],[58.25,106.05,155.95,679.75],[79.85,200.65,174.7,544.8],[62.8,194.85,164.6,577.75],[55.4,119,115.7,709.9],[66.35,180.1,172.65,580.9],[64.6,137.7,172.85,624.85],[45.55,151.25,127.7,675.5]],[[269.4,306.45,258.85,165.3],[290.2,284.25,243.55,182],[385.45,228.25,215.65,170.65],[291.6,238,278.1,192.3],[317.6,202.75,307.35,172.3],[289.6,150.65,225.7,334.05],[323.3,250.3,192.9,233.5],[302.4,220.6,256.4,220.6],[277.75,239.1,239.15,244],[227.7,175.25,333.05,264],[292.95,232.2,221.9,252.95],[320.35,156.85,282.15,240.65],[323.5,242.05,226.05,208.4],[258.75,229.95,237.8,273.5],[228.45,253.4,231.4,286.75],[153.65,238,326.7,281.65],[277.45,261.55,189.15,271.85],[208.3,214.4,212.3,365],[326.45,238.45,213.5,221.6],[146.2,246.45,281.25,326.1],[214.35,241.25,247.9,296.5],[232.95,251.15,270.8,245.1],[230,260.9,258.65,250.45],[188.05,274.3,224.4,313.25],[204.95,216.95,231.4,346.7],[142.85,250.75,239.55,366.85],[137.9,262.45,301.5,298.15],[208.95,254.05,244.6,292.4],[197,237.25,313.6,252.15],[143.65,264.75,222.9,368.7],[201.9,232.9,255,310.2],[150.75,235.15,243.25,370.85],[119.4,241.35,251.95,387.3],[148.45,230.5,175,446.05],[165.55,201.75,214.4,418.3],[210.1,177.15,181.3,431.45],[174.5,207.1,205.1,413.3],[178.85,217.45,252.5,351.2],[179.4,234.7,199.8,386.1],[131.2,219.9,229.05,419.85],[156,264.85,303.35,275.8],[148.05,212.05,248.7,391.2],[127.5,254.7,240.15,377.65],[167.15,173.75,244.55,414.55],[117.85,236.75,315.55,329.85],[150.5,245.1,224.3,380.1],[155.3,224.3,299.85,320.55],[117.6,293.95,256.65,331.8],[141.35,244.45,178.3,435.9],[119.05,254.7,168.5,457.75],[116.6,209.3,198.05,476.05],[124.3,263.45,252.65,359.6],[116.85,232.4,183.5,467.25],[104.8,213.3,163.95,517.95],[133.05,255.05,173.95,437.95],[136.5,203.9,156.2,503.4],[90.6,162.85,189,557.55],[104.7,257.1,182.3,455.9],[120.1,223.25,274,382.65],[106.7,150.05,238,505.25],[83.9,178.85,276.15,461.1],[79,244.15,226.95,449.9],[98.85,194.95,179.35,526.85],[82,297.65,154.6,465.75],[90.65,181.65,299,428.7],[75.7,217.25,123.9,583.15],[98.15,170.7,177.65,553.5],[90.35,152.15,153.7,603.8],[83.55,238.3,180.05,498.1],[110.55,170.25,224.6,494.6],[72.75,143.35,239.1,544.8],[65.3,231.15,203.4,500.15],[77.4,157.4,158.85,606.35],[71.85,192.4,201.5,534.25],[100.25,189.45,163.3,547],[86,173.7,215.45,524.85],[90.8,173.2,164.4,571.6],[56.65,182.7,158,602.65],[73.15,176.25,152.65,597.95],[59.5,129.2,256.85,554.45],[60.85,131.85,201.75,605.55],[53.4,172.6,214.25,559.75],[86.3,131,154.9,627.8],[62.7,134.45,176.85,626],[39.55,143.6,127.6,689.25],[64.7,175.4,134.4,625.5],[69.3,146.2,150.6,633.9],[53,166.55,128.75,651.7],[54.7,254.65,208.35,482.3],[67.75,133.35,172.3,626.6],[57.65,95.95,153.6,692.8],[43.65,140.8,130.3,685.25],[43.1,149.25,137.65,670],[66.55,127.75,214.6,591.1],[60.45,132,119.65,687.9],[55.15,133.35,191.95,619.55],[70.25,214.75,150.3,564.7],[54.75,122.1,160.6,662.55],[30.7,134.35,96.7,738.25],[36.85,159.25,126.75,677.15]],[[407.55,186.1,201.1,205.25],[272.6,230.1,213.35,283.95],[275.05,245.85,245.2,233.9],[279.95,211.9,226.7,281.45],[317.65,190.1,277.15,215.1],[277.2,241.9,272.05,208.85],[341.6,191.35,255.85,211.2],[271.45,247.8,231.1,249.65],[238.65,287.3,270.1,203.95],[258.75,307.85,213.85,219.55],[272.55,222.6,201.1,303.75],[224.6,233,300.85,241.55],[230,218.95,271.75,279.3],[235.45,272.5,256.05,236],[297.5,201.85,252.05,248.6],[212.65,309.7,241,236.65],[244.85,309.8,262.9,182.45],[227.4,288.9,265.55,218.15],[222.25,273.75,267.6,236.4],[218.45,289.35,196.9,295.3],[188.9,290.55,252,268.55],[219.45,227.55,238.9,314.1],[219.55,234.8,190.4,355.25],[224.95,291.65,179.3,304.1],[207.45,222.1,210.65,359.8],[206.7,239.25,205.85,348.2],[232.45,225.5,264.8,277.25],[206.6,202.05,274.55,316.8],[191.55,278,209.65,320.8],[145.7,175.65,269.75,408.9],[121.45,271.6,229.4,377.55],[229.5,246.75,157.1,366.65],[165.8,317.7,205.4,311.1],[203.95,183.65,252.25,360.15],[161.55,191.4,265.35,381.7],[155.75,209.8,305.75,328.7],[121.85,241.35,252.35,384.45],[180.15,163.8,203.65,452.4],[105.95,288.7,253.9,351.45],[137,224.65,265.55,372.8],[166.5,203.9,305.05,324.55],[139.75,239.25,199.9,421.1],[164.45,252.6,261,321.95],[168.9,210.25,229.5,391.35],[77.5,248.2,242.3,432],[88.4,244.65,226.95,440],[157.05,218.4,203.95,420.6],[123.85,204.85,158,513.3],[102.05,291.05,190.75,416.15],[116.45,242,161.05,480.5],[104.8,142.45,181.65,571.1],[112.75,169.75,245.45,472.05],[130.9,172.75,212,484.35],[112,208.4,191.65,487.95],[87.6,214.6,268.25,429.55],[105.85,169,198.25,526.9],[85.75,229.9,173,511.35],[96.15,171.35,200.05,532.45],[78.2,208.55,264.65,448.6],[80.4,249.25,119.95,550.4],[85.7,175.1,213.9,525.3],[116.4,176.6,236.9,470.1],[92.9,161.4,190.85,554.85],[101.7,153.35,188.5,556.45],[99.45,177.15,147.2,576.2],[72.1,157.45,174.95,595.5],[80.85,184.65,113.25,621.25],[68.65,174.65,194.3,562.4],[88.35,142.1,181.25,588.3],[108.3,166.8,188.35,536.55],[86.9,163.15,187.15,562.8],[76.85,139.85,186.3,597],[89.7,138.15,141.85,630.3],[62.15,194.05,153.5,590.3],[75.65,182.3,189.3,552.75],[57.9,175.25,156.55,610.3],[88.35,146.35,196.2,569.1],[64.35,114.35,181.1,640.2],[61.45,230.2,154.95,553.4],[68.95,93,163.8,674.25],[45.55,186.4,194.65,573.4],[32.75,134.3,153.8,679.15],[70,171.55,147.8,610.65],[62.6,225.05,137.85,574.5],[55.35,173.9,144.55,626.2],[40.55,97.2,208.65,653.6],[56.45,134.55,192.3,616.7],[47.2,152.4,180.65,619.75],[43.35,143.8,136,676.85],[47,126.4,208.5,618.1],[38.85,145.65,173.4,642.1],[45.9,111.3,130.6,712.2],[52.05,130.3,127.45,690.2],[47.45,100.15,160.45,691.95],[56.3,164.35,121.75,657.6],[40.6,128.55,201.55,629.3],[47.3,105.4,147.65,699.65],[44.75,105.65,133.25,716.35],[44.15,142.55,120.4,692.9],[35,118.1,122.8,724.1]],[[234.6,297.2,241.75,226.45],[221.8,242.25,256.7,279.25],[211.3,291.3,259,238.4],[290.3,255.2,242.75,211.75],[324.95,243.85,280.2,151],[331.5,275.8,195.4,197.3],[278.05,245.45,223.5,253],[241.35,272.8,226.55,259.3],[228.7,269.25,309.8,192.25],[282.95,189.35,291.5,236.2],[238.55,251.85,261.1,248.5],[223.55,234.7,271.7,270.05],[291.85,219.5,272.1,216.55],[278.05,224.7,250.45,246.8],[212.55,231.1,248.85,307.5],[203.05,227.6,291.8,277.55],[190.05,188.2,306.9,314.85],[203.7,313.5,178.05,304.75],[184.1,222,276.35,317.55],[177,194.7,319.15,309.15],[209.35,270,268.95,251.7],[195.8,167.4,253.75,383.05],[229.45,261.55,250.7,258.3],[181.7,262.2,272.6,283.5],[187.05,256,224.05,332.9],[205.9,210.6,195.7,387.8],[253.45,229,251.15,266.4],[125.9,269.9,262.35,341.85],[175.45,226.15,189.45,408.95],[184.55,228.85,216.25,370.35],[162.25,228.1,245.1,364.55],[183.2,213.95,222.85,380],[198.2,225.95,194.55,381.3],[148.35,330.75,193.5,327.4],[151.9,251.2,202.25,394.65],[105.7,237.25,219.7,437.35],[150.3,203.3,216.35,430.05],[149.65,171.5,252.6,426.25],[184.4,216.25,230.45,368.9],[152.45,152.95,249.8,444.8],[140.75,181.85,171.1,506.3],[163.8,158.55,244.35,433.3],[121.65,241.9,212.05,424.4],[150.6,267.4,163.4,418.6],[132.65,194.15,280.9,392.3],[102.7,250.85,224.3,422.15],[111.7,219.75,188.2,480.35],[119.5,159.3,251.9,469.3],[109.75,212.7,212.95,464.6],[102.55,184.85,225.7,486.9],[107.3,210.55,234.8,447.35],[104,176.15,226.25,493.6],[99.75,215.85,215.8,468.6],[91.6,192.3,281.6,434.5],[103.8,207.45,188.15,500.6],[96.9,218.9,196.05,488.15],[98.8,216.15,188.25,496.8],[80.75,230.6,187.9,500.75],[63.35,151.9,205.3,579.45],[73.65,182.95,200.75,542.65],[108.6,270,251.8,369.6],[60.6,153.9,138,647.5],[91.25,222.3,211.4,475.05],[85.95,204.1,122.3,587.65],[89.7,186.3,180.1,543.9],[70.95,168.9,186.35,573.8],[72.7,201,162.45,563.85],[69.35,171.2,198.55,560.9],[69.35,184.85,175.5,570.3],[84.3,198.25,180.5,536.95],[75.25,224.4,131.75,568.6],[71.45,220.75,196.05,511.75],[70.95,179.4,181.9,567.75],[54.15,207.7,122.4,615.75],[59.9,161,165.2,613.9],[55.35,163.7,163.75,617.2],[52.55,92.65,130.6,724.2],[58.75,132.65,150.2,658.4],[48.7,132.05,131.7,687.55],[57.6,148.25,229.7,564.45],[69,140.9,163.15,626.95],[76.3,170.5,152,601.2],[57.85,102.2,173.9,666.05],[37.15,142.5,138.7,681.65],[73.25,154.5,148.5,623.75],[48.65,149.5,125.6,676.25],[61.2,124.6,179.4,634.8],[39.85,205.2,120.4,634.55],[57.55,211.9,121.05,609.5],[40.3,179.3,128.4,652],[41.55,142.25,137.8,678.4],[42.15,137.3,111.3,709.25],[42.5,117.95,152.2,687.35],[26.35,130,171.2,672.45],[43.65,157.15,152.15,647.05],[40.5,142.95,102.4,714.15],[37.2,102.3,124.1,736.4],[35.45,106.9,97.1,760.55],[40.35,116.6,118.95,724.1],[32.2,140,107.1,720.7]],[[339.45,205.2,266.35,189],[316.3,243.5,222.65,217.55],[297.8,223.1,222.1,257],[367.35,215.85,242.4,174.4],[271.95,283.5,248.9,195.65],[287.65,255.9,193.9,262.55],[261.2,193.55,253.75,291.5],[305.6,255.1,227.25,212.05],[260.3,242.65,293.05,204],[256.4,260.75,232.35,250.5],[241.35,269.05,262.75,226.85],[251.8,251.1,260.5,236.6],[279.8,211.7,321.6,186.9],[271.55,211.5,250.8,266.15],[254.35,219.8,228.7,297.15],[270.7,274.2,232.65,222.45],[221.65,245.65,211.7,321],[221.55,225.85,213.05,339.55],[217.8,304.3,207.55,270.35],[205,216.6,251.95,326.45],[185.5,288.15,246.35,280],[169.3,268.65,209.75,352.3],[153.6,245.25,289.35,311.8],[191.5,229.25,306.35,272.9],[209.85,218.8,219.75,351.6],[158.7,320.4,239.85,281.05],[182.65,219.75,329.1,268.5],[241.85,221.4,208.8,327.95],[102.55,290.35,257.1,350],[146.75,213,246.2,394.05],[214.45,202.1,184.4,399.05],[177.5,262.3,281.25,278.95],[155.25,288.7,204.75,351.3],[160.35,326.25,241.55,271.85],[130.4,290.85,178.1,400.65],[184.9,182.85,227.6,404.65],[128.45,197.35,198.6,475.6],[135.3,218.9,291.15,354.65],[171.75,247.3,212.85,368.1],[168.05,262.75,194.4,374.8],[134.9,235.4,245.5,384.2],[106.15,225.45,218.35,450.05],[130.7,214,233.7,421.6],[137.35,220.35,217.5,424.8],[146.7,229.25,174.25,449.8],[106.05,275.85,185.6,432.5],[90.7,231.7,260,417.6],[112.95,177.8,203.6,505.65],[120.6,216.2,124.75,538.45],[119.65,215.95,276.1,388.3],[117.45,216.1,209.25,457.2],[131.3,228.1,159,481.6],[127.4,214.95,192.1,465.55],[87.3,140.3,250.95,521.45],[72.55,193.55,180.45,553.45],[63.1,195.5,225,516.4],[72.8,258,190.9,478.3],[111.7,170.2,195.4,522.7],[73.2,157.35,162.5,606.95],[90.45,174.85,163.2,571.5],[86.85,135.8,138.05,639.3],[36.85,188.4,165.2,609.55],[81.6,195.1,225.6,497.7],[73.5,211.05,176.05,539.4],[63.25,158.2,153.9,624.65],[62.2,184.35,207.85,545.6],[68.95,145.2,166.95,618.9],[72.1,157.2,160.35,610.35],[48.5,169.75,150.65,631.1],[68.35,255.3,175.3,501.05],[73.1,142.9,152.2,631.8],[62.2,93,149.1,695.7],[66.25,160.5,157.2,616.05],[53.25,172.95,181.95,591.85],[72.3,158.05,201.05,568.6],[46.75,167.9,159.25,626.1],[47.8,202.3,121.55,628.35],[52.75,185.3,158.4,603.55],[48.8,158.25,167.4,625.55],[67.65,160.15,158.95,613.25],[57.55,195.3,151.7,595.45],[55.5,129,119.8,695.7],[43.65,134.45,144.55,677.35],[49.65,103.9,101.05,745.4],[48.45,136.85,168.35,646.35],[61.4,161.9,120.35,656.35],[44.2,127.05,119.85,708.9],[42.15,87.9,135.85,734.1],[55.55,143.3,124.4,676.75],[30,96.25,93,780.75],[27.2,116.55,127.1,729.15],[51.6,97.5,127.15,723.75],[42.65,135.35,79.7,742.3],[52.05,123.4,105.6,718.95],[24.95,97.5,104.95,772.6],[38.3,117.45,129.05,715.2],[35.5,128.5,112.65,723.35],[46,171.25,103.2,679.55],[31.7,153,120.05,695.25],[33.05,122.1,132.3,712.55]],[[284,272.45,265.65,177.9],[290.2,271.85,197.85,240.1],[231.35,174,284.7,309.95],[307.2,255.8,241.7,195.3],[310.9,225.45,289.5,174.15],[304.5,232.05,270.5,192.95],[312.85,244.95,232.85,209.35],[240.55,269.1,241.8,248.55],[350.45,216.05,193.5,240],[265.4,327.5,265.8,141.3],[250.45,270.95,221.05,257.55],[292.25,258,232.65,217.1],[287.15,244.85,189.5,278.5],[263.35,313.05,225.15,198.45],[206.45,271.6,187.75,334.2],[199.75,266.15,218.8,315.3],[240.7,256.35,211.75,291.2],[159.65,246.95,276.35,317.05],[262.6,201.3,274,262.1],[138.25,281.45,328.9,251.4],[166.25,274.45,233.65,325.65],[150.55,231.7,326.65,291.1],[276.35,200.95,289.65,233.05],[233.5,234.25,271.4,260.85],[156.05,309.3,246.35,288.3],[196.75,271.95,251.8,279.5],[174.8,245.6,223.9,355.7],[174.3,204.95,299.5,321.25],[187.25,278.95,251.05,282.75],[136.4,288.05,244.7,330.85],[143.2,209.1,237.7,410],[204.85,234.75,149.55,410.85],[120.95,222.1,249.7,407.25],[138,198.75,202.3,460.95],[107,269.5,215,408.5],[109.85,241.6,227.55,421],[156.85,201.65,239.75,401.75],[115.3,330.55,263.25,290.9],[169.45,214.7,240.95,374.9],[105.1,284.75,239.45,370.7],[136.65,245.75,266.6,351],[138.05,181.1,203.3,477.55],[107.65,226.7,130,535.65],[102.05,245.6,177.65,474.7],[147.8,230.65,244.25,377.3],[108.15,243.5,167.65,480.7],[147.9,208.55,221.8,421.75],[97.1,202.85,143.3,556.75],[102.65,221.9,207.05,468.4],[88.45,229.9,197.15,484.5],[104.35,154.6,222.65,518.4],[98.35,212.25,216.2,473.2],[73.85,235.9,187.3,502.95],[63.9,181.65,165.8,588.65],[86.75,166.85,177.05,569.35],[95.05,191.65,191.35,521.95],[73.8,235.1,159.7,531.4],[61.55,171.15,174.05,593.25],[46.7,193,153.65,606.65],[91.35,166,140.8,601.85],[84.7,180.6,148.2,586.5],[99.25,195.6,200,505.15],[79.55,157.75,194.4,568.3],[74.95,184.8,127.35,612.9],[95.6,130.4,125.8,648.2],[64.3,220.4,98,617.3],[61.2,182.15,165.1,591.55],[64.55,204.75,174.85,555.85],[49.4,178,185.5,587.1],[73,136.9,207.5,582.6],[54.55,171.25,113.1,661.1],[62.65,157.95,158,621.4],[60.2,121.05,159.15,659.6],[59.95,168.85,176.75,594.45],[67.65,158.3,127.55,646.5],[57.8,140.7,164.6,636.9],[57.8,141.4,153.1,647.7],[52,102.65,131.05,714.3],[35,98.75,179.05,687.2],[47.35,180.35,163.35,608.95],[50.25,119.15,114.15,716.45],[49.1,144.75,143,663.15],[39.5,151.85,218.3,590.35],[52.9,167.7,144.25,635.15],[37.35,130.5,97.9,734.25],[59.1,157.85,141.55,641.5],[41.85,129.3,158,670.85],[32.85,121.8,113.35,732],[40.75,119.95,140.25,699.05],[31.35,116.65,97.95,754.05],[24.9,122.8,113,739.3],[40.2,135.3,84.05,740.45],[35.85,175.9,127.75,660.5],[30.1,94.15,119.1,756.65],[37,127.2,120.9,714.9],[40.6,97.9,96.5,765],[31.65,86.2,115.15,767],[33.3,112.95,80.1,773.65],[31.8,165.9,93.9,708.4],[24,70.95,94.05,811]],[[395.8,234.35,149.9,219.95],[341,212.4,217.7,228.9],[389.2,192.95,239.85,178],[323.85,245.4,188.1,242.65],[351.95,154.4,286,207.65],[281.55,247.7,296,174.75],[242.15,229.8,218.35,309.7],[268.5,195.7,333.3,202.5],[233.15,298.05,238.8,230],[279.05,267.5,223.2,230.25],[233.3,236.95,310,219.75],[196.05,298.9,224.75,280.3],[230.75,242.35,229.95,296.95],[293.05,245,266,195.95],[304.85,259.05,239.3,196.8],[294.4,237.15,195.95,272.5],[289.75,264.6,220.85,224.8],[189.1,251.05,266.95,292.9],[174,325.55,285.4,215.05],[235.65,238.2,271.55,254.6],[205,283.2,228.8,283],[149.5,236.65,297.05,316.8],[202.75,214.25,223.35,359.65],[216.4,177.5,223.85,382.25],[167.95,282,179.8,370.25],[224.5,207.75,209.4,358.35],[180.9,223,273.4,322.7],[191.8,204.4,285.25,318.55],[190.15,233.55,255.45,320.85],[94.8,207.05,277.8,420.35],[151.65,196.2,289.35,362.8],[120.4,259.6,299.45,320.55],[170.5,141.25,262.55,425.7],[212.3,202.2,233.65,351.85],[185.35,182.45,270.9,361.3],[139.55,233.2,220.7,406.55],[126.95,204.9,212.35,455.8],[113.9,231.7,183.65,470.75],[72.7,214.35,163.05,549.9],[99.95,195.85,170,534.2],[114.5,222.35,176.65,486.5],[107.5,191.5,212.55,488.45],[114.05,205.4,210.8,469.75],[143.4,228.5,171.9,456.2],[102.95,202.6,258.4,436.05],[120.75,213.25,221.3,444.7],[107.35,110.65,176.05,605.95],[71.9,200.9,207.4,519.8],[128.3,171.05,268.8,431.85],[88.85,153,191.5,566.65],[74.9,173.85,184.45,566.8],[84.95,180.2,134.45,600.4],[69.1,189.85,153.25,587.8],[71.4,194.35,216.25,518],[83.75,180.55,271.05,464.65],[58.2,163.4,171.1,607.3],[74.95,144.05,149.45,631.55],[57.95,190.25,197.2,554.6],[57.3,133.8,117.95,690.95],[57.95,171.45,88.5,682.1],[70.6,186.05,165.75,577.6],[68.95,162.1,218.7,550.25],[51.65,132.8,167.95,647.6],[66.15,171.15,177.15,585.55],[57.95,141.7,197.4,602.95],[58.7,166.05,182.8,592.45],[59.3,134.1,159.7,646.9],[68.4,150.8,173.2,607.6],[41.85,196.95,135.4,625.8],[65.8,116.3,103.45,714.45],[50.25,158.6,143,648.15],[54.3,144.2,112.75,688.75],[65.85,142.6,147.2,644.35],[52.85,149.8,126.35,671],[58.45,95.9,199.25,646.4],[71.05,134.6,149.15,645.2],[36.3,140.7,117.9,705.1],[57.2,170.55,97.05,675.2],[56.35,139.15,148.65,655.85],[57.4,168.3,108.15,666.15],[34.1,117.15,114.65,734.1],[31.05,125.6,106.05,737.3],[35.5,98.3,135.8,730.4],[32,141.7,98.35,727.95],[30.85,87.5,120.1,761.55],[34.85,107.75,108.05,749.35],[24.85,111.35,127.55,736.25],[46.2,136.2,172.4,645.2],[22.1,97.9,100.15,779.85],[39.85,117.9,149.65,692.6],[43.35,91.2,74.9,790.55],[31.7,102.7,124.75,740.85],[39.4,104.95,89.25,766.4],[31.7,115.1,87.35,765.85],[21.25,105.95,108.65,764.15],[25.8,96.4,74.05,803.75],[28.8,108.25,108.25,754.7],[19.25,46.55,102.45,831.75],[40.25,117,99.8,742.95],[38.9,113.15,110.8,737.15]],[[314.15,276.15,212.3,197.4],[313.7,291.8,237.05,157.45],[306.9,222.65,252,218.45],[419.5,152.1,233.4,195],[355.5,226.3,254.2,164],[297,257.05,238.45,207.5],[337.7,227.65,236.8,197.85],[269.65,270.65,300,159.7],[343.95,228.15,241.55,186.35],[284.9,255.75,227.8,231.55],[322.55,206.65,163.1,307.7],[200.4,292.3,223.05,284.25],[229.3,222.8,266.7,281.2],[208.45,292.75,236.85,261.95],[248.4,235.55,235.8,280.25],[267.3,214.9,219.05,298.75],[180.35,252.65,304.35,262.65],[183.2,291.85,295.45,229.5],[173.5,234.8,323.7,268],[197.6,220.45,251.95,330],[190.5,290,263.2,256.3],[198.15,213.15,263.2,325.5],[203.5,223.55,225.75,347.2],[144.15,337.3,205.75,312.8],[218.55,216.35,241.35,323.75],[237.6,299,248.35,215.05],[167.5,228,210.3,394.2],[157.45,269.05,207.1,366.4],[140.25,232.9,267.5,359.35],[219.1,175.6,293.15,312.15],[143.25,270.45,258.6,327.7],[133.95,181.05,182.8,502.2],[150.35,187.85,211.05,450.75],[91.05,227.25,253.4,428.3],[165.8,202.95,242.7,388.55],[142.3,252,236.15,369.55],[150.4,197.65,214.55,437.4],[141.5,219.65,225.45,413.4],[139.6,212.85,170.45,477.1],[104.7,142.1,248.7,504.5],[86,158.5,201.8,553.7],[104.05,237.15,159.2,499.6],[91.05,260.2,250.45,398.3],[95.7,224.05,238.2,442.05],[116.3,203.4,165.8,514.5],[79.4,161.2,163.55,595.85],[101.4,178.3,211.5,508.8],[114.55,230.85,213.9,440.7],[80.35,269.35,169.7,480.6],[89.35,220.8,182.25,507.6],[126.9,223.8,230.2,419.1],[102.9,160.1,124.75,612.25],[86.75,147.15,133.3,632.8],[105.35,201.55,167.85,525.25],[65.35,196.7,175.6,562.35],[51.75,181.45,183.1,583.7],[63.45,219.95,151.65,564.95],[71.2,188.85,143.3,596.65],[62.75,136.2,236.95,564.1],[60.05,183.75,126.35,629.85],[60,152.05,152.75,635.2],[61.35,204.55,188.15,545.95],[62.5,153.05,188.9,595.55],[44.7,169.25,150.75,635.3],[48.1,152.6,149.85,649.45],[42.75,135.2,150.8,671.25],[55.8,146.65,118.3,679.25],[57.75,146.5,164.65,631.1],[48.15,146.45,167.75,637.65],[33.7,184.3,160,622],[48.85,103.55,112.15,735.45],[42.3,144.25,142.95,670.5],[46.3,102.6,123.25,727.85],[47.55,119.1,138.35,695],[34.05,76.05,108.2,781.7],[65.65,138.55,122.15,673.65],[47.25,129.9,130.25,692.6],[47.2,127.6,107.75,717.45],[44.4,100.75,109.2,745.65],[36.95,79.2,142.05,741.8],[52.3,81.7,120.85,745.15],[33.75,94.35,92.9,779],[39.35,88.65,125.6,746.4],[34.6,92.5,86.7,786.2],[30.85,84.65,116.25,768.25],[45.4,111.95,123.15,719.5],[30.8,126.8,87.5,754.9],[36.05,133,131.35,699.6],[32.55,72.65,111.35,783.45],[34.05,110.9,58.35,796.7],[27.9,68.8,91.2,812.1],[31.65,104,80.25,784.1],[41.4,66.3,142.9,749.4],[32.15,69.7,82.7,815.45],[22.8,52.1,76.85,848.25],[23.35,63.25,69.25,844.15],[33.05,99.2,93.5,774.25],[24.25,75.15,80.3,820.3],[28.25,64.55,80.95,826.25],[29.2,74.3,87.55,808.95]],[[393.45,229.1,231.85,145.6],[334.8,272.7,226.85,165.65],[327.5,247.3,260.35,164.85],[248.3,161.25,355.1,235.35],[258.65,337.6,213.25,190.5],[287.25,268.4,236.3,208.05],[269.4,180.2,306.85,243.55],[316.65,243.9,245,194.45],[321.55,224.5,309.5,144.45],[205.9,266.2,242.6,285.3],[231.35,269.95,273.8,224.9],[240.65,310.7,236.65,212],[207.75,257.5,273.65,261.1],[197.9,211,318.05,273.05],[262,246.7,215.45,275.85],[302.9,214.55,218.35,264.2],[205.95,255.2,275.85,263],[170.75,295,294.75,239.5],[232.8,221.45,205,340.75],[262.2,316.3,163.45,258.05],[208.2,222,224.35,345.45],[214.75,322.35,145.5,317.4],[187.6,269.9,219.1,323.4],[180.95,225.25,244.2,349.6],[199.2,297.8,206.9,296.1],[139.3,269.25,223.6,367.85],[180.1,213,243.65,363.25],[154.45,214.6,250.85,380.1],[199.35,201.55,242.1,357],[173.7,221.95,216.45,387.9],[124.05,233.05,208.85,434.05],[142.65,276.05,202.2,379.1],[150.85,231.8,269.05,348.3],[116.95,201.35,221,460.7],[142.8,234.1,240.15,382.95],[152.35,185.6,205.1,456.95],[87.05,183.7,259.2,470.05],[94.5,197.8,222.75,484.95],[138.75,213.6,208.05,439.6],[74.7,251.2,196.4,477.7],[81.45,221.5,181.5,515.55],[150.65,155.1,186.9,507.35],[113.25,225,205.45,456.3],[96.75,206.4,174.9,521.95],[75.9,207.2,204.65,512.25],[94,174.1,195.6,536.3],[82,222.05,169.6,526.35],[89.4,182.7,150.65,577.25],[76.75,137,152.25,634],[101,186.45,168.2,544.35],[83.15,203.5,170.4,542.95],[68.85,236.5,219.2,475.45],[69.15,191.95,118.55,620.35],[67,145.25,169.45,618.3],[71.5,123.9,207.15,597.45],[68.05,218.95,225.65,487.35],[55.75,181.15,154.95,608.15],[65,170.2,135.3,629.5],[87.75,168.45,156.05,587.75],[82.25,208.5,112.5,596.75],[59.05,170.8,168.5,601.65],[54,169.65,140.7,635.65],[40.9,132.45,142.9,683.75],[55.4,177.9,187.75,578.95],[42.5,98.3,175.15,684.05],[65.1,138.8,143.25,652.85],[53.15,110.15,115.4,721.3],[48.95,159.55,146.7,644.8],[52.05,77.45,122.55,747.95],[47.25,130.95,123.7,698.1],[41.45,93.2,91.65,773.7],[42.55,138.35,132.1,687],[27.55,110.75,162.55,699.15],[39.5,152.9,126.25,681.35],[47.15,92.55,106.15,754.15],[45.15,163.65,154.45,636.75],[39,109.05,156.4,695.55],[22.35,102.8,144.9,729.95],[42.7,126.95,142.35,688],[26.35,136.35,73,764.3],[38.05,109.35,94.55,758.05],[20.85,80.1,102.15,796.9],[22.25,112,151.15,714.6],[30.55,88.65,83.15,797.65],[41.05,85.35,100.05,773.55],[35.4,92.7,116.9,755],[24.3,66.25,107.9,801.55],[30.1,100.6,81.95,787.35],[21.85,81.25,79.3,817.6],[24.45,113.65,83.25,778.65],[24.25,58.65,102.4,814.7],[35.95,54.5,77.75,831.8],[27.85,81.65,89.2,801.3],[22.35,132.7,69.3,775.65],[26.4,98.25,128.85,746.5],[20.2,81.8,93.05,804.95],[25.4,69.95,68.6,836.05],[24.75,75.75,121.75,777.75],[20.2,82.7,57.2,839.9],[30.6,75.85,70.35,823.2]],[[334.1,290.9,203.2,171.8],[344.6,236.05,270.9,148.45],[371.95,241.6,241.65,144.8],[354.8,244.15,233.65,167.4],[318.9,246.1,254.3,180.7],[281.65,296.25,236.2,185.9],[333.75,239.2,220.9,206.15],[280.2,271.5,259.85,188.45],[267.1,195.25,335.75,201.9],[301,248.25,271.75,179],[257.05,315.6,242.65,184.7],[319.65,300.9,170.05,209.4],[226.95,199.1,358.8,215.15],[143.15,290.9,275.55,290.4],[221,265.3,294.6,219.1],[227.85,253.85,238.4,279.9],[214.25,243.9,260.25,281.6],[182.95,314.3,194.85,307.9],[193.45,232,286.35,288.2],[208.45,252.8,272.75,266],[162.55,231.3,311.85,294.3],[178.45,263.55,256.8,301.2],[172.4,227.2,297.2,303.2],[222.7,202.95,250.7,323.65],[243.35,205.55,263.95,287.15],[162.4,222.15,302.4,313.05],[171,252.5,186.75,389.75],[92.75,226.65,354,326.6],[170.8,243.6,204.7,380.9],[131.75,307.7,189.45,371.1],[135,309.45,239.8,315.75],[112.8,168.2,216.6,502.4],[128.7,195.65,194.1,481.55],[127.6,204.9,204.65,462.85],[108.55,214.6,237.15,439.7],[106.3,256.25,253.8,383.65],[116.7,244.1,208.75,430.45],[148.15,278.3,242.1,331.45],[92.8,134.7,172.85,599.65],[119.3,232.9,221.4,426.4],[119.35,238.9,230.7,411.05],[78.25,147.85,205.8,568.1],[93.95,153.55,236.1,516.4],[69.45,188.5,152.9,589.15],[80.85,213.25,196,509.9],[77.65,185.1,230.2,507.05],[62.5,232.6,228.15,476.75],[78.95,201.95,216.35,502.75],[76.25,210.3,201.65,511.8],[86.4,147.4,205.05,561.15],[63.95,169.05,145.95,621.05],[72.5,136.25,162.55,628.7],[69.25,230.7,146.6,553.45],[46.9,193.7,221.15,538.25],[62.1,212.95,162.35,562.6],[66.5,157,131.2,645.3],[50.55,121.2,121.7,706.55],[84.3,170.05,155.85,589.8],[49.15,121.8,213.65,615.4],[49.15,168.4,148.9,633.55],[49.45,119.5,144.55,686.5],[40,183.05,176.65,600.3],[53.1,154.9,206.6,585.4],[48,132.7,104.9,714.4],[43.65,111.35,134.05,710.95],[62.35,174.8,191.85,571],[44.05,99.85,101.15,754.95],[41.75,128.55,113.55,716.15],[52.05,107.65,99.7,740.6],[31.8,136.5,112.9,718.8],[40.5,174.3,151.6,633.6],[26.4,110.7,89.45,773.45],[36.5,98.5,115.85,749.15],[39.5,130.5,166.1,663.9],[27.4,102.35,139.1,731.15],[38.35,103.75,99.4,758.5],[34.4,107.95,119,738.65],[42.55,94.25,112.75,750.45],[31.3,84.85,86.9,796.95],[36.7,90.05,121.7,751.55],[25.45,99.95,106.65,767.95],[28.55,89.85,90.15,791.45],[26.8,101,98.35,773.85],[20.95,85.85,74.95,818.25],[37.95,118.2,103.2,740.65],[28.75,97.45,110.15,763.65],[25,110.15,85.45,779.4],[22.15,60.35,79.75,837.75],[28.45,101.5,48.65,821.4],[22.5,68.2,85.05,824.25],[18.35,62.15,79.3,840.2],[27.45,50.95,74.3,847.3],[14.8,72.2,65.75,847.25],[25,100.95,72.85,801.2],[16.85,77.65,61.95,843.55],[26.65,94.7,82.4,796.25],[25.95,98.2,99.55,776.3],[21.55,41.9,72.05,864.5],[24.2,65.6,56.65,853.55],[21.6,59.45,73.85,845.1]],[[374.45,243.6,193.25,188.7],[367.55,248.9,239.3,144.25],[337.95,301.1,194.1,166.85],[361.4,165.15,238.85,234.6],[340.8,207.95,233.8,217.45],[308.45,267.75,223.85,199.95],[294.35,261.5,259.7,184.45],[362.9,230.1,176.25,230.75],[257.7,236.15,245.75,260.4],[321.7,251.05,241.4,185.85],[271.35,257.35,207.55,263.75],[327.6,243.55,221.95,206.9],[269.8,250.3,272.05,207.85],[173.05,256.35,220,350.6],[216.15,348.25,238.15,197.45],[205.8,230.45,235.6,328.15],[207,260.75,281.75,250.5],[201.65,253,251.85,293.5],[156.75,222.25,319.05,301.95],[173.7,252.6,287.8,285.9],[163.9,248.65,217.75,369.7],[218,296.4,209.55,276.05],[116.35,275.75,326.35,281.55],[105.4,298.85,154.8,440.95],[216.6,325.6,188.4,269.4],[170.75,271.7,199.6,357.95],[173.6,171.7,225.8,428.9],[143.5,187.85,236.8,431.85],[175.9,232.5,230.1,361.5],[132.9,223.55,217.35,426.2],[133.8,323.2,226.05,316.95],[125.45,131.55,232.35,510.65],[111.95,214.4,198.15,475.5],[111.55,241.25,265.55,381.65],[111.6,227.45,243.6,417.35],[112.5,186.2,275,426.3],[145.4,212.4,143.75,498.45],[98,243.25,250.3,408.45],[84.15,167.3,213,535.55],[99.2,263.7,175.3,461.8],[61.15,177.1,198.7,563.05],[104.05,159.9,243.15,492.9],[64.75,209.1,134.45,591.7],[78.35,158.85,247.8,515],[108.3,197,158.1,536.6],[84.7,200.1,146.35,568.85],[67.95,191.05,199.6,541.4],[38.95,146.35,158.45,656.25],[77.95,166.75,181.85,573.45],[79.65,140.75,213.95,565.65],[40.4,212.45,152.85,594.3],[67,178.5,162.85,591.65],[47.9,202.8,141.9,607.4],[39.7,189.2,160.6,610.5],[69.45,216.35,175.1,539.1],[51.15,187.55,144.5,616.8],[35.2,157.05,108.75,699],[65.3,112.05,179.25,643.4],[45.15,118.75,113.8,722.3],[44.95,106.3,118.45,730.3],[37.1,140.25,158.7,663.95],[43.3,121.1,100.3,735.3],[53.35,132.95,155.85,657.85],[52.35,119.35,150.5,677.8],[42.7,74.15,151.2,731.95],[37.2,146.75,120.45,695.6],[30.75,163.1,101.9,704.25],[31.55,122.3,133.6,712.55],[47.9,102.35,170.6,679.15],[36.5,131.5,98.05,733.95],[41.2,97.2,95.5,766.1],[36.25,154.15,98.75,710.85],[29,100.6,123.1,747.3],[29.9,113.15,77.75,779.2],[33.55,101.2,94.6,770.65],[31.45,118.85,86.3,763.4],[26.7,88.3,88.35,796.65],[29.9,51.9,111.1,807.1],[24.5,67.8,78.85,828.85],[27.8,109.05,88.45,774.7],[28.15,122.05,68.35,781.45],[27.45,100.4,63.3,808.85],[19.25,74.35,68.05,838.35],[21.35,78.4,77.15,823.1],[23.65,95.45,85.9,795],[22.5,43.2,99.2,835.1],[31.8,103.65,90.9,773.65],[29.3,73.75,62.5,834.45],[21.5,78.2,103.2,797.1],[23.8,67.3,82.75,826.15],[25.85,91.65,71.55,810.95],[19.35,80,60.4,840.25],[21.55,62.35,92.75,823.35],[26.3,56.5,78.85,838.35],[25.5,74.9,75.4,824.2],[21,82.55,72.3,824.15],[23.1,85,63.1,828.8],[17.5,48.65,55.45,878.4],[16.75,58.2,68.85,856.2],[17.7,67.5,63.1,851.7]],[[307.95,251.25,252.6,188.2],[367.65,179.05,226.55,226.75],[355.55,202.15,249.3,193],[260,297.35,295.9,146.75],[300.25,236.65,248.45,214.65],[318.3,277.15,251.75,152.8],[383.5,273.1,193.55,149.85],[294.1,241.35,249.55,215],[284,224.55,287.5,203.95],[298.75,191.15,200.15,309.95],[317.15,238.05,213.5,231.3],[210.7,208.8,290.85,289.65],[187.2,327.15,221.6,264.05],[272.6,245.85,207.1,274.45],[172.65,233.15,349.8,244.4],[280.05,169.75,249.2,301],[216.1,274.05,279.7,230.15],[232.4,249.15,260.7,257.75],[210.5,237.7,224.9,326.9],[176.1,258.05,297.05,268.8],[195.15,203.85,327.6,273.4],[197.25,271.6,238.2,292.95],[152.7,220.35,310.25,316.7],[155.3,273.25,158.2,413.25],[201.95,171.35,224,402.7],[189.7,205.05,210.35,394.9],[112.75,251.45,267.5,368.3],[116.95,205.05,214.3,463.7],[177.95,239.75,196.35,385.95],[126.75,280.55,185.9,406.8],[148.5,236.15,185.6,429.75],[108.05,173.75,181.5,536.7],[105.2,184.35,180.45,530],[117.75,264.35,235.55,382.35],[101.45,185.8,191.7,521.05],[115.05,178.3,224.65,482],[122.55,186,256.25,435.2],[83.5,175.95,204.1,536.45],[84.1,206.65,170.1,539.15],[104.2,190.25,245.7,459.85],[100.35,194.7,117.2,587.75],[79.4,261.15,141.15,518.3],[70.15,172.7,247.5,509.65],[62.35,219.35,204.85,513.45],[48.4,164.35,178.9,608.35],[72.9,138.6,161.85,626.65],[80.75,194.75,222.8,501.7],[71.65,162.25,137.9,628.2],[52.9,148,114.3,684.8],[81.1,173.6,121.55,623.75],[64.3,166.8,200.85,568.05],[46.65,194.1,142.5,616.75],[55.15,102.7,159.55,682.6],[59.4,120.8,95.2,724.6],[52.4,127.95,134.7,684.95],[36.5,200.1,111,652.4],[55.8,170.45,169.4,604.35],[32.95,127.4,108.85,730.8],[44.4,103.65,112.05,739.9],[25.3,118,118.8,737.9],[43.05,164.2,134.7,658.05],[53,131.75,99.7,715.55],[39.5,102.8,148.55,709.15],[37.7,120.4,114.35,727.55],[39,155.3,134.95,670.75],[36.65,91.85,110.6,760.9],[26.15,104.6,98,771.25],[53.2,110.65,115.8,720.35],[39.55,92.6,81.95,785.9],[34.35,102.95,119.35,743.35],[25.45,73.4,68.85,832.3],[27.35,73.75,107.25,791.65],[26.45,59.75,71.7,842.1],[16.95,100.6,102.45,780],[30.15,81.25,69.75,818.85],[39.5,44.3,62,854.2],[25.85,125.6,74.05,774.5],[24.2,69.45,90.65,815.7],[38.15,70.7,104.2,786.95],[24.65,97.45,75.5,802.4],[24.4,83.25,87,805.35],[25.7,113.45,98.4,762.45],[22.65,91.45,122.9,763],[33.75,69.9,64.5,831.85],[21.6,96.45,67.8,814.15],[22.45,87.8,68.05,821.7],[20.8,77.75,86.2,815.25],[18.2,86.3,84,811.5],[16.9,37.95,71,874.15],[17.8,75.2,110.5,796.5],[20.85,76.85,57.5,844.8],[21.45,79.95,81.9,816.7],[19.6,71.3,96.4,812.7],[18.15,91.25,95.15,795.45],[13.85,77.2,42.45,866.5],[20,68.5,65.35,846.15],[25,58.95,42.3,873.75],[13.75,58.9,45.95,881.4],[16.5,59.25,60.95,863.3],[14,55.55,62.1,868.35]],[[315.75,243,184.2,257.05],[401.4,278.3,159.4,160.9],[445.6,229.95,168.55,155.9],[290.9,243.8,234.7,230.6],[334.95,248,222.4,194.65],[431.15,168.4,196.05,204.4],[326.8,236.4,271.15,165.65],[302.45,285.2,224.55,187.8],[232.15,238.65,299.25,229.95],[301.4,212.2,245.85,240.55],[315.3,200.7,248.7,235.3],[193.7,233.05,342.25,231],[266.3,268.25,199.05,266.4],[258.45,272.7,247.4,221.45],[226.65,245.1,206.1,322.15],[226.95,247.6,257.8,267.65],[228.75,189.55,299.85,281.85],[247.55,225.8,206.05,320.6],[211.65,252.05,282.7,253.6],[201.05,260.8,269.25,268.9],[171.45,230.9,238.3,359.35],[270.6,184.6,195.85,348.95],[181.9,266.95,258.2,292.95],[135.05,160.6,288.4,415.95],[209,229,224.4,337.6],[160.8,283.05,189.35,366.8],[102,226.6,331.45,339.95],[140.05,298.75,194.8,366.4],[171.2,283.15,230.55,315.1],[95.6,229.3,184.4,490.7],[108.1,277.35,212,402.55],[94.85,208.8,258.55,437.8],[120.75,160.15,209.7,509.4],[81.35,257.25,225.05,436.35],[97.75,240.45,207.9,453.9],[154,282.4,246.7,316.9],[71.7,205.85,194.4,528.05],[108.55,225.9,192.65,472.9],[88.75,176.05,199.45,535.75],[55.65,171.1,198.95,574.3],[98.6,200.15,160.5,540.75],[69.85,185.1,159.9,585.15],[62.95,175.25,178,583.8],[62.35,185.15,152.7,599.8],[71.7,120.95,192.55,614.8],[62.35,209.65,233,495],[54.35,180.75,129.5,635.4],[63.6,180.05,194.1,562.25],[56.45,149.1,171.9,622.55],[77.9,141.3,163.05,617.75],[65.85,155.6,134.85,643.7],[56,116.15,147.5,680.35],[55.35,148.55,195.5,600.6],[47,163.5,155.5,634],[63.05,110.8,132.9,693.25],[43.8,175.6,123.5,657.1],[49.5,132.15,104.3,714.05],[27.7,114.7,118.45,739.15],[27.6,133.65,122.75,716],[39,74.2,103.9,782.9],[34.05,130.6,138.7,696.65],[30.5,93.45,94.2,781.85],[40.7,106.3,150,703],[42.1,104.25,126.05,727.6],[29.8,74.95,97,798.25],[45.5,97.75,110.45,746.3],[47.95,90.5,72.2,789.35],[29.35,103.25,71.2,796.2],[28.3,108.3,51.3,812.1],[25.7,80.95,84.15,809.2],[31.85,131.35,65.95,770.85],[32.05,83.05,82.65,802.25],[34.3,87.85,72.35,805.5],[27.6,115.1,62.75,794.55],[21.45,76.2,79,823.35],[23.9,75.7,62.8,837.6],[20.5,78.85,85.25,815.4],[20.6,98.3,91.7,789.4],[23.4,97.25,122,757.35],[13.85,97.05,92.6,796.5],[25.4,68.55,86.3,819.75],[21.45,66.85,71.25,840.45],[27.3,65.25,74.25,833.2],[14.95,59.85,63.75,861.45],[18.5,74.3,79,828.2],[21.25,60.2,76.65,841.9],[17.7,87.05,82.5,812.75],[17.65,58.9,102.35,821.1],[18.25,82.6,73.1,826.05],[16.6,69.35,62.95,851.1],[17.6,51.6,55.35,875.45],[16.9,66.1,58.5,858.5],[16.3,66.1,67.95,849.65],[19.6,56.15,67,857.25],[16.95,69.05,81.05,832.95],[14.35,58.85,72.05,854.75],[13.05,40.5,66.5,879.95],[15.5,44.95,58.35,881.2],[12.9,58.85,57.35,870.9],[16.8,57.7,48.8,876.7]],[[442.6,215.05,215.4,126.95],[353.8,278.85,193.5,173.85],[377.65,239,224.8,158.55],[378.25,204.2,213.05,204.5],[314.5,249.3,243.9,192.3],[445.15,174.15,220.65,160.05],[306.65,247.95,232.4,213],[291.15,222,283.25,203.6],[305.5,297.7,192.75,204.05],[271.5,280.7,242.95,204.85],[214.65,226.95,260.95,297.45],[219.55,294.2,303.65,182.6],[292.4,277.2,209.85,220.55],[208.15,201.4,281.85,308.6],[169.6,248.25,312.45,269.7],[255.95,206.45,276.65,260.95],[257.6,232.3,234.2,275.9],[183,195.6,313.8,307.6],[194.2,260.65,229.3,315.85],[160.85,267.65,220.7,350.8],[142.9,297.3,235.85,323.95],[143.3,197.2,248.05,411.45],[204.9,232.55,198.35,364.2],[171.65,275.55,254.8,298],[102.4,240.65,271.3,385.65],[149.6,242.15,197.95,410.3],[145.75,262.1,175.45,416.7],[169.6,263.05,279.35,288],[115.95,318.45,188.3,377.3],[140,292.6,160.55,406.85],[71.05,124.6,244.3,560.05],[80.55,195.7,247.55,476.2],[116.55,183.95,238.15,461.35],[110.05,224.6,244.65,420.7],[90.6,238.7,171.25,499.45],[89.75,184.05,120.25,605.95],[78.3,191.75,195.7,534.25],[101.9,230.1,167.05,500.95],[88.5,170.85,186.4,554.25],[90.6,131,184.4,594],[61,183.55,183.05,572.4],[63.95,237.25,167.15,531.65],[47.5,162.45,114.95,675.1],[78.7,163.45,127.45,630.4],[102.85,162.9,204.3,529.95],[79.1,155.95,172.9,592.05],[45.05,120.1,106.3,728.55],[51.4,155.4,123,670.2],[69.65,136.45,165.45,628.45],[49.15,132.45,173.5,644.9],[48.85,134.85,168.7,647.6],[39.95,135.2,131.5,693.35],[45.05,177.9,161.3,615.75],[42.55,131.85,97.15,728.45],[53.6,92.2,137.55,716.65],[32.3,141.6,95,731.1],[33.25,122.05,99.9,744.8],[27.75,112.95,127.2,732.1],[44.45,139.85,128,687.7],[37.15,137.3,93.95,731.6],[38.5,100.3,109.45,751.75],[34.3,65.1,122.85,777.75],[24.1,104.25,111.1,760.55],[30.6,160.4,100.3,708.7],[28.4,119.3,85,767.3],[23.75,74.2,140.2,761.85],[25.55,102.1,121.05,751.3],[36.8,73.6,95.15,794.45],[19.75,106.95,86.1,787.2],[31.2,111,53,804.8],[20.45,92.45,78.8,808.3],[27.9,109.95,90.85,771.3],[33.65,76.05,71.35,818.95],[29.5,119.15,85.75,765.6],[20.8,89.45,82,807.75],[23.6,67.55,47.8,861.05],[23.2,59.6,68.2,849],[15.25,58.75,78.25,847.75],[22.25,98.75,71.25,807.75],[18.9,66.9,94.6,819.6],[18.7,61.95,69.45,849.9],[12.95,52.25,77.05,857.75],[18.25,57.1,60.75,863.9],[19.2,44.95,43.8,892.05],[14.8,56.65,57.3,871.25],[10.7,57.3,43.7,888.3],[12.6,63.65,83.25,840.5],[23.45,59.85,64.35,852.35],[9,68.15,40.85,882],[16.45,55.2,41,887.35],[12.2,52.9,49.6,885.3],[16.05,61.15,59.2,863.6],[11.85,46.5,50.5,891.15],[18.1,58,34.35,889.55],[8.65,40.6,61.95,888.8],[15.5,39.4,56.7,888.4],[12.8,40.2,61.3,885.7],[8.25,62,51.75,878],[12.7,49.8,57.85,879.65],[11.1,56.5,69.75,862.65]],[[499.75,173.9,225.55,100.8],[333.55,311.95,203.1,151.4],[360.6,255.05,196.65,187.7],[382.15,254.5,216.5,146.85],[373.05,226.2,251.95,148.8],[328.8,232.8,241.3,197.1],[332.1,193.25,243.2,231.45],[384.25,217.05,248.55,150.15],[329.3,289.6,224.3,156.8],[281,263,307.75,148.25],[300.3,174.6,300.55,224.55],[221.5,258.95,275.9,243.65],[186.25,175.9,378.85,259],[279.9,231.65,267.7,220.75],[207.75,227.3,287.55,277.4],[184.4,225,280.25,310.35],[263.6,250.7,248.75,236.95],[236.7,192.6,226.2,344.5],[207.35,190.25,178.65,423.75],[167.45,223.4,257,352.15],[204.3,245.15,243.95,306.6],[171.5,243.05,187.15,398.3],[172,188.65,203.85,435.5],[105.85,323.2,169.45,401.5],[120,249.4,187.6,443],[129.65,180.45,221,468.9],[137.75,199.25,240.05,422.95],[118.6,292.55,230.25,358.6],[121.2,312.4,198.15,368.25],[128.7,187.3,172.3,511.7],[103.25,241.9,192.85,462],[158.5,227.9,246,367.6],[85.1,190.9,242.6,481.4],[92.1,248.05,224.6,435.25],[96.9,236.3,163.7,503.1],[85.85,166.95,225.75,521.45],[88.4,199.5,200.4,511.7],[88.8,192,152.85,566.35],[73.65,195.15,222.5,508.7],[61.95,191.15,177.05,569.85],[88.3,135,124.65,652.05],[84.55,184.15,214.1,517.2],[49.95,160.2,158.5,631.35],[48.25,167.15,115.8,668.8],[37.9,146.4,117.3,698.4],[56.8,123.55,138.35,681.3],[57.9,143.3,124.25,674.55],[53.4,126.8,129.7,690.1],[47.35,123.4,165.8,663.45],[54.6,189.35,134.45,621.6],[48.65,121.55,162.6,667.2],[38,93.15,134.2,734.65],[29.35,131.2,150.4,689.05],[39.35,102.8,104.8,753.05],[37.85,111.4,95.5,755.25],[38.3,142.25,115,704.45],[54.4,127.65,130.4,687.55],[39.4,93.4,122.15,745.05],[28.55,90.15,98.7,782.6],[29.7,136.7,132.3,701.3],[21.85,119.9,85.15,773.1],[27,139.1,96.05,737.85],[33.4,88.75,94.85,783],[29.2,113.55,104.6,752.65],[15.1,103.6,140.85,740.45],[20.95,69.25,81.15,828.65],[24.7,67.35,114.85,793.1],[27.15,88.45,51.65,832.75],[19.1,67.7,109.7,803.5],[27.3,86.8,76.35,809.55],[24.05,42.65,62,871.3],[20,90.75,86.15,803.1],[30.95,67.1,98.6,803.35],[22.5,63.7,78.6,835.2],[15.6,78.15,79.85,826.4],[14.3,57.6,91.2,836.9],[20.45,60.3,69.55,849.7],[24.25,72.75,45.7,857.3],[20.95,67.35,44.05,867.65],[21.2,38.85,66.7,873.25],[16.15,77.25,67.8,838.8],[25.75,74.5,74.65,825.1],[13.15,64.5,50.75,871.6],[14,56.2,47.85,881.95],[22.05,55,48.65,874.3],[14.35,40.35,49.5,895.8],[15.5,57.6,42.7,884.2],[13.2,43.6,41.8,901.4],[14.1,47.3,51.35,887.25],[15.3,62.75,45.65,876.3],[14.25,44.9,59.9,880.95],[12.8,88.4,48.75,850.05],[18,59.55,41.05,881.4],[6.65,42.25,72,879.1],[16.45,43.55,46.95,893.05],[8.95,56.6,45,889.45],[11.55,44.9,55,888.55],[11.2,53.55,48.5,886.75],[12.8,67.5,32.35,887.35],[10.4,46.3,35.35,907.95]],[[390.25,216.55,214.55,178.65],[383.95,259.05,232.45,124.55],[370.55,258.2,211.1,160.15],[461.9,177.4,203,157.7],[386.25,276.8,170,166.95],[429.4,206.35,193.15,171.1],[294.4,191.05,307.1,207.45],[290,243.5,288.95,177.55],[262.6,262.4,252.35,222.65],[312.7,223.4,212.2,251.7],[272,283.4,276.2,168.4],[286.55,307.5,172.35,233.6],[189.65,327.8,275.9,206.65],[215.85,229.3,300.45,254.4],[241.1,243.35,296.15,219.4],[229.6,296.7,272.35,201.35],[133.75,249.7,283.95,332.6],[140.9,292.6,241,325.5],[149.1,302.8,266.25,281.85],[180.35,262,165.3,392.35],[121.3,295,215.7,368],[174.9,269.35,313.1,242.65],[153.7,222.95,249.75,373.6],[153.1,270.65,163.4,412.85],[158.4,194.05,287.5,360.05],[144.4,236.45,199.3,419.85],[95.95,200.55,156.5,547],[148.3,195.6,235.25,420.85],[126.1,259.25,184.25,430.4],[92.05,144.95,195.1,567.9],[118.6,187.6,247.65,446.15],[114.55,203.7,223.4,458.35],[92.75,233.7,225.95,447.6],[113.2,204.65,150.65,531.5],[64,145.75,131.35,658.9],[79.65,195.8,136.8,587.75],[69.55,212.85,186.65,530.95],[82.65,169.95,196.75,550.65],[72.25,200.6,183.6,543.55],[79.5,168.3,206.65,545.55],[64.2,159.5,177.6,598.7],[46.9,155.45,162.15,635.5],[75.5,189.9,168.45,566.15],[48.9,139.1,107.9,704.1],[83.8,222.8,139.65,553.75],[44.7,147.2,136.9,671.2],[36.1,163.2,145.3,655.4],[38.35,133.2,158.2,670.25],[37.7,127,99.05,736.25],[44,127.95,124.65,703.4],[49.7,135.9,100.15,714.25],[37.7,105.4,129.45,727.45],[41.35,120.45,76.25,761.95],[40.6,113.3,102.05,744.05],[39.65,98.05,103.2,759.1],[33.6,138.4,93.95,734.05],[28.1,111.8,92.05,768.05],[37.6,96.15,77.4,788.85],[34.1,95.25,97.85,772.8],[29.6,96.7,95.5,778.2],[15.85,106.4,110.25,767.5],[26.25,126.1,94.8,752.85],[32.95,105.15,101.8,760.1],[22.3,87.55,74.4,815.75],[26.85,81.4,127.9,763.85],[31.65,61.45,99.65,807.25],[22.75,82.7,55.65,838.9],[24,103.45,89.1,783.45],[18.9,72.4,57.95,850.75],[16.8,43.85,61.65,877.7],[23.2,70.05,65.6,841.15],[20.95,60.05,52.45,866.55],[12.4,62.65,66.8,858.15],[11.35,62.55,74.35,851.75],[19,52.2,47,881.8],[20.8,67.9,69.85,841.45],[15.45,71.1,54.95,858.5],[15.9,62.8,80.45,840.85],[14.6,61.4,51.45,872.55],[17.25,71.5,30.15,881.1],[24.4,60.2,54.8,860.6],[11.8,41.6,59.55,887.05],[15.3,48.3,45.1,891.3],[14.95,49.3,49.5,886.25],[12.05,62.95,42.2,882.8],[9.6,77.4,46.15,866.85],[14.6,46.15,40.75,898.5],[12.25,53.65,41.3,892.8],[12.95,49.4,38.75,898.9],[11.2,38.15,37.15,913.5],[14.95,42.95,60.4,881.7],[13.7,44.5,52.85,888.95],[15.85,56.45,56.65,871.05],[11,32.15,35.4,921.45],[12.8,37.55,37.35,912.3],[8.9,34.1,44.8,912.2],[8.35,43.15,48.7,899.8],[10.5,38.2,33.6,917.7],[14.85,39.3,37.2,908.65],[9.2,40.9,47.45,902.45]],[[402.35,243.15,221.35,133.15],[343.15,240.25,243.65,172.95],[494.8,146.7,205.45,153.05],[368.9,264.05,216.2,150.85],[482.7,137.75,199.25,180.3],[294.65,220.55,306.6,178.2],[389,239.2,204.4,167.4],[333.65,248.55,234.6,183.2],[296.85,208.7,356.1,138.35],[322.2,240.95,234.05,202.8],[234.1,184.85,339.05,242],[305.7,269.5,232.75,192.05],[218.55,230.65,287.35,263.45],[260.85,267.5,208.9,262.75],[191.55,259.7,249.85,298.9],[194.6,307,210.3,288.1],[177.4,153.8,226.8,442],[174.95,243.55,229.9,351.6],[213.1,226.8,218.05,342.05],[122.8,227.15,305.6,344.45],[172.7,164.3,327.7,335.3],[132,298.6,277.15,292.25],[160.65,175.55,239.5,424.3],[118.2,212.95,222.25,446.6],[98,239.6,275.75,386.65],[149.9,182.5,228.35,439.25],[135,286.7,136.9,441.4],[82.8,306.8,244.9,365.5],[91.55,136.45,215.2,556.8],[113.3,211.7,149.65,525.35],[69.3,189.95,293.35,447.4],[57.9,164.45,193.75,583.9],[67.55,197.35,194.15,540.95],[90.95,197.4,239.75,471.9],[76.6,187.65,168.9,566.85],[68.1,207.05,158.6,566.25],[56.05,160.8,203.45,579.7],[63.2,116.35,145.55,674.9],[42.65,123.95,167.7,665.7],[50.7,155.05,159.15,635.1],[73.5,204.25,162.9,559.35],[42.85,134,167.95,655.2],[57.85,123.75,124.5,693.9],[42.2,130.4,162.1,665.3],[50.3,149.65,146,654.05],[38.7,151.15,89.1,721.05],[42.25,114.95,109.95,732.85],[24.75,132.05,133.4,709.8],[38.3,108.4,121,732.3],[35.5,136.4,144.85,683.25],[33.45,101.1,126.2,739.25],[31.15,86.75,82.5,799.6],[41.45,114.25,102,742.3],[27.4,153.3,127.1,692.2],[26.9,102.6,73.95,796.55],[30.25,89.35,103.8,776.6],[22.7,95.35,110.8,771.15],[26.5,104.75,90.3,778.45],[29.85,93,84.25,792.9],[24.25,79.65,85.75,810.35],[15,67.55,71.3,846.15],[25.7,88,62.2,824.1],[33.85,118.3,87.5,760.35],[24.35,78.6,58.25,838.8],[18.5,60.35,67.95,853.2],[21.75,72.65,72.15,833.45],[21.55,140.5,62.4,775.55],[17.2,44.85,80.6,857.35],[12.35,88.8,74,824.85],[13.9,70.6,64.9,850.6],[14.9,97.35,51.55,836.2],[18,77.6,32.3,872.1],[22.35,79.6,58.35,839.7],[19.15,50.65,56,874.2],[14,54.6,60.5,870.9],[12.1,61,58.2,868.7],[10.85,42.95,46.45,899.75],[17.55,59.1,59.7,863.65],[10.55,56.3,59,874.15],[14.25,63.95,46.15,875.65],[14.4,42.95,50,892.65],[14.7,45,38.7,901.6],[11.35,32.45,43.3,912.9],[15.95,50.75,49.85,883.45],[14.2,37.85,39.2,908.75],[8.6,56.45,54.05,880.9],[12,50.2,52.4,885.4],[14.35,49.4,45.4,890.85],[11.75,44.75,74.05,869.45],[12.55,29.4,31.25,926.8],[10.95,38.8,55.4,894.85],[10.65,28.7,40.15,920.5],[6.55,54.75,47.45,891.25],[6.65,55.1,49.2,889.05],[6.85,48.65,51.55,892.95],[10.15,33.85,51.45,904.55],[15.25,40.15,47.45,897.15],[9.5,36.65,41.3,912.55],[14.75,36.5,43.75,905],[10.65,48.25,35.75,905.35]],[[463.1,166.55,237.65,132.7],[436.3,221.2,219.5,123],[418.1,238.1,165.3,178.5],[382.15,258.45,251.5,107.9],[338.05,309.75,215,137.2],[386.05,208.75,149.05,256.15],[340.2,234.45,201.15,224.2],[289.85,274.7,252.4,183.05],[370.4,219.95,219.1,190.55],[197.8,244.8,311.15,246.25],[330.25,179.5,280.25,210],[275.55,237.5,235.9,251.05],[295.15,286.45,230.35,188.05],[262.85,144.45,337.4,255.3],[212.95,249.75,206.15,331.15],[219.75,222.45,280.7,277.1],[189.9,208.2,202.2,399.7],[179.5,285.1,228.6,306.8],[180.55,303.95,212.4,303.1],[207.25,241.05,216.2,335.5],[148.15,257.95,218.15,375.75],[159.25,195.15,240.45,405.15],[109.9,241.85,243.9,404.35],[203.95,148.55,227.8,419.7],[146.15,212.85,195.7,445.3],[139.2,191.15,221.85,447.8],[127.55,184.75,190.35,497.35],[101.85,160.5,205.15,532.5],[98.85,201.65,244.7,454.8],[92.4,227,185.35,495.25],[64.75,230.9,173.75,530.6],[100.15,177.15,159.6,563.1],[63.55,122.7,243.9,569.85],[79.8,156.1,161.4,602.7],[42.2,150.15,207.95,599.7],[51.5,121.25,166.2,661.05],[97.85,109.15,147.15,645.85],[52.65,137.5,180.65,629.2],[61.35,138.8,188.5,611.35],[35.1,139.8,167.75,657.35],[51.95,102.2,126.4,719.45],[38.7,152.2,131.5,677.6],[45.3,87.05,106.3,761.35],[37.2,151.35,112.85,698.6],[39.1,86.7,127.2,747],[30.6,171.6,86.5,711.3],[33.5,139.55,115.25,711.7],[49.25,169.8,139.3,641.65],[25.3,127.4,83.1,764.2],[28.9,102.35,118.55,750.2],[31.25,110.75,142.6,715.4],[39.7,124.45,88.45,747.4],[30.55,117.85,103.15,748.45],[26.55,87.15,50.5,835.8],[29.15,78.95,117.15,774.75],[33.15,120.35,81.65,764.85],[29.6,56.2,93.8,820.4],[23.6,111.7,90.1,774.6],[24.95,89.7,87.25,798.1],[22.4,80.3,112.35,784.95],[23.75,60.85,69.9,845.5],[22.2,68.35,76.85,832.6],[17.55,80.2,60.7,841.55],[18.3,76.45,86.45,818.8],[24.95,65.1,69.1,840.85],[14.25,68.35,64.3,853.1],[19.5,56.75,74,849.75],[15,55.9,48,881.1],[16.5,59.15,87.9,836.45],[17.45,59.2,49.85,873.5],[17.9,77,70.1,835],[14.2,45.3,66.6,873.9],[13.8,49.6,73,863.6],[12.25,63.7,69.35,854.7],[17.7,37.05,53.6,891.65],[9.8,49.2,58.55,882.45],[17.75,55.15,60.4,866.7],[8.15,44,60.25,887.6],[11.65,52.55,38.05,897.75],[11,61.95,37.45,889.6],[15.3,41.25,44.75,898.7],[9.9,41.85,36.05,912.2],[15.6,44.85,50.35,889.2],[10.95,45.3,70.55,873.2],[8.75,40.1,30.05,921.1],[10.35,28.5,37.85,923.3],[8.4,37.3,35.9,918.4],[11.05,38.75,41.2,909],[11.6,36.45,38.6,913.35],[4.7,28.85,57.85,908.6],[7.8,40.3,35.05,916.85],[6.9,21.65,37.8,933.65],[10.2,36.25,34.85,918.7],[8.95,38.55,37.5,915],[10.25,32.1,37.3,920.35],[12.4,36.45,45.55,905.6],[9.05,37.55,25.25,928.15],[7.1,38.8,28.55,925.55],[6.85,27,38.1,928.05],[7.25,28.85,27.4,936.5]],[[351.1,257,280.4,111.5],[367.65,229.15,273.15,130.05],[379,218.25,268.1,134.65],[327.8,219.7,250.05,202.45],[385.15,215.7,260.2,138.95],[442.4,209.1,175.7,172.8],[403.2,208.6,220.5,167.7],[348.3,243.4,243.05,165.25],[288.7,191,352.8,167.5],[250.95,237.15,283.9,228],[268.8,197.1,270.5,263.6],[297.3,246,191.65,265.05],[236.2,253.7,243.65,266.45],[188.25,215.45,285.55,310.75],[204.6,249.4,235.75,310.25],[186.7,170.8,383.05,259.45],[186.85,266.95,243.9,302.3],[163.5,262.4,196.45,377.65],[165.05,204,285,345.95],[143.6,250.15,260.85,345.4],[208.25,269.2,249.05,273.5],[126.05,258.75,256.45,358.75],[127,215.55,240.7,416.75],[122.6,181.75,276.3,419.35],[111.05,293.95,200.05,394.95],[131.1,183.35,256.85,428.7],[101.7,193.45,234.75,470.1],[99.1,190.2,186.3,524.4],[78.45,148.05,172.75,600.75],[67.4,201.2,142,589.4],[83.9,175.65,148.65,591.8],[88.25,150.15,182,579.6],[72.45,219.05,229.2,479.3],[70.7,193.1,246.15,490.05],[69.8,153.8,223.45,552.95],[46.7,198.45,158.1,596.75],[71.1,151.85,205.3,571.75],[43.95,177.65,123.8,654.6],[68.3,142.6,153.95,635.15],[59,130.55,110.4,700.05],[45.05,177.4,165.5,612.05],[57.85,133.85,133.2,675.1],[44.95,100.3,132.6,722.15],[34.05,118.1,108.15,739.7],[42.25,116.15,163.6,678],[33.05,100.4,120.8,745.75],[34.9,94.05,142.7,728.35],[28.35,99.2,125.05,747.4],[38.6,117.2,77.8,766.4],[25.9,124.85,86.8,762.45],[31.4,78.15,116.4,774.05],[28.9,85.7,119.1,766.3],[24.05,79.45,79.65,816.85],[22.75,108.15,110.8,758.3],[33.3,91.05,88.05,787.6],[17.5,82.95,83.5,816.05],[23,66.25,76.6,834.15],[25.2,94.5,66.85,813.45],[17.5,86.8,69.2,826.5],[21.7,85.7,79.1,813.5],[20.7,68.45,67.25,843.6],[20.35,107.05,65.9,806.7],[19.2,54.75,60.75,865.3],[15.5,59.1,67.05,858.35],[19.15,61.65,58.35,860.85],[20.25,103.1,55.1,821.55],[17.75,61.7,62.35,858.2],[15.65,46.2,78.8,859.35],[22.4,59.85,75.1,842.65],[10.8,50.6,58.35,880.25],[11.8,56.2,59.35,872.65],[9.8,40.55,71.35,878.3],[10.85,64.2,40.45,884.5],[11.25,38.05,52,898.7],[11.6,79.4,72.05,836.95],[12.05,48.8,50,889.15],[9.05,44.35,40.05,906.55],[13.25,46.9,56.65,883.2],[10.4,66.75,33.2,889.65],[8.55,34,45.35,912.1],[9.7,34.05,62.1,894.15],[9.45,49.1,65.4,876.05],[11.15,38.15,52.95,897.75],[11.05,40.45,41.15,907.35],[9.05,38,60.7,892.25],[8.35,24.7,65.85,901.1],[7.45,59.85,35.1,897.6],[11.75,29.55,34.85,923.85],[9.4,46.05,45.35,899.2],[10.1,30.55,31.4,927.95],[11.35,37.8,38.2,912.65],[6.6,35.7,23.7,934],[6.3,36.7,29.35,927.65],[7.3,38.8,30.9,923],[4.85,42,32.4,920.75],[7.95,44.35,24.95,922.75],[6.2,34.3,33.3,926.2],[7.95,14.25,32,945.8],[7.45,32.35,29.6,930.6],[4.35,44.1,27.55,924]],[[440.45,252,179.7,127.85],[460,217.9,221.35,100.75],[462.05,221.45,217.65,98.85],[443.9,186.7,227.45,141.95],[429.9,213.15,232,124.95],[376.95,214.1,197.85,211.1],[424.05,187.15,247.75,141.05],[303.1,257.55,246.45,192.9],[360.7,247.3,235.25,156.75],[276.55,245.2,262.55,215.7],[241.95,300.45,258.35,199.25],[281.05,282,226.45,210.5],[287.6,169.3,251.95,291.15],[228.9,243.2,179.35,348.55],[233.7,249.25,203.4,313.65],[212.7,245.2,292.1,250],[159.2,308.85,226.9,305.05],[159.95,241.35,222.85,375.85],[205.6,256.85,193.05,344.5],[186.35,290.35,264.15,259.15],[122.85,208.7,241,427.45],[99.8,192.85,332.95,374.4],[97.8,233.6,203.95,464.65],[166.6,268.05,231.85,333.5],[116.25,249.45,180.3,454],[103.2,203.55,177.3,515.95],[104.05,176,214.2,505.75],[86.65,195.95,158.45,558.95],[84.15,174.8,180.9,560.15],[55.15,226.1,194.2,524.55],[92.05,132.6,323.6,451.75],[96.45,158.85,216.4,528.3],[80.5,164.8,164.1,590.6],[45.7,169.3,210.6,574.4],[57.1,116.25,199.35,627.3],[60,101.1,164.15,674.75],[43.2,144.65,139.3,672.85],[48.45,186.7,111.3,653.55],[45.75,148,114.95,691.3],[35.2,123.4,111.7,729.7],[42.3,106.95,115.95,734.8],[37.05,98.4,91.3,773.25],[29.8,96.75,146.8,726.65],[37.7,94.55,82.7,785.05],[26.6,108.2,120.6,744.6],[28.2,101.8,92.7,777.3],[26.8,91.85,92.9,788.45],[24.05,123.85,85.45,766.65],[29.2,104.2,125.6,741],[40.75,102.6,65.25,791.4],[22.7,82.35,76.05,818.9],[27.15,62.85,72.3,837.7],[26.7,78.2,65.95,829.15],[30.3,69.25,87.75,812.7],[17.55,89.55,103.1,789.8],[21.4,68.05,55.6,854.95],[16.05,64.9,58.35,860.7],[20.9,67.1,68.75,843.25],[13.7,78.55,74.15,833.6],[14.2,51.45,40.1,894.25],[14,86,70.8,829.2],[19.35,66.95,51.35,862.35],[18.2,68.2,67.65,845.95],[12.75,52.65,63.95,870.65],[13.85,87.55,71.15,827.45],[12.45,91.2,40.6,855.75],[15.75,47.8,59.35,877.1],[13.25,53.15,58,875.6],[13.4,54.15,88.85,843.6],[16,81.8,59.55,842.65],[15.05,48.65,56.75,879.55],[17.4,98.35,62.7,821.55],[12.75,47.75,32.8,906.7],[11.95,37.9,43.75,906.4],[9.75,36.3,39.25,914.7],[12.4,35.2,34.5,917.9],[9.15,45.6,52,893.25],[9.05,26.45,29.25,935.25],[10.35,33.95,36.7,919],[12.05,46.35,42.55,899.05],[10,48.6,40.35,901.05],[9.4,41.9,38.2,910.5],[7,50.4,27.5,915.1],[9.25,24.8,33.35,932.6],[8.95,32.2,27.6,931.25],[8.15,41.35,42.65,907.85],[8.9,51.5,36.45,903.15],[7.8,31.45,32.7,928.05],[8.4,25.25,28,938.35],[6.55,25.45,56.05,911.95],[9.35,38.55,26.35,925.75],[8.4,37.9,32.35,921.35],[7.6,26.65,22.75,943],[6.9,31.4,35.1,926.6],[7.05,30.15,26.45,936.35],[7.5,25,35.55,931.95],[8.65,26.45,33.15,931.75],[4.85,27.6,31.95,935.6],[6.1,36.9,27.7,929.3],[9.75,38.85,28.5,922.9]],[[514.15,197.55,201.4,86.9],[432.65,206.05,197.9,163.4],[454.2,265.3,161.2,119.3],[379.65,283,182.3,155.05],[445.9,206.05,210,138.05],[338.85,223.4,265.7,172.05],[376.7,257.75,224.4,141.15],[339.8,220.35,262.2,177.65],[421.6,159.15,221.4,197.85],[310.85,244.5,250.8,193.85],[245.1,298,261.45,195.45],[255.05,244.8,240.9,259.25],[216.95,260.3,273.4,249.35],[211.5,253.5,296.75,238.25],[184.5,234.45,181.3,399.75],[280.75,217.75,224.05,277.45],[148.05,180.85,298.7,372.4],[222.1,249.5,193.25,335.15],[171.85,248.65,293.8,285.7],[147,245,242.35,365.65],[149.95,273.25,229.65,347.15],[162.5,217.25,277.2,343.05],[116.35,212.25,235.55,435.85],[102.5,176.45,251.5,469.55],[102.75,222.95,184.6,489.7],[104.3,203.9,237.1,454.7],[80.45,173.85,237.6,508.1],[84.5,256.45,222.1,436.95],[93.65,155.7,180.55,570.1],[61.25,212.2,198.1,528.45],[58.6,207.05,226.05,508.3],[81.55,199.5,164.8,554.15],[65.85,187.95,169.8,576.4],[61,147.15,230,561.85],[51.9,133.75,101.5,712.85],[64.45,109.1,131.25,695.2],[38.55,97.65,172.55,691.25],[53.2,126.35,159.2,661.25],[43.7,95.5,159.5,701.3],[48.95,124.85,174.9,651.3],[39.95,132.75,91.8,735.5],[48.45,93.2,107.95,750.4],[33.35,119.85,119.25,727.55],[34,98.45,101.05,766.5],[44,89.3,127.9,738.8],[29.95,127.3,104.15,738.6],[28.65,115.4,98.55,757.4],[33.15,120.2,92.95,753.7],[31,130.65,87.1,751.25],[23.4,127.7,131.35,717.55],[31.1,103.2,85.1,780.6],[22.9,66.3,76,834.8],[21.1,102.5,81.2,795.2],[18.55,67.15,66.25,848.05],[18.5,60.35,75.8,845.35],[16,68.5,81.55,833.95],[27.45,45.8,80.55,846.2],[15.15,78.25,78.5,828.1],[14.1,55.3,63.7,866.9],[20.75,54.2,62.1,862.95],[15.45,76.1,34.95,873.5],[22.55,48.5,70.1,858.85],[13.2,62.1,54.5,870.2],[12.9,41.55,44.2,901.35],[10.05,49.5,64.05,876.4],[16,69.45,31.25,883.3],[8.75,66.25,65.95,859.05],[10.7,41.55,66.7,881.05],[14.1,41.15,37.45,907.3],[12.95,40.65,56.7,889.7],[10.25,71.25,41.85,876.65],[8.3,40.75,31.8,919.15],[11.85,53.85,31.85,902.45],[11.8,38.4,32.4,917.4],[10.25,36.85,38.55,914.35],[9.35,40.05,51.15,899.45],[11.05,21.9,26.15,940.9],[10.4,33.9,30.55,925.15],[9.7,41.3,44.3,904.7],[13.15,42.35,35.25,909.25],[10.1,31.4,37.45,921.05],[10.85,29.3,29.45,930.4],[8.7,34.85,35.5,920.95],[3.65,31.05,31.2,934.1],[7.05,32.85,32.25,927.85],[5.55,38.65,32.35,923.45],[8.55,31.75,25.3,934.4],[5.45,20.9,28.85,944.8],[5.9,36.95,25.45,931.7],[8.45,25.4,33.4,932.75],[8.05,26.7,31.7,933.55],[6.45,33.65,24.4,935.5],[11.05,34.4,30.05,924.5],[4.3,23.8,38.25,933.65],[4.7,18.95,28.6,947.75],[12.55,21.45,32.15,933.85],[4.7,25.95,16.05,953.3],[7.3,21.65,19.9,951.15],[6.2,33,21,939.8],[7.3,25.65,34,933.05]],[[493,200.4,201.4,105.2],[502.95,214.35,186.3,96.4],[567.25,152.3,161,119.45],[509.2,175.2,180.7,134.9],[401.1,213.25,217.85,167.8],[295.6,254.2,246.75,203.45],[324.35,219.5,308.35,147.8],[404.05,240.75,220.7,134.5],[247.3,252.75,287.6,212.35],[263.95,278.8,262.2,195.05],[371.7,171.9,243.75,212.65],[248.4,314.85,203.35,233.4],[189.1,242.65,271.05,297.2],[254,282.75,229.4,233.85],[217.4,320.95,257.7,203.95],[187.85,275,192.7,344.45],[200.5,280.2,213.35,305.95],[168.55,260.3,264.55,306.6],[157.2,218.6,257.3,366.9],[120.4,231.75,231.65,416.2],[113.45,242.55,224.55,419.45],[149.4,165.85,251.3,433.45],[125.35,144.15,242.4,488.1],[96.6,185.8,215.85,501.75],[90.35,211.75,172.1,525.8],[92.35,212,196.6,499.05],[67.8,195,188.8,548.4],[73.65,184.9,212.55,528.9],[69.8,187.1,192.95,550.15],[54.55,207.25,171.4,566.8],[64.15,140.85,156.45,638.55],[49.6,130.6,95.8,724],[55.35,196.75,139.85,608.05],[56.1,194.7,117.35,631.85],[49.1,142,124.8,684.1],[32.1,99.35,131.65,736.9],[35.15,125,102.55,737.3],[32.6,131.6,119.55,716.25],[32.1,99.35,77.6,790.95],[48.95,95.7,132.85,722.5],[27.8,95.15,86.6,790.45],[30.15,84.2,122.3,763.35],[28.7,94.95,119.8,756.55],[33.75,99.05,126.75,740.45],[25.55,89.75,82.45,802.25],[25.3,66.2,89.9,818.6],[25.3,58.7,85.65,830.35],[16.75,64.6,78.9,839.75],[28.05,71.9,76.9,823.15],[22.45,98.55,61.35,817.65],[21.55,110.75,91.1,776.6],[22.9,87.6,67.95,821.55],[16.4,67.95,96.3,819.35],[12.8,74.6,89.95,822.65],[14.9,66.5,73.4,845.2],[15.25,33.95,54.4,896.4],[17.1,75.8,60.05,847.05],[14.95,57.65,90,837.4],[16.85,83.45,53.25,846.45],[13.35,53.2,43.5,889.95],[11.5,61.65,73.95,852.9],[11.75,44.5,52.7,891.05],[11.9,53.4,41.3,893.4],[12.25,45.2,45.85,896.7],[12.6,45.85,49.9,891.65],[11.75,45.65,50.2,892.4],[10.65,53.9,46.05,889.4],[11.95,56.65,80.85,850.55],[12.4,33.95,38.45,915.2],[8.5,56.85,50.8,883.85],[8.5,48.7,44.85,897.95],[14.7,36.3,38.3,910.7],[9.9,45.9,53.65,890.55],[11.2,37.6,55.5,895.7],[7.55,36.15,41.15,915.15],[6.2,39.55,28.35,925.9],[8.7,33.3,45.05,912.95],[7.6,30.5,35.8,926.1],[9.1,27.55,26.75,936.6],[6.65,43.55,53.1,896.7],[6.1,39.5,29.2,925.2],[10.6,28.35,30.6,930.45],[11.1,29.65,25.85,933.4],[9.35,27.65,35.1,927.9],[6.85,26.9,35.6,930.65],[3.4,32.15,34.8,929.65],[7.05,25.95,25.4,941.6],[8.1,24,24.65,943.25],[7.45,24.65,26.35,941.55],[5.15,27.65,26.75,940.45],[9.8,21.95,21.1,947.15],[6.85,21.3,19.9,951.95],[6.55,16.15,24.6,952.7],[4.1,19.9,32.8,943.2],[3.95,24.85,19.6,951.6],[7.4,31.7,19.15,941.75],[5.15,25.7,14.9,954.25],[6.65,20.95,20.3,952.1],[3.55,16.2,27.2,953.05],[5.4,27.9,20.95,945.75]],[[514.75,223.25,166,96],[434.85,248.25,217.8,99.1],[445.6,174.5,243.95,135.95],[452.35,187.4,252,108.25],[423.35,240.5,204.15,132],[457.1,193,194.25,155.65],[301.6,233.95,292.2,172.25],[289.25,238.7,264.4,207.65],[297.8,220.55,320.5,161.15],[335.9,233.4,249.6,181.1],[257.2,295.3,244.5,203],[256.8,265.95,222.75,254.5],[204.75,243.7,253.55,298],[262.7,223.7,241.15,272.45],[142.4,280.6,352.2,224.8],[208.95,207.95,313.25,269.85],[200.15,286.8,255.1,257.95],[132.9,183.3,335.75,348.05],[171.85,275.6,205.35,347.2],[91.1,361.9,229.4,317.6],[106.6,256.5,196.85,440.05],[125.25,216.75,192.1,465.9],[104.25,223.1,197.6,475.05],[129.55,129.85,150.55,590.05],[84.95,239.2,279.85,396],[84.7,245.15,174.05,496.1],[81.05,120.6,157.6,640.75],[62.9,127.05,163.8,646.25],[76.35,193.05,141.5,589.1],[64.55,145,120.85,669.6],[41.15,205.1,189.45,564.3],[47.95,138.1,179,634.95],[64.5,153.15,131.35,651],[54.65,106.95,98.85,739.55],[39.85,91.8,129.7,738.65],[45.65,132.35,127.45,694.55],[41.25,74.5,117.55,766.7],[31.9,128.75,104.75,734.6],[36.55,122.95,96.2,744.3],[30.3,99.5,111.2,759],[27.75,112.6,135.55,724.1],[28.7,67.7,95,808.6],[34.3,95.1,120.25,750.35],[35.95,93.95,70.35,799.75],[18.45,80.55,99.2,801.8],[28.35,101.2,88.85,781.6],[25.4,78.9,100.7,795],[26.5,71.8,59.4,842.3],[23.35,88.7,82.65,805.3],[19.25,58.6,73.25,848.9],[21.95,62.95,80.15,834.95],[12.95,66.15,71.2,849.7],[13.2,67.7,64.35,854.75],[15.9,62.7,38.55,882.85],[16.5,66.25,67.45,849.8],[11.5,57.9,58.05,872.55],[13.15,47.55,73.5,865.8],[12.65,49.85,49.05,888.45],[20.1,62.75,39.95,877.2],[12.2,70.4,56.95,860.45],[9.5,45.95,47.5,897.05],[10.95,45.45,44.65,898.95],[10.85,39.35,35.95,913.85],[8.95,45.85,46.25,898.95],[12.95,71.7,48.1,867.25],[11.35,71.75,33.25,883.65],[8.15,25.05,35.5,931.3],[9.15,34.6,41.35,914.9],[12.2,27.85,48.7,911.25],[7.75,41.4,34.1,916.75],[5.55,27.6,35.95,930.9],[9.8,36.8,43.15,910.25],[4.9,39.15,46.6,909.35],[10.45,23.65,32.85,933.05],[5.7,45.85,44.15,904.3],[10.45,42.15,42.6,904.8],[8.5,29.3,28.85,933.35],[5.45,31.05,35.85,927.65],[6.15,29.95,32.35,931.55],[8.75,30.6,37.95,922.7],[4.9,26.75,24.3,944.05],[5.1,25.2,17.35,952.35],[5.35,22,35.35,937.3],[4.7,22.05,25.85,947.4],[7.3,25.05,18.35,949.3],[7,32.55,21.75,938.7],[4.85,23.95,29.8,941.4],[9.2,28.65,31.5,930.65],[10.25,29.75,26.8,933.2],[5.3,30.75,22.6,941.35],[7.35,29.9,25.7,937.05],[3.35,31.7,24.15,940.8],[5.7,25.2,19.8,949.3],[4.9,11.6,28.5,955],[4.5,29.3,21.6,944.6],[4.9,20,23.75,951.35],[5.9,20,27.45,946.65],[4.9,19.25,26.85,949],[3.75,24.3,21.8,950.15],[4.25,18.4,18.05,959.3]],[[466.4,228.7,185.3,119.6],[411.05,276.4,199.3,113.25],[448.9,151.65,278,121.45],[519.2,212.1,138.15,130.55],[356.8,226,265.6,151.6],[371.75,246.3,239.55,142.4],[408.25,214.9,212.35,164.5],[360.65,256,229.15,154.2],[287,295.25,223.1,194.65],[340.2,145.2,329.45,185.15],[274.3,222.65,270.95,232.1],[225.5,240,292.6,241.9],[221.35,127.25,282.15,369.25],[200.8,226.9,310.95,261.35],[219.35,265.35,266,249.3],[193.85,213.15,323.55,269.45],[120.95,252.6,254.95,371.5],[110.65,329.15,191.85,368.35],[172.95,280.75,217.2,329.1],[163.35,152.6,254.7,429.35],[149.4,238.3,266,346.3],[142.6,232.6,247.05,377.75],[133.15,240.3,214.55,412],[68.55,170.95,240.9,519.6],[95.8,213.8,141.5,548.9],[81.05,147.35,162.2,609.4],[53.25,142.45,156.65,647.65],[72.8,164.75,164.1,598.35],[85.55,142.9,287.35,484.2],[79.2,127.15,206.8,586.85],[49.55,137.15,148,665.3],[48.9,126.5,149.55,675.05],[43.95,121.6,166.1,668.35],[47.65,161.75,123.4,667.2],[44.65,114.95,151.7,688.7],[42.55,136.85,140.3,680.3],[36.15,107.1,150.25,706.5],[32.7,93.7,106.5,767.1],[19.7,89.15,127.7,763.45],[28.9,111.2,141.6,718.3],[26.95,98.15,66.85,808.05],[30.05,103.5,70.9,795.55],[22.2,98.9,87.55,791.35],[15.7,101.2,137.7,745.4],[14.55,65.2,68.35,851.9],[22.8,55.15,77.15,844.9],[21.05,90,67.35,821.6],[21.15,62.35,90,826.5],[21.6,72.7,65.2,840.5],[19.2,66.7,67.4,846.7],[15.1,64,66.5,854.4],[20.05,76.4,72.4,831.15],[9.85,87.55,66.25,836.35],[20.65,37,57.15,885.2],[19.25,55.05,57.55,868.15],[11.9,46.25,56.8,885.05],[10.3,59.95,45.85,883.9],[13.05,58.55,56.55,871.85],[12.85,55.65,54.9,876.6],[15.3,42.05,61.65,881],[14.2,42.85,44.3,898.65],[9.75,39.65,53.55,897.05],[9.75,35.25,44.6,910.4],[10.7,45.5,61.85,881.95],[9.95,53.5,41.45,895.1],[10.4,40.35,31.45,917.8],[11.8,26.4,31.95,929.85],[5.8,36.05,44.25,913.9],[7.9,39.6,33.4,919.1],[8.95,37.9,36.7,916.45],[7.45,44,25.8,922.75],[4.25,23.45,38.25,934.05],[11.4,32.2,34,922.4],[7.35,29.4,32.6,930.65],[6.35,37.25,31,925.4],[6.6,35.15,32.05,926.2],[5.15,28.45,32.15,934.25],[7.4,26,35.25,931.35],[6.45,19.3,28.2,946.05],[6.6,18.4,28.05,946.95],[3.2,26.8,35.35,934.65],[9.35,25.25,31.75,933.65],[7.55,39.15,36.25,917.05],[5.75,22.1,26.1,946.05],[6.4,20.25,34.5,938.85],[7,36.05,26.3,930.65],[4.45,29.65,34.95,930.95],[4.15,25.45,28.05,942.35],[7.45,20.45,28.65,943.45],[5.1,21.7,26.4,946.8],[5.65,19.75,20.4,954.2],[5.2,25.1,31.45,938.25],[5.35,24.9,23.8,945.95],[4.75,25.4,23.8,946.05],[5.05,18.75,22.4,953.8],[3.9,20.1,21.05,954.95],[3.85,13.6,27.9,954.65],[3.95,23,14.3,958.75],[4.2,22.55,24.5,948.75],[6.05,17.05,24.95,951.95]],[[561.8,130.45,227.2,80.55],[480.45,254.1,173.2,92.25],[457.8,208.35,220.7,113.15],[483.75,200.7,192.25,123.3],[467.05,240.65,229.55,62.75],[403.2,214.45,240.35,142],[416.6,247.35,192.8,143.25],[325.8,260.5,244.9,168.8],[282.35,357.05,173,187.6],[243.75,259.35,265.3,231.6],[282.2,211.8,303.75,202.25],[222.25,239.75,274.35,263.65],[202.2,274.6,258.5,264.7],[230.05,227.2,223.7,319.05],[190.9,245.8,323.6,239.7],[175.65,265.45,293.1,265.8],[132.55,209.2,253.95,404.3],[128.9,245.4,281.5,344.2],[170.1,250.25,165.15,414.5],[113.45,233.3,335.4,317.85],[85.1,289.85,264.35,360.7],[110.15,231.6,225.6,432.65],[82.95,245.15,176.05,495.85],[88.2,258.5,181.55,471.75],[64.3,218.95,233.1,483.65],[64.65,158.7,218.85,557.8],[52.2,185.6,120.8,641.4],[34.05,131.55,186.35,648.05],[60.9,138.95,117.4,682.75],[42.1,166.2,155,636.7],[39.95,134.7,146.95,678.4],[34.6,120.75,149.95,694.7],[54.25,117.45,132.95,695.35],[32.95,140.55,98.1,728.4],[36.35,132.2,98.7,732.75],[39.9,92.25,114.25,753.6],[22.25,133.9,120.05,723.8],[29.4,116.5,98.2,755.9],[26.05,96.65,97.7,779.6],[26.9,106.95,91.35,774.8],[18.65,84.8,88.05,808.5],[21.2,103.3,87.9,787.6],[19.4,110.05,59.25,811.3],[19.9,79.95,56.45,843.7],[21.9,62.55,76.25,839.3],[18.25,46.8,59.65,875.3],[19.6,48.45,91.9,840.05],[12.35,78.15,103.7,805.8],[20.25,60.2,46.1,873.45],[12.55,49.1,39.4,898.95],[9.45,49.55,46.9,894.1],[13.35,64.4,67.45,854.8],[19.2,63.85,52.7,864.25],[13.6,48.5,57.85,880.05],[11.2,45.9,50.95,891.95],[12.15,49.05,51.35,887.45],[16.45,51.55,33.95,898.05],[10.65,42.05,66.25,881.05],[10.2,48.65,35.65,905.5],[7.05,40.95,51.25,900.75],[9.4,35.75,73.8,881.05],[9.75,48.5,56.1,885.65],[10.2,40.5,35.75,913.55],[11.1,34.9,58.85,895.15],[6.05,25.35,30.25,938.35],[14.05,36.35,29.4,920.2],[8.55,42.6,32.9,915.95],[3.25,34,24.2,938.55],[6.1,30.8,39.4,923.7],[5.6,30.55,37.9,925.95],[9.45,31,31.9,927.65],[9.35,28.35,35.55,926.75],[11.65,32.8,30.55,925],[5.1,20.7,32.3,941.9],[9.7,31.15,31.05,928.1],[4.85,21.3,28.45,945.4],[3.8,30.75,24.2,941.25],[6.4,28.4,26.7,938.5],[6.45,31.15,26.45,935.95],[5.65,22.75,27.4,944.2],[5.2,28.95,23.95,941.9],[6.15,27,22.55,944.3],[5.35,23.1,19.95,951.6],[5.5,24.55,31.65,938.3],[5.65,24.25,23.7,946.4],[5.9,22.1,30.25,941.75],[4.45,22.5,27.75,945.3],[4.45,24.6,17.55,953.4],[4.65,23.1,18.45,953.8],[6.25,15.5,33.1,945.15],[2.45,20.15,21.1,956.3],[5.5,22.25,22.75,949.5],[4.75,15.05,18.45,961.75],[3.6,12.05,19.9,964.45],[4.45,17.8,22.15,955.6],[4.35,27.3,15.9,952.45],[4.2,14.55,25.7,955.55],[2.65,21.15,21.95,954.25],[4.9,18.45,13.05,963.6],[1.9,26.1,14.7,957.3]],[[519.05,204.1,171.75,105.1],[618.3,152.55,154.1,75.05],[476.7,204.85,242.6,75.85],[464.7,194.8,210.45,130.05],[401.7,244.25,246.15,107.9],[363.9,258.25,227.3,150.55],[433,238.8,137.15,191.05],[372.55,268.1,228.45,130.9],[408.85,276.45,149.65,165.05],[266.55,288.95,272.2,172.3],[230.55,316.4,259.25,193.8],[273.2,203.3,210.9,312.6],[181.8,334,231.1,253.1],[207.7,284.6,262.05,245.65],[201.9,250.1,269.55,278.45],[188.5,201.9,216.3,393.3],[144.5,221.45,267.35,366.7],[111.55,253.6,308.5,326.35],[117.8,217.1,279.05,386.05],[91.8,175.6,266.05,466.55],[112.35,252.6,183.25,451.8],[101.5,201.1,294.25,403.15],[120.8,179,211.75,488.45],[81.55,195.65,267.2,455.6],[81.6,240.95,175.45,502],[66.2,154.4,147.75,631.65],[42.85,182.05,137.7,637.4],[57.25,101,134.95,706.8],[44.2,115.65,139.45,700.7],[45.25,142.05,75.35,737.35],[54.1,113.55,109.8,722.55],[40.65,81.5,149,728.85],[51.2,169.25,102.95,676.6],[32.2,141.05,152.1,674.65],[34.3,78.8,99.2,787.7],[33.1,111.7,182.15,673.05],[25.6,129.15,103.95,741.3],[26.5,83.3,125.75,764.45],[21.15,82.1,97.45,799.3],[24.1,69.75,79.95,826.2],[30.5,79.15,55.9,834.45],[15.9,56.95,70.85,856.3],[27.5,109.25,56.45,806.8],[19.9,78.5,60.2,841.4],[13.4,55.15,71.9,859.55],[18.9,51.05,77.7,852.35],[14.7,73.3,67.1,844.9],[9,57.25,52.75,881],[12.3,57,40.1,890.6],[11.85,49.15,72.95,866.05],[11.25,54.65,49.3,884.8],[12.4,41.3,76.05,870.25],[13.3,41.5,56.8,888.4],[6.95,39.4,46.8,906.85],[8.1,52.8,57.8,881.3],[8.85,39.8,34.95,916.4],[10.1,36.6,36.1,917.2],[14.5,48.9,35.3,901.3],[9.55,38.85,44.7,906.9],[10.05,38.1,38,913.85],[8.05,41.35,28.3,922.3],[9.1,27.95,33.35,929.6],[10,26.15,41.55,922.3],[9.5,32.75,30.65,927.1],[11.1,34.2,24.9,929.8],[9.9,30.2,28.85,931.05],[4.4,35.9,36.1,923.6],[6.2,29.5,25,939.3],[5.4,30.6,31.55,932.45],[7.35,21.45,25.55,945.65],[6.2,34.7,23.1,936],[3.1,26.95,34.45,935.5],[3.8,33.85,24.35,938],[4.6,26.55,23.35,945.5],[5.35,24.85,24.85,944.95],[6.1,22.65,29.6,941.65],[6.75,15,33.5,944.75],[5.15,22.4,16.65,955.8],[6.95,29.05,29.8,934.2],[7.4,21.15,24.7,946.75],[4.15,32,23,940.85],[4.25,18.15,18.65,958.95],[6.8,20,18.05,955.15],[5.85,26.25,12.75,955.15],[3.5,25.45,18.4,952.65],[5.8,18.55,22.6,953.05],[6.3,23.8,22.35,947.55],[5.05,17.4,24.9,952.65],[5.9,20.5,18.65,954.95],[7.85,19.85,12.25,960.05],[2.55,21.2,17.2,959.05],[3.85,21.65,19.3,955.2],[5.4,16.9,19.4,958.3],[3.6,20.75,20.65,955],[4.95,18.15,24.2,952.7],[3.1,15.65,18.05,963.2],[3.75,17.75,17.15,961.35],[3.7,8.7,19.55,968.05],[3.45,19.15,19.5,957.9],[3.55,17,20.2,959.25]],[[580.65,171.1,168.15,80.1],[502.65,245.25,182.7,69.4],[518.5,198.2,214.9,68.4],[484.65,167.05,267.1,81.2],[462.95,193.15,201.25,142.65],[459.95,181.15,270.4,88.5],[437.9,213.85,214.1,134.15],[331.15,178.15,360.6,130.1],[292.35,245.1,243.95,218.6],[300.5,233.1,253.3,213.1],[248.2,225.3,357.55,168.95],[294.3,242.1,329.45,134.15],[241.65,196,313.05,249.3],[197.1,273.75,255.7,273.45],[187.4,244.2,269.85,298.55],[147.85,326.8,256.15,269.2],[158.05,261.1,279.45,301.4],[125.2,298.7,212.05,364.05],[113.65,179.75,234.8,471.8],[122.85,145.3,178.35,553.5],[122.3,211.2,156.7,509.8],[76.2,186.45,208.65,528.7],[94.05,244.75,234.75,426.45],[96.15,151.15,171.65,581.05],[78.95,144.4,151.7,624.95],[67.05,206.85,229.35,496.75],[53.95,147.9,171.35,626.8],[52,122.9,168.75,656.35],[41.8,185.5,165.05,607.65],[32.6,189.4,181.6,596.4],[28.7,138.05,128.05,705.2],[36.9,139.9,135.75,687.45],[28.25,109.95,157.95,703.85],[40.3,103.3,106.7,749.7],[27.2,145.5,139.4,687.9],[25.85,105.35,59.4,809.4],[29.05,59.3,88.8,822.85],[14,98.2,76.35,811.45],[25.75,142.55,76.5,755.2],[22.9,82.65,65.15,829.3],[14.15,73.1,86.35,826.4],[20.15,68.05,82.9,828.9],[20.8,61.2,61.55,856.45],[15.4,55.15,54.75,874.7],[19.05,60.25,63.65,857.05],[18,52.8,53.5,875.7],[14.85,77.5,53.55,854.1],[8.85,44.75,52.3,894.1],[14.25,58.55,54.8,872.4],[12.9,50.1,44.65,892.35],[11.9,51.05,44.95,892.1],[7.3,56.65,50.75,885.3],[12.85,77.4,27.65,882.1],[9.55,40.1,41,909.35],[8.95,50.05,42.55,898.45],[7.85,47.6,47.2,897.35],[8.5,38.25,35.45,917.8],[10,50.5,33.75,905.75],[8.6,35.3,31.05,925.05],[7.5,45.6,47.75,899.15],[8,27.35,34.5,930.15],[5.75,31.6,39.7,922.95],[8,38.25,30.7,923.05],[7.35,28,45.8,918.85],[6.85,34.7,30.4,928.05],[7.25,34.95,27.35,930.45],[9.15,38.25,31.85,920.75],[7.85,39.95,30.65,921.55],[6.55,33.65,32.6,927.2],[5.75,21.8,22.75,949.7],[5.85,24.85,30.65,938.65],[7.15,25.65,23.45,943.75],[4.4,28.1,20.15,947.35],[5.85,21.85,23.2,949.1],[5.25,19.9,26.7,948.15],[5.2,37.1,15.5,942.2],[7.2,33.15,18.1,941.55],[5.65,16.4,16.45,961.5],[4.25,25.15,27.45,943.15],[5.45,23.05,18.6,952.9],[7.55,22.6,18.3,951.55],[4.5,18.15,19.05,958.3],[4,21.7,16.2,958.1],[4.15,19.45,25.8,950.6],[4.25,26.55,21.85,947.35],[3.9,23.6,17.6,954.9],[3.95,20.5,17.9,957.65],[5.05,27.2,19.65,948.1],[4.6,21.9,21.5,952],[3.7,17.2,19.4,959.7],[4.95,22.95,24.4,947.7],[3.45,22.25,19.15,955.15],[4.8,17.3,19.1,958.8],[4.05,18.6,13.95,963.4],[3.5,21.15,10.3,965.05],[2.5,21.45,17.6,958.45],[2.25,16.35,14.65,966.75],[3.65,14.1,11.6,970.65],[3.7,15.6,11.05,969.65],[3.6,21,18,957.4]],[[612.4,175.65,134.4,77.55],[556,186.25,174.1,83.65],[596.8,156.35,164.1,82.75],[570.5,162.35,185.2,81.95],[466.95,221.55,212,99.5],[407,229.5,231.5,132],[447.85,220.3,216.9,114.95],[356.05,232.55,269.15,142.25],[351,237.9,233.35,177.75],[301.9,247.35,281.7,169.05],[252.9,256.75,248.85,241.5],[226.25,295.05,254.15,224.55],[311.15,233.45,217.15,238.25],[156.8,285.35,283.5,274.35],[160.95,366.85,193.45,278.75],[212.7,250.95,204.7,331.65],[149.95,298.65,213.3,338.1],[141.35,305.35,306.55,246.75],[116.3,355.95,248.3,279.45],[99.15,243.15,280.15,377.55],[97.8,213.55,160.8,527.85],[121.9,190.5,192.1,495.5],[104.7,227.75,202.65,464.9],[79.1,244.4,189.35,487.15],[55.05,180.75,132.9,631.3],[75.85,163.7,116.5,643.95],[36,170.95,148.95,644.1],[49.6,155.75,113.7,680.95],[36.2,175.65,135.45,652.7],[41,93.4,110.8,754.8],[32,97.2,85.25,785.55],[38.05,139.85,122.55,699.55],[31.35,107.25,98.7,762.7],[20.95,102.85,91.1,785.1],[27.1,93,77.4,802.5],[22.5,84.9,77.25,815.35],[15.8,93.85,107,783.35],[19.55,71,110.6,798.85],[21.6,77.7,58.75,841.95],[21.8,74.45,120.65,783.1],[14.8,72.2,71.7,841.3],[16.05,56.35,91.65,835.95],[12.25,61.75,68.9,857.1],[17,59.55,73.8,849.65],[14.85,74.75,54.1,856.3],[12.75,63.25,71.95,852.05],[14.05,45.2,69.35,871.4],[7.4,54.35,61.45,876.8],[9.55,61.1,63,866.35],[10.45,30,60.75,898.8],[11.45,48.1,57.25,883.2],[12.1,29.85,50.1,907.95],[11.55,35.05,42.25,911.15],[6.3,40,41.4,912.3],[12.4,35.8,45.95,905.85],[9.8,42.8,48.15,899.25],[4.8,37.9,29.5,927.8],[6.85,35.65,28.95,928.55],[8.05,39,39.45,913.5],[9.2,45.4,27.9,917.5],[9.05,24.45,35.55,930.95],[4.45,22.55,22.1,950.9],[5.95,25.7,22.05,946.3],[6.35,27.6,28.75,937.3],[4.5,36.55,30.05,928.9],[6.1,24.4,29.8,939.7],[5.75,23.35,35.1,935.8],[6.3,27.9,21.9,943.9],[4.8,19.75,32.6,942.85],[4.85,29.95,27.2,938],[7.65,25.7,16.8,949.85],[4.95,25.7,20.4,948.95],[4.75,27.55,31.75,935.95],[4.4,28.25,18.6,948.75],[4.9,22.15,21,951.95],[3.65,23.3,11.35,961.7],[3.95,31.6,17.55,946.9],[2.35,24.65,30.9,942.1],[4.2,24.95,23.65,947.2],[4.9,22.4,24.75,947.95],[6.05,15.7,15.7,962.55],[4.8,15.75,18.25,961.2],[6.1,20.55,23.55,949.8],[4.25,18.15,19.9,957.7],[4,16.75,18.35,960.9],[4.55,18.7,24.05,952.7],[3.85,21.25,19.25,955.65],[3.75,18.25,21.65,956.35],[3.6,18.1,27,951.3],[4.05,19.95,22.1,953.9],[5.05,25.75,15.25,953.95],[2.8,11.7,19.75,965.75],[3.15,18.55,17.1,961.2],[3.35,17.75,19.9,959],[2.45,20.05,13.05,964.45],[3.7,18.5,20.5,957.3],[3.7,19,15.85,961.45],[2.4,8.05,19.2,970.35],[3.5,12.45,16.85,967.2],[2.6,17.65,12.8,966.95]],[[625.3,168.4,149.2,57.1],[566.75,186.75,191.95,54.55],[585,180.55,143.45,91],[483.95,183.95,217.9,114.2],[566.55,187.55,139.45,106.45],[529.35,184.6,176.7,109.35],[386.85,245.3,191.15,176.7],[296.45,269.15,243.1,191.3],[322.95,204.15,321.15,151.75],[271.35,276.15,271.7,180.8],[299,270.3,281.3,149.4],[213.05,225.95,347.5,213.5],[234.35,282.15,203.05,280.45],[169.4,255.95,228.7,345.95],[193.15,290.05,288.4,228.4],[173.2,232.25,351.85,242.7],[135.8,292.7,174.7,396.8],[138.3,294.25,211.9,355.55],[110.4,202,213.75,473.85],[120.65,196.15,275.15,408.05],[85.9,218.45,231.1,464.55],[70.1,230.15,170.85,528.9],[57.45,225.8,147.7,569.05],[49.8,218,100.2,632],[54.55,153.25,157.5,634.7],[46.5,166.35,157.75,629.4],[55.95,123.2,146.9,673.95],[51.8,141.7,133,673.5],[42.3,150.45,106.85,700.4],[43.25,142.85,124.85,689.05],[34.2,102.85,142.3,720.65],[23.05,92.4,85.55,799],[25.3,132.45,147.2,695.05],[25.85,73.2,95.4,805.55],[24.4,70.9,74.15,830.55],[25.45,91.7,68.25,814.6],[19.5,86,89.05,805.45],[20.95,60.55,70.55,847.95],[19.6,76.55,63.35,840.5],[16.35,77.3,68.25,838.1],[16.3,52.3,101.4,830],[12.75,95.05,62.15,830.05],[14.5,58.4,59.95,867.15],[13.35,41.4,40.25,905],[10.35,49.7,42.95,897],[10.3,36.7,51.05,901.95],[10.15,37.1,46.4,906.35],[12.5,50.75,40.2,896.55],[9.05,48.9,42.75,899.3],[9.95,48.8,28.5,912.75],[14.5,26.65,34.2,924.65],[12.3,28.9,23.3,935.5],[8,20.65,43.25,928.1],[8.9,37.3,48.95,904.85],[12.55,31.9,38.1,917.45],[7.05,34.5,35.9,922.55],[7.1,32.75,22.5,937.65],[9.6,24.65,31.45,934.3],[7.85,35.5,17.4,939.25],[9.5,29.9,27.35,933.25],[4.1,32.15,27.6,936.15],[5.95,26.5,24.85,942.7],[3.15,30.9,22.2,943.75],[7.3,34.75,30.4,927.55],[4.3,24.7,16.8,954.2],[6.4,16.7,18.4,958.5],[5.05,23.75,30.3,940.9],[7.9,32.15,26.85,933.1],[4.2,26.55,22.95,946.3],[8,18.4,19.2,954.4],[5.25,19.45,34.4,940.9],[5.5,25.75,18.6,950.15],[5.15,21.85,16.15,956.85],[4.15,18.35,28.7,948.8],[3.6,25.5,22,948.9],[5.05,18.1,25.55,951.3],[4.45,19.35,27.35,948.85],[6.5,19.9,21.1,952.5],[5.1,21.8,17.15,955.95],[4.25,20.3,16.7,958.75],[4.2,29.1,18.25,948.45],[3.8,18.95,15.5,961.75],[4.2,20.7,17.55,957.55],[5.1,14,19.6,961.3],[4.75,17.35,15.3,962.6],[3.2,15.6,19,962.2],[3.25,16.85,16.55,963.35],[3.35,17.35,12.6,966.7],[2.95,13.65,13,970.4],[3.35,13,18.55,965.1],[3,20.7,14.15,962.15],[3.5,17.3,16.2,963],[3.85,8.45,12.6,975.1],[4.05,10.15,13.75,972.05],[2.95,14.7,13,969.35],[3.75,21.85,19.15,955.25],[3.25,20.2,18.15,958.4],[3.3,13.65,14.15,968.9],[3.95,15.1,18.85,962.1],[1.3,16.25,9.7,972.75]],[[765.55,85,108.8,40.65],[639.8,142.65,158.8,58.75],[672.6,166.3,114.55,46.55],[501.85,180.95,243.8,73.4],[466,259.8,192.95,81.25],[416.35,215.2,262,106.45],[431.4,211.55,251.25,105.8],[518.3,179.6,154.95,147.15],[368.45,157.55,243.15,230.85],[343.25,239.8,231.35,185.6],[261.65,257.05,318.5,162.8],[254.25,167.9,282.45,295.4],[295.35,248,225.65,231],[276.75,259.35,202.5,261.4],[177.2,211.15,293.35,318.3],[134.75,257.85,235.15,372.25],[124.1,298.95,233.2,343.75],[108.4,237.85,282.65,371.1],[113.1,278.25,216.65,392],[93.55,179.35,299.8,427.3],[91.55,195.95,223.15,489.35],[77.7,164.85,221.9,535.55],[74.1,172.45,155.4,598.05],[48.3,172.2,179.6,599.9],[43.2,166.5,153.1,637.2],[59.65,149.95,165.5,624.9],[39.15,89.5,120.3,751.05],[51.1,151.1,130.1,667.7],[37.4,134.6,122.35,705.65],[26.7,112,123.1,738.2],[18.5,115.05,96.6,769.85],[27.8,118.45,87.15,766.6],[20.9,116.95,120.35,741.8],[19.65,84.2,72.2,823.95],[23.75,65.55,58.3,852.4],[15.2,94.15,68.45,822.2],[17,45.65,72.45,864.9],[15.35,55.2,57.55,871.9],[18,71.05,54.45,856.5],[17.5,72.3,58.1,852.1],[17.5,65.75,49.55,867.2],[12.95,66,78.05,843],[9.25,61.8,47.8,881.15],[9,57.7,64.05,869.25],[11.95,40.15,38.25,909.65],[11,47.85,46.7,894.45],[7.7,57.35,40.85,894.1],[7.4,36.7,41.1,914.8],[6.4,39.6,68.95,885.05],[6.15,34.45,43.4,916],[8.55,42.5,41.6,907.35],[9.85,26.3,28.8,935.05],[10.1,50.5,30.95,908.45],[8.25,35.15,38.05,918.55],[5.45,64.2,34.5,895.85],[7.35,40.75,36.55,915.35],[8.15,30.35,26.8,934.7],[7.1,32.5,27.15,933.25],[4.7,31.6,36.05,927.65],[6.7,25.7,23.85,943.75],[5.65,35.1,27.55,931.7],[5.55,33.1,24.2,937.15],[5.6,29.95,22,942.45],[5.7,28.2,25.5,940.6],[4.75,24.45,29.05,941.75],[5,21,24.5,949.5],[7.5,13.2,30.25,949.05],[3.45,28.65,24.45,943.45],[4,20.85,26.55,948.6],[5,26,27.15,941.85],[3.7,19.3,23.8,953.2],[3.15,16.5,26.55,953.8],[5.2,23.85,21.5,949.45],[6.15,20.95,19.35,953.55],[3.9,22.35,19.5,954.25],[3.2,16.95,16.7,963.15],[1.9,24.5,13.45,960.15],[4.05,21,21.4,953.55],[3.8,14.75,21.4,960.05],[2.9,10.65,20.1,966.35],[3.35,23.95,11.5,961.2],[3.05,24.75,16.3,955.9],[6,16.25,26.35,951.4],[2.85,13.25,22.15,961.75],[2.25,17.7,13.7,966.35],[2.25,17.45,15.65,964.65],[2.25,18,13.4,966.35],[2.55,15.5,18,963.95],[3.85,19.4,24.6,952.15],[3.75,17.9,12.25,966.1],[4.25,14.2,13.05,968.5],[3.7,23.8,14.35,958.15],[3.45,13.9,15.75,966.9],[2.9,15.2,13.65,968.25],[3.5,8.8,16.15,971.55],[4.55,12.75,14.1,968.6],[2.7,11.75,16.45,969.1],[2.2,14.15,17.15,966.5],[2.55,11.7,15.9,969.85],[2.75,11.65,11,974.6]],[[678.35,104.55,166.65,50.45],[702.6,146.95,104,46.45],[619.3,153.95,165.6,61.15],[507.2,242,191.4,59.4],[522.15,199.55,176.25,102.05],[544.3,152.15,214.15,89.4],[523.8,176.25,166.2,133.75],[366.95,221,278.9,133.15],[374.4,221.95,245.9,157.75],[250.9,279.75,309.95,159.4],[225.6,339.35,247.55,187.5],[241.75,263.3,287.7,207.25],[214.1,317.45,269,199.45],[213.65,204.95,304.6,276.8],[191.65,323.75,261.15,223.45],[113.5,208.65,262.95,414.9],[158.25,269.15,268.15,304.45],[120.85,289.1,200.4,389.65],[87.25,270.8,213.4,428.55],[95.7,220.95,181.65,501.7],[104.8,204.15,185.7,505.35],[37.65,126.95,204.85,630.55],[85,178.2,131.3,605.5],[40.5,130.25,177.4,651.85],[42.05,148.9,129.15,679.9],[35.05,144,131.6,689.35],[29.4,185.35,151.05,634.2],[37.85,129,121.1,712.05],[27.55,167,107.85,697.6],[27.55,96.2,152.55,723.7],[19.05,100.55,155.05,725.35],[24.4,88.3,111.25,776.05],[20.35,80.1,92.95,806.6],[16.35,99.85,93.2,790.6],[17.55,85.8,62.55,834.1],[17.6,76.65,74.3,831.45],[8.7,52.8,46.45,892.05],[11.75,66.65,49.65,871.95],[13.15,47.55,73.95,865.35],[10.3,64.1,48.7,876.9],[12.7,58.25,70.05,859],[13.9,51,41.2,893.9],[21.05,52.65,55.3,871],[10.15,48.3,31.15,910.4],[10.9,52.8,74.45,861.85],[8.6,39.25,47.95,904.2],[9.75,38,25.35,926.9],[7.05,34.95,41.15,916.85],[9.1,47,24.1,919.8],[7.05,29.2,31.6,932.15],[9.2,29.1,44.5,917.2],[8.8,37.6,40.55,913.05],[6.5,33.1,25.1,935.3],[6.35,29.9,26.95,936.8],[3.2,21.45,36.7,938.65],[6.25,23.95,42.65,927.15],[5.75,29.4,35.3,929.55],[5.35,34.85,28.55,931.25],[6.6,31.7,20.5,941.2],[7.7,17.8,22.1,952.4],[4.9,26.9,33.65,934.55],[4.1,21.35,20.1,954.45],[6.85,22.45,23.1,947.6],[4.25,24.35,24.2,947.2],[6.65,30.75,16.05,946.55],[4.55,11.65,27.75,956.05],[3.5,16.6,28.8,951.1],[6.4,22.6,16.55,954.45],[4.3,17,16.65,962.05],[4.1,11.85,21.25,962.8],[1.9,22.3,16.35,959.45],[4.2,20.3,17.7,957.8],[4.6,13.55,20.65,961.2],[4.7,23.65,25.6,946.05],[2.75,21.55,20.9,954.8],[4.5,21.2,10.95,963.35],[3.2,26.35,21.9,948.55],[4.9,27.3,18.85,948.95],[2.7,14.35,18.7,964.25],[3.35,21.4,17.75,957.5],[3.95,14.4,13,968.65],[3.45,11.55,9.8,975.2],[2.65,15,13.15,969.2],[3.85,25.75,14.7,955.7],[2.9,22.2,20.2,954.7],[4.05,18.9,20.55,956.5],[4.4,18.75,13.9,962.95],[3.1,17.75,16.35,962.8],[3,12.65,18.75,965.6],[2.25,12.25,12.75,972.75],[4.5,18.5,13.55,963.45],[3.3,14.55,12.8,969.35],[4.45,18.55,13.35,963.65],[3.75,18.35,9.35,968.55],[1.55,15.75,10.5,972.2],[2.25,14.1,15.2,968.45],[1.95,13.55,13.25,971.25],[3.6,11.4,10.1,974.9],[3.05,16.95,13.35,966.65],[1.95,13.85,9.7,974.5]],[[660.4,191.75,97.25,50.6],[683.65,144.25,135.2,36.9],[689.05,153.05,113.55,44.35],[585.4,169.45,187.9,57.25],[537.15,151.9,211.1,99.85],[441.4,290.4,174.05,94.15],[412.45,239.75,249.05,98.75],[492.15,186.5,228.2,93.15],[387.6,266.3,233.45,112.65],[385.75,206.75,285.7,121.8],[309.75,257.85,250.65,181.75],[276.5,311.35,237.8,174.35],[224.85,339.7,271.1,164.35],[151.85,321.1,287.8,239.25],[154.55,249.05,276.75,319.65],[166.05,189.6,329.45,314.9],[137,237.5,252.25,373.25],[126.25,233.55,328.75,311.45],[90.35,246.65,224.35,438.65],[85.6,184.35,143.1,586.95],[54.8,169.1,295.95,480.15],[51.5,158.1,235.7,554.7],[49.4,131.2,176,643.4],[48.5,219.4,213.35,518.75],[59.85,144,113.75,682.4],[34.45,99.95,134.45,731.15],[42.45,94.95,116.1,746.5],[23.45,76.95,74.4,825.2],[29.4,79.35,95.25,796],[20.65,118.15,94.85,766.35],[25.75,106.15,89.4,778.7],[22.8,66.65,102.35,808.2],[14.3,88.65,57.8,839.25],[20.65,76.25,83.7,819.4],[19.7,111.2,74.5,794.6],[19.85,69.4,59.35,851.4],[12.7,76.55,53.85,856.9],[13.7,55.3,81.9,849.1],[11.3,64.35,62.4,861.95],[17.95,58.05,43.35,880.65],[13.3,34.25,64.5,887.95],[11.2,53.75,51.85,883.2],[10.5,58.35,43.55,887.6],[9.1,47.45,32,911.45],[11.65,33.05,26.45,928.85],[8.7,42.45,35.4,913.45],[8.1,30.5,40.85,920.55],[8.2,46.15,37,908.65],[11.5,39.85,26.2,922.45],[4.75,28.5,40.85,925.9],[10.4,37.35,44,908.25],[4.6,34.6,38.7,922.1],[7.6,49.7,30.65,912.05],[5.05,26.3,30.95,937.7],[7.45,36.15,22.15,934.25],[6.8,26.05,30.4,936.75],[3.5,27,25,944.5],[5.85,24.75,14.7,954.7],[5,23.4,19.2,952.4],[7.05,33.55,19,940.4],[3.75,29.2,26.3,940.75],[3.1,30.25,22.75,943.9],[6.5,26.45,33.35,933.7],[4.2,19.65,21.5,954.65],[3.7,18.65,28.05,949.6],[2.8,22.55,25.95,948.7],[5,27.7,19.15,948.15],[4.35,23.4,18.75,953.5],[3.85,26.45,18.25,951.45],[4.6,13.65,16.1,965.65],[3.15,16.7,30.3,949.85],[2.25,19.05,11.5,967.2],[2,21.75,11.4,964.85],[2.1,15.75,18.1,964.05],[5.1,14.3,16.2,964.4],[2.85,20.15,15.8,961.2],[4.5,16.45,16.45,962.6],[3.65,17.5,16.5,962.35],[2.75,21.45,16.7,959.1],[1.75,19.8,17.8,960.65],[3.05,11.05,12.55,973.35],[1.95,17.9,14,966.15],[2.35,11.45,17.7,968.5],[2.8,16.2,13.25,967.75],[3.05,15.55,14.35,967.05],[2.4,7.9,17.65,972.05],[3.6,9.55,15.7,971.15],[1.4,14.2,21.65,962.75],[1.25,17.75,16.8,964.2],[2.8,16.55,10.7,969.95],[2.35,19.8,13.25,964.6],[3.15,14.6,15.05,967.2],[2.15,12.25,15.2,970.4],[2.45,10.7,9.35,977.5],[3.15,8.2,9.95,978.7],[2.4,19.2,11.2,967.2],[2.6,12.25,17.35,967.8],[2.15,16.25,12.55,969.05],[1.75,12.5,12.7,973.05],[2.15,12.3,7.55,978]],[[742.95,92.85,116.7,47.5],[631.15,134.4,187,47.45],[632.1,144.15,172.45,51.3],[599.65,165.35,151.35,83.65],[493,236,191.5,79.5],[578.85,166.75,177.9,76.5],[438.75,222.8,251.35,87.1],[463.4,225.55,199,112.05],[408.3,180.8,262.7,148.2],[399.4,171.95,313.1,115.55],[288.95,325.25,240.5,145.3],[330.05,218.3,247.25,204.4],[199.35,297.55,215.45,287.65],[181.5,288.7,261.75,268.05],[145.7,144.75,253.15,456.4],[187.95,269.1,156.1,386.85],[162.4,252.25,262.3,323.05],[66.95,171.55,276.1,485.4],[87.3,167.15,225.85,519.7],[79.85,195.15,188.6,536.4],[58.35,236.9,206.7,498.05],[53.2,162.7,146.35,637.75],[39.65,174.8,187.85,597.7],[59.6,145.4,130.1,664.9],[36.45,91.1,150.35,722.1],[36.2,164.45,154,645.35],[34.15,151.55,131.45,682.85],[24.6,102.85,73.8,798.75],[20.65,115.3,115.35,748.7],[21,76.95,70.55,831.5],[24.6,85.1,93.8,796.5],[19.45,75.65,40.05,864.85],[20.25,69.55,108.25,801.95],[13.55,61.35,82.95,842.15],[15.8,61.55,63.5,859.15],[10.85,71.6,51.65,865.9],[16.6,47.3,68.9,867.2],[9.25,67.9,51.55,871.3],[10.35,58.3,48.85,882.5],[7.7,43.4,53.05,895.85],[14.45,53.05,60.2,872.3],[11.6,53.75,64.45,870.2],[8.95,47.45,40.25,903.35],[7.55,51.85,29.35,911.25],[6.7,32.15,39.1,922.05],[5.9,28.4,53.8,911.9],[7.05,26.6,28,938.35],[5.9,30.85,29.6,933.65],[8.35,28.05,36.1,927.5],[5.85,25.1,32.75,936.3],[6.95,33.15,29,930.9],[4.1,27.1,22.7,946.1],[6.25,31.9,25.95,935.9],[8.55,33.75,29.45,928.25],[5.1,32.4,24.7,937.8],[4.5,25.25,37.65,932.6],[4.1,26.15,29.45,940.3],[2.85,32.7,29.75,934.7],[3.25,24.6,24.6,947.55],[3.95,35.1,25.8,935.15],[3.05,23.15,40,933.8],[4.1,14.1,17.7,964.1],[4.3,27.4,18.85,949.45],[2.7,29.1,19.8,948.4],[3.7,17.3,27.95,951.05],[4.1,18.45,21.35,956.1],[4.15,22.6,20.9,952.35],[2.9,17.9,19.05,960.15],[3.15,20.85,15.05,960.95],[4.65,23.25,17.15,954.95],[1.6,19.4,18.1,960.9],[3.4,18.9,17.6,960.1],[3.7,21.5,24.7,950.1],[3.5,16.9,23.9,955.7],[3.55,20.9,17.8,957.75],[4,16.1,19.75,960.15],[1.75,24.75,19.2,954.3],[3.6,20.5,19.6,956.3],[2.1,14.05,12.05,971.8],[3.65,21.55,14.6,960.2],[4.1,14.3,17.35,964.25],[3.45,14.65,14.3,967.6],[2.25,14.65,11.9,971.2],[2.65,14.3,11.4,971.65],[2.8,9.8,15.55,971.85],[2,13.15,15.1,969.75],[2.3,16.65,17.75,963.3],[2.2,15.1,14.7,968],[2.3,9.9,13.7,974.1],[2.9,9.7,11,976.4],[2.6,14.1,14.85,968.45],[2.7,15,11.95,970.35],[2.85,14.15,14.3,968.7],[2.55,9.05,14,974.4],[1.25,12.75,17.1,968.9],[2.55,16,14.8,966.65],[2.35,17.25,15.8,964.6],[2.35,11.05,10.35,976.25],[2.35,21.35,13.15,963.15],[3.25,10.1,17.4,969.25]],[[769.3,117.75,82.4,30.55],[702.45,147.15,105.75,44.65],[663.15,189.15,93.1,54.6],[619.6,208.55,114.75,57.1],[535.3,188.8,190.15,85.75],[508.35,253.25,158.55,79.85],[468.6,189.6,217.2,124.6],[443.05,206.95,219.85,130.15],[391.4,209.85,271,127.75],[302.75,333.2,209.2,154.85],[328.8,280,279.15,112.05],[204.75,315.45,274.7,205.1],[219.5,279.6,271.6,229.3],[217.6,274.65,234.95,272.8],[138.05,217.2,287.9,356.85],[131.2,284.75,229.1,354.95],[115.9,215.3,273.05,395.75],[74.45,189.2,238.7,497.65],[102.6,214.55,206.75,476.1],[84.9,247.4,214.65,453.05],[64.7,136.9,161.2,637.2],[43.45,143.8,137,675.75],[37.9,122.6,159.8,679.7],[32.35,191.05,73.6,703],[39.15,111.25,148.05,701.55],[44.85,91.75,166.1,697.3],[24.1,56.15,150.25,769.5],[30.85,71.65,132.3,765.2],[22.5,90.35,102.55,784.6],[20.8,73.55,81.6,824.05],[16.85,76.75,69.55,836.85],[18.3,83.35,100.1,798.25],[12.55,65.85,52.15,869.45],[14,68.75,73.15,844.1],[13.8,43,59.35,883.85],[11.8,56.85,60.8,870.55],[8.1,35.7,48.1,908.1],[13.25,44.1,52.2,890.45],[7.45,48.3,51.8,892.45],[9.25,49.85,48.9,892],[10.5,39,55.1,895.4],[9.7,38.6,42.85,908.85],[7.3,40.25,28.9,923.55],[10,26.35,49.6,914.05],[5.65,30.9,37.1,926.35],[6.45,36.05,34.2,923.3],[6.9,56.75,35.4,900.95],[7.1,29.1,45.55,918.25],[3.6,26.95,32.35,937.1],[3.55,31.4,26.75,938.3],[5.55,23.95,28.75,941.75],[5.55,47,33.65,913.8],[5.1,27.3,27.05,940.55],[6.95,20.55,26.6,945.9],[6.05,18.15,30.7,945.1],[4.85,27.55,23.45,944.15],[2.7,18.7,26.9,951.7],[3.9,25.45,16.65,954],[7.1,26.55,33.25,933.1],[5.5,26.2,24.3,944],[3.45,19.2,25,952.35],[4.85,20.45,18.1,956.6],[3.05,16,14.55,966.4],[3.6,17.9,21.6,956.9],[3.9,12.55,19.4,964.15],[3.45,17.85,18.8,959.9],[1.55,17.7,25.1,955.65],[3.05,19.75,20.05,957.15],[4.45,23.7,18.5,953.35],[2.2,11.9,16.7,969.2],[2.85,11.85,15.7,969.6],[4.3,18,18.45,959.25],[1.7,15.35,14.85,968.1],[4,15.95,16.35,963.7],[3.05,13.6,13.25,970.1],[1.5,19.05,13.25,966.2],[2.85,18.75,14.8,963.6],[2.25,13.65,15.25,968.85],[2.3,11.3,11.7,974.7],[3.15,9.15,15.05,972.65],[5,14.85,14.1,966.05],[4.75,18.2,21.5,955.55],[3.35,15.2,14.95,966.5],[3.05,13.3,9.3,974.35],[3.5,11.3,9.35,975.85],[2.5,12.45,9.45,975.6],[2.95,13.55,18.9,964.6],[2.65,11.3,11.95,974.1],[2.3,15.7,14.25,967.75],[1.85,10.8,10.15,977.2],[2.4,8.65,11.8,977.15],[2.7,16.2,14.55,966.55],[1.3,12.7,18.55,967.45],[1.8,14.3,7.55,976.35],[1.4,25.1,12.6,960.9],[1.45,14.7,14.7,969.15],[2.35,14.7,12.8,970.15],[1.3,13.55,14.9,970.25],[1.75,9.25,10.45,978.55],[2.65,10.65,15.45,971.25]],[[717.2,118,133.6,31.2],[655.3,158.45,140.95,45.3],[651.25,161.6,129.25,57.9],[653.45,111.85,170.9,63.8],[649.9,135.15,180.2,34.75],[660.3,142.5,141.3,55.9],[481.1,212.4,211.35,95.15],[482.15,190.9,232.9,94.05],[413.4,216.5,226.85,143.25],[354.55,219.9,254.8,170.75],[247.05,283.4,291.3,178.25],[273.95,238.05,262.8,225.2],[224.45,280.75,291.85,202.95],[174.95,249.75,337.15,238.15],[191.3,211.6,189.45,407.65],[106.3,257.15,271.05,365.5],[79.2,263.4,264.4,393],[77.85,275.45,204.05,442.65],[70,194.6,251,484.4],[53.5,151.05,188.85,606.6],[43.15,156.1,155,645.75],[64.3,173.65,196.15,565.9],[49.25,189.65,141.2,619.9],[28.5,112.15,202.4,656.95],[30,111.75,96.8,761.45],[26.8,81.7,127.4,764.1],[24.75,75.2,135.5,764.55],[15.85,78.65,77.9,827.6],[18.9,86.6,82.1,812.4],[25.25,100,85.25,789.5],[25.5,87.2,48.15,839.15],[19.1,74.9,67.7,838.3],[16.5,59.45,47.15,876.9],[13,53.9,63.55,869.55],[11.35,36.45,57.05,895.15],[11.05,59,47.85,882.1],[10.8,45.25,64.9,879.05],[9.65,52.45,59.45,878.45],[11.15,38.25,29.9,920.7],[9.45,39.7,36.6,914.25],[12.05,37.15,25.6,925.2],[5.55,38.2,29.9,926.35],[4.05,40.4,38.15,917.4],[6.9,26.9,28.45,937.75],[7.85,31.25,27.25,933.65],[7,36,37.1,919.9],[7.45,29.55,29.6,933.4],[5.5,20.15,33.3,941.05],[4.7,34.25,32,929.05],[5.95,34.8,21.4,937.85],[4.9,28.8,24.05,942.25],[7.45,22.8,24.3,945.45],[3.4,12.5,25.05,959.05],[5.6,31.3,19.05,944.05],[3.85,20.25,15.9,960],[4.05,27.4,26.75,941.8],[3.75,25.75,33,937.5],[2.7,19.35,17.65,960.3],[3.2,29.25,14.5,953.05],[2.95,14.45,24.05,958.55],[3.1,16.1,18.45,962.35],[4.05,17,17.1,961.85],[4.65,33.4,23.7,938.25],[3.8,25,16.95,954.25],[3.9,13.75,11.1,971.25],[3.6,13.15,12,971.25],[3.35,16,22.45,958.2],[3.35,9.95,13.5,973.2],[2.2,19.5,19.3,959],[4,14,23.65,958.35],[3.55,11.15,16.7,968.6],[2.15,20.05,17.35,960.45],[3.4,20.05,9.8,966.75],[3.55,13.8,23.3,959.35],[3.05,14.9,22.65,959.4],[2.5,20.4,16.05,961.05],[2.5,14.85,16.15,966.5],[3,10.8,19.65,966.55],[3,17.95,14.4,964.65],[2.2,14.5,16.95,966.35],[3.5,12.15,15,969.35],[3.1,10.3,14.05,972.55],[2.25,17.05,11.2,969.5],[1.6,11,8.45,978.95],[2.3,15.95,11.9,969.85],[2.4,17.5,16.25,963.85],[1.4,9.1,14.75,974.75],[2.45,9.3,13.9,974.35],[2.5,19.1,8.45,969.95],[1.8,13.55,12.55,972.1],[2.25,14.25,10.65,972.85],[2.9,13.3,11.9,971.9],[2,16.35,10.15,971.5],[0.8,16.05,15.2,967.95],[2.5,13.5,13.2,970.8],[1.85,8.75,12.8,976.6],[2.35,11,14.55,972.1],[2.55,11.3,12.2,973.95],[1.7,10.15,11.05,977.1],[2.15,15.95,10.75,971.15]],[[743.55,95.15,140.05,21.25],[787.6,71.95,113.55,26.9],[778.9,101,83.95,36.15],[667.6,125.15,160.6,46.65],[683.55,133.6,124.65,58.2],[577,178.95,187.9,56.15],[603.15,185.4,144.2,67.25],[488.95,186.7,205.35,119],[394.75,241.15,243.65,120.45],[309.6,260.25,324.95,105.2],[368.35,241.2,256.9,133.55],[264.8,232.05,274.2,228.95],[204.8,269.05,278.5,247.65],[185.3,242.15,332.2,240.35],[144.9,288.15,199.75,367.2],[107.95,218.8,229.35,443.9],[89.25,224.85,217.85,468.05],[112.95,235.05,199.35,452.65],[73.75,203.1,182.9,540.25],[51.35,237.15,169.15,542.35],[48.45,180.95,212.7,557.9],[38.8,198.1,137.3,625.8],[41.3,111.8,127.3,719.6],[28.15,97.05,131.65,743.15],[31.4,137.05,116.25,715.3],[27.85,164.45,125.55,682.15],[12.15,72.6,106.95,808.3],[20.05,60.5,117.2,802.25],[17.35,54.5,79.7,848.45],[23.85,73.5,76.4,826.25],[14.1,63.8,87,835.1],[13.2,70.35,45.9,870.55],[11.95,84.45,52.35,851.25],[10.9,63.55,48.65,876.9],[10.7,41,38.15,910.15],[11.4,32.85,46.4,909.35],[10.4,40.05,42.2,907.35],[14,46.85,43.25,895.9],[9,45,46.35,899.65],[5.6,38.55,49.1,906.75],[7.6,46.85,39.7,905.85],[7.6,30.85,28.2,933.35],[6.9,39.05,48.4,905.65],[8.5,32.9,38.9,919.7],[5.9,25.6,31.55,936.95],[7.95,31.95,28.65,931.45],[4.85,29.2,29.75,936.2],[3.75,25.75,26.25,944.25],[3.85,22.4,21.7,952.05],[5.95,25.55,26.1,942.4],[4.45,28.1,24.55,942.9],[4.85,21,22.15,952],[4.25,37.25,18.25,940.25],[4.1,20.95,19,955.95],[1.55,31.2,19.25,948],[4.35,23.9,21.3,950.45],[6.2,19.95,27.95,945.9],[5.7,13.9,26.2,954.2],[5.1,14.85,21.45,958.6],[4,19.8,19.15,957.05],[3.75,22.45,21.6,952.2],[2.95,16.85,18.75,961.45],[4.35,14.1,16.35,965.2],[3.4,12.35,19,965.25],[4.05,17.75,19.75,958.45],[3.55,10.3,20.6,965.55],[1.7,11.35,15.2,971.75],[2.4,22.05,18.75,956.8],[3.6,17.35,20.45,958.6],[2.3,20.15,18.1,959.45],[1.55,13.65,18.35,966.45],[2.45,10.9,15.65,971],[3.05,15.1,21.7,960.15],[1.8,14.7,16.35,967.15],[2.6,9.1,18,970.3],[2.4,8.5,14.45,974.65],[2.35,13.25,15.5,968.9],[2.05,17.4,15.7,964.85],[2.55,20.6,13.75,963.1],[3,12.55,12.55,971.9],[2.55,12.35,14.65,970.45],[2,10.05,22.85,965.1],[1.45,16.95,10.15,971.45],[1.45,10.95,9.45,978.15],[2.1,14.75,12.85,970.3],[1.95,16.2,16.7,965.15],[1.8,14.9,17.5,965.8],[3.1,9.8,10.2,976.9],[2.2,17.2,8.85,971.75],[2.45,14.35,19.1,964.1],[1.7,15.6,12.85,969.85],[1.75,13.05,10.4,974.8],[1.6,14.75,11.85,971.8],[2.6,13.1,10.45,973.85],[2.6,13.9,16.3,967.2],[1.55,12.1,14.95,971.4],[2,11.85,11.35,974.8],[1.4,14.5,12.25,971.85],[1.8,9.9,15.05,973.25],[1.95,17.6,16.6,963.85]],[[821.6,74.2,83.65,20.55],[767,101,104.75,27.25],[780.9,87.55,93.75,37.8],[698.6,141.1,125.7,34.6],[633.65,158.7,161.95,45.7],[574.75,180,179.95,65.3],[619.7,135.3,181,64],[500.95,186.15,192.05,120.85],[395.05,264.7,249.95,90.3],[417.15,204.4,263.3,115.15],[308.5,313.5,229.55,148.45],[261.15,314.9,276,147.95],[128.05,255.05,389.55,227.35],[257.85,210.3,362.9,168.95],[154.1,247.8,308.25,289.85],[139,251.4,286.85,322.75],[116.3,237.25,292.9,353.55],[92.5,188.8,204.7,514],[43.4,182.2,288.05,486.35],[46.1,136.25,202.95,614.7],[40.95,282.65,156.35,520.05],[39,124.45,167.95,668.6],[39.3,161.45,176.95,622.3],[24.15,81.95,162.5,731.4],[32.95,118.25,112.4,736.4],[29.75,110.75,126.05,733.45],[18.2,109.25,78.9,793.65],[14.85,86.8,51.75,846.6],[20.8,97.85,80.65,800.7],[17.5,57.45,60.25,864.8],[12.55,66.15,82.05,839.25],[13.65,91.95,71.75,822.65],[10.5,51.3,59.6,878.6],[8,46.5,52.95,892.55],[11,46.5,80.6,861.9],[4.9,39.6,37,918.5],[9.05,46.8,42.2,901.95],[6.9,40.4,36,916.7],[5.5,31.6,34.25,928.65],[7.9,37.2,44.9,910],[6.9,27.3,25.25,940.55],[6.25,49.6,33.5,910.65],[6.6,28.75,29.95,934.7],[7.2,32.45,28.6,931.75],[5.4,27.25,27.05,940.3],[4.05,39.7,28.3,927.95],[4.5,32.25,32.55,930.7],[3.3,22.85,28.35,945.5],[3.4,23.1,30.1,943.4],[5,28.4,31.4,935.2],[6.45,26.8,29.95,936.8],[4.4,22.2,22.35,951.05],[4.15,20.3,19.4,956.15],[4.75,16.85,24.1,954.3],[4.55,21.45,25.7,948.3],[3.6,25.35,25.2,945.85],[1.5,21.95,20.3,956.25],[2.75,16.65,30,950.6],[3.5,14.7,25.45,956.35],[1.3,20.55,20.8,957.35],[4.25,18.65,16.55,960.55],[2.5,18.45,17.2,961.85],[2.6,13,16.1,968.3],[2.4,18.15,24.75,954.7],[2.15,13.5,14.3,970.05],[1.55,22.95,18.1,957.4],[1.1,14.95,19.35,964.6],[2.65,18.3,14.8,964.25],[2.85,11.6,16,969.55],[1.85,20.25,18.65,959.25],[2.55,12.65,16.05,968.75],[3.6,12.75,16.25,967.4],[4.05,12.7,12.35,970.9],[2.35,17.1,16.35,964.2],[3.45,13.85,10.3,972.4],[1.95,8.25,18.85,970.95],[3,11.3,11.05,974.65],[1.75,14.25,14.65,969.35],[1.95,19.9,9.75,968.4],[2.55,16.3,9.15,972],[2.2,12.8,16.05,968.95],[1.85,13.8,13.6,970.75],[1.45,9.65,11.65,977.25],[2.6,10.3,15.9,971.2],[2.45,18.95,10.9,967.7],[2.9,17.3,11.35,968.45],[2.35,10.3,11.2,976.15],[2,13.05,11.85,973.1],[2.2,17.55,14.25,966],[2.45,13.05,9.65,974.85],[2.05,15.7,10.2,972.05],[2.2,10.5,13.15,974.15],[1.9,18.3,13.4,966.4],[1.1,11.45,13.8,973.65],[1.7,14.45,9.9,973.95],[2.5,15.4,15.65,966.45],[1.9,12.6,6.4,979.1],[1.4,9.25,15.2,974.15],[2.05,12,12.25,973.7],[2.05,13.8,13.1,971.05]],[[855.8,68.4,55.8,20],[821,77.15,83.4,18.45],[675.3,161.8,126.6,36.3],[732.55,154,74.4,39.05],[761.5,95.6,108.6,34.3],[642.8,130.85,175.4,50.95],[642.2,147,138.55,72.25],[413.45,324.1,198.05,64.4],[491.25,180.9,215.15,112.7],[412.9,248.85,240,98.25],[337.3,293.8,205.95,162.95],[261.85,263.65,303.9,170.6],[246.65,291.35,255.2,206.8],[137.1,249.15,330.65,283.1],[100.75,219.1,297.15,383],[115.3,312.45,170.65,401.6],[101.95,218.45,247.15,432.45],[105.85,183.15,179.75,531.25],[43.9,223.95,187.7,544.45],[44,178.75,116.35,660.9],[34.15,178.2,189.85,597.8],[23.2,186.15,95.1,695.55],[24.45,125.75,146.7,703.1],[25.2,77.3,140.5,757],[19.8,81.8,95.75,802.65],[21.75,61.2,91.95,825.1],[16.75,80.2,67.95,835.1],[9,80.5,74.5,836],[10.9,77.1,62.55,849.45],[14.3,61.8,59.4,864.5],[13.25,87.15,88.95,810.65],[11.25,82.6,63,843.15],[6.2,57.35,46.5,889.95],[12.1,72.1,51.2,864.6],[7.1,52.35,47.3,893.25],[10.3,52.05,45.2,892.45],[4.65,39.5,66.95,888.9],[7,39.35,55.2,898.45],[5.25,33.75,41.85,919.15],[6.45,39.65,44.25,909.65],[5.5,28.05,29.8,936.65],[6.1,37.15,36.45,920.3],[4.2,38.55,31.25,926],[4.55,36.55,27.75,931.15],[5.2,37.85,34.35,922.6],[4.9,23.65,33.6,937.85],[6,22.95,26.15,944.9],[2.95,20.5,23.4,953.15],[3.4,20.25,33.8,942.55],[4.45,17.85,18.7,959],[3.7,27.15,18.65,950.5],[3.2,20.75,25.55,950.5],[3.75,21.3,31.25,943.7],[3.15,16.6,18.6,961.65],[2.8,20.95,19.2,957.05],[3.7,24.2,16.65,955.45],[5.65,19,22.15,953.2],[1.95,16.95,19.05,962.05],[3.7,18,25.15,953.15],[4.3,18.55,20.35,956.8],[2.55,20.2,15.5,961.75],[2.35,24.1,18.75,954.8],[3.15,11.75,22.75,962.35],[4.2,16.05,23.5,956.25],[3.4,18.15,13.1,965.35],[3.05,13.45,15.75,967.75],[3.1,22.45,11.65,962.8],[3.6,16.9,17.15,962.35],[2.6,17.3,17.15,962.95],[2.75,14.65,20.45,962.15],[3.25,11.45,15.2,970.1],[3.15,13.4,10.25,973.2],[1.75,15.15,14.15,968.95],[1.6,19.15,14.3,964.95],[2.95,11.8,9.85,975.4],[2.2,21.7,13.75,962.35],[2.55,12.45,20.35,964.65],[1.45,15.15,15.75,967.65],[2.45,16.75,13.1,967.7],[2.75,15.15,13.55,968.55],[3.1,18.5,14.75,963.65],[2.5,12.55,15.35,969.6],[2.6,13.4,14.3,969.7],[2.2,11.9,11.85,974.05],[2.75,15.3,10.45,971.5],[1.55,12.15,13.35,972.95],[1.65,11.85,10.35,976.15],[2.75,13.5,11.15,972.6],[2.3,12.1,18.7,966.9],[1.55,15.65,13.15,969.65],[1.4,15.25,12.05,971.3],[2,13.3,9.05,975.65],[1.4,15.85,14.1,968.65],[1.4,16.2,9.95,972.45],[1.7,16.55,13.8,967.95],[2.8,10.15,10.05,977],[0.8,15.2,10.8,973.2],[1.35,14.25,10.45,973.95],[1.4,10.35,6.75,981.5],[2.3,12.6,13.8,971.3]],[[815.25,74.6,93.95,16.2],[867.55,51.2,59.3,21.95],[735.5,111.8,116,36.7],[770.15,108.75,87.65,33.45],[666.35,120.15,167.15,46.35],[618.3,134,200.75,46.95],[534.3,207.75,200.6,57.35],[448.2,243,194.9,113.9],[426.2,228.3,259,86.5],[392.7,262.3,240.75,104.25],[253.9,327.3,201.75,217.05],[261.45,243.25,326.65,168.65],[149.35,292.5,373.9,184.25],[110.85,305.6,327.5,256.05],[121.6,353.4,222.25,302.75],[89.1,372.9,187.45,350.55],[64.3,219.65,234.3,481.75],[60.85,185.35,234.25,519.55],[56.8,206.65,225.4,511.15],[45.35,181.05,172.7,600.9],[45.1,213.5,200.65,540.75],[28.45,224.75,252.6,494.2],[25,120.55,157.75,696.7],[29.6,91.75,166.9,711.75],[26.75,104.4,112.35,756.5],[15.65,114.9,118.6,750.85],[21.8,120.75,83.65,773.8],[14.85,84.5,60.05,840.6],[13.05,71.4,77.6,837.95],[12.25,64.75,57.6,865.4],[10.4,58.9,42.95,887.75],[11.8,64.8,56.85,866.55],[10.7,41.25,62.9,885.15],[9,29.4,52.1,909.5],[6.85,37.1,49.3,906.75],[7.15,47.7,71,874.15],[8,43.55,45.2,903.25],[6,30.05,29.35,934.6],[5.4,37.25,36,921.35],[6.95,32.6,28.9,931.55],[5.6,38.1,28.55,927.75],[4.8,31.35,37.55,926.3],[5.8,26.4,22.1,945.7],[5.45,24.4,19.85,950.3],[5.25,21.05,43.1,930.6],[5.5,24.8,35.6,934.1],[4.15,29.75,21.45,944.65],[5.5,28.55,25.5,940.45],[3.75,30.4,22.25,943.6],[4.55,16.7,21.2,957.55],[3.15,22.35,32.25,942.25],[2.95,18.45,16.5,962.1],[2.65,20.55,27.6,949.2],[3.45,19.4,17.7,959.45],[2.1,12.65,19.1,966.15],[1.95,15.9,20,962.15],[1.85,24.15,15.85,958.15],[2.75,21.9,13.25,962.1],[2.6,18.55,18.5,960.35],[3.2,22.1,17.8,956.9],[2.45,19.8,15.75,962],[2.9,20.25,15.3,961.55],[1.75,15.6,16.3,966.35],[2.1,19.25,14.1,964.55],[3,14.25,17.4,965.35],[3.15,29.55,10.95,956.35],[2.65,14.5,16.85,966],[2.4,18.5,11.25,967.85],[1.75,17.55,17.2,963.5],[2.25,11.45,15.75,970.55],[2.45,11.5,15.2,970.85],[3.4,14.15,12,970.45],[2.45,15.9,15.7,965.95],[2.1,12,17.35,968.55],[1.35,18.2,17.6,962.85],[2.5,14.55,17.3,965.65],[3.1,10.55,14.5,971.85],[2.2,11.5,17.5,968.8],[1.55,20.25,9.4,968.8],[1.3,14.9,13,970.8],[2.6,12.05,10.15,975.2],[1.85,13.35,13.6,971.2],[2.05,13.15,10.7,974.1],[1.6,16.6,13.45,968.35],[1.05,10.7,12.65,975.6],[1.3,12.85,14.25,971.6],[1.95,12.9,13.4,971.75],[1.65,9.05,12.5,976.8],[2.3,18.15,9.1,970.45],[1.7,14.45,11.7,972.15],[1.3,13.95,10.6,974.15],[2.2,18.35,11.65,967.8],[2.3,10.1,17.15,970.45],[1.2,19.35,9.1,970.35],[1.6,8.2,12.7,977.5],[1.75,8.45,15.35,974.45],[1.15,9.35,10.25,979.25],[1.6,15.3,15.25,967.85],[2.15,12.55,10.85,974.45],[1.95,11.85,16.6,969.6]],[[847.45,60.7,73.15,18.7],[834.45,87.75,65.9,11.9],[757.3,122.9,94.3,25.5],[783.1,94.25,93.4,29.25],[746.65,134.65,86.95,31.75],[568.75,163.7,216.95,50.6],[558.95,209.2,183.95,47.9],[471.1,260.5,174.1,94.3],[516.8,192.25,201.5,89.45],[335.45,274.45,253.15,136.95],[304.5,363.35,195.25,136.9],[204.75,317.7,299.25,178.3],[195.6,310.1,282.1,212.2],[164.4,344.8,261.7,229.1],[96.35,322.95,250,330.7],[114.55,227.4,295,363.05],[80.15,216.1,254.9,448.85],[41.65,181.9,286.4,490.05],[52.3,150.45,243.95,553.3],[50.1,158.65,108.25,683],[49.4,198.35,150.65,601.6],[22.05,98.35,169.4,710.2],[24.15,143.25,86.3,746.3],[26.65,129.15,137.3,706.9],[26.2,105.6,120.25,747.95],[18.15,90.65,71.6,819.6],[14.85,86.7,73.4,825.05],[11.25,63.05,69.25,856.45],[10.85,53.75,74.6,860.8],[9.2,58.45,56.8,875.55],[8.25,45,56.85,889.9],[12.55,57.7,50.25,879.5],[7.25,48.1,71,873.65],[10.25,42.05,39.2,908.5],[8.9,31.35,33.05,926.7],[6.45,52.75,38.9,901.9],[5.2,45.95,51.3,897.55],[7.9,32.5,49.05,910.55],[3.7,29.5,35.85,930.95],[6.05,38.9,31.25,923.8],[4.25,36.05,47.7,912],[5.5,40.25,23.85,930.4],[3.05,32.9,29.75,934.3],[4.45,27.45,25.25,942.85],[5.8,25.5,25.1,943.6],[3.6,25.9,20.95,949.55],[5.65,29.4,24.15,940.8],[3.25,24,27.35,945.4],[4.8,34.85,19.8,940.55],[2.9,22.4,21.65,953.05],[5.15,16.9,19.55,958.4],[2.4,24.4,15.2,958],[2.7,21.8,21.1,954.4],[3.55,12.65,21.55,962.25],[3.35,24.95,21.1,950.6],[3.25,17.4,19.6,959.75],[2.8,20.95,17.65,958.6],[3.65,19.7,15.85,960.8],[3.55,22.25,18.9,955.3],[3.25,13.7,16.35,966.7],[2.05,19.35,17.65,960.95],[2.2,17.7,18.45,961.65],[1.6,18,19.05,961.35],[3.05,21.15,14.15,961.65],[2.85,15.9,14.7,966.55],[2.15,19.95,15.05,962.85],[3,15.3,13.35,968.35],[1.4,15.4,22.9,960.3],[1.85,16.95,13.35,967.85],[1.95,10.6,16,971.45],[3.35,19.65,14.25,962.75],[3.6,18.2,13.85,964.35],[2.75,13.85,11.05,972.35],[1.15,15.6,12.5,970.75],[3.3,9.55,17.15,970],[2.2,13.6,13.9,970.3],[3.65,14.8,18.95,962.6],[2.3,13.6,18.35,965.75],[2.25,12.8,10,974.95],[1.9,13.4,17.05,967.65],[2.15,17.7,18.65,961.5],[1.3,10.7,17.5,970.5],[2.05,21.65,15.1,961.2],[2.05,16,18.25,963.7],[1.5,13.45,13.6,971.45],[2,11.05,12.95,974],[3.05,12.4,12.25,972.3],[1.6,10.5,15.3,972.6],[1.75,15.8,13.4,969.05],[2.2,15.05,12.1,970.65],[1.8,14.75,13.2,970.25],[1.55,10.05,17.1,971.3],[2.1,16.25,14.15,967.5],[1.95,11,12.2,974.85],[1.6,12.7,12.4,973.3],[1.55,16.3,11.5,970.65],[1.65,13,24.45,960.9],[1.45,18.6,18.8,961.15],[2,13.85,12.95,971.2],[1.4,16.9,13.9,967.8]],[[882.65,76.75,30.65,9.95],[833.95,67.95,79.4,18.7],[816.05,47.9,117.4,18.65],[822.2,69.45,82,26.35],[743.35,113.8,108.1,34.75],[735.5,120.35,112.85,31.3],[625.35,164.45,168.5,41.7],[505.25,277.25,141.9,75.6],[496.9,165.7,237.55,99.85],[362.65,276.7,268.35,92.3],[264.55,353.95,257.4,124.1],[296.2,222.4,299.4,182],[183.7,336.9,262.95,216.45],[157.1,196.2,339.75,306.95],[107.75,361.45,302.9,227.9],[90.95,339.55,223.4,346.1],[75.85,272.2,177.4,474.55],[60.7,164.1,344.95,430.25],[43.65,205.6,166.9,583.85],[32.2,153.1,165.45,649.25],[37.05,132.15,208.55,622.25],[24.45,198.35,162,615.2],[24.35,122.1,185.55,668],[20.8,105.15,79.15,794.9],[16.3,83.85,75.15,824.7],[18,93.4,81.15,807.45],[11.7,87.5,73.75,827.05],[11.15,49.3,54.7,884.85],[12.2,50.3,62.5,875],[7.85,49.9,58.1,884.15],[13.15,64.2,46.9,875.75],[7.5,60.6,45,886.9],[11.9,25.4,53.45,909.25],[7.85,37.85,38.1,916.2],[5.15,43.55,31.15,920.15],[5.05,36,37.4,921.55],[8.4,38.85,37.6,915.15],[4.95,39,37.35,918.7],[6.6,38.15,23.2,932.05],[5.25,36.45,18.4,939.9],[5.75,26.85,27.05,940.35],[4.9,33.95,31.8,929.35],[5.45,39.85,35.1,919.6],[5,24.45,35.05,935.5],[3.6,30.45,28.45,937.5],[3.15,26.1,17.35,953.4],[3,27.45,23.2,946.35],[3.85,24.05,17.65,954.45],[4,16.15,25.5,954.35],[2.25,23.45,20.05,954.25],[4.45,20.8,20.95,953.8],[3.6,24.5,22.65,949.25],[3.25,27.4,15.7,953.65],[3.55,30.25,16.9,949.3],[2.3,16.2,15.1,966.4],[3.2,15.6,20.2,961],[2.7,21.05,17,959.25],[2.5,16.15,13.25,968.1],[2,22.5,18.55,956.95],[2.1,22.55,17.35,958],[2.25,16.1,16.55,965.1],[2.15,19.8,13.85,964.2],[2.05,17.3,13.7,966.95],[1.85,10.45,15.6,972.1],[1.6,12.25,17,969.15],[2.25,16.35,15.95,965.45],[2,14.85,13.95,969.2],[2.4,16.85,15.85,964.9],[1.65,16,16.2,966.15],[2.6,22.9,12.6,961.9],[1.6,16.55,12.1,969.75],[1.9,18.55,15.85,963.7],[1.7,16,13.75,968.55],[1.75,19.6,14.25,964.4],[2.2,19.85,12.2,965.75],[2,10.35,15.8,971.85],[1.35,19.1,16.9,962.65],[1.2,23.35,13.6,961.85],[1.3,16,16.25,966.45],[3,9.1,22.5,965.4],[1.65,11.45,9.55,977.35],[1.85,12.75,13.2,972.2],[1.75,14.1,15.7,968.45],[2,11.65,9.9,976.45],[2.1,18.6,13.2,966.1],[2.25,16.75,15.65,965.35],[2,15.45,12.1,970.45],[1.75,14.3,16.45,967.5],[1.45,15.75,17.7,965.1],[1.5,13.45,17,968.05],[2.35,16.4,22.5,958.75],[1.4,16.05,15.85,966.7],[0.8,12.6,15.9,970.7],[1.2,15.4,16.75,966.65],[0.8,17.05,17.2,964.95],[1.35,11.75,14.25,972.65],[1.8,23.1,14.7,960.4],[1.55,16.95,15.9,965.6],[1,12.05,13.6,973.35],[0.7,19.95,13.8,965.55]],[[909.1,39.95,35.3,15.65],[879.8,39.25,60.75,20.2],[815.45,57.25,116.1,11.2],[809.05,74.05,90.25,26.65],[715.85,154.2,98.2,31.75],[705.6,103.05,139.2,52.15],[651.55,153.85,153.4,41.2],[588.15,190.45,164.8,56.6],[496.6,221.5,196.25,85.65],[372.1,301.5,236.65,89.75],[266.15,380.25,242.55,111.05],[202,389.7,224.55,183.75],[202.7,327.35,295.85,174.1],[101.75,258.85,332.6,306.8],[84.75,302.6,315.65,297],[51.6,268.5,264.9,415],[58.95,287.15,248.75,405.15],[42.05,139.95,216.7,601.3],[35.9,168.05,162.75,633.3],[37.05,137.55,272.85,552.55],[26.45,197.3,155.7,620.55],[26.85,112.9,140.3,719.95],[20.4,109.15,70.15,800.3],[16.8,87.3,112.3,783.6],[13.4,92.8,68.4,825.4],[10.85,61.65,86.8,840.7],[10.5,83.45,84.95,821.1],[7.65,58.4,55.45,878.5],[11.7,69.25,77.95,841.1],[9.9,34.35,45.55,910.2],[6.5,51.6,67.4,874.5],[9.25,69.25,59.65,861.85],[7.65,27.95,45.45,918.95],[6.35,44.1,43.6,905.95],[6.7,39.1,42.7,911.5],[3.1,35.2,32.5,929.2],[4.7,26.25,28.2,940.85],[4.65,33.7,35.55,926.1],[5.55,33.5,34.1,926.85],[3.7,33,29.7,933.6],[4.55,31.85,34.45,929.15],[5.8,32.75,29,932.45],[3.45,23.75,29.4,943.4],[3.45,28.35,22.45,945.75],[3.65,27.05,22.2,947.1],[3.45,27.85,23.1,945.6],[3,22.9,21.75,952.35],[2.45,21.4,26.85,949.3],[2.65,22.6,23.5,951.25],[3.45,25.95,18.8,951.8],[2.15,20,23.85,954],[3.3,19.8,19.9,957],[3,22.9,24.95,949.15],[2.5,18.85,17.65,961],[2.45,24.95,15.85,956.75],[1.9,13.55,14.9,969.65],[1.6,18.15,13.55,966.7],[3.05,21.45,13.05,962.45],[2.35,17.65,12.6,967.4],[2.85,17.65,20.1,959.4],[2.55,16.25,20.65,960.55],[2.95,14.2,17.55,965.3],[2.9,21.05,19.65,956.4],[2,15.25,15.25,967.5],[2.65,18.8,13.75,964.8],[2.15,17.65,20.45,959.75],[2,14.2,14.15,969.65],[2.3,13,19.7,965],[1.65,16.8,13.5,968.05],[1.8,18.45,17.75,962],[1.5,16.6,15.1,966.8],[1.4,21.65,13.5,963.45],[2.35,12.3,15.55,969.8],[1.65,24.1,19.5,954.75],[2.5,16.6,19.3,961.6],[1.75,13,12.8,972.45],[2.2,16,18.05,963.75],[2.6,15.9,14.4,967.1],[2,13.65,13.65,970.7],[1.95,18.7,10.1,969.25],[1.1,15.45,19.25,964.2],[1.55,15.25,13.65,969.55],[1.6,13.95,18.85,965.6],[1.6,16.5,14.2,967.7],[2.6,8.2,12.85,976.35],[1.6,15.65,14.9,967.85],[1.65,13.25,17.7,967.4],[2,12.25,13,972.75],[2.15,15.8,11.15,970.9],[1.45,12,15.15,971.4],[1.45,21.3,14.35,962.9],[2.25,14.7,16.85,966.2],[1.35,13.55,16.15,968.95],[1.2,17.8,18.85,962.15],[1.1,15.75,16.4,966.75],[0.8,16.6,14.25,968.35],[1.35,15.8,10.4,972.45],[1.2,14.7,14.1,970],[1.2,21,15.45,962.35],[1.45,14.85,17.2,966.5]],[[897.35,46.25,46.95,9.45],[862.6,77.6,42,17.8],[850.3,70.4,64.95,14.35],[815.7,56.3,111.1,16.9],[796.7,87.9,91.5,23.9],[777.2,105.3,93.1,24.4],[636.6,151.6,177.85,33.95],[453.15,229,248.35,69.5],[422.4,266.05,235.25,76.3],[375.7,228.6,277.05,118.65],[246.95,312.45,325.55,115.05],[231.35,273.2,316.8,178.65],[185.15,283.95,346.25,184.65],[101.35,454.4,273.05,171.2],[94.3,305.85,284.35,315.5],[83.5,246.65,265.45,404.4],[69.25,272.1,292.55,366.1],[39.2,231.55,201.3,527.95],[43.9,207.2,164.2,584.7],[35.9,268.7,185.2,510.2],[23.8,99.35,147.6,729.25],[21.1,177.55,125.7,675.65],[13.95,128,162.3,695.75],[17.8,138.75,107,736.45],[12.55,52.95,100.2,834.3],[10.4,82.15,77.8,829.65],[7.35,81.15,62,849.5],[11.95,66.25,61.95,859.85],[8.65,65.05,43.25,883.05],[6.3,40.7,57.6,895.4],[8.25,39.05,38.95,913.75],[7.25,51.1,40.35,901.3],[9.25,34.4,32.15,924.2],[7,50.75,46.5,895.75],[7.65,31.55,38.1,922.7],[3.9,34.05,35.6,926.45],[5.1,32.25,33.45,929.2],[6.6,24.2,40.75,928.45],[3.95,42.1,33.2,920.75],[3.2,27.1,33.7,936],[4.9,29,18.75,947.35],[4.6,24.65,27.55,943.2],[3.8,33.25,20.25,942.7],[1.15,21.9,31.85,945.1],[2.8,22.9,23.4,950.9],[4.25,22.8,32.5,940.45],[3.25,20.5,21.15,955.1],[4.45,16.85,19.85,958.85],[4.2,31.1,18.35,946.35],[2.4,23.9,14.95,958.75],[3,27.55,27.1,942.35],[2.7,21.4,20.55,955.35],[2.9,26,27.2,943.9],[1.95,16.45,19.45,962.15],[2.9,14.05,19.2,963.85],[2.7,23.95,20.25,953.1],[2.4,18.45,15.15,964],[2.25,15.5,20.1,962.15],[2.6,19.3,16.9,961.2],[2.05,20.85,26.55,950.55],[2.95,22.1,17,957.95],[1.75,20.6,13.4,964.25],[2.15,12.05,14.5,971.3],[1.85,23.05,12.2,962.9],[1.65,25,12.5,960.85],[2.7,15.75,19.9,961.65],[1.7,13.95,14.6,969.75],[1.75,22.2,15.9,960.15],[2.25,15.6,16.05,966.1],[2,17.6,19.25,961.15],[1.95,22,17.5,958.55],[1.9,19.1,15.25,963.75],[2.4,16.4,19.6,961.6],[2.25,13.05,12.75,971.95],[1.45,12.2,23.8,962.55],[1.2,18.2,16.95,963.65],[1.4,17.95,20,960.65],[2.55,17.85,15.8,963.8],[1.85,17.9,17.05,963.2],[2.25,20.5,8.95,968.3],[1.5,22.7,19.1,956.7],[1.2,17.45,13.6,967.75],[2.25,15.5,19.8,962.45],[1.35,20.65,15.9,962.1],[1.5,15.25,16.65,966.6],[1.85,14,11.5,972.65],[0.7,15.6,18.2,965.5],[1.5,17.05,13.5,967.95],[0.8,22.75,14.65,961.8],[1.4,18.6,18.85,961.15],[0.95,20.6,18.5,959.95],[1.75,13.15,16.95,968.15],[1.25,20,19.85,958.9],[1.45,15.2,15.55,967.8],[0.95,15.35,9.55,974.15],[1.7,12.45,18.1,967.75],[1.6,24.85,19.1,954.45],[1.5,18.6,18.75,961.15],[1.55,18.15,16.65,963.65],[1.65,13.25,18.4,966.7]],[[909.45,41.55,40.95,8.05],[861.4,48.95,76.6,13.05],[901.7,36.85,48.65,12.8],[868.7,67,50.4,13.9],[756.15,110.35,115.35,18.15],[817.8,61.1,90.05,31.05],[671.7,122.6,174.7,31],[602.75,200.85,150.3,46.1],[519.85,219.2,193.15,67.8],[373.1,239.5,282,105.4],[341.9,268.65,266,123.45],[149.6,370.25,321.1,159.05],[157.15,314.75,327.55,200.55],[90.6,298.5,380.35,230.55],[85.7,221.7,285.35,407.25],[71.4,273.95,263.4,391.25],[65.3,226.95,268,439.75],[45.8,285.25,181.45,487.5],[31.15,181.4,172,615.45],[30.65,182,139.2,648.15],[23.45,153.95,153.15,669.45],[26,125.05,138.7,710.25],[13.6,134.55,110.45,741.4],[10.95,116.9,57.5,814.65],[13.85,94.65,112.25,779.25],[7.8,75.65,93.8,822.75],[12.8,87.65,84.45,815.1],[8.4,98.9,59.65,833.05],[5.6,62.25,66.25,865.9],[13.4,57.3,55.7,873.6],[9.65,45.05,37.55,907.75],[5.4,42.45,35.7,916.45],[7.15,55.5,39.35,898],[4.15,47.95,38.05,909.85],[7.2,31.2,39.7,921.9],[4.55,40.9,32.9,921.65],[4.75,41.25,37.85,916.15],[5.7,35.8,38.9,919.6],[6.95,22.3,35.1,935.65],[5.95,27.8,17.1,949.15],[4.15,27.7,19.7,948.45],[3.6,37.95,29.2,929.25],[4.5,30.75,20.15,944.6],[2.95,31.5,32.75,932.8],[1.7,28.2,24.8,945.3],[3.3,22.75,27.95,946],[4.2,21.65,24.1,950.05],[2.25,31.35,18.95,947.45],[2.4,17.5,24.2,955.9],[2.3,26.55,17.35,953.8],[3.1,14.55,29.85,952.5],[3.55,25.55,16.8,954.1],[2.55,18.15,24.35,954.95],[2.3,25.4,19.65,952.65],[2.85,19.65,21.6,955.9],[2.85,22.55,23,951.6],[2.15,22.15,19.6,956.1],[2.25,20.2,14.5,963.05],[2.95,17.9,24.55,954.6],[2.35,12.95,15,969.7],[2.35,18.7,20.4,958.55],[3.15,21.45,12.65,962.75],[1.65,19.3,18.35,960.7],[1.6,18.25,15,965.15],[2.5,16.85,21.45,959.2],[1.9,14.6,20.15,963.35],[1.45,14.7,19.5,964.35],[1.95,10.45,23.15,964.45],[1.8,17.45,20.4,960.35],[1.95,12,13.9,972.15],[2.25,17.9,15.1,964.75],[2.4,14.65,15.9,967.05],[3,19.4,13.3,964.3],[1.95,20.65,20.5,956.9],[1.35,17.3,17.5,963.85],[1.15,18.25,15.2,965.4],[1.65,14.05,23.85,960.45],[1.75,12.75,18.35,967.15],[1.35,18.4,12.35,967.9],[0.45,17.1,16.55,965.9],[0.65,17.35,16.2,965.8],[1.15,18.65,21.8,958.4],[1.15,19.85,18.1,960.9],[0.6,18.55,16.8,964.05],[1.15,19.2,17.4,962.25],[1.35,18.25,15.6,964.8],[1.55,12,17.5,968.95],[0.75,15.5,23.45,960.3],[1.25,20.55,20.65,957.55],[1.45,19.95,22.25,956.35],[1.7,19.55,19.85,958.9],[1.5,16.2,18.9,963.4],[1.2,14.6,19.65,964.55],[1.35,19.3,15.6,963.75],[1.15,12.55,23.3,963],[1.6,20.9,12.95,964.55],[1.35,24.3,15.35,959],[0.9,22.25,17.85,959],[1.45,27.2,22.6,948.75],[1.5,22.55,19.65,956.3]],[[908.45,39.25,45.5,6.8],[916.85,45.5,25.7,11.95],[897,45.95,46.8,10.25],[836.75,69.05,80.35,13.85],[792.5,106.75,84.55,16.2],[754.6,111,110.05,24.35],[713.9,143.5,107.85,34.75],[600.75,191.35,174.4,33.5],[478.05,186,256.5,79.45],[331.9,257,309.2,101.9],[232.75,278,355.6,133.65],[206.8,314.8,354.1,124.3],[144.9,308.35,314.55,232.2],[114.8,306.7,331.55,246.95],[96.9,426.25,263.3,213.55],[66.65,348.45,249.55,335.35],[64.85,263.9,256.4,414.85],[36.2,268.15,190.5,505.15],[21.1,278,180.75,520.15],[36.2,137.25,179.25,647.3],[20.8,99.85,136.55,742.8],[16.2,148.85,83.7,751.25],[15.75,130.3,171.3,682.65],[13.75,114.25,84.85,787.15],[9.5,95.1,85.95,809.45],[16.05,97.65,80.3,806],[10.55,52.6,64.1,872.75],[6.2,76.95,61.05,855.8],[8.6,59.25,59.6,872.55],[5.85,40.75,80.85,872.55],[8.8,60.7,50.2,880.3],[5.35,45.35,54.15,895.15],[5.35,47.55,33.45,913.65],[5.45,51.55,27.35,915.65],[5.7,61.6,28.5,904.2],[5.45,30.75,28.85,934.95],[5.8,38.05,20.5,935.65],[2.75,28.95,31.5,936.8],[2.85,42.1,23.4,931.65],[3.25,29.3,20,947.45],[4.4,36.7,28,930.9],[4.5,28.7,22.9,943.9],[4.2,23.45,27.4,944.95],[3.5,23.6,25.45,947.45],[3.2,29.9,19.1,947.8],[2.6,25.7,26,945.7],[3.05,16.75,33.65,946.55],[3.6,21.6,29.35,945.45],[2.9,25.15,18.75,953.2],[1.55,23.3,26.15,949],[3.9,26.4,23.4,946.3],[1.7,23,25.55,949.75],[2.95,23.45,17.25,956.35],[2.25,27.25,17.75,952.75],[1.9,20.3,24.15,953.65],[2,20,20.9,957.1],[1.9,20.6,22.75,954.75],[2.35,22.4,25.95,949.3],[1.4,31.1,17.1,950.4],[2.6,18.45,24.1,954.85],[2.55,12.3,21.8,963.35],[1.5,18.65,16,963.85],[2.75,17.4,15.55,964.3],[2.1,17.75,17,963.15],[3.2,18.9,13.95,963.95],[2.2,24.4,19.4,954],[2.2,19.05,23.9,954.85],[2.15,19.55,15.65,962.65],[2.15,25.9,17.15,954.8],[1.5,20.8,27.5,950.2],[2.15,11.6,22.75,963.5],[1.45,20.1,23.25,955.2],[1.15,17.35,20,961.5],[1.15,15.2,23.1,960.55],[1.7,23.5,17.3,957.5],[1.85,21.2,24.4,952.55],[2.15,17.85,20.95,959.05],[1.65,18.9,16.3,963.15],[1.25,15.95,27.5,955.3],[1.4,19.45,20.95,958.2],[1.4,17.15,19.8,961.65],[1.1,21.2,17.45,960.25],[1,18.9,24.65,955.45],[1.3,22.05,20.75,955.9],[1.1,16.85,18.9,963.15],[0.65,21,23.15,955.2],[1.3,20.95,20.55,957.2],[1.45,20.8,20,957.75],[1.8,12.5,19.8,965.9],[1.15,19.9,20,958.95],[1.05,18,23.05,957.9],[1.15,29.8,21.2,947.85],[1.8,23.7,21.35,953.15],[1.4,19.2,28.95,950.45],[1,19.6,20.2,959.2],[1.6,22.25,24.5,951.65],[1.85,21.65,28.15,948.35],[1.6,24.7,19.45,954.25],[0.7,20.2,16.1,963],[2.4,27.65,24.55,945.4]],[[921.7,31.2,38.1,9],[919.5,25.75,47.55,7.2],[923.8,40.05,27.3,8.85],[852.9,69.1,56.2,21.8],[872.55,46.8,65.35,15.3],[735.85,109.35,134.45,20.35],[770.6,86.8,117.8,24.8],[583.4,207.4,173.1,36.1],[672.75,160.8,129.6,36.85],[351.65,384.15,209.6,54.6],[268.1,254.05,398.15,79.7],[133.25,266.55,498.65,101.55],[131.8,280.35,415.75,172.1],[99.25,323.35,326.05,251.35],[91.95,375.2,364.75,168.1],[59.25,249.15,335.55,356.05],[38.75,268.4,227.8,465.05],[24.35,204.85,220.75,550.05],[27.55,205.65,226.6,540.2],[14.8,190.15,184.8,610.25],[14.6,145.75,231.75,607.9],[11.3,127.2,140,721.5],[12.4,83.8,73.1,830.7],[12.1,90.6,142.45,754.85],[10,129.65,101.15,759.2],[9.8,65.2,76.55,848.45],[6.4,53,73.9,866.7],[6.45,77.1,65.4,851.05],[7.55,56.3,71.85,864.3],[6,70.5,51.7,871.8],[6.6,47.75,57.75,887.9],[4.7,42.85,36.6,915.85],[6.3,44.3,42.75,906.65],[3.75,37.8,38.05,920.4],[3.8,31.95,32.3,931.95],[4.95,33.8,39.8,921.45],[4.25,24.25,31.1,940.4],[3.3,28.3,30.45,937.95],[3.8,29,34.6,932.6],[4,26.15,25.45,944.4],[3.45,25.1,58.65,912.8],[4.15,25.7,20.9,949.25],[2.55,36.7,30,930.75],[2.85,26.7,24.7,945.75],[3.75,27.05,36.6,932.6],[2.7,20.85,22.2,954.25],[3,22.65,17.35,957],[2.3,16.3,23.4,958],[1.4,22.45,28.7,947.45],[3.4,17.55,21.55,957.5],[2.9,29.75,25.05,942.3],[2.8,13.7,20,963.5],[2.25,23.1,33.7,940.95],[2.85,17.65,22.15,957.35],[2.1,19.8,28.05,950.05],[1.55,21.85,26.7,949.9],[1.75,23.75,25.8,948.7],[2.55,21.4,24.65,951.4],[1.85,21.9,17.25,959],[2.6,19.65,28.5,949.25],[2.2,27.45,23.55,946.8],[1.45,13.45,16.65,968.45],[1.6,20.4,15.9,962.1],[1.9,13.05,28.75,956.3],[1.3,22.85,18.1,957.75],[1.35,25.4,16.4,956.85],[2.4,18.55,29.35,949.7],[1.6,19.95,18.1,960.35],[1.7,19.6,24.5,954.2],[2,21.95,21.45,954.6],[1.5,25.8,25.95,946.75],[1.85,22.65,25.25,950.25],[1.85,18,21.15,959],[1.15,20,20.15,958.7],[2.75,23.8,25.15,948.3],[2.55,26.75,24.75,945.95],[1.55,16.85,16.75,964.85],[1.7,26.4,12.25,959.65],[2.2,23.25,23.65,950.9],[1,16.5,24.65,957.85],[1.4,21.15,20.9,956.55],[0.85,23.75,19.25,956.15],[1.4,27,22.65,948.95],[1.6,17.3,24.5,956.6],[1.95,21.85,21.45,954.75],[1.8,14.9,21,962.3],[1.9,19.4,29.5,949.2],[0.85,19.9,18.4,960.85],[0.9,18.6,19.95,960.55],[1.25,22.25,21.4,955.1],[1.65,24.35,23.2,950.8],[2.45,26.25,21.3,950],[1.45,26.2,28.45,943.9],[1.3,25.9,20.65,952.15],[1.3,22.05,29.1,947.55],[1.35,29.05,30.5,939.1],[1.1,18.65,21.15,959.1],[1.55,20.85,35.35,942.25],[1.4,20.2,31.75,946.65],[1.7,25.35,20.65,952.3]],[[936,33.8,24,6.2],[932.65,31.65,31.7,4],[916.6,38.05,39.7,5.65],[904.9,46.5,44.25,4.35],[850.7,58.2,77.4,13.7],[787.65,78.55,118.1,15.7],[735.6,99.1,148.4,16.9],[651.85,177.15,134.1,36.9],[478.7,248.1,232.4,40.8],[351.85,262.2,326.3,59.65],[291.45,340.7,268,99.85],[139.8,343.9,369.6,146.7],[134.1,392.4,330.2,143.3],[106.95,400.1,325.95,167],[73.9,381.95,283.65,260.5],[46.2,294.7,308.3,350.8],[32.05,206.5,346.35,415.1],[40.7,246.6,193.4,519.3],[25.85,212.15,216.2,545.8],[21.65,198.45,173.1,606.8],[17.25,143.15,163.9,675.7],[18.7,172.05,179,630.25],[9.8,84.1,132.6,773.5],[10.65,84.55,97.5,807.3],[10.7,105.35,81.05,802.9],[12.05,71.7,71.05,845.2],[9.25,68.15,55.2,867.4],[6.25,56.65,68.9,868.2],[7.85,52.9,54.15,885.1],[5.3,85.3,58.4,851],[7,31.25,45.35,916.4],[4.2,57.65,44.4,893.75],[5.4,37.1,43,914.5],[4.5,33.75,64.9,896.85],[5.15,33.9,49.65,911.3],[4.6,31.5,39.85,924.05],[2.8,47.7,44.85,904.65],[4.55,31.15,34,930.3],[3.35,37.7,38.3,920.65],[3.5,27.45,30.7,938.35],[2.4,33.05,21.5,943.05],[2.8,29.85,28.7,938.65],[2.7,27.95,28.75,940.6],[2.3,26.4,43.5,927.8],[2.1,25.7,31.65,940.55],[3.35,27.05,19.2,950.4],[2.35,26.55,28.75,942.35],[3.5,18.3,26.45,951.75],[4.5,27,29.95,938.55],[1.6,23.95,18.85,955.6],[2.2,20.35,24.1,953.35],[1.85,33.35,28.85,935.95],[2.2,18.25,23.25,956.3],[2.15,18.5,17.95,961.4],[2.2,21.2,16.45,960.15],[1.7,25.45,26.9,945.95],[1.95,22.9,22.7,952.45],[2.3,29.85,21.65,946.2],[1.85,25.3,20.15,952.7],[1.85,19.85,23.05,955.25],[3.4,27.35,22.9,946.35],[2.85,21.95,20.55,954.65],[2.15,18.4,16.55,962.9],[1.3,19.65,27.1,951.95],[1.75,21.75,20.95,955.55],[2.35,18.05,19.95,959.65],[1.8,24.3,22.9,951],[2.25,22.9,27.25,947.6],[1.45,15.95,15.7,966.9],[1.5,19.15,16.5,962.85],[1.5,27.1,16.85,954.55],[1.65,16.9,26.1,955.35],[1.45,17.25,14.6,966.7],[1.85,30.45,15.55,952.15],[1.3,20.5,24.2,954],[1.55,34.65,20.9,942.9],[1.7,21.75,24.45,952.1],[1.5,22.5,22.6,953.4],[0.85,18.05,25.9,955.2],[0.8,21.05,32.1,946.05],[1.7,34.55,24.1,939.65],[1.45,23.2,25.2,950.15],[2.05,20.6,18.6,958.75],[1.2,21.05,36.85,940.9],[1.9,20.85,19.85,957.4],[1.55,34,34.05,930.4],[1.25,22.25,27.5,949],[0.75,23.35,27.2,948.7],[1,32.8,29.1,937.1],[1.45,28.5,28.9,941.15],[1.4,22,27.2,949.4],[2.2,26.55,40.7,930.55],[1.6,30.65,27.65,940.1],[1.45,32.9,30.3,935.35],[1.05,30.1,30.5,938.35],[1,29.3,32.15,937.55],[2.05,33.3,21.8,942.85],[1.1,37.1,24.25,937.55],[1.6,37,21.95,939.45],[1.9,21.15,43.4,933.55]],[[939.45,30.15,25.7,4.7],[923.9,36.85,33.65,5.6],[919.9,33.9,39.75,6.45],[913.9,43.9,33.55,8.65],[878.45,50.35,57.25,13.95],[778.2,106.35,100.45,15],[785.2,85.4,114.45,14.95],[541.95,143.7,275.3,39.05],[498.85,272.3,200.05,28.8],[361.35,249.25,335,54.4],[262.6,372.55,270.55,94.3],[161.4,460.65,249.75,128.2],[135.7,308.7,399.9,155.7],[65.2,269.2,479.8,185.8],[37.7,311.15,366,285.15],[33.4,376.1,319.85,270.65],[42.7,202.3,340.2,414.8],[32.8,292.5,240.6,434.1],[18.2,201.4,244.95,535.45],[20.8,118.6,188.8,671.8],[19.05,157.3,207.65,616],[14,135,143.3,707.7],[12.35,139.05,182.6,666],[8,93.65,114.15,784.2],[6.6,77.25,86.9,829.25],[6.65,67.8,99.1,826.45],[7.55,68.5,67.35,856.6],[6.8,93,58.55,841.65],[5.65,48.15,63.25,882.95],[5.35,43.3,62.85,888.5],[4.4,56.4,48.25,890.95],[5.1,44.9,62.25,887.75],[2.9,53.6,45.45,898.05],[3.25,50.75,37.35,908.65],[4.1,47.6,48.55,899.75],[2.55,35.9,39.95,921.6],[3.3,51.3,30.15,915.25],[3.45,22.65,50.85,923.05],[3.75,38.3,28.3,929.65],[2.6,51.7,39.75,905.95],[4.05,22.65,35.9,937.4],[3.35,30.5,23.45,942.7],[2.35,32.8,30.95,933.9],[3.35,32.75,36.05,927.85],[2.3,23.65,34.85,939.2],[1.8,39.65,32.25,926.3],[3.55,20.85,33.8,941.8],[2,25.2,23.9,948.9],[1.65,19.2,19.05,960.1],[2.2,32.95,20.4,944.45],[2.1,19.8,28.45,949.65],[1.95,27.6,25.35,945.1],[2.75,33.7,21.4,942.15],[3.3,23.75,20.35,952.6],[2.05,22.15,23.35,952.45],[2.4,19.8,23.95,953.85],[3.25,22.9,26.9,946.95],[2.25,17.15,28.05,952.55],[1.9,27.15,19.2,951.75],[2.95,22.9,30.95,943.2],[2.1,26.65,30.9,940.35],[1.55,29.1,17.35,952],[1.1,28.7,22.9,947.3],[2.6,23.35,24.8,949.25],[1.65,29.4,39,929.95],[1.85,18.8,22.6,956.75],[1.75,23.45,22.1,952.7],[1.5,17.2,29.75,951.55],[1.95,32.35,24.65,941.05],[2.15,36.55,23.65,937.65],[1.45,24.9,28.1,945.55],[1,24.6,28,946.4],[1.55,29.7,33.7,935.05],[1.15,26.35,30.65,941.85],[0.6,32.15,24.9,942.35],[2.3,29,29.3,939.4],[1.75,30.25,28.45,939.55],[2.15,24.1,32.4,941.35],[1.85,29.85,22.05,946.25],[0.7,25.55,32.35,941.4],[1.75,25.7,26,946.55],[2.25,31.15,35.25,931.35],[1.55,23.45,17.55,957.45],[1.85,38.5,27.05,932.6],[0.75,26.15,36.8,936.3],[0.85,24.7,31.2,943.25],[1.6,31.15,34.05,933.2],[1.25,25.35,28.1,945.3],[1,29.3,30.15,939.55],[0.85,41.55,28.2,929.4],[1.1,27.25,28.15,943.5],[1.5,41.75,29.95,926.8],[1.4,37.7,27.9,933],[1.35,31.95,30.45,936.25],[1.1,35.25,30.5,933.15],[1.2,44.25,28.7,925.85],[1.45,37.85,42.15,918.55],[0.8,46.85,34.8,917.55],[1.35,26.7,33.2,938.75],[0.5,44.25,34.8,920.45]],[[942.35,25.35,24.95,7.35],[936,31.7,27,5.3],[946.7,20.5,25.6,7.2],[888.1,53.15,50.6,8.15],[834.25,97.85,56.9,11],[818.75,94.15,71.75,15.35],[792.45,99.75,86.35,21.45],[592.5,187.9,199.9,19.7],[495.55,201.95,276.95,25.55],[325.25,274.9,333.95,65.9],[231.5,237.25,440.3,90.95],[132.2,409.25,343.6,114.95],[113.2,456.55,323.8,106.45],[92.65,282.7,428.5,196.15],[66.7,340.7,359.3,233.3],[35.35,278.75,431,254.9],[37.05,231.6,358.35,373],[18.65,240.4,306.6,434.35],[24.1,248.5,294.2,433.2],[18.1,172.15,207.7,602.05],[13.35,144.65,171.6,670.4],[10.1,153.2,86.4,750.3],[16.25,73.85,145.1,764.8],[10.8,93.15,90.85,805.2],[10.25,137.55,83.25,768.95],[6.9,122.75,81.1,789.25],[8.25,79.5,65.25,847],[6,106.7,78.55,808.75],[6.55,47.65,71.3,874.5],[5.7,57.7,77.25,859.35],[6.35,59.75,42.45,891.45],[3.6,49.45,51.75,895.2],[4,35.35,46.75,913.9],[4.85,36.3,39.25,919.6],[4.35,48.45,46.8,900.4],[3.8,40.85,44.3,911.05],[3.8,28.75,29.6,937.85],[2.8,29.85,29.05,938.3],[3.2,40,36.45,920.35],[3.6,27.4,31.65,937.35],[3,47.6,38.5,910.9],[2.55,29.45,33.95,934.05],[2.95,47.45,26.75,922.85],[2.55,29.65,31.45,936.35],[3.05,22.95,29.55,944.45],[3.2,32.8,26.15,937.85],[2.25,30.3,32.45,935],[2.3,24,24.7,949],[1.75,25.55,31.85,940.85],[2.15,13.05,32.45,952.35],[1.75,24,33.4,940.85],[2.4,39.25,19.5,938.85],[1.6,31.4,29.5,937.5],[1.95,28.35,27.6,942.1],[2.15,23.85,32.55,941.45],[2.15,33.35,34.1,930.4],[2.55,26.05,17.75,953.65],[1.55,27.3,39,932.15],[2,37.85,19.1,941.05],[2.1,29.85,31.65,936.4],[2,28.15,20.8,949.05],[1.35,27.45,33,938.2],[2.5,29.95,39.4,928.15],[2.55,25,24.4,948.05],[1.4,24,29.45,945.15],[1.45,20.45,29.95,948.15],[0.85,27.6,42.95,928.6],[1.5,22.05,31.45,945],[1.35,33.2,32.2,933.25],[1.65,41.3,25.8,931.25],[2.1,23.1,28.5,946.3],[1.5,35.35,24.75,938.4],[1.7,44.7,22.65,930.95],[1.5,30.85,26.55,941.1],[1.1,30,32.45,936.45],[2.7,27.65,39.2,930.45],[1.8,31.85,27.85,938.5],[0.75,37.55,29.5,932.2],[1.75,31.55,33.55,933.15],[2.2,32.65,31.25,933.9],[1.4,32.8,33.3,932.5],[2.2,38.35,38.8,920.65],[1,29.5,33.5,936],[1.05,40,46.25,912.7],[1.65,35.6,28.5,934.25],[1.15,37.75,27.6,933.5],[0.85,34.75,35.4,929],[1.55,43.75,41.25,913.45],[1.2,26,31.6,941.2],[0.95,40.9,23,935.15],[1.15,39.65,34.75,924.45],[0.65,44.1,48.25,907],[1.05,29.05,45.5,924.4],[0.6,39.95,29.1,930.35],[1.4,36.8,36.8,925],[1.4,37.2,35.95,925.45],[1.5,48.5,43.5,906.5],[0.9,57.2,29.1,912.8],[1.8,48.35,36.1,913.75],[1.7,44.05,42.9,911.35]],[[960.8,19.2,14.85,5.15],[945.9,23.5,25.2,5.4],[926,41.85,27.95,4.2],[875.6,55.45,57.9,11.05],[894.3,48.7,49.7,7.3],[874.6,53.85,53.45,18.1],[734.5,159.95,89.1,16.45],[595.3,202.75,179.7,22.25],[589.05,161.4,220.55,29],[313.25,358.5,286.1,42.15],[258.5,264.85,394.15,82.5],[115.7,398.9,409.35,76.05],[103.05,390.45,405.95,100.55],[87.95,465.25,299.85,146.95],[61.65,391.85,337.35,209.15],[33.9,329.8,392.2,244.1],[29.35,242.4,404.55,323.7],[22.9,332.95,280.9,363.25],[18.25,326.1,212.9,442.75],[10.75,185.35,244.75,559.15],[13.6,176.5,181.7,628.2],[10.75,95.25,208.05,685.95],[10.1,175,127.55,687.35],[8.45,136.9,76.65,778],[5.75,99.05,89.85,805.35],[5.85,103.15,137.95,753.05],[3.25,110.35,89.2,797.2],[7.6,118.4,105.1,768.9],[4.7,74.1,76.65,844.55],[4.5,46.55,63.3,885.65],[4.35,79.2,45.7,870.75],[5.85,35.05,59.3,899.8],[3,88.1,51.35,857.55],[3.3,57.65,49.5,889.55],[3.45,51.8,82.6,862.15],[1.4,31.15,49.9,917.55],[3.7,54.4,47.55,894.35],[3.65,54.4,45.55,896.4],[2.7,29.85,34.55,932.9],[2.2,41.65,46.95,909.2],[2.7,34.75,34.2,928.35],[1.55,35.9,26.5,936.05],[2.4,57.65,41.65,898.3],[2.6,25.4,42.7,929.3],[1.5,22.15,35.7,940.65],[3.7,31.5,30.05,934.75],[1.8,35.25,24.25,938.7],[2.6,46,35.25,916.15],[1.15,37.75,31.4,929.7],[1.05,32.9,33,933.05],[2.1,34.35,28.4,935.15],[2.2,36.7,29.35,931.75],[1.65,30.6,24.45,943.3],[1.5,40.55,41.2,916.75],[1.7,34.55,35.65,928.1],[1.4,25.85,41.05,931.7],[2.4,38.25,22,937.35],[2.05,26.15,28.85,942.95],[2.35,38.55,38.5,920.6],[1.7,34.3,38.9,925.1],[2.2,31.65,21.7,944.45],[1.4,27.45,33.05,938.1],[2.05,47.2,34.65,916.1],[1.5,36.2,36.6,925.7],[2.4,38.1,24.45,935.05],[1,24.2,36.1,938.7],[1.2,30.85,32.25,935.7],[1.7,23.85,26.65,947.8],[2.05,40.25,35.9,921.8],[1.3,26.95,41,930.75],[1.1,38.95,43.1,916.85],[1.55,32.85,32.25,933.35],[1.55,42.8,33.6,922.05],[2.15,37.15,31.75,928.95],[0.9,52.1,41.55,905.45],[1.3,54.4,39.75,904.55],[1.8,45.5,45.05,907.65],[1.85,38.6,31.8,927.75],[2.4,37.65,36.65,923.3],[1.1,39.95,38.9,920.05],[1,47.45,37.25,914.3],[1.7,38.1,40.2,920],[2.35,48.7,44.3,904.65],[1.4,50.95,40.7,906.95],[1.75,57.65,53,887.6],[1.85,43.45,36.3,918.4],[1.35,32.9,64.2,901.55],[0.55,54.35,43.95,901.15],[1.3,39.5,41.75,917.45],[1.45,46.5,54.6,897.45],[1.45,40.55,51.95,906.05],[1,54.6,56.75,887.65],[0.85,48,45.2,905.95],[1.3,55.25,76.6,866.85],[1.45,67.85,48.75,881.95],[1,53.8,50.65,894.55],[1.05,46.35,50.8,901.8],[0.85,66.15,50.6,882.4],[1.45,45.65,43.8,909.1],[1.4,81.75,41.7,875.15]],[[959.4,13.65,22.9,4.05],[930.65,28.75,34.15,6.45],[930.35,35.85,30.8,3],[919.05,49.25,26.25,5.45],[901.1,45.9,45.35,7.65],[787.2,124.25,75.8,12.75],[766,98.2,122.7,13.1],[582.5,261.1,134.7,21.7],[515.1,233.75,227.9,23.25],[334.75,309.05,300.8,55.4],[178.15,404.65,335.55,81.65],[136.6,314.2,465.3,83.9],[90.15,366,397.55,146.3],[52.15,461.15,336.9,149.8],[46.75,504.15,243.35,205.75],[38.1,374,339.65,248.25],[23.8,251.2,423.75,301.25],[26.1,313,257.35,403.55],[19.95,208.25,221.25,550.55],[20.2,238.2,206.15,535.45],[13.75,197.3,224.8,564.15],[7.05,190.1,152.05,650.8],[8.55,118,190,683.45],[6.3,157.95,141.95,693.8],[5.9,90.35,140.55,763.2],[5.6,73.5,76.05,844.85],[5.8,69.45,71.8,852.95],[6.95,92.85,92.65,807.55],[4.75,88.45,59.3,847.5],[6.65,67.7,82.5,843.15],[3.2,52.5,100.35,843.95],[3.95,58.5,84.45,853.1],[4.05,51.25,47.15,897.55],[3.75,65.45,39.15,891.65],[3.05,43.95,46.3,906.7],[4.05,54.65,45.2,896.1],[2.15,36.3,29.5,932.05],[2.55,54.8,53.15,889.5],[1.8,73.8,29.45,894.95],[1.8,47.65,39.45,911.1],[1.45,48.75,35.95,913.85],[2,55.8,30.45,911.75],[4.6,54.2,57.65,883.55],[2.25,36.35,48.15,913.25],[2.1,26.9,50.05,920.95],[2.1,34.15,31.75,932],[2.15,35.2,35.15,927.5],[3.15,35.5,45.35,916],[1.5,32.1,55.7,910.7],[2,37.3,29.4,931.3],[1.75,47.55,30.1,920.6],[1.85,41.5,38.1,918.55],[1.8,22.75,43.2,932.25],[2.05,45.55,40.65,911.75],[0.9,60.15,38.6,900.35],[1.6,39.7,32.2,926.5],[2.45,43.1,38.85,915.6],[1.35,42.25,37.05,919.35],[1.4,32.45,43.35,922.8],[2.1,34.75,24.85,938.3],[1.25,33.85,37.95,926.95],[2.2,48.1,48.7,901],[1.8,37.55,37.65,923],[1.25,34.45,39,925.3],[2.25,41.8,38.25,917.7],[2.2,31.65,48.1,918.05],[1.95,31.65,34.6,931.8],[1.65,37.45,38,922.9],[1.85,34.85,33.45,929.85],[1.05,36.45,45.1,917.4],[1.35,46.35,45.3,907],[1.7,38.4,41.65,918.25],[2,48.75,56.3,892.95],[1.4,35.5,39.6,923.5],[1.45,36.75,39.55,922.25],[1.2,52.2,39.15,907.45],[1.5,34.3,44.6,919.6],[0.85,47.6,54.05,897.5],[2,52,34.8,911.2],[1.4,38.05,47.75,912.8],[1.65,61.8,33.5,903.05],[0.8,46.65,58.05,894.5],[1.35,49.55,49.4,899.7],[1.15,56.7,36.6,905.55],[0.55,64,46.7,888.75],[1.6,44.65,50.85,902.9],[1.45,65.45,51.3,881.8],[1.65,50.2,65.75,882.4],[0.55,37.95,72.45,889.05],[0.9,64.5,68.85,865.75],[2.5,68.2,58.65,870.65],[1.4,76.2,49.05,873.35],[1.15,69.35,58.85,870.65],[0.7,35,69.7,894.6],[1.4,66.5,49.2,882.9],[0.8,70.6,74.45,854.15],[1.25,44.9,79.65,874.2],[0.65,91,70.3,838.05],[1.65,76.5,56.85,865],[1.15,82,87.9,828.95]],[[970.8,11.8,14.6,2.8],[961.05,14.05,19.85,5.05],[956.85,18.7,18.6,5.85],[931.05,39.8,24.3,4.85],[877.25,47.6,64.6,10.55],[823.2,97,71.85,7.95],[798.35,87.55,94.1,20],[642.55,203.25,137.95,16.25],[493.5,168.2,315.9,22.4],[309.2,339.6,308.8,42.4],[164.25,363.3,425.8,46.65],[118.25,401.5,408.9,71.35],[78.6,494.95,362.5,63.95],[48.55,432.35,401.9,117.2],[36.7,406.05,419.55,137.7],[30.25,464.7,315.25,189.8],[24.75,375.65,361.1,238.5],[20.05,338.8,333.7,307.45],[14.95,340.1,350.25,294.7],[14.1,194.75,219,572.15],[15.75,230.5,222.5,531.25],[5.9,179.5,183.85,630.75],[8.25,161.75,177.8,652.2],[8.9,152.05,102.45,736.6],[4.95,155.15,116.45,723.45],[6.9,132.8,99.7,760.6],[6.15,78.65,91.55,823.65],[4.1,45.75,47.85,902.3],[3.6,58.6,79.4,858.4],[6.65,99.25,48.9,845.2],[4.9,86.9,78.2,830],[3.45,87.9,57.5,851.15],[3.5,59.2,52.05,885.25],[2.2,51.75,55.05,891],[3.7,71.55,44.8,879.95],[3.25,44.95,49.25,902.55],[3.55,33.85,48.65,913.95],[3.6,52.55,67.5,876.35],[2.95,54.1,43.05,899.9],[2.7,40.65,39.2,917.45],[2.4,44.7,39.15,913.75],[1.55,41.75,62,894.7],[2.65,37.7,51.45,908.2],[2.45,51.65,35.4,910.5],[2.35,37.5,48.9,911.25],[2.6,61.7,37.9,897.8],[2.05,35.2,50.1,912.65],[1.45,32.8,30.05,935.7],[2.75,24.8,43.25,929.2],[2.35,50.1,33,914.55],[2.45,43.9,51.25,902.4],[1.35,34.3,46.2,918.15],[2.25,39,52.35,906.4],[1.2,43.55,47.85,907.4],[2.4,38.45,49.45,909.7],[2.45,39.25,43.4,914.9],[1.35,48.6,38.7,911.35],[1.4,53.85,47.8,896.95],[1.55,40,52.45,906],[1.4,29,42.4,927.2],[2.55,48.95,39,909.5],[2.1,42.9,47.2,907.8],[0.7,46.9,50.5,901.9],[1.5,58.4,36.95,903.15],[1.6,64.25,52.15,882],[1.85,45.7,55.8,896.65],[1.7,34.4,38.75,925.15],[1.05,43.85,63.6,891.5],[1.3,64.15,52.65,881.9],[1.75,50.65,39.4,908.2],[1.75,36.1,54.05,908.1],[1.95,51.55,50.2,896.3],[1.45,68.2,74.85,855.5],[1.3,43.55,93.25,861.9],[1.5,78,45.7,874.8],[2.15,56.05,55.45,886.35],[1.3,63.1,46.5,889.1],[1.55,71.45,45.3,881.7],[1.85,77.8,56.1,864.25],[1.55,59.2,83.65,855.6],[1.2,34.35,72.9,891.55],[0.85,48.1,89.7,861.35],[1.7,63.85,77.3,857.15],[1.25,79.25,62.4,857.1],[1.35,103.35,39.9,855.4],[1,74.65,60,864.35],[1.35,77.6,52.45,868.6],[1.55,76.95,100.25,821.25],[0.75,81.75,89.45,828.05],[1.6,73.45,69.15,855.8],[1,93.1,57.75,848.15],[1.6,90.85,48,859.55],[0.95,72.6,84.55,841.9],[0.85,86.3,100.6,812.25],[1.2,64.65,90.3,843.85],[0.6,72.95,112.05,814.4],[0.95,79.35,69.1,850.6],[0.75,86.7,73.6,838.95],[0.6,101.2,108.5,789.7],[1.2,71.5,114.75,812.55]],[[969.55,13.45,14.2,2.8],[953.7,22.75,20.5,3.05],[934.8,27.5,35.15,2.55],[932.85,28.8,33.6,4.75],[904.7,44.85,45.3,5.15],[865.15,62.2,59.8,12.85],[774.9,102.6,107.35,15.15],[684.35,116.8,189.95,8.9],[490.35,207.75,274.4,27.5],[316.5,388.25,265.2,30.05],[163.05,449.55,326.35,61.05],[82.1,359.25,516,42.65],[82.5,329.9,487.95,99.65],[35.95,370.45,507.8,85.8],[41.55,327,455.8,175.65],[28.15,498.4,235.2,238.25],[24.05,431.4,317.1,227.45],[10,419.2,308.75,262.05],[12.25,265.95,341.35,380.45],[18.2,240.35,340.35,401.1],[10.3,157.15,291.75,540.8],[9.5,201.85,185.55,603.1],[8.3,152.55,149.85,689.3],[4.75,165.4,130.6,699.25],[8.85,167.65,159.3,664.2],[6.7,102.35,122.8,768.15],[6.8,126.55,105.15,761.5],[4.9,123.55,90.7,780.85],[5.3,130.75,65.7,798.25],[4.6,101.5,73.4,820.5],[2.4,89.3,92.25,816.05],[2.75,67.8,61.45,868],[4.45,58.25,64.05,873.25],[4.65,72.6,68.85,853.9],[2.85,50.05,76.15,870.95],[3.55,61.6,94.35,840.5],[2.45,74.7,87.2,835.65],[2.6,53.85,64.1,879.45],[3.35,34.35,65.7,896.6],[2.85,49.3,47.25,900.6],[2.7,45.65,53.05,898.6],[2.2,47.5,71.75,878.55],[3.1,67.75,52.45,876.7],[1.85,70.45,57.1,870.6],[2.55,63.4,43,891.05],[2.5,69.1,36.15,892.25],[1.45,41.75,48.55,908.25],[1.85,50.65,55.1,892.4],[1.6,40.3,60.65,897.45],[2.55,60.35,38.75,898.35],[1.45,48.2,54.15,896.2],[1.95,64.85,60,873.2],[2.2,48.5,56.2,893.1],[1.85,42.2,48.1,907.85],[2.45,90.45,33.3,873.8],[1.85,35.3,61.95,900.9],[1.6,91.05,48.55,858.8],[1.55,53.5,53.9,891.05],[1.55,46.7,44.8,906.95],[1.65,86.5,60.15,851.7],[1.7,41.6,47.65,909.05],[1.35,63,56.05,879.6],[1.5,70.25,65.7,862.55],[1.8,38.8,51.5,907.9],[1.35,54.7,62.35,881.6],[1.05,76.8,55,867.15],[1.15,65,46.4,887.45],[1.25,67.15,49.65,881.95],[2.25,44.75,62,891],[1.75,58.4,88.1,851.75],[1.95,82.6,60.65,854.8],[1.85,54.05,49.3,894.8],[1.2,78.15,70.3,850.35],[2.35,79.2,65.05,853.4],[2.4,65.2,65.9,866.5],[1.4,105.4,60.95,832.25],[1,67.55,58.4,873.05],[0.7,87.9,84.55,826.85],[1.3,60.9,91,846.8],[1.75,69.55,84.5,844.2],[1.3,66.25,69.45,863],[1.45,88.9,94.25,815.4],[1.25,67.8,99.35,831.6],[1.5,117.15,94.05,787.3],[0.85,91.95,100.35,806.85],[1.2,61.75,112.2,824.85],[2.45,115.5,94.35,787.7],[1.25,85.65,74.35,838.75],[1.3,85.1,79.75,833.85],[1.95,88.8,68.25,841],[2.2,72.45,73.15,852.2],[1.7,89.1,91.25,817.95],[0.8,105.55,78.2,815.45],[1.7,104.55,73.9,819.85],[1.3,133.45,81.2,784.05],[1.75,104.35,91.45,802.45],[1.35,151.05,77.85,769.75],[1.1,129.2,119.9,749.8],[0.9,109.3,103.1,786.7],[0.95,123.55,84,791.5]],[[969.2,17.8,11.45,1.55],[966.2,15.15,16.5,2.15],[963.65,14.95,17.45,3.95],[954.6,19.9,23.15,2.35],[918.4,45.35,31.25,5],[908.2,56.55,32.35,2.9],[765.8,116.05,105.3,12.85],[705.75,149.8,126.95,17.5],[488.3,250.05,240.6,21.05],[335.35,352.1,277.25,35.3],[129.85,438.2,400.8,31.15],[124.8,410.95,411.25,53],[79.2,411,426.85,82.95],[39.2,495.5,404,61.3],[33.85,421.15,431.95,113.05],[24.05,470.15,358.85,146.95],[13.7,383.4,378.2,224.7],[14.95,322.95,412.75,249.35],[12.5,325.8,330.45,331.25],[11.3,292.75,264.05,431.9],[9.95,218.1,300.15,471.8],[7.45,232.35,228.7,531.5],[7.85,198.35,228.6,565.2],[6.05,303.45,255.15,435.35],[6.3,242.5,233.95,517.25],[5.75,84.9,156.7,752.65],[5.65,161.75,126.75,705.85],[5.6,121.4,111.55,761.45],[3.1,167.35,86.75,742.8],[3.95,121.5,107.4,767.15],[4.1,51.65,125.9,818.35],[3.8,122.5,91,782.7],[3.65,92.9,74.55,828.9],[3.05,66.7,63.15,867.1],[3,60.7,79.45,856.85],[2.15,86.7,97.85,813.3],[3.05,69.75,76.95,850.25],[3.45,85.65,63.8,847.1],[2.05,60.85,48.05,889.05],[3.2,71.95,59.5,865.35],[2,73.4,83.5,841.1],[2.35,44.75,45.7,907.2],[2.3,108.85,78.5,810.35],[1.7,56.35,76.1,865.85],[1.75,80.55,72.15,845.55],[2.85,54.25,76.95,865.95],[1.95,47.7,60.9,889.45],[2.8,63.15,80.4,853.65],[2.1,65.7,64.65,867.55],[1.55,51.7,69.35,877.4],[2.5,52.4,76.6,868.5],[2.15,66.6,56.2,875.05],[1.55,54.25,60.7,883.5],[1.7,54.8,58.95,884.55],[2,53.2,79.75,865.05],[1.6,89.4,111.5,797.5],[2,76.75,54.55,866.7],[1.65,72.65,70.15,855.55],[1.8,63.65,66.95,867.6],[1.8,74.95,51.35,871.9],[1.3,65.7,82.6,850.4],[1.85,71.1,58.75,868.3],[1.25,116.95,67.55,814.25],[1.4,87.05,63,848.55],[1.55,76.8,89.1,832.55],[1.7,81.25,100.95,816.1],[1.85,93.15,89.9,815.1],[1.95,98.75,78.75,820.55],[1.15,62.35,88.2,848.3],[1.85,74.75,90.05,833.35],[1.45,89.15,69.7,839.7],[2,83.55,94.05,820.4],[2,76.05,79.35,842.6],[1.5,99.3,119.1,780.1],[1.65,107.75,66.8,823.8],[1.7,68.75,94.95,834.6],[1.55,93.7,56.9,847.85],[0.8,112,81.4,805.8],[1.15,115.35,67.65,815.85],[1.75,147.8,125.9,724.55],[0.95,110.25,97.5,791.3],[1.3,124.35,107.3,767.05],[1.6,124.95,128,745.45],[1.5,92.5,136.2,769.8],[2,93.55,77.45,827],[1.1,88.95,153.4,756.55],[1.75,134.45,142.15,721.65],[1.7,128.9,102.05,767.35],[1.95,154.9,164.65,678.5],[1.35,135.35,99.55,763.75],[1,114.2,120.15,764.65],[1.2,79,135.35,784.45],[1,129.9,97.85,771.25],[1.15,161.5,123.85,713.5],[1.35,163.1,123.95,711.6],[1.45,110.6,106.95,781],[3,132.65,153.65,710.7],[1.9,123.75,133.65,740.7],[1,146.55,114.05,738.4],[1.4,123.85,132.3,742.45]],[[975.65,10.6,12.2,1.55],[975.25,12.95,9.45,2.35],[959.5,24.4,13.7,2.4],[946.9,19.45,30,3.65],[921.2,31.85,41.4,5.55],[872.7,64.95,59.3,3.05],[822.25,59.5,112.55,5.7],[600.1,183.35,200.5,16.05],[429.95,206.2,350.65,13.2],[316.85,285.9,373.35,23.9],[162.2,365.15,442,30.65],[72.65,377.05,504.05,46.25],[70.85,461.7,416.75,50.7],[29.2,400.7,501.3,68.8],[32.15,425.5,434.55,107.8],[20.5,404.9,416.05,158.55],[19.25,556.9,299.6,124.25],[12.6,448.1,295.05,244.25],[7.8,283.95,432.25,276],[14.3,192.2,345.45,448.05],[11.9,311.1,281.05,395.95],[6.85,179.55,330.8,482.8],[6.1,349.15,176.15,468.6],[5.45,154.25,292.3,548],[5.65,194.6,161.15,638.6],[3.35,191.1,103.6,701.95],[3.65,148.85,126.55,720.95],[4.9,225.45,121.15,648.5],[5.15,125.3,95.75,773.8],[4.45,126.75,106.75,762.05],[5.9,124.8,139.15,730.15],[4.15,76.4,130.75,788.7],[4.25,115.2,106.25,774.3],[3.3,139.5,107.45,749.75],[4.1,75.3,102.6,818],[3,100.4,99.4,797.2],[3.15,59.5,100.65,836.7],[3.6,110.65,68.05,817.7],[2.45,129.75,129,738.8],[2.6,91.85,106.35,799.2],[3.2,63.4,62.85,870.55],[1.8,70.15,83.7,844.35],[2.05,81.15,88.85,827.95],[2.45,81.8,97.1,818.65],[2.3,91.95,63.25,842.5],[2.25,96.65,54.65,846.45],[2.1,65,62.75,870.15],[2.05,74.6,77.65,845.7],[1.9,71.05,64.6,862.45],[2.3,124.25,98.6,774.85],[1.65,91.15,129.6,777.6],[2.4,40.45,98.45,858.7],[1.75,67.65,109.3,821.3],[2.2,64.1,116,817.7],[3.1,75.75,66.85,854.3],[2,77.5,61.85,858.65],[1.95,81.25,96.65,820.15],[1.85,101.7,105.6,790.85],[1.5,103.7,104.65,790.15],[2.05,75.95,100.55,821.45],[1.95,103.55,70.2,824.3],[1.75,85.8,135.4,777.05],[1.8,70.7,95,832.5],[1.65,79.45,99.6,819.3],[1,83.8,93.6,821.6],[1.2,86.8,133.55,778.45],[2.8,110.4,104.9,781.9],[2.9,103.15,107.7,786.25],[2.4,103.3,100.9,793.4],[1.6,88,120.05,790.35],[1.45,108.4,122,768.15],[1.2,108.8,102.3,787.7],[2.3,87.95,103,806.75],[1.5,109.7,85.85,802.95],[1.45,146.35,93.8,758.4],[1.3,113.45,77.6,807.65],[1.3,124.15,110.35,764.2],[1.75,126.95,136.15,735.15],[1.5,107.45,82.8,808.25],[2.25,121.1,121.85,754.8],[1.1,120.6,105.55,772.75],[1.65,118.5,177.1,702.75],[1.25,126,147.9,724.85],[2.1,135.6,120.75,741.55],[1.05,138.25,130.1,730.6],[1.95,111.5,145.05,741.5],[2,114,116.6,767.4],[1.95,130.35,142.5,725.2],[1.45,149.1,121.95,727.5],[1.85,154.75,123.7,719.7],[1.5,156.05,135.2,707.25],[0.7,167.1,115.9,716.3],[1.15,139.35,132.3,727.2],[1.25,165.35,156.35,677.05],[2.15,159.6,200.7,637.55],[1.2,144.9,148.45,705.45],[1.45,144.9,135.2,718.45],[1.6,147.05,145.6,705.75],[1.2,164.2,127.4,707.2],[1.45,162.55,163.6,672.4]],[[973.7,12.8,11.45,2.05],[976.1,9.4,13.1,1.4],[965.65,17.9,13.5,2.95],[955.2,15,28.1,1.7],[923.85,45.05,27.4,3.7],[881.9,59.4,52.7,6],[755.1,83.1,156.2,5.6],[604.75,179.8,203.1,12.35],[359.5,328.25,291.15,21.1],[276.95,325.55,382.45,15.05],[97.75,422.05,456.35,23.85],[79,376,503.8,41.2],[53.3,433.6,458.9,54.2],[38.8,482.25,428.05,50.9],[23.05,502.6,381.95,92.4],[18.45,522.05,333.85,125.65],[14.85,391.2,484.7,109.25],[15.4,561.85,244.95,177.8],[8.95,392.45,323.8,274.8],[11.2,316.4,338.65,333.75],[9.35,319.25,263.15,408.25],[7.7,350.05,218.15,424.1],[7.75,277.25,267.9,447.1],[6.1,199.1,259.3,535.5],[5.5,214.85,233.15,546.5],[6.6,251.05,191.7,550.65],[4.45,120.35,250.55,624.65],[3,195.1,192.3,609.6],[5.9,110.3,156.1,727.7],[3.55,85.3,182.75,728.4],[3.75,118.25,129.9,748.1],[3.9,130.25,98.4,767.45],[2.45,65.7,130.7,801.15],[2.5,148.55,99.65,749.3],[2.75,200.45,88.4,708.4],[3.7,87.7,114.05,794.55],[3.1,77.05,93.25,826.6],[1.75,98.45,103.4,796.4],[3.55,60.75,97.35,838.35],[1.75,81.05,81.5,835.7],[1.4,101,72.45,825.15],[2.55,88.2,106.4,802.85],[2.1,120.95,80.05,796.9],[1.6,105,145.85,747.55],[2.1,75.65,94.25,828],[1.4,110.9,114.65,773.05],[2.2,89.1,97.85,810.85],[2.4,82.75,90.6,824.25],[1.95,116.5,111.45,770.1],[1.6,67.95,105.25,825.2],[1.1,112.15,84.7,802.05],[2,104.55,132.1,761.35],[1.95,129.5,136.65,731.9],[1.55,89.6,90.6,818.25],[1.95,113.05,111.65,773.35],[3.05,85,67.55,844.4],[1.85,93.3,106.5,798.35],[1.5,98.5,139.6,760.4],[1.4,100.4,81.85,816.35],[1.65,98.65,79.9,819.8],[1.5,112.55,109.6,776.35],[1.6,88.9,125.5,784],[1.8,156.85,137.9,703.45],[1.3,111.05,81.45,806.2],[1.65,117.1,104,777.25],[1.75,137.55,84.15,776.55],[1.6,117.55,172.55,708.3],[1.6,113.35,96.55,788.5],[1.3,90.25,171.3,737.15],[1.85,139.7,134.1,724.35],[2.2,107.1,133.45,757.25],[1.25,128.45,156.45,713.85],[1.65,120.85,168.25,709.25],[1.55,145.05,122.05,731.35],[2.6,129.95,158.4,709.05],[1.5,167.75,127.25,703.5],[2.25,153.95,161,682.8],[1.75,139.1,144.65,714.5],[0.9,93.7,170.55,734.85],[1.8,146.75,132.45,719],[0.65,147.35,135.65,716.35],[1,153.75,157.75,687.5],[1.4,131.6,178.6,688.4],[0.95,168.15,135.7,695.2],[1.1,131.5,86.8,780.6],[1.3,154.15,164.9,679.65],[1,131.3,129.35,738.35],[1.8,165.25,187.85,645.1],[1.35,127.2,154.25,717.2],[1.2,171.85,144.65,682.3],[1.15,154.45,165.55,678.85],[1.05,145.55,140.55,712.85],[0.95,166.85,165.2,667],[1.2,145.9,212.85,640.05],[0.8,143.5,146.35,709.35],[2.05,184.25,131.85,681.85],[0.75,179.65,211.8,607.8],[1.8,140.7,180.75,676.75],[2.4,143.2,229.65,624.75],[2.05,164.55,124.15,709.25]],[[980.9,9.55,7.5,2.05],[976.85,9.8,11.35,2],[967.9,13.8,16.15,2.15],[956.9,15.95,24.75,2.4],[935.7,35.65,26.35,2.3],[907.95,49.4,36.6,6.05],[787.2,102.4,103.8,6.6],[676.9,174.15,140.35,8.6],[354.4,342.25,292.7,10.65],[198.2,464.9,315.35,21.55],[95.55,447.45,436.55,20.45],[61.7,446.6,457.8,33.9],[50.85,576.6,335.95,36.6],[30.55,394.25,528.9,46.3],[22.05,423.45,469.1,85.4],[11.85,517.1,356.25,114.8],[18.7,419.5,442.15,119.65],[8.1,515.3,386.3,90.3],[11.15,475.35,336.85,176.65],[8.6,298.05,448.7,244.65],[10.25,336.85,370.4,282.5],[7.65,233.3,386.85,372.2],[5.95,356.7,307.3,330.05],[5.95,261.25,275.2,457.6],[5.2,247.6,193.7,553.5],[5.55,190.65,327.35,476.45],[3.4,255.25,241.95,499.4],[3.5,186.9,139.4,670.2],[3.75,152.15,154.85,689.25],[3.65,111,158.95,726.4],[4,210.95,201.65,583.4],[2.6,122.35,155.9,719.15],[3.3,106.6,118.65,771.45],[2.85,153.95,166.85,676.35],[3,82.7,126.6,787.7],[1.75,128.6,150,719.65],[2.6,137.9,107.65,751.85],[2.45,110.5,95,792.05],[1.95,165.65,101.7,730.7],[1.45,83.05,126.55,788.95],[1.85,121.15,159.75,717.25],[1.2,162.4,89.75,746.65],[1.8,153.25,172.5,672.45],[1.95,117.45,142.3,738.3],[1.15,105.4,134.75,758.7],[2.45,146.05,72.55,778.95],[1.75,113.5,123.15,761.6],[2.25,129.3,83.25,785.2],[2,154.5,103.45,740.05],[2.6,118.15,179.6,699.65],[2.3,128.95,118.05,750.7],[2,123.1,71.35,803.55],[2.5,150.8,99.85,746.85],[1.8,141.8,84.15,772.25],[1.85,140.8,115.9,741.45],[2,116.05,95.25,786.7],[2.3,159.05,140.6,698.05],[1.35,233.4,126.5,638.75],[1.55,117.65,126.1,754.7],[1.75,116.05,146.75,735.45],[1.75,174.95,150.4,672.9],[1.5,128.15,115.05,755.3],[0.85,130.8,156.3,712.05],[2.15,85.5,138.95,773.4],[1.65,170.5,129.05,698.8],[1.2,160.9,147,690.9],[1.95,142.15,117.5,738.4],[1.45,98.9,155.5,744.15],[1,108.3,147.1,743.6],[1.15,164.75,169.85,664.25],[1.55,181.7,150.4,666.35],[1.15,167.4,156.65,674.8],[1.3,140.5,178.65,679.55],[1.85,153,186.6,658.55],[1.1,163.2,172.9,662.8],[1.25,132.8,151.15,714.8],[1.4,166,143.75,688.85],[1.1,177.15,177,644.75],[1.3,117.9,177.35,703.45],[1.35,148.9,189.15,660.6],[1.45,147.35,213.2,638],[1.8,118.25,182,697.95],[2.35,135.05,155.8,706.8],[2.15,167.9,176.3,653.65],[1.55,110.85,242.5,645.1],[1.55,149.95,171.7,676.8],[1.6,122.85,183.4,692.15],[1.4,147.35,161.25,690],[1.3,166.25,199.2,633.25],[2.4,148.65,187.05,661.9],[1.15,203.35,190.3,605.2],[1.4,177.4,153.65,667.55],[1.45,138.9,177.15,682.5],[2.15,215,164.9,617.95],[1.45,177.4,208.3,612.85],[1.3,121.45,187.8,689.45],[1.75,207.5,145.9,644.85],[0.9,202.3,236.5,560.3],[1.55,217.15,151.8,629.5],[1,232.95,222.65,543.4]],[[982,5.45,12.1,0.45],[978.25,8.9,11.8,1.05],[977.35,11.9,8.95,1.8],[957.45,19.65,19.65,3.25],[936.5,31.9,28.8,2.8],[901.75,39,57,2.25],[756.1,123.6,116.65,3.65],[558.3,226.25,204,11.45],[364.65,314.95,310.25,10.15],[232,456.15,290.45,21.4],[88,447.55,444.3,20.15],[48.35,574.35,353.65,23.65],[40.7,531.35,397.75,30.2],[27.55,463,477.4,32.05],[19.35,543.7,402,34.95],[18.3,513.85,394.4,73.45],[10.35,442.3,464.6,82.75],[11.9,570.65,278.35,139.1],[7.95,562.2,306.5,123.35],[4.75,278.15,538.5,178.6],[6.85,304.1,432.4,256.65],[5.45,521.1,188.5,284.95],[5.95,300.05,319.85,374.15],[6.5,277.5,210.45,505.55],[5.8,277.65,328.95,387.6],[8.4,232.5,254.1,505],[4.65,224.95,196.35,574.05],[5.5,218.35,196.2,579.95],[4.95,192.8,253.05,549.2],[4.15,274.5,240.95,480.4],[3.4,177.65,172.5,646.45],[4.15,237.55,262.6,495.7],[2.5,132.6,212.55,652.35],[3.05,148.55,148.95,699.45],[1.65,150.65,173.35,674.35],[1.4,131.75,281.65,585.2],[2.95,208.15,156.3,632.6],[2.05,206.15,215.2,576.6],[4,111.05,224.95,660],[2.35,168.3,189.3,640.05],[1.55,126.4,164.05,708],[2.5,164.25,151.55,681.7],[2.65,184.95,130.9,681.5],[3.05,145.05,87.75,764.15],[2.25,134.05,241.25,622.45],[1.95,177.05,139.05,681.95],[2.85,156.85,159.95,680.35],[2.6,113.2,252.75,631.45],[2,123.5,148.5,726],[1.4,171,140.5,687.1],[2.1,115.9,202.1,679.9],[2.95,115.1,151.4,730.55],[1.8,155.9,153.6,688.7],[1.8,134.85,219.1,644.25],[1.8,164.15,110.15,723.9],[2.2,156.7,155.85,685.25],[1.75,150.3,146.45,701.5],[1.3,184.7,178.75,635.25],[1.9,122.9,79.9,795.3],[1.7,135.3,116.05,746.95],[1,136.15,180.15,682.7],[1.15,138.4,146.35,714.1],[2.1,163.95,131.85,702.1],[1.6,176.25,119.7,702.45],[2.2,200,179.8,618],[1.95,202.05,153.15,642.85],[1.3,145.4,209.6,643.7],[1.35,171.65,161.7,665.3],[1.65,189.3,198.05,611],[2.05,210.95,212.3,574.7],[1.6,143.3,171.15,683.95],[1.6,182.75,203.45,612.2],[1.9,161.75,162.6,673.75],[2.3,164.95,181.4,651.35],[2.1,145.8,166.2,685.9],[1.85,204,214.9,579.25],[1.5,152.9,160.6,685],[2.15,159.4,204.45,634],[1.8,181.6,220.75,595.85],[1.3,158.9,197.7,642.1],[2.7,179.05,188.95,629.3],[2.35,190.05,190.95,616.65],[1.8,143.6,183.2,671.4],[1,131.8,197.85,669.35],[1.4,215.05,152.15,631.4],[1,163.35,217.65,618],[1.05,220.1,175.25,603.6],[1.55,247.75,142.95,607.75],[1.35,167.4,175.45,655.8],[1.55,199.95,190.4,608.1],[1.45,206.5,211.15,580.9],[2.05,157.35,222.1,618.5],[1.35,217.85,177.8,603],[1.75,185.7,190.5,622.05],[1.15,222.75,230.1,546],[1.15,232.65,193.2,573],[1.65,193.1,215.45,589.8],[2.05,230.3,172.95,594.7],[1.4,198.75,209.8,590.05],[1.25,224.6,170.65,603.5]],[[981.1,6.3,11,1.6],[979.85,9.9,9.3,0.95],[975.35,11.05,12.6,1],[960.35,19.7,19.05,0.9],[939.4,23.5,34.75,2.35],[875.3,60.35,61.95,2.4],[764.4,106.3,124.6,4.7],[499.25,273.65,219.8,7.3],[298.8,363.95,323,14.25],[176.4,294.65,515.2,13.75],[66.25,485.6,422.2,25.95],[48.45,521.75,391.05,38.75],[33.15,564.7,382.8,19.35],[26.15,610.9,304.25,58.7],[18.65,396.85,548.05,36.45],[9.1,434.4,481.6,74.9],[12.9,600.6,321.15,65.35],[11.1,444.4,483.6,60.9],[10.9,355,489,145.1],[8.45,410,453.3,128.25],[9.4,408.3,417.15,165.15],[6.2,511.55,288.4,193.85],[5.45,344.05,402.85,247.65],[5.05,341.95,354.4,298.6],[6.4,420.55,290.3,282.75],[3.95,316.35,305.1,374.6],[4.95,252.15,278.2,464.7],[3.7,268.3,297.45,430.55],[3.3,276.05,273.6,447.05],[5.65,255,338.05,401.3],[3.65,161.2,294.95,540.2],[2.65,284.15,184.4,528.8],[2.55,149.85,349.4,498.2],[2.75,204.55,222.7,570],[3.15,178.3,184.1,634.45],[2.55,222.1,201.8,573.55],[2.9,181,197.95,618.15],[1.7,220.1,166.5,611.7],[1.75,174.85,221.85,601.55],[1.6,147.2,137.4,713.8],[2.05,199.95,110.4,687.6],[2.6,143.3,172.85,681.25],[2.6,191.45,209.65,596.3],[2,181.25,153.05,663.7],[2.2,152.6,193.2,652],[1.3,182.05,187.25,629.4],[1.65,159.95,166.5,671.9],[2.65,216.5,218.75,562.1],[1.65,155.75,186.7,655.9],[2.3,179.55,157.35,660.8],[2.2,139.3,259.4,599.1],[2.35,189.2,141.2,667.25],[1.7,125.9,201.3,671.1],[1.15,209.65,214.15,575.05],[2.65,167.05,117.1,713.2],[2.05,131.3,212.25,654.4],[1.55,156.8,172.65,669],[1.75,176.1,120.3,701.85],[1.85,232.55,181.75,583.85],[1.1,217.55,134.3,647.05],[1.8,166.55,215.85,615.8],[1.35,183.35,214.6,600.7],[1.15,122.35,184.35,692.15],[2.55,147.4,219.95,630.1],[2.4,236.95,165.35,595.3],[2.25,244.95,173.55,579.25],[2.15,160.05,142.05,695.75],[0.8,194.9,168.45,635.85],[1.25,230.45,147.9,620.4],[1.35,212.9,209.9,575.85],[1.8,217.9,148.45,631.85],[1.55,177.85,238.35,582.25],[1.05,136.15,185.9,676.9],[1.65,190.75,170.25,637.35],[1.85,167,258.25,572.9],[1.05,180.45,156.35,662.15],[1.65,209.85,195.4,593.1],[1.2,203.65,197.55,597.6],[1.5,242.55,159.15,596.8],[1.35,207.45,203.1,588.1],[2.25,174.8,241.75,581.2],[1.3,227.5,261.25,509.95],[1.15,216.85,197.35,584.65],[2.45,258.3,158.9,580.35],[1.7,201.75,218.65,577.9],[1.8,197.1,207.35,593.75],[1.4,242,180.65,575.95],[2.2,206.95,215.15,575.7],[2.15,179.5,207.05,611.3],[2.05,184.3,233.15,580.5],[1.15,207.95,188.1,602.8],[1.3,237.35,217.6,543.75],[1.5,232.9,211.05,554.55],[1.55,195.55,205.45,597.45],[1.75,257.75,209.15,531.35],[2.05,242.75,219.7,535.5],[1.35,256.6,148.85,593.2],[1.75,219,229.6,549.65],[1.6,198.6,224.4,575.4],[1.5,217.45,185.25,595.8]],[[985.55,6,7.8,0.65],[981.75,7.55,9.1,1.6],[982.75,7.5,8.15,1.6],[975.35,8.3,14.6,1.75],[938.3,34.1,23.6,4],[865.1,69.9,63.85,1.15],[752.2,132.25,112.65,2.9],[386.35,341.15,270.6,1.9],[209.65,354.8,423.7,11.85],[112.5,466.8,406.6,14.1],[47.8,530.95,405.25,16],[38.5,348.65,585.15,27.7],[27.75,451.8,492.15,28.3],[22.75,405.4,532.65,39.2],[13.8,516.5,418.05,51.65],[12.8,456.65,478.05,52.5],[15.5,444.85,464.35,75.3],[9.1,470.85,413.95,106.1],[7.95,406.65,484.15,101.25],[6.15,260.15,588.1,145.6],[5.3,448.25,432.05,114.4],[6,498.3,321.7,174],[8.25,280.25,518.35,193.15],[6.1,280.1,330.35,383.45],[5.85,349.65,313.05,331.45],[5.6,284.55,299.2,410.65],[2.55,377.6,303.6,316.25],[3.05,292.2,340.15,364.6],[3.8,400.45,195.6,400.15],[4.2,254.8,184.1,556.9],[3.75,271.8,289.75,434.7],[2.5,237.05,314.6,445.85],[3.05,262.7,230.1,504.15],[1.95,217.45,252.6,528],[3.4,174.55,283.5,538.55],[2.65,264.05,213.95,519.35],[3,269.7,238.2,489.1],[2.05,198.9,239.8,559.25],[3.65,270.95,186.15,539.25],[3.35,260.65,208.45,527.55],[2.95,229.1,180.75,587.2],[1.65,119.25,260.1,619],[2.05,236.05,213.4,548.5],[2.5,267.4,200.65,529.45],[2.2,180.9,203.3,613.6],[1,243.9,164.25,590.85],[1.7,207.45,229.05,561.8],[2.25,181.2,201.4,615.15],[1.7,195.45,178.75,624.1],[1.55,246.75,243.2,508.5],[2.8,185.2,188,624],[1.15,166,225.5,607.35],[1.6,183.95,170.8,643.65],[2.1,201.75,246,550.15],[1.5,185.2,292.95,520.35],[1.95,227.4,164.75,605.9],[1.9,179.7,244.25,574.15],[1.35,207.8,237.15,553.7],[1.45,190.5,240,568.05],[1.2,203.45,278.35,517],[2.05,198.75,189.8,609.4],[2.45,227.05,193.15,577.35],[2.55,231.7,193.75,572],[1.95,253.1,153.65,591.3],[2.25,247.75,201.45,548.55],[2.2,202.85,231.95,563],[2.1,194.15,290.3,513.45],[2.15,244.6,271.05,482.2],[1.6,166.95,187.8,643.65],[1.5,181.35,234.95,582.2],[2.05,237.3,194.75,565.9],[2,197.55,258.05,542.4],[2.65,239.35,205,553],[1.1,202.65,278.3,517.95],[1.9,231.75,215.9,550.45],[1.25,253.85,223.35,521.55],[2.05,218.85,197.55,581.55],[1.3,206.45,229.15,563.1],[1.15,194.7,274.5,529.65],[1.5,212.9,180.5,605.1],[1.3,232.85,228.05,537.8],[3,229.3,233.95,533.75],[1.65,187.7,221.2,589.45],[2.4,204.9,257.1,535.6],[2.2,246,262.1,489.7],[2,227.15,180.3,590.55],[2.5,193.7,257.25,546.55],[1.4,265,203.7,529.9],[1.2,188.45,226.25,584.1],[1.5,198.5,224.2,575.8],[1.6,269.9,202.55,525.95],[1.6,209.7,223.75,564.95],[1.35,212.8,215.9,569.95],[1.4,221.05,188.25,589.3],[2.3,225.1,177.05,595.55],[1.55,196.35,232.45,569.65],[1.85,234.65,215.85,547.65],[1.65,255.9,192.05,550.4],[3.15,228.8,211.6,556.45],[2.05,232.35,237.1,528.5]],[[989.05,7.7,2.7,0.55],[980.8,7.05,11.7,0.45],[976.85,10.65,12.05,0.45],[965.55,18.5,14.7,1.25],[943.7,31.35,22.45,2.5],[897.9,38.15,60.95,3],[746.6,81.7,169,2.7],[526,192.7,275,6.3],[194.15,493.8,302.6,9.45],[124.65,481.7,382,11.65],[66.25,513.35,410.65,9.75],[47.55,444.05,492.3,16.1],[20.65,512.5,444.4,22.45],[22.85,491,461.05,25.1],[11,484.25,473.45,31.3],[12.9,503.8,435.6,47.7],[11.9,382.5,571,34.6],[8.1,486.15,459.4,46.35],[6.25,544.55,352.45,96.75],[6.6,395.7,471.45,126.25],[6.4,439.25,407.95,146.4],[7.35,295.2,586.65,110.8],[6.65,335.4,408.45,249.5],[3.9,418.6,344.65,232.85],[5.8,322.6,435.75,235.85],[3.95,443.9,337.45,214.7],[5,330.9,372.8,291.3],[3.95,360.2,238.55,397.3],[4.65,336.6,295.6,363.15],[3.55,319.9,336.1,340.45],[5.05,329.8,275.15,390],[2.55,273.4,239.9,484.15],[3.25,182.3,339.25,475.2],[3.85,312.15,227.85,456.15],[3.1,284.9,305.9,406.1],[3.15,255,260.95,480.9],[2.15,275,255.9,466.95],[2.95,218.4,305.85,472.8],[2.65,158.4,279.55,559.4],[3.45,170.2,273,553.35],[3.55,199.7,305.5,491.25],[2.35,233.05,226.5,538.1],[2.55,237.5,194.25,565.7],[2.1,213.3,229.1,555.5],[2.35,245.9,296.3,455.45],[1.55,251.4,226.2,520.85],[1.4,185.75,313.9,498.95],[2.5,228.5,207.9,561.1],[2.1,248.05,185.55,564.3],[2.25,205.05,200.3,592.4],[2.5,241.1,196.15,560.25],[1.35,227.35,227.3,544],[1.95,226.2,278.85,493],[1.9,145.65,260.05,592.4],[2,244.1,207.15,546.75],[2.05,168.25,231.2,598.5],[1.65,201.05,270.7,526.6],[2.3,261.1,222.9,513.7],[1.35,170.6,244.1,583.95],[1.7,284.55,163.6,550.15],[1.05,269.95,221.05,507.95],[2.75,294.85,225.05,477.35],[1.95,209.65,173.85,614.55],[2.9,259.85,221.15,516.1],[2,205.75,174.25,618],[2.9,260.05,219.35,517.7],[2.05,187.5,256.6,553.85],[1.45,241.45,259.25,497.85],[2.85,252.75,200.35,544.05],[1.3,233.6,287.05,478.05],[1.55,195.05,248.35,555.05],[1.75,263.6,221.35,513.3],[1.25,241.45,217.8,539.5],[2.5,238.3,223.3,535.9],[2.4,251.2,233.15,513.25],[1.75,259.65,244.55,494.05],[1.8,274,240.7,483.5],[2,218.6,275.95,503.45],[2.1,271.85,198.65,527.4],[2.05,259.4,219.7,518.85],[1.2,227,197.35,574.45],[2.15,281.6,164.25,552],[2.05,237.15,251.3,509.5],[1.55,225.8,204.45,568.2],[1.65,217.95,236.65,543.75],[1.6,250,281.35,467.05],[2.15,252.5,227.05,518.3],[2.35,228.2,242.8,526.65],[1.55,209.3,313.4,475.75],[2.5,241.8,220.95,534.75],[1.7,220.45,211.65,566.2],[1.95,212.7,203.25,582.1],[2.85,242.25,219.75,535.15],[1.65,294.75,200.1,503.5],[2.05,256,221.15,520.8],[1.2,304.4,200.8,493.6],[2.35,249.8,229.1,518.75],[1.3,255.3,279.5,463.9],[2.7,254.9,293.95,448.45],[2.7,218.3,205.2,573.8]],[[986.7,6.35,6.3,0.65],[985.9,8.35,5.25,0.5],[979.2,13.85,6.65,0.3],[962.6,14.8,21.85,0.75],[931.95,15.5,50.2,2.35],[900.15,67.45,30.2,2.2],[673.15,180.1,144.75,2],[429.85,228.25,334.95,6.95],[187.6,324.2,480.4,7.8],[123,382.2,481.6,13.2],[50.4,394.8,541.5,13.3],[33.5,444.5,505.2,16.8],[20.55,435.65,515.95,27.85],[18.1,488,459.85,34.05],[12.3,414.75,553.1,19.85],[13.3,328.65,621.95,36.1],[9.05,480.5,465.1,45.35],[8.75,407.7,527.7,55.85],[10.3,423.85,510.6,55.25],[4.65,489.1,397.2,109.05],[6.65,454.2,418.3,120.85],[4.55,387.6,429.65,178.2],[5.8,426.8,410.9,156.5],[6,557.5,197.3,239.2],[4.5,358.9,421.85,214.75],[6.15,382.05,335.2,276.6],[3.8,273.3,400.05,322.85],[3.7,244.85,398.95,352.5],[2.85,493,188.75,315.4],[3.35,327.05,304.15,365.45],[3.1,337.25,291,368.65],[2.65,230.3,441.1,325.95],[4.25,275.6,290.45,429.7],[2.55,301,315.35,381.1],[2.25,254.5,280.15,463.1],[2.7,301.7,347.7,347.9],[2.35,291.4,261.4,444.85],[3.1,252.4,345.6,398.9],[2.15,328.9,256.3,412.65],[2.4,327.05,251.15,419.4],[1.75,194.7,303.8,499.75],[3.05,272.55,254.2,470.2],[2.9,183.35,298.65,515.1],[1.85,295.8,217.05,485.3],[2.3,307.85,236.1,453.75],[1.8,315.25,244.95,438],[2.8,263.6,281.35,452.25],[1.9,213.95,220.5,563.65],[2.65,216.55,250.85,529.95],[2.5,186.6,266.55,544.35],[2.2,176.15,273.4,548.25],[1.65,223.15,283.7,491.5],[1.35,226.45,213.5,558.7],[1.65,175.15,283.7,539.5],[2.05,245.5,305.95,446.5],[2.5,210,259.8,527.7],[2.45,275.8,226.75,495],[1.85,249.6,238.1,510.45],[2.4,202.85,200.9,593.85],[2.1,263.4,224.1,510.4],[2.2,279.6,295.3,422.9],[1.95,179.1,228.05,590.9],[1.95,233.45,236.75,527.85],[2.85,233.75,219.55,543.85],[2,262.15,227.3,508.55],[2.5,247.95,224.55,525],[1.95,240.95,205.6,551.5],[2.3,266.3,205.9,525.5],[1.85,234.8,229.8,533.55],[2.35,215.95,309.4,472.3],[1.4,186,305.2,507.4],[2.2,253,213.85,530.95],[2.15,223.15,227.75,546.95],[2.2,214.2,202.25,581.35],[1.85,263,275.25,459.9],[1.65,228.35,249.15,520.85],[1.65,276.65,232.05,489.65],[1.8,259.25,241.45,497.5],[1.9,180.3,296.15,521.65],[2.05,239,266.55,492.4],[2.4,192.65,290.3,514.65],[2.55,218.5,229.8,549.15],[2.85,299.35,242.75,455.05],[2.1,256.7,242.15,499.05],[2.2,282.4,217.4,498],[2.5,253.25,230.7,513.55],[1.9,275.9,226.5,495.7],[2.2,211.1,263.1,523.6],[2.4,220.55,249.05,528],[3.4,282.35,230.55,483.7],[1.8,197.5,215.1,585.6],[2.95,186.35,279.05,531.65],[2.9,223.9,284.75,488.45],[2.65,244.9,234.35,518.1],[2.35,326.3,232.4,438.95],[2.4,257.55,220.2,519.85],[1.95,250.7,260.15,487.2],[1.4,247.9,285.45,465.25],[2.95,264.15,268.95,463.95],[1.75,292.3,246.65,459.3]],[[989.9,5.8,3.8,0.5],[986.15,5.45,7.3,1.1],[978.35,7.15,13.7,0.8],[957.5,16.25,24.3,1.95],[951.05,17.6,30.75,0.6],[881.5,61.75,55.45,1.3],[602.9,225.4,168.6,3.1],[377.25,299.95,316.7,6.1],[217.6,387,390.4,5],[79.85,382.3,532,5.85],[38.05,371.5,579.25,11.2],[41.35,490.95,451.45,16.25],[18.7,481.25,478.85,21.2],[17.95,390.45,573.65,17.95],[13.15,543.25,413.55,30.05],[14,514.3,439.05,32.65],[10.35,435.6,516.5,37.55],[7.9,418.7,521.9,51.5],[10.15,376.7,568.65,44.5],[7.9,400.2,506.7,85.2],[5.35,532.05,351.8,110.8],[6.75,214.5,610.8,167.95],[4.5,458.65,347.9,188.95],[5.3,467,376.65,151.05],[4.45,432.75,324.3,238.5],[3.1,542.55,293.8,160.55],[4.35,518,283.5,194.15],[5,291.3,475.6,228.1],[3.4,317.5,407.1,272],[2.8,357.6,379.35,260.25],[3.1,461.3,197.05,338.55],[3.15,374.8,325.7,296.35],[2.35,287.7,338.45,371.5],[4.1,318.95,315.2,361.75],[3.45,300.65,265.05,430.85],[2.5,371.15,362.85,263.5],[1.9,300.1,306.8,391.2],[2.25,278.7,278.1,440.95],[3.15,240.5,298.3,458.05],[1.45,285,236.8,476.75],[1.75,372.45,220.55,405.25],[2.15,272.5,242.95,482.4],[1.85,306.1,272,420.05],[2.4,246.25,262.85,488.5],[2.65,274.35,291.9,431.1],[1.85,331.3,251.25,415.6],[2.7,287.1,245.25,464.95],[3.25,239.45,288.4,468.9],[1.9,263.9,290.3,443.9],[3.05,252.9,272.1,471.95],[1.85,254.75,215.35,528.05],[2.35,270.95,286.75,439.95],[2.35,234.6,304.05,459],[2.7,301.25,253,443.05],[1.6,221.55,335.55,441.3],[1.65,267.65,272.25,458.45],[1.85,207.15,276.05,514.95],[2.3,237.05,257.2,503.45],[2.7,294.55,292.3,410.45],[2.25,328.2,223.8,445.75],[2.4,204.1,299.5,494],[2.95,285.15,211.8,500.1],[2.15,195.85,324.3,477.7],[1.6,283.75,214.3,500.35],[1.6,228.95,235.2,534.25],[1.8,252.6,288.45,457.15],[2.55,245.3,264.5,487.65],[2.05,213.5,251.55,532.9],[2.5,294.95,233.15,469.4],[2.25,238.85,225.4,533.5],[2.7,237.55,232.55,527.2],[3.2,243.35,216.15,537.3],[1.65,294.5,193.6,510.25],[2.25,277.35,207.85,512.55],[2.5,210.2,260.9,526.4],[1.2,262.9,206.15,529.75],[3.25,251.95,239.95,504.85],[2.15,227.4,227.15,543.3],[2.25,357.8,209.4,430.55],[2.15,238.3,279.8,479.75],[2.15,303.5,257.1,437.25],[2.45,240.05,306.2,451.3],[2.85,328.55,216.8,451.8],[2.8,281.75,217.65,497.8],[1.55,235.05,258,505.4],[1.5,252.05,219,527.45],[2.75,261.5,225.2,510.55],[1.85,220.2,272.05,505.9],[2.45,311,211.75,474.8],[2,243.85,310.1,444.05],[2.5,261.05,275.45,461],[1.85,224.95,276.9,496.3],[2.4,239.45,255.95,502.2],[2.95,300.15,207.1,489.8],[1.8,226.5,288.85,482.85],[2.75,277.85,234.7,484.7],[1.95,254.5,243.6,499.95],[2.1,231.8,292.1,474],[3.8,275.2,254.55,466.45],[2.35,272.75,209.95,514.95]],[[993.55,2.95,3.25,0.25],[983.45,9.2,7,0.35],[985.35,6.3,7.6,0.75],[971.55,8.95,18.75,0.75],[931.4,26,41.1,1.5],[883.05,69.6,46.35,1],[827.65,75.3,94.05,3],[377.1,268.4,350.55,3.95],[163.05,459.5,369.2,8.25],[70.35,409.9,508.25,11.5],[50.35,378.7,560.9,10.05],[33.7,489.2,467.4,9.7],[18.95,515.4,444.85,20.8],[17.9,313.65,653.6,14.85],[13.95,499.05,464.05,22.95],[10.8,514.7,439.6,34.9],[9.45,492.9,459.95,37.7],[7.85,417.15,537.3,37.7],[7,360.6,586.1,46.3],[7.2,488.1,429.7,75],[7.2,380.55,514.65,97.6],[7.4,400.8,479.85,111.95],[6.5,421.9,445.25,126.35],[5.55,455.65,461.3,77.5],[6.65,357.15,463.75,172.45],[2.7,331.3,471.65,194.35],[5,402.5,430.35,162.15],[4.65,426.85,328.4,240.1],[3.35,478.15,329.05,189.45],[3.5,399.1,370.65,226.75],[3.4,303.6,324.35,368.65],[3.35,421.2,341.2,234.25],[4.1,464.85,285.5,245.55],[2.95,307.4,395.15,294.5],[2.1,238.65,412.5,346.75],[3.8,382.95,232,381.25],[4.1,371.55,261.1,363.25],[3.1,237.05,419.8,340.05],[3.3,360.9,297.25,338.55],[3,234.1,267.85,495.05],[3.4,274.45,297.3,424.85],[3.25,294.15,258.45,444.15],[3.25,323.75,244.5,428.5],[1.8,276.85,291.1,430.25],[2.6,361.35,303,333.05],[2.5,236.2,298.4,462.9],[2.55,343.65,303.25,350.55],[2.9,323.95,230.55,442.6],[1.7,300.25,268.85,429.2],[2.65,233.55,317.65,446.15],[2.4,293.15,235.95,468.5],[2.4,230.05,276.05,491.5],[1.85,335.5,210.75,451.9],[3.5,235,292.5,469],[2,253.95,287.6,456.45],[2.05,294.25,284.75,418.95],[3.35,270.7,257.65,468.3],[2.35,315.05,227.05,455.55],[2.05,241,291.05,465.9],[2.6,255.65,338.15,403.6],[1.4,263.8,274.95,459.85],[3,223.75,306.45,466.8],[2.2,278.55,249.65,469.6],[2.1,284.65,233.45,479.8],[2,303.35,244.2,450.45],[1.9,257.25,272.05,468.8],[3.3,239.4,264.25,493.05],[2.35,273.8,320.8,403.05],[3.2,294.75,275.15,426.9],[2.15,213.4,304.7,479.75],[2.8,309.85,242.05,445.3],[3.05,267.85,288.25,440.85],[2.3,261.15,281.45,455.1],[1.9,267.2,257.55,473.35],[2.05,224.25,281.85,491.85],[2.35,282.7,237.85,477.1],[2.5,264.4,288.7,444.4],[2.35,263.65,284.4,449.6],[2.3,313.95,261.25,422.5],[2.5,250.65,292.45,454.4],[3.1,283.4,259.1,454.4],[1.8,276.65,230.7,490.85],[2.85,293.9,250.2,453.05],[1.95,247.95,250.25,499.85],[2.3,226.3,255.45,515.95],[3.25,286.25,271.4,439.1],[2.5,284.1,241.6,471.8],[2.6,276.55,253.8,467.05],[2.4,236.5,247.7,513.4],[1.45,232.4,256.9,509.25],[2.25,238.15,290.4,469.2],[2.35,265.15,268.3,464.2],[2.85,263.3,287.5,446.35],[3.3,240.75,279.95,476],[2.3,255.75,275.15,466.8],[2.65,253,245.75,498.6],[3.5,304.6,226.5,465.4],[3.15,226,262.5,508.35],[1.95,224.5,242.65,530.9],[2.2,237,244.4,516.4]],[[992,4.25,3.3,0.45],[982.85,8.6,8.05,0.5],[981.8,6.75,9.9,1.55],[965.2,21.1,12.8,0.9],[915.1,35.25,48.65,1],[840.35,71.1,88.25,0.3],[653.2,108.7,235.75,2.35],[399.75,366.8,231.85,1.6],[101.5,505.55,388.3,4.65],[66.7,444.1,482.25,6.95],[35.6,490.9,465.15,8.35],[24.8,505.3,452.6,17.3],[20,494.75,471.05,14.2],[15.3,398.9,574.75,11.05],[18.75,574.9,387.05,19.3],[11.15,493.25,465.65,29.95],[10.15,533.2,413.6,43.05],[9,482.65,473.7,34.65],[6.1,581.55,369,43.35],[5.55,402.9,539.4,52.15],[7.15,514.3,372.15,106.4],[5.65,391.9,522.1,80.35],[5.35,507.65,379.3,107.7],[3.85,365.35,428.45,202.35],[5.1,421.6,437.4,135.9],[5.1,489.05,338.95,166.9],[4.75,430.5,378.85,185.9],[4,480.75,350.7,164.55],[3.4,427.9,383.65,185.05],[4.4,302.2,426.9,266.5],[2.95,387.3,389.95,219.8],[3.75,399.35,339.75,257.15],[3.45,266.85,486.25,243.45],[2.3,347,377.6,273.1],[3.35,293.9,477.9,224.85],[4.55,363.55,279.3,352.6],[1.95,476.95,243.75,277.35],[2.45,320.85,336.05,340.65],[1.45,268.7,307.25,422.6],[2.7,333.55,300.85,362.9],[2.9,326.45,303.25,367.4],[1.95,310.25,288.05,399.75],[2.8,391,260.35,345.85],[3.15,226.15,312.15,458.55],[4.35,388.1,221.2,386.35],[3.3,292.95,385.2,318.55],[2.5,324.45,297.9,375.15],[1.8,296.3,336.8,365.1],[2.2,278.15,305.75,413.9],[2.85,253.9,302.05,441.2],[2.3,246.9,330.85,419.95],[2.6,298.75,299.25,399.4],[2.5,256.15,286.95,454.4],[3.05,310.2,266.9,419.85],[2.6,289.65,256.9,450.85],[3.25,239.95,287.9,468.9],[2.4,294.75,272.65,430.2],[3.3,333.55,245.95,417.2],[2.7,267.1,265.45,464.75],[2.5,289.2,265.3,443],[2.55,244.4,278,475.05],[1.65,271.4,274.7,452.25],[3,292,319.75,385.25],[3.65,293.6,231.55,471.2],[3.6,232.25,321.2,442.95],[1.95,211.7,306.1,480.25],[2.45,277,267.55,453],[3.4,255.25,236.8,504.55],[2.1,275.7,236.2,486],[2.6,301.15,292.45,403.8],[2.55,235.3,285.2,476.95],[2.75,209.3,307.75,480.2],[1.05,297.1,267.1,434.75],[2.1,253.2,268,476.7],[3.3,302.4,229.65,464.65],[2.15,280.15,279.9,437.8],[3.25,316.1,269.15,411.5],[2.35,274.6,270.45,452.6],[2.95,251.65,307.8,437.6],[2.75,268,263.3,465.95],[2.5,260.6,253.2,483.7],[1.8,273.85,222.5,501.85],[1.9,280.35,246.6,471.15],[2.45,274.35,277.9,445.3],[3.25,258.15,281.6,457],[2.9,275.3,252.6,469.2],[3.35,284.5,252.75,459.4],[1.65,231.9,271.8,494.65],[2.05,247.1,248,502.85],[3.4,271.85,247.3,477.45],[2.55,275.8,290.95,430.7],[3.4,288.15,241.05,467.4],[1.75,306.1,225.65,466.5],[2.65,252.6,255.7,489.05],[2.9,270.1,250,477],[2.35,256.4,301.75,439.5],[1.6,274.9,216,507.5],[2.45,268.7,243.2,485.65],[2.75,291.4,238.7,467.15],[3.05,258.35,260.15,478.45]],[[989.55,4,5.85,0.6],[987.45,5.4,6.9,0.25],[982.2,8.5,8.9,0.4],[976.45,9.8,12.45,1.3],[936.5,31,32.05,0.45],[878.05,56.6,63.55,1.8],[491.25,212.15,296,0.6],[202.75,411.8,382.65,2.8],[102.95,442.6,448.45,6],[61.15,533.9,399.9,5.05],[22.85,438.25,531,7.9],[25.45,387.1,577.6,9.85],[19.9,416.85,548.95,14.3],[13.45,407.65,564.2,14.7],[13,526,441.95,19.05],[7.9,630.45,342.05,19.6],[7.35,487.95,474.25,30.45],[6.15,407.45,534.05,52.35],[7.7,412.15,531.85,48.3],[7.65,485.2,470.75,36.4],[8.15,562.65,352.6,76.6],[6.45,522.4,377.5,93.65],[5.8,417.6,476.6,100],[5.8,455.8,381.35,157.05],[5.4,301.05,594.95,98.6],[4.15,398.2,508.5,89.15],[3.25,431.85,376.15,188.75],[4,482.1,278.2,235.7],[3.95,452,379.05,165],[2.8,348.1,430.8,218.3],[3.45,398.6,299.2,298.75],[3.85,311.4,410.1,274.65],[1.9,420.65,290.4,287.05],[2.85,353.9,349.1,294.15],[3.9,356.55,310.8,328.75],[3.3,311.1,442.3,243.3],[3.75,397.45,304.7,294.1],[4.4,429.75,245.6,320.25],[3.7,408.85,273.25,314.2],[4.2,299,331.65,365.15],[2.15,437.45,215.4,345],[3.1,348.3,288.3,360.3],[2,279.95,422.35,295.7],[2.8,351.25,278.6,367.35],[3.05,218,363.3,415.65],[2.55,264.15,308.7,424.6],[3.95,269.7,335.4,390.95],[3.75,286.65,310.05,399.55],[3.55,293.75,303.45,399.25],[4.25,258.25,356.05,381.45],[2.6,237.3,303.25,456.85],[3.35,276.4,308.85,411.4],[2.7,358.9,287.05,351.35],[2.65,250.65,318.3,428.4],[2.35,355.8,262,379.85],[2.9,346.35,281.15,369.6],[2.1,279.4,304.55,413.95],[2.75,304.25,259.5,433.5],[2.65,271.85,276.85,448.65],[2.6,347.25,227.6,422.55],[3,265.1,242.25,489.65],[2.55,283.15,250.25,464.05],[2.5,244.55,260.05,492.9],[4.3,284.65,303.45,407.6],[2.7,263.1,300.85,433.35],[2.55,308.2,248.5,440.75],[2.4,290.1,292.65,414.85],[3.6,283.3,311.85,401.25],[2.85,313.3,236.95,446.9],[4.25,343.65,242.1,410],[2.65,272.6,289.4,435.35],[2.45,255.95,296.9,444.7],[3.25,264.3,307.35,425.1],[2.3,296.05,251.1,450.55],[2.35,298.35,219.8,479.5],[2.05,293.3,270.3,434.35],[2.8,248.5,257.65,491.05],[3.15,280.4,265.15,451.3],[3.75,280.15,280.45,435.65],[2.95,288.9,271.45,436.7],[2.25,231.45,318.75,447.55],[2.35,253.65,287.2,456.8],[1.85,258.9,285.6,453.65],[3.4,278.1,259.25,459.25],[3.25,260.7,289.75,446.3],[4,304.5,252.25,439.25],[3.5,294.6,271.25,430.65],[2.5,287.65,286.9,422.95],[3.25,268.5,245.25,483],[2.05,270.9,259.75,467.3],[2.3,273.05,248.9,475.75],[3.95,232.7,288.15,475.2],[2.2,266.7,268.5,462.6],[3,279.9,273.9,443.2],[2.3,321.45,263.55,412.7],[3.2,304.25,261.15,431.4],[2.9,280.25,237.75,479.1],[3.75,259.4,221.85,515],[3.3,322.3,263.95,410.45],[3.7,236.2,279.35,480.75]],[[990.9,5.1,3.1,0.9],[991.7,5.1,2.65,0.55],[981.95,8.85,8.7,0.5],[974.05,12.15,13.15,0.65],[913.25,57,28.4,1.35],[786.85,113.95,98.2,1],[477.4,263.8,257.4,1.4],[237.45,316.35,442,4.2],[79,474.65,442.6,3.75],[55.45,502.45,436.5,5.6],[32.8,621.35,336.05,9.8],[21.95,343.7,625.25,9.1],[20.7,609,360.45,9.85],[15.2,442.2,534.15,8.45],[11.1,531.4,440.2,17.3],[8.1,373.2,597.9,20.8],[12.75,520.2,442.1,24.95],[7.85,275.45,684.45,32.25],[8.6,495.5,461.5,34.4],[5.5,673.05,258.1,63.35],[6.05,391.35,530.9,71.7],[5.95,450.05,452.3,91.7],[3.2,454.65,457.95,84.2],[5.15,537.5,328.7,128.65],[5.95,438.2,388.2,167.65],[5.5,471.05,412.65,110.8],[3.6,471.05,396.25,129.1],[5.65,469.5,374.7,150.15],[4.05,360.95,474.3,160.7],[2.95,394.15,419.55,183.35],[3.3,387.4,382.55,226.75],[4.2,369.9,415.05,210.85],[4.1,356.15,384.6,255.15],[5.35,356.4,392.85,245.4],[3.8,372.2,301.05,322.95],[3.5,363.7,339.6,293.2],[3.05,312.65,353,331.3],[3.45,387.35,227.9,381.3],[2.85,348.25,347.65,301.25],[3.45,318.95,298.45,379.15],[3.3,330,293.55,373.15],[3.45,243.75,389.9,362.9],[3.95,267.5,310.6,417.95],[2.55,249.7,372.5,375.25],[3.55,391.2,269.5,335.75],[1.75,352.15,286.75,359.35],[3.35,348.6,259.95,388.1],[3.4,291.9,293.7,411],[2.5,302.8,283.7,411],[2.9,293.15,286.05,417.9],[4.1,312.25,327.25,356.4],[2.5,228.7,353.8,415],[3,269,355.5,372.5],[2.65,302.6,266.7,428.05],[2.35,329,293.85,374.8],[2.5,329.95,275.05,392.5],[2.75,294.8,295.15,407.3],[2.3,287.05,280.75,429.9],[3.45,299.9,327.55,369.1],[2.75,328.45,249.75,419.05],[2.75,345.4,238.95,412.9],[2.5,248.05,327.3,422.15],[3.65,271.45,342.25,382.65],[4.15,206.35,338.3,451.2],[2.35,281,289,427.65],[3.35,272.35,321.85,402.45],[3.6,373.35,234.85,388.2],[3.85,280.15,311.5,404.5],[3.5,275.3,264.55,456.65],[4.65,309.65,241.25,444.45],[2.25,288.4,306.35,403],[2.55,283.75,276,437.7],[3.35,247.15,306.4,443.1],[3.4,315.2,254.65,426.75],[3.3,262.05,276,458.65],[4,307.1,216.6,472.3],[2.85,288.75,260.35,448.05],[5.15,259.45,275.2,460.2],[3.15,235.95,296.1,464.8],[2.7,258,303.4,435.9],[3.05,268.5,262,466.45],[4.4,266.05,312.05,417.5],[4.05,289.75,295.8,410.4],[2.3,222.95,336.25,438.5],[2.9,292.95,238.05,466.1],[3.05,256.15,298,442.8],[2.8,258.2,247,492],[4,305,256.2,434.8],[3.55,247.5,284.65,464.3],[2.25,238.5,309.6,449.65],[3.6,277.25,240.1,479.05],[2.9,309.75,298.2,389.15],[4.05,264.75,239.95,491.25],[3.8,312.95,229.8,453.45],[2.55,285.55,271.95,439.95],[3.1,236.9,283.3,476.7],[2.15,313.65,247.7,436.5],[3,266.35,267.3,463.35],[3.1,237.15,290.85,468.9],[3.85,265.1,289.7,441.35]],[[991.45,4.45,3.9,0.2],[982.25,8.4,9.15,0.2],[983.25,9.05,7.1,0.6],[975.15,12.25,12.3,0.3],[913.95,53.55,31.35,1.15],[778.15,67.95,152.15,1.75],[477.4,251.65,266.3,4.65],[311.2,358.15,327.3,3.35],[136.45,283.15,576.9,3.5],[47.2,275.25,670.85,6.7],[25.4,469.4,500,5.2],[22.05,486.2,483.05,8.7],[15.8,430.2,539.7,14.3],[17.05,533.65,433.45,15.85],[15.6,430.25,537.15,17],[8.75,483.65,480.75,26.85],[12.05,514.45,451.5,22],[11,470.85,480.55,37.6],[8.25,628.1,326.3,37.35],[7.7,434.9,505.05,52.35],[6.95,567.4,357.4,68.25],[7.4,310.5,557.05,125.05],[5.25,465.35,412.1,117.3],[6.9,415.8,484.85,92.45],[5.25,523.6,360.35,110.8],[7.15,437.8,411.1,143.95],[5.6,451.8,395.3,147.3],[3.7,455.5,347.9,192.9],[4.85,247.95,577.55,169.65],[4.55,318.65,496.85,179.95],[6.05,358,419.55,216.4],[4,298.05,499.1,198.85],[4.1,350.75,351.15,294],[3.45,373.65,388,234.9],[4.4,339.6,325.95,330.05],[3.2,393.45,281.85,321.5],[4.65,429.45,348.2,217.7],[3.55,326.5,375.85,294.1],[3.25,318.05,378.45,300.25],[3.7,317.8,327.05,351.45],[3.3,299,416.05,281.65],[3,398.75,301.95,296.3],[3.4,319.9,309.55,367.15],[4.5,360.55,329.65,305.3],[4.5,403.95,316.3,275.25],[3.6,279.05,335.1,382.25],[4.45,274.2,349.25,372.1],[2.4,381.4,251.2,365],[3.85,339.55,315.7,340.9],[2.4,273.9,315.65,408.05],[3.55,325.8,270.7,399.95],[3.25,343.5,262.15,391.1],[2.75,350.6,271.45,375.2],[5.15,300.4,287.65,406.8],[5.15,330.2,253.75,410.9],[4.75,293.3,286,415.95],[4.45,255.65,313.4,426.5],[3.7,326.7,276.05,393.55],[3.35,309.55,281.15,405.95],[3.15,258.05,318.95,419.85],[3.2,305.5,285.4,405.9],[4.3,294.85,330.3,370.55],[3.25,296.35,290.25,410.15],[3.15,324.55,254.35,417.95],[3.65,308.1,288.9,399.35],[4.2,352.15,261.1,382.55],[2.75,330.75,303.65,362.85],[3.1,262.1,288.05,446.75],[5.4,282.05,328.55,384],[3.2,289.5,318.8,388.5],[2.35,322.35,267.2,408.1],[4.3,324.2,258.65,412.85],[2.7,273.9,283.25,440.15],[3.9,268.05,284.45,443.6],[4.4,253.8,297.35,444.45],[3.85,287.15,256.75,452.25],[3.35,267.4,332.4,396.85],[3.55,274.15,295.35,426.95],[3.8,339.95,262.95,393.3],[4.45,261.05,282.65,451.85],[4.05,291.75,305.35,398.85],[2.5,309.05,260.45,428],[3.85,286,276.65,433.5],[4.55,314.15,265.25,416.05],[3.4,281.4,244.3,470.9],[3.25,296.55,267.4,432.8],[3.05,221,282.5,493.45],[3.95,287.5,292.1,416.45],[4.6,251.75,338,405.65],[2.85,261.8,297.15,438.2],[2.85,275.5,236.5,485.15],[3.4,264.8,295.6,436.2],[2.35,274.05,252.15,471.45],[3.1,260.55,289.6,446.75],[3.15,280.8,280.15,435.9],[2.55,273.55,276.75,447.15],[4.85,240.1,296.55,458.5],[2.85,248.25,277.1,471.8],[2.15,301.4,250.2,446.25],[2.95,270.15,297.15,429.75]],[[993.8,3.05,2.7,0.45],[990.65,2.95,6.2,0.2],[983.9,7.7,7.8,0.6],[981.35,8.8,9.35,0.5],[932.7,40.15,26.5,0.65],[693.7,161.2,143.65,1.45],[392.35,307,296.6,4.05],[204.25,419.25,373.25,3.25],[63.35,409.35,523.75,3.55],[39.05,493.95,461.5,5.5],[27.15,553,414,5.85],[27,497.5,465.35,10.15],[22.85,402,564.4,10.75],[18.6,438.15,526,17.25],[17.35,432.8,533.7,16.15],[11.1,468.1,498.1,22.7],[12.05,534,420.45,33.5],[9.1,369.6,592.75,28.55],[7.5,421.05,518.15,53.3],[7.9,464.35,474.5,53.25],[6.85,446.45,478.95,67.75],[5,482.6,453.2,59.2],[3.65,488.1,411.95,96.3],[5.65,466.55,417.65,110.15],[5.95,421.1,469.55,103.4],[5.25,318.45,503.8,172.5],[5.15,389.9,377.7,227.25],[4.65,327.75,486.75,180.85],[3.1,454.05,371.95,170.9],[3.6,376.7,398.65,221.05],[2.95,407.3,386,203.75],[4.8,368.25,462,164.95],[4.5,414.25,334.35,246.9],[4.85,456.3,304.15,234.7],[3.4,289.25,402.95,304.4],[5.2,305.4,375.4,314],[3.95,397.75,323.05,275.25],[4,354,358.3,283.7],[4.4,278.1,372.55,344.95],[3.8,359.15,316.5,320.55],[3.9,342.5,312.8,340.8],[6.85,362.85,289.55,340.75],[3.85,329,358.65,308.5],[4.5,305.5,349.4,340.6],[3.25,270.3,371.25,355.2],[2.85,365.55,299.8,331.8],[3.5,305.5,302,389],[3.6,353.9,362.65,279.85],[3.35,350.1,290.75,355.8],[5.15,363.05,306.05,325.75],[4.2,311.65,308.45,375.7],[5.15,302.75,354.35,337.75],[4.55,329.1,284.25,382.1],[4.65,313.4,282.65,399.3],[4.05,278.6,315.05,402.3],[4.9,293.25,303.9,397.95],[4.3,301.65,289.35,404.7],[3.85,227.25,426.35,342.55],[5.65,363.15,242.7,388.5],[3.05,300.3,292.75,403.9],[4.25,297.85,311.85,386.05],[4.15,389.9,223.1,382.85],[3.5,272.2,328.35,395.95],[3.55,246.95,334.05,415.45],[3.1,279.15,305,412.75],[3.05,320.35,240.4,436.2],[2.85,292.35,291.85,412.95],[3.45,320.4,285.05,391.1],[5.05,257.45,323.75,413.75],[3.85,273.45,289.85,432.85],[4.15,279,310.2,406.65],[4.1,254.8,328.2,412.9],[4.45,219.8,367.8,407.95],[4,289.5,317.55,388.95],[4.9,299.05,298.45,397.6],[4.1,296.2,323.5,376.2],[3.45,367.8,233.7,395.05],[4.6,274.25,315.45,405.7],[5,294.55,297.45,403],[4.1,274.95,320,400.95],[5.05,322.05,292.55,380.35],[3.3,264.5,290.05,442.15],[4.05,259.35,286.25,450.35],[4.25,235.8,287.95,472],[4.55,269.5,307.15,418.8],[2.85,290,283.8,423.35],[2.75,289.1,291,417.15],[4.1,315.15,275.7,405.05],[3.95,306.55,277.7,411.8],[3.5,302.5,272.35,421.65],[4.95,289.7,296.7,408.65],[4.2,299,315.7,381.1],[4.2,247.5,310.95,437.35],[4.65,273.55,326.05,395.75],[3.95,334.3,282.05,379.7],[4.6,285.55,278.55,431.3],[3.95,322.2,297.7,376.15],[4.4,337.1,270.85,387.65],[3.75,248.4,314.6,433.25],[5.4,255.05,310.15,429.4]]],
 "corr":[[-3.25,-0.9,-6.85,-2,-0.2,0.45,-14.15,-3,1,-3.15,1.75,10.6,-1.85,-0.2,-4.05,13.55,-3.8,-6.65,4.45,1.85,2.95,3.4,-5.05,10.75,-4.25,8.1,11.65,0.2,2.75,7.5,-5,-1.7,-2.7,-0.25,8.8,1.85,-1.55,-4.2,-5.35,-0.2,-7.6,9.55,-8.55,8.2,5.45,-0.1,8.15,0.35,-7.05,-4.6,-9.3,7.55,-17.05,10.1,5.5,-9.75,2.4,7.35,24.4,-10.45,1.7,6.3,3.6,-14.9,5.45,-8.95,9.4,9.55,2.55,-9.7,6.05,-0.1,0.15,2.2,-11.85,8.9,-4.35,16.9,9.4,-4.9,10.3,-0.75,0.45,4.05,-4.35,-0.3,-1.5,-3.05,8.15,0.25,0.35,5.9,-4.65,2.95,0.5,0.9,-4,-2.8,1.65,-0.8],[6.9,-6.6,7,-2.9,1.2,-13.05,-12.75,3.05,3.2,-4.5,-2.75,15.85,4.9,-0.9,-1.7,0.45,-1.8,-1.65,-2.3,1.9,4.95,7.8,5.25,-6.85,9.4,-6.3,-12.9,5,-3.2,0.3,-3.45,-5.55,12.95,0.05,-11.8,-2.8,-1.7,-1.15,3.15,0,-4.2,12.1,-5,-8.2,-8.8,-15.15,6.25,7.9,10.5,-9.5,-4.6,-3.5,-2.75,5.5,3.6,-2.95,7.65,-5.2,-7.2,-2.7,6.45,1.9,-1.7,-6.6,-6.2,10.75,-0.95,3.6,0.35,3.7,-2.3,6.7,9.85,3.4,7.35,1.45,6.9,6.7,-3.4,-5.65,7.05,10.7,-7.85,9.95,10.75,1.1,-4.5,3.85,-2.3,-5.5,-3.25,2.95,6.25,15.4,21.45,1.15,0,6.3,1.65,3.55],[-10.05,0,4.3,6.8,-5.3,-1.75,15.8,0.6,0.3,-5.5,-21.55,4.05,1.15,0.1,5.45,7.5,-8.8,5.45,1,-11.15,0.15,-3.6,-5.4,4.8,-3.5,6.95,-1.8,-0.7,-0.1,-0.75,6.1,2.7,3.05,2.8,-2.4,2.35,13.3,3.45,3.4,3.25,-7.15,4.45,15.85,-14.85,-2.5,0.5,0.9,2.7,7.3,-11.45,9.65,-0.8,0.45,-4.45,12.7,9.7,3.25,1.15,4.85,-7.2,-7.75,1.7,5.95,-12.95,10.65,16.85,-5.95,-1.55,5.85,-2.45,0.65,10.35,-0.9,-1.7,-2.6,8.45,8.45,-4.6,5.2,6.65,7,7.8,5.9,9.85,-2.35,2.55,3.2,-1.6,1.35,-1.55,3.9,-6.3,14.15,2.8,-5.05,-1.9,-6.2,-2,-4.15,-1.05],[-0.9,4.4,-0.2,4.05,-2.25,-5.45,12.7,-6.25,-2.8,0.6,-0.25,-8.2,-10.15,0,-5.45,-5.4,-6.4,-4.3,-10.45,-4,-1.1,0.85,0.5,-1.9,0.95,0.45,-13.7,2.85,-11.55,-0.6,4.8,4,-6.25,6.4,5.3,-1.9,15.65,-10.85,12.65,-13.3,-5.65,0.15,-13.4,-3.6,-3.3,-16.35,7.95,11.9,2.55,-9.8,1.4,5.2,14.1,-8.6,4.1,6.3,-5.2,4.45,-6.35,5.95,-6.5,-4.2,7.85,3.75,12.9,7,3,-3.6,0.25,-6.15,-4.45,2.65,2.05,-6.7,-1.15,4.55,2.15,5.85,7.9,13.4,3.7,10.2,-2.7,6.7,-16.3,16.9,7.4,18.65,-0.4,-9.5,-6.9,-4.9,4.7,3.1,-6.45,6.15,1.95,-10.85,-7.75,3.85],[-10.3,2,-7.5,6.65,6.45,5.65,7.2,1.65,10.2,5.45,6.9,-8.35,-12.45,-9.4,-10.9,-1.2,-10.1,-6.8,-0.05,1.35,-1.65,13.2,3.4,-3,-4.15,9.55,4.45,3.3,3.95,-1.3,0.3,5.35,-6.3,-0.1,-1.15,-14.65,4.25,1.35,2.4,-3.95,-6.9,4.65,-1.1,-4.2,-4.55,2.5,0.8,-3.3,9.8,5.95,18.25,7.05,-1.6,0.1,7.1,-7.75,-1.15,7.15,9.9,8.7,-4.9,-4.3,-6.1,0.85,-2.35,7.45,-6.7,6.3,15.45,-5.75,0.85,2.05,1.7,17.55,3.3,0,-2.95,-0.05,-1.35,-7.1,2.9,-4.9,2.4,8.9,4.7,2.8,-10.15,-3.15,-3.25,5.95,19.75,3.5,-7.05,6.35,5.7,-1.8,11.05,10.9,-4.6,0.8],[8.25,7.2,-9.7,-0.35,-10.65,2.3,1.65,-2.45,9.3,-5.8,-11.55,7.75,7.05,3.1,7.15,-2.45,10.4,8.5,6.65,-8.3,-4.8,1,5.3,-4.5,-4.05,7.9,-3.3,-13.85,6.1,0.5,-0.6,-15.25,-4.4,-10.55,8.15,-2,2.5,4.75,1.15,-1.3,-4.2,2.35,3,3,9.5,5.1,2.95,10.75,5.25,-4.6,4.1,-4.95,11.35,-3.6,-22.45,-6.25,6.85,-1.55,0.5,4.8,8.4,9.8,8.35,7.3,-12.65,-6.15,-4.55,1.9,17.15,9.05,5.15,-10.55,8.25,-6.05,4.5,-1.75,-4.65,5.6,1.4,-3.2,-1.3,1.1,7.8,-16.15,7.65,10.45,3.25,2.55,10.15,-0.3,4.65,12.2,1.6,13.25,-2.95,-2.15,26.95,5.25,-4.3,15.25],[2.15,-2,3.6,-12.9,5.25,-2.65,1.85,12.9,-8.5,-3.2,7.45,6.5,0.25,4.45,-11.5,-6.35,0.85,-9.15,-5.1,-5.35,-3.5,6.65,5.6,7.05,4.35,-8.25,-4.55,1.55,5,-11.1,9.2,-3.35,-13.25,9.05,4.1,-2.5,6.6,4.8,7.4,4.05,2.25,-3.5,-2.35,11.7,-4.25,3.15,-7.1,7.8,4.65,5.05,4.2,-3.15,0.05,6.75,2.95,3.75,4.45,3.9,1.65,-4.85,-10.6,18.75,-4.45,-9.95,-4.9,5.65,0.7,-4.55,7.8,-8.6,2.05,4.7,-3.75,-0.5,0.9,13,7.05,9.45,9.05,-7.25,-9.25,-0.65,-10.35,2.05,9.85,-2.15,3.85,-3,7.7,-6.15,3.65,-0.7,-3.4,-7.25,0.8,-5.2,2.25,-1.9,1.8,-2.95],[6.95,-12.95,-9.8,-1.1,-11.4,-7.7,13.6,-2.25,0.5,-6.55,-1.65,4.7,7.6,2.15,4.5,-9.1,2.25,11.05,-8.8,4.5,-6.6,-3.3,-1.8,2.8,-3.75,-1.25,7.4,-6.9,-3.1,2.1,-4.25,7.15,-0.8,2.45,-2.8,-3.35,-2.55,3.95,3.2,-16.7,-5.15,7.15,-0.25,-2.05,12.9,6.9,0.35,5.35,-0.1,3.2,-5.6,-6.45,-1.5,6.15,5.8,4.25,-0.6,5.3,20.05,0.6,0.3,-3.85,3.05,18.65,4.45,6.15,-16.85,1.55,8.55,-4.1,11.55,5.2,12.7,2.7,-11.1,10.35,13.45,-3.6,-10.3,12.3,-4.4,13.35,13.6,7.75,4.6,2.95,2.85,5.6,8.75,-1.55,18.45,0.85,18,-4.6,-4.15,13.8,-7.6,-12.1,0.95,-1.85],[-0.2,-1.95,10.65,-6.45,-3,-8.75,-2.45,-4.7,2.95,-10.2,12.35,4.7,5.45,2.45,-5.25,-3.15,-2.85,-8.1,-16.85,0.95,-7,1.2,2.55,-5.2,-3.25,-5.9,15.2,-1.6,-6,0.75,3.75,0.25,-4.1,13.45,-3,5.3,-2.55,7.7,-10.35,2.75,5.95,-4.05,9.5,-0.8,-1.15,-1.6,9.4,-1.45,-2.25,5.45,0.05,7.05,9,3.8,4.95,9.25,-2.65,-1.3,-2.55,-5.95,7,3.65,5.4,16.3,3.2,-9.4,11.3,-2.5,3.85,1.25,0.2,15.4,-1.5,-6.2,0.05,5,-0.1,6.95,7.15,3.35,-4.5,-3,2.55,-1.7,-4.1,4.8,10.8,18,8.7,7.6,9.5,6.35,6.2,1.05,6.45,2.15,15.9,16.45,-0.55,-2.65],[-1.3,12.9,7.25,2.25,-6.55,-10.3,3.7,-0.25,-6.25,4.05,-4.95,-6.65,1,-2.6,2.8,-9.9,-6.55,21.1,-3.7,-2.35,8,8.45,10.7,-1.45,0.3,-1.65,-12.45,12.15,-0.7,-4.65,12.15,4.1,4.7,1.05,-2.55,-3.6,8.45,-14.6,4.2,1.9,22.85,-1.65,1.8,-0.15,0.85,16,-0.85,-6.35,1.15,3.35,-11.15,-4.2,0.5,6.45,-2.3,-3.95,-0.55,2.5,0.15,8.85,1.5,-0.4,-5.1,-0.65,5.05,-2.2,0.95,-6.35,-0.1,-2.65,3.95,-7.95,3.5,-7.35,7.15,0.75,4.2,-9.85,-5.45,19.35,-0.85,-8.05,2.8,6.2,4.1,4.6,1.55,-3.65,2.7,3.1,2.65,3.35,6.25,13.15,-9.25,4.3,9.65,9.7,11.9,3.65],[-2.9,-3.65,4,-11.65,2.55,-2.25,-2.1,-3.15,5.65,-10.6,1.1,3.15,4.55,8.3,-3.25,-3.85,-10,-10.1,-2.9,4.45,1.25,7.8,6.5,-9.45,9.25,8,-2.5,1.4,-6.8,-5.25,6.5,-9.1,7.5,-9.3,10.95,1.9,-0.6,0.7,11.15,6.4,4.4,-4.7,3.35,0.75,11.2,-7.8,9.9,8.2,-7.4,5.8,-4.7,2.7,1.15,12.75,-1.05,2.6,2.05,5.55,0.35,-3.8,-5.5,0.25,-8.75,-0.1,3.25,7.4,-3.25,1.95,-2.75,-2.5,7.25,12.8,-1.8,-3.35,13.15,-5.4,-2.8,10.75,-2.75,7.5,22.25,10.3,8.95,10.85,4,4.05,0.65,0.1,6.85,-7.5,7.05,7.5,-8.55,3.55,-4.6,9.85,-0.55,10.05,0.6,5.05],[5.75,3.55,-6.9,-6.95,13.35,-6.75,-5.7,1.75,2.65,-7.65,-9.05,-5.25,4.6,-22.1,6.4,5.05,-4.3,-2.15,-6.95,3.75,10.05,-8.3,9.65,0.2,1.15,-2.65,3.5,-4.2,4.5,8,-3.1,7.35,1,2.9,4.85,8.6,11.9,-3.85,6.85,-3.65,2.85,-0.1,-2.8,4.45,17.4,-0.6,1.35,4.9,-3.2,-9.5,-4.45,13.15,6.4,7.75,-9.2,19.05,-2.3,11.85,-3.65,12.6,-4.05,-1.95,-7.9,0.1,9.65,4.6,14.45,0.65,0.3,4.75,-1.8,1.75,1.8,8.4,14.15,-9.2,-3.3,0.1,17.5,-8.25,4.1,4.75,9.25,12.45,9.65,15.7,-0.6,7.75,2.9,2.25,-3,1,-6.45,-14.35,1.6,1.8,2.9,9.55,-0.75,1.1],[4.8,3.15,8.85,4.7,-2.9,-2.15,0.05,9.15,-6.7,16.2,5.45,5.75,-8.05,4.05,4.65,1.3,-5.65,2.15,-7.35,5.15,0.2,-0.35,-5.25,-7.6,6.5,1.65,1.35,11.1,-5.25,5.9,-17.9,-1.65,1.4,5.35,1.95,-6.95,7.6,10.7,-5.45,2.4,-4.2,3.9,1.65,6.45,2.25,2.4,-1.75,5.75,-14.9,9.7,8.05,-11,5.3,-5.05,6.6,5.85,-7.1,3.7,10.35,-11.35,-7.1,-2.65,-6.8,-2.6,-2.5,14.15,5.85,1.75,3.3,0.65,-0.65,5.4,-8.25,-12.65,-3.45,0.6,10.1,-1.1,15.4,7.3,8.9,-1.2,1.5,-6.25,3.25,5.5,4.9,18.2,14.35,13.4,0.4,4,6.7,5,5.5,8.15,-4.75,0.6,-2.3,6],[-2.35,-1.75,0.1,-12.35,-1.45,10.15,13,6.1,-6.4,-6.65,-14.5,1.7,-6.5,-0.7,-8.75,-7.3,-9.85,2.95,6.3,14.3,-3.15,-14.05,2.85,13.25,10.5,1.1,4,-3.95,-9.25,-4.65,8.6,5.75,-2.7,-5.85,16.5,17.95,-1.45,-9.2,-4.05,9.25,3.6,6.2,8.4,3.05,6.4,0,-10.8,-6,-5.55,-10.55,1.25,8.9,-2.9,8.4,-8.05,9.3,13.55,5.5,9.05,-1.25,-0.65,5.6,-10.1,-0.85,12.2,15.5,3.8,-2.9,-12.8,-3.6,7.1,3,-10.7,-0.75,1.3,18.1,-9.35,2.25,21.3,-3.9,6,9.5,1.25,4.75,-2.35,-1.95,-5.35,-0.75,30.15,-2.95,-0.7,-11.65,6.25,10.1,1.45,-2.95,-1.85,-3.15,4.85,15.9],[-3.05,-7.95,11.65,-11.9,3.9,-8.1,-2.05,8.05,0.95,1.5,17.7,7,1.8,-11.05,5.85,4.4,6.05,-4.3,3.3,0.1,1.9,-4.85,0.75,-15.1,4.1,-2.55,-1.65,-0.55,4.3,10.15,-9.1,-3,7.05,10.1,3.35,1.15,4.45,8.95,-6.5,5.3,3.3,4.85,-16.9,9.55,13.7,0.2,2.1,7.65,3.55,-4.5,6.15,1.9,11.35,7.25,-3.6,-1.35,4.25,-1,-8.6,1.6,-2.25,9,-2.85,-5.3,5.5,1.55,8,-0.25,5.05,-6.9,9.35,6.1,-5.65,-3.7,8.85,-3.05,1.95,7.4,3.15,5.15,11.5,11.35,-0.15,17.9,15.65,2.75,3.9,4.5,13.05,-5,-3.8,2.95,-5.45,14.85,0.35,9.8,9.5,2.3,20,9.1],[-4.65,7,-7.7,-1.55,-5.4,2.25,-8.55,-15.75,-3.8,-6.2,11.65,8,-0.45,-7.65,2.05,-7.2,11.4,0.35,10.9,12.45,13.8,0.55,1,-2.65,1.55,6.95,7.35,-1.35,4.85,0.5,-1.2,-8,4.8,7.8,-3.85,-3.3,-6.75,5.8,-5.55,-1.05,5.9,0.1,-11.3,8.35,15.45,-1.65,8.45,5.5,-4.25,2.5,-0.85,5.3,7.1,4.2,0.9,0.3,1.85,1.55,-0.75,0.2,-3.7,-1.35,3.8,7.15,-3,11.95,8.15,-4.15,-3.1,-1.5,5.95,-0.45,-1.8,10.15,3.3,-1.35,10.1,-2.1,0.05,9.3,1.6,6.45,9.05,4.95,5.4,5.1,4.7,6.15,-6.3,10.45,2.55,20.7,-1.8,-1.25,8.95,20.15,-3.1,16.45,18.8,-3.75],[-4.25,8.15,-5.5,6,-2.45,1.95,-8.85,-4.55,5,-1.05,-8,13.25,8.2,-8.1,1.35,1.35,-0.95,-0.2,5.7,9.1,-7.95,-9,-7.65,-5,1.85,7.3,-0.35,1.6,0.6,4.7,-2.45,3.05,2.9,-1.75,-5.75,-0.05,9.8,-6.9,-2.15,1.15,-1.5,4.3,-4.2,5.65,4.95,1,1.1,-2.25,-3.45,9.35,4.75,0.75,2.15,-7.75,8.1,2.6,-5.25,9.8,9.95,6.15,1.1,9.2,-15.1,13.55,17.4,-2.5,4.85,2.9,-2.9,7.6,2.35,2.05,5.6,-3.8,18.35,12.8,8.1,-0.4,16.45,-0.9,8.85,-11.25,4.25,7.95,9.1,5.35,17.5,4.4,11.85,9.25,-2.45,11.8,11.85,1.35,16.5,5.65,6.1,5.6,-3,1.3],[-11,-4.1,1.2,-8.75,-16.65,-1.75,0.9,1.9,-5.6,1.8,-5.6,3.7,4.75,0.6,-4.1,-7.7,-8.55,4.65,12.65,-3.4,2.95,-2.7,1.8,5.05,-11.1,-2.7,-4.65,9.65,0.8,-13.8,-8.9,6.15,-2.75,-7.1,8.9,5.1,3.2,1.05,1.8,16.05,1.1,10.1,11.25,7.95,0.4,-13.5,-5.7,2.85,2.05,-2,-8.05,8.35,9.35,-1.1,-0.45,4.15,2.75,-2.65,3.05,11.8,14.75,6.65,-1.65,19.05,-3.45,-5.15,14.45,5.8,5.8,0.35,-2.4,0.7,10.05,-1.5,7.3,3.25,0.15,-4.15,1.8,-3.45,1.7,0.2,-13.15,12.75,0.3,3.85,-2.55,13.2,12.05,5.55,-0.55,5.45,14.95,-2.55,5.55,11.3,0.65,5.5,-11.45,8.45],[-7.4,-8.05,-7.8,4.15,-0.1,-5.05,3.05,-13.45,-9.45,-2.55,6.15,-2.35,12.1,8.3,-1.15,-2.4,2.8,4.25,10.95,-8.95,-6.45,-0.65,12.85,-6.65,-3.85,7.45,1.75,-14.85,7.5,6.1,-1.8,1.85,3.05,1.2,-3.8,-8.45,-1.1,1.65,3.75,6.1,6.1,-7.3,7.6,-1.1,2.25,20.35,7.8,0.7,0.5,7.25,6.35,10,10.2,-0.8,-2.1,-1.35,6.95,0.95,5.6,4.4,0.45,1.4,-3.85,2.7,2.5,4.75,11.3,-2.1,-3.45,9.45,9.55,8.95,16.15,12.05,8.65,14.7,9.55,9.95,-1.2,10.4,1.4,5.55,1.9,6.25,4.75,3.4,-6.35,8.6,6.05,-2.7,8.55,6.2,0.7,10.65,8.9,-10.2,-8.4,4.35,3.25,10.1],[1.85,-3.1,8.35,-6.1,0.5,11,-10.65,8.1,-2.1,-7.95,4.1,-0.25,-6.2,-11.6,-5.75,-2.95,-2.05,7,12.5,-5,-3.85,-1.65,1.05,10.9,0.45,-8.65,-1.95,14.7,3.5,3.35,15.85,5.8,-3.4,4.75,-0.5,4.3,12.65,5.45,10.35,-3.4,1,1.45,3.55,18.05,-8.45,-9.25,-15.7,4.4,2.65,7.75,-1.2,14.45,15.3,-16.9,6,0.8,4.55,-6.75,2.35,0.8,8.5,-1.45,9.65,-2.1,-3.45,9.45,5.8,8.8,-3.45,4.65,4.15,12.95,-0.3,0.95,0.05,7.5,7.3,7.2,5.6,19.1,3.95,18.15,16.7,11.25,-1.6,11.3,5.65,5.35,-2.3,12.95,22.5,-2.2,8.9,3.4,7.05,15.2,13.9,8.2,27.7,4.55],[3.15,-14.5,4.25,-13.55,-8.05,19.05,4.2,2.2,-9,0.2,1.4,2.6,2,-0.6,-4.55,16.55,-3.05,1.25,1.1,-4.85,6.2,1.2,2.8,4.15,1.8,6.6,2.3,-4.7,-1.65,9.9,13.15,-10.55,3.55,7.85,11.75,12.25,-7.9,14.7,9.2,0.15,-0.45,-2.95,-9.1,6.8,1.35,8.95,14.9,-2.8,10,18.65,-2.85,13.5,-13.45,8.7,3.5,-2.5,6.3,12.9,14.9,7.9,11.55,5.75,2.2,3.95,1.25,2.8,-0.05,9.65,7.55,9.8,5.85,5.9,0.8,3.4,14.55,11.8,-2.45,6.1,6.1,5.85,2.3,-2.35,-9.35,5.05,-2.9,8,1.15,11.6,9.75,1.75,11.95,7.2,8.35,9.8,5.4,11.9,9.8,9.9,-4,5.05],[0,-12.75,-8.35,1.45,5.55,2.7,7.9,-10.6,-13.65,3.95,5.25,3.8,-7.3,6.35,9.05,-7.75,7.65,5.45,4.25,-4.45,21.25,-0.05,12.45,-2,-2.45,7.75,3.25,-4.2,1.6,6.85,14.2,-5.4,12.25,-13,9,0.5,-2.05,3.9,-8.25,-0.4,6.15,1.55,-1,-17.2,-3.95,5.85,4.05,-0.3,0.55,-5.15,-1.1,5.4,10.35,-12.2,10.3,4.6,3.95,1.15,-13.8,9.3,12.95,-7.4,-1.45,-2.25,-3.8,5.25,3.85,6.35,5.85,-0.15,10.1,1.75,5,6.65,7.4,5.95,9.95,-13.85,7.1,7.95,-5.5,4.45,-2.85,2,-11.05,2.6,9.85,-2.7,-0.65,6.5,6.6,21.4,8.4,3.35,14.4,8.25,3.3,-0.55,12.8,11.85],[2.4,9.4,-0.65,1.65,9.3,0.3,1.25,-4.45,11.85,3.4,-13.4,-10.75,-1.85,6.1,3.6,-7.85,1.3,-3.1,7.95,-9.1,7.8,10.05,14.85,-11.65,0.3,4,-4.3,6.5,-4,4.9,-5.95,-8.1,4.8,-1,12.25,-10.55,3.2,16,6.25,-3.7,5.1,0.6,-0.1,3.95,-4.35,4.9,2.15,9.7,-0.2,-3.7,10.25,4.35,13.85,20.45,8.65,-1.7,9.8,22.2,4.4,3.65,7.9,2.25,22.6,-5.2,-5,4.3,6.05,5.35,2.15,0,8.75,12.1,20,15.6,9.5,7.15,3.9,1.35,19.95,1.3,9.65,6.5,-11.9,12.85,6.9,16.45,3.85,18.55,10.05,7.1,6.95,5.15,8.5,10.15,16.05,0.05,0.95,-0.25,-2.25,5.4],[-3.3,-9.15,-6.1,14.9,-6.4,0.15,7.05,1,6.55,-13.05,3.3,3.5,-3.65,-8.65,11.05,3.05,-0.1,12.75,3,0.55,-4.5,0.3,5.2,-11.3,12.75,-6.4,24.5,-0.8,-3.6,-2.15,-1,-3.3,7.15,7.5,9,10.8,0.5,10.6,2.3,9.85,10.2,2.8,13.85,2.8,8.25,-9.3,-5.55,1.6,13.35,10.3,7.45,5.95,2,9.85,3.3,6.3,6.55,11.85,11.8,9.55,13.7,0.95,-3.9,8.6,8.25,2.75,15.9,15,7.45,-7.8,1.3,0.2,-0.15,8.8,0.25,8.85,16.35,-2.75,6.4,23.8,9.1,-0.85,-13.25,12.45,2.8,13.95,4.35,-5.45,13.2,8.9,2.85,8.5,6.15,10.95,10.05,7.9,9.95,4.9,20.2,3.95],[1.15,2.75,4.6,13.05,5.9,-12.2,-2.5,0.95,0.15,1.35,6.4,3.15,-0.75,10.35,-0.05,-23.65,18.8,11.15,12.55,6.75,3.45,26.95,4.7,2.3,8.55,7.8,4.05,-4.95,-3.8,10.4,2.3,0.55,3.6,-10.85,8.4,12.75,-4.6,2.65,9.95,7.35,-2.15,3.3,6.4,1.25,-3.75,14.7,6.9,4.35,-1.75,-0.4,-8,0.95,-5.55,14.95,5.6,2.05,-5.6,-1.05,3.85,5.05,9.8,10.4,2.7,7.05,2.3,3.35,12.45,19.85,17.6,1.05,-6.15,4.25,-2.7,11.5,21.8,13.2,3.4,3.15,9.4,10.3,5.95,13.05,3.35,10.1,11.5,-3.95,-4.35,10.7,-0.6,-0.6,11.9,5.4,-4.55,-4.45,12.7,10.55,11.95,6.4,11.3,3],[13.7,-3.55,-20.25,3.65,0.35,14.4,-3.25,0.75,6.55,-6.1,0.35,3.05,2.05,0.55,-8.95,5.95,-8.8,0.65,1.3,-7.45,-0.8,6.05,-0.5,8.25,11.05,-0.35,0.25,-0.5,-3.8,-0.15,-3.55,2.7,9.05,4.6,11.2,-1.4,4.55,4.2,-2.25,-0.85,2.5,8.1,-2.7,1.1,13.75,-7.7,8.4,2.95,5.25,17.85,-1.1,-5.6,-5.8,2.55,-2.85,6.85,5.9,13,16.25,1.95,-1.45,7.85,-2.05,2.7,11.7,7.35,20.25,-2.75,2.55,-3.25,9.5,20.15,2.15,-6.6,7.4,3.8,8.9,-4.8,14.45,3.8,2.05,13.75,3.75,8.4,0.85,6.2,13.05,1.45,11.65,8.6,11,5.25,-1.9,7.7,2.05,-2.25,8.3,10.05,3.85,1.45],[-9.85,-7.8,-12.3,1.8,-7.4,-3.85,-5.85,-12.15,5.15,4.6,-12.9,-4.6,8.75,-3.95,0.3,3.3,-5.95,4.65,-0.9,1.15,-5.65,-1.8,2.35,8.9,-3.05,8.2,-0.8,0.6,3.3,-3.4,5.25,1.3,-1.8,-3.6,17.75,3.55,-1.15,0.55,-9.2,-4.4,-1.25,6.2,-4.85,7.1,6.2,6.6,11.5,11.15,7.1,-6.7,9.35,-3.45,10.15,-0.7,12,2.25,16.35,-0.05,-0.3,10.55,-0.5,-5.75,14.55,1.45,10,17.4,5.25,2.7,6.35,8.3,6.5,3.85,2.4,8.3,11.75,20.75,10.1,4.7,5.3,5.05,7.8,6.1,-5.75,17.7,4.15,5.9,2.8,4.35,17.9,1.8,-0.55,-2,17.2,-0.55,12,12.65,0.25,5.5,7.45,12.75],[1.25,-0.45,-1.2,8.65,-3.65,-4.45,9.3,8.7,-12.8,4.55,-12.95,11.2,2.95,14.2,15,5.45,-1.65,-8.75,-5.1,0.45,-9.5,-7.65,-4.8,-5.1,7.9,6.65,8.45,-1.85,2.65,-4.8,0.35,9.75,0.05,10.7,-2.35,9.05,7.75,4.05,11.75,-2.8,0.75,0.7,8.4,4.95,18,-4.6,6.65,5.25,9.55,0.45,17.55,15.35,9.55,5.7,-8.25,9.6,-3.4,12.5,4.3,10,15.55,6.55,9.3,3.6,-3.9,9.15,10.85,-0.85,13.3,2.85,-0.15,7.75,1.25,5.9,3.4,9.2,2.1,8.6,-0.75,9.25,8.75,3.6,15.45,16.8,5.45,13.55,17.45,10.2,11.45,5.35,7.4,8.1,4.8,17.05,10.35,10.65,19.65,5.6,13.85,11.1],[-0.3,5.4,7.15,-1.2,0.8,-8.1,-5.25,1.25,-3.15,-1.9,-4.85,14.9,-12.7,-6.35,-9.3,-13.75,18.8,4.05,18.95,3.7,-4.3,0.55,-6.85,-2.05,7.55,-2.15,-6,2.65,0.6,5.15,11.45,8.55,25.5,18.5,-15.6,5.95,-1.75,-1.55,12.45,14.3,-3.95,10.2,-0.85,13.7,3,6.6,8.35,6.35,7.85,10.6,0.25,4.6,12.2,6.9,2.75,4.45,1.7,14.25,6.25,-1.75,0.65,16.35,1.45,5.95,-0.9,2.7,1.75,-0.45,3.55,7.4,0.75,2.75,5.9,6.4,10.5,10.3,3.3,14.45,-2.9,10.8,8.7,29.8,-3.15,14.7,9.55,-1.25,11.85,19.1,9.75,7.25,1.8,4.1,10.55,7.75,8.9,2.95,11.1,12.4,9,0.9],[3.15,-0.1,3.9,-3.4,7.8,-0.35,11.1,1.8,-2.75,3.45,-1.45,-13.35,4.65,10.05,-6.3,4.65,7.45,11.05,-5.05,10.5,17,-0.35,9.75,-6.65,7.2,-5.8,-2.25,-0.5,14.35,0,-1.45,8.7,14.95,5.95,6.8,20.35,5,14.5,-7.8,12.4,1.25,6.15,6.75,-1.8,5.9,7.55,4.95,10.5,9.6,-0.95,7.95,7.55,-0.65,9.6,4.35,13.7,4.5,9.35,17.3,8.45,4.95,5.15,1.8,8.4,4.3,7.6,10.05,6.85,17.05,2.05,3.1,15.2,8.1,15,7.85,13.25,-0.65,17.15,10.4,8.65,4.3,17.5,7.95,19.1,11.65,4.2,5.25,6.4,1.6,20.75,9.75,6.1,17.05,8.4,9.45,15.15,29.5,11.55,6.75,9],[-0.25,-12.25,-20.45,-14.35,-4.9,1.05,-8.05,-2.1,4.65,-12.1,9.5,-9.55,0.8,14.65,2.3,2.95,-3.55,3.25,-6.2,-0.2,-3.2,0.9,-4.7,5.25,2.85,-0.3,1.95,-3.85,20,-0.75,-5.85,-0.7,9.45,3.45,0.85,7.3,-0.2,7.45,9.1,13.85,9.3,9.35,-2.95,7.35,6.55,-0.95,11.65,-1.25,8.1,-3.85,4.8,7.85,5.15,-5.35,-2.65,-1.95,2,-3.6,4.3,5.9,6.2,-2.9,14.85,11.7,8.2,3.75,-3,9.1,8.35,5.55,18.25,17.9,2.25,2.7,14.45,15.3,6.3,14.7,9.65,4.7,0.45,1.1,9.6,14.2,-0.7,6,3.7,10.55,8.55,6.15,2.55,5.6,7.85,-0.05,6.25,-0.5,3.05,18.85,12.2,8.9],[0.45,10.7,1.15,5.85,-13.75,1.65,-0.5,11.7,1.55,8.5,-0.7,5.25,1,3.3,2.1,3.95,-0.75,-1.75,2.25,6.7,13.3,5.45,8.75,3.95,-6.75,3.45,7.7,0.95,-11.6,2.2,16.1,-1.25,6.5,-12.75,8.3,13.05,-5.4,12.25,0.55,-0.1,10.9,-2.05,0.8,0.15,-11.05,2.85,8.55,-0.25,15.2,-0.35,21.95,6.25,7.25,4.45,15.25,7.65,12.1,4.95,-5.85,0.85,10.75,-0.5,-1.65,4,7.95,2.8,1.35,1.7,3.25,13.85,1.95,3.25,23.3,9.5,3.65,9.55,12.25,8.1,7,8.5,6.35,9,6.6,4.9,11.3,6.75,-3.6,12.95,-0.35,0.95,7.8,-1.95,16.05,2.8,6.95,18.55,13.1,10.55,10.95,9.55],[-11.8,-6.6,-3.5,-8.2,-4.7,0.85,-4.9,0.1,3.45,-9.8,-1.6,-4.5,6.7,2.45,-2.3,-16.1,-13.6,5,3.35,-0.1,2.05,-4.85,-5.35,5,-4.55,-0.4,7.45,6.25,0.85,1.15,-0.3,8.1,4.1,2,5.75,-2.25,-3.1,2.35,13.7,6.75,6.6,10.35,-1.55,-11.5,2.6,13.1,7.55,13.6,5.85,10.5,0.25,5.5,8.6,16.05,19.3,8.8,8.85,0.5,12.85,6.75,8,15.1,3.9,16.55,1.25,8.05,9.25,9.95,9.65,9.45,-8.35,25.55,6.25,3.6,12.35,19.95,15.8,9.8,-2.5,18.75,-2,0.45,10.6,5.2,6.2,-3.8,10.8,3.9,25.3,-3.25,3.75,12.8,9.4,4.45,15.75,-3.2,18.45,8.4,6.45,9.1],[-1.1,-2.85,-2.75,7.8,2.95,1.45,1.7,-7.8,1.1,-2.2,-5.6,2.75,3.8,16.65,13,-3.2,4.5,3.65,11.75,12.15,-1.55,1.35,8.3,6.15,7.35,-0.9,7.4,2.7,19.25,8.7,-0.3,1.15,3.9,11.9,-1.75,9.15,4.7,5.05,0.5,3.4,8.25,15.25,19.1,8.95,-10.4,-0.7,8.15,5.45,8.5,8.15,2.1,10.1,12.45,11.75,0.55,1.65,6.5,14.3,9.7,8.9,2.2,6.7,6.65,10.95,12.35,1.7,4,19.65,6.65,6.55,8.3,5.45,16.9,3.95,7.8,17.8,10.65,-2.15,10.35,16.2,4.35,4.8,5.45,15.1,12.45,17.65,-0.65,-1.55,5.8,1.6,12.35,8.4,11.85,5.7,6.3,5.3,1.05,4,11.55,6.2],[5.95,-11.35,-6.3,4.65,2.15,-10.3,0.15,-5.35,-13.55,-0.05,-9.65,2.1,12.4,5.65,9.35,-14.6,6.2,18.25,2.55,9.75,-4.15,6.85,11.95,7.5,0.25,8.4,0.85,2.35,-2.5,2.8,11.7,3.1,11.8,13.85,8.35,6.55,1.25,6.5,1.1,-17.85,-4.65,10.3,3.55,4.7,15.75,7.15,4.35,3.8,3.05,10.65,22.45,1.7,2.55,20.9,10.9,7.05,7.9,12,3,10,3.7,8.6,-13.9,8.8,4.5,1.25,5.05,13.05,6.95,10.55,-1.55,3.4,11.7,10.8,10.1,8.85,9.75,5.15,16.25,6.85,11.55,8.1,10.3,-0.2,8.1,7.5,10.1,5.6,10.75,4.2,8.35,5.8,8.15,16.9,10.4,-1.05,8.9,5,13.75,3.8],[-8.35,10.75,-6.8,-6.85,-8.9,-0.5,-5.7,-10.15,-3.1,-14.5,-3.5,-6.9,4.9,6.5,2.9,3.45,8.95,-5.4,2.65,0.35,16.1,3.6,-8.5,-10.1,-3.25,10.75,26.85,-4.6,-9.05,4.6,-2.3,8.25,-2.35,14.5,-6.45,2.35,1.45,8.75,0.15,4.95,4.5,1.4,-1.8,0.55,8.6,7.35,8.9,4,8.35,2.65,9.55,8.3,20.05,5.25,4.9,18.2,27.4,9.9,1.75,13.15,9.25,21.5,16.2,11.9,-5.2,18.2,9.35,2.15,6.4,0.6,5,13.4,9.7,6.7,12.4,6.55,3.75,16.2,13.45,16.1,9.2,2.8,3.9,4.25,1,4.25,15.5,9.55,10.9,4.35,8.15,15.85,12.45,13.8,7.05,1.6,7.75,4.95,6.65,13.8],[4,-9.9,-5.9,2.4,1.75,-2.45,-2.4,1.1,-3.75,9.4,0.9,2.45,-0.25,0,3.45,-6.25,4.8,-3.7,7,6.75,-1.7,6.15,-12.6,3.65,8.25,6.95,0.3,-7.85,4.9,3.35,3.6,-8.9,2.3,-0.65,16.2,1.15,2,11.8,14.95,6.9,-1.05,12.4,-0.1,8.15,0.7,11.45,11.05,-5.95,7.25,16.55,3.65,12.25,3.8,6.35,7.7,1.4,5.8,19.5,9.95,6.4,11.9,8.7,10.05,2.85,16,16.3,5.85,14.2,10.8,15.3,3.05,1.65,14.1,8.5,4.85,9.3,2.3,8.4,15.4,7.2,6.8,14.45,14.25,12.85,9.9,6.5,5.5,1.55,10.4,6.8,9.9,8.55,9.95,4.05,9.4,6.4,6.45,5.15,16.1,4.6],[-19.25,-1.5,-14.7,3.1,-3.8,-22.8,-3.15,-1.4,-8.15,-11.5,-5.85,-9.25,-3.7,1.5,6.15,0.3,9.35,2.8,-1.95,17.55,9.5,13.1,-17.4,4.85,1.2,3.45,4.9,-10.65,13.5,-0.75,24.95,14.85,11,20.05,-7.35,11.2,8.55,7.75,0.8,6.55,-1.9,1.05,7,8.1,11.2,10.15,8.4,9.1,18.25,3.2,2.1,11.45,2.2,11.3,25.2,11.6,20.5,0.25,12.95,10.35,13.6,2.1,12.15,13.6,3.1,11.85,-0.2,13.5,19.05,7.05,1.4,7.15,15.6,10.35,6.45,12.95,13.1,19,8.8,18.65,9.3,-1.25,15.1,4.85,13.9,3.3,11.8,12.8,9.85,0.95,0.7,1.35,1.4,11.45,10.2,5.55,19.1,13.2,8.3,5.65],[1.45,3.45,-10.15,-8.5,1.9,-19.4,2.05,5.65,-7.7,-11.45,6.15,-16.95,4.1,0.8,7.95,6.85,-3.1,1.1,9.3,-1.3,0.5,12.05,4.7,-12.25,15.6,2.35,-7.7,1.35,8.1,4.95,4.25,-0.15,4.2,12.75,5.75,15.45,-5.3,-6,2.7,5,11.6,1.95,1.25,13.15,8.1,7.25,0.1,18.25,13.75,-1.75,9.4,3.05,-0.15,3.1,7.1,15.65,4.3,3.85,17.45,2.8,7.6,9.6,5.55,10.5,3.55,9.1,-2.95,8.75,10.2,13.8,4.1,7.3,12.05,10.95,9.25,0.7,12.45,11.45,0.75,7.25,1.95,5.45,6.95,2.3,7.3,5.6,15.6,24.95,-0.9,6.75,10.5,9.95,18.8,6.9,2.85,7.3,11.9,12.85,6.2,7.95],[4.85,-0.35,-11.25,9.45,0.65,-5.4,-10.65,-3.1,-0.5,-9.6,2.15,-0.55,3.85,-1.35,3.35,7.2,18.15,-6.05,5.15,-5.35,8.35,-2.25,5,4.55,7,5.45,7.75,2.75,10.95,-0.6,6.6,-5.75,-2.15,-9.95,-7.55,12.7,9.8,10.35,15.65,-4.6,1.7,5.1,4.85,5.2,10.15,6.2,5.45,9.25,5.85,14.25,4.8,7.2,7.8,2.5,2.75,14.1,2.4,8.6,3.5,8.3,6.4,14.15,4.65,9.05,6.95,13.95,14.75,13.75,9.7,6.85,6.65,10.75,12.7,2.95,10.3,10,17.45,5.5,10.2,7.05,10,-2.85,16.65,9.2,5.9,14.5,7.65,9.35,7.25,4.2,2.95,-0.65,14.15,9.3,13.4,11.15,3.45,8.1,3.8,5.9],[-10.8,0.35,-12.75,3.7,-8,9.75,5.3,3.55,4,1.7,0.05,11.65,-3.4,5.75,-3.8,-7.15,-1.25,3.35,2.25,4.25,28.05,4.15,6.5,5.75,5.9,17.05,-8.15,-6.85,11.5,-2.95,11.45,1.3,11.75,10.55,10.65,-3.75,11.95,1.7,1.45,5.1,11.7,-2.35,21.35,10.1,1.75,7.8,15.35,17,13.25,2.75,4.9,9.8,15.3,9.25,8.8,14.4,4.2,7.1,23.15,7.9,2.25,9.1,24.1,12,4.2,9.05,9.6,0.1,7.95,4.4,18.7,3.85,20.15,16.5,11.35,15.25,0.75,14.5,6.95,0.75,6.5,9.6,4.05,2.8,16.9,7.3,12.3,0.2,12.15,2.85,10.95,6.95,7.15,12.2,2.9,12.1,6.05,3.85,6.05,6],[-0.85,-6,-5.8,-8.3,-0.85,7.6,5.6,4.95,-1.6,-10.95,7.7,-4.6,4.65,9.15,-9.9,15.55,-0.4,-10.25,5.1,11.6,0.9,0.75,-4.9,8.35,9.6,13.2,10.8,-1.45,4.5,4,4.55,19.3,14.05,-6.1,25.05,15.8,22.25,20.95,7.1,1.2,-0.8,7.35,13.45,15.85,6.9,10.35,11.85,7.9,6.7,1.8,5.3,18.05,7.3,11.5,21.85,13.35,9.3,15.2,0.85,4.25,10.65,7.9,3.8,0.35,-2.35,16.4,6.1,12.7,16.25,0.65,9.3,7.5,4.8,11.1,10.8,10.85,17.95,-0.9,7.45,7.1,13.4,7.1,8,6.55,9.55,6.2,24.45,2.25,4.1,2.15,4.3,12,20.2,7.65,7.5,9.65,8.7,1.4,8.85,6.5],[9.25,8.2,-6.25,-1.15,-11,-7,0.35,2.6,-3.05,6.1,-2.85,11.05,-10.35,0.55,20.25,-1.05,-10.95,5.05,2.4,9.4,12.75,8.1,8.1,3.25,-2.15,-1.1,3.95,6.15,-1.4,2.25,9.65,12.95,0.4,12.5,0.4,-2.75,6.45,6.15,2.85,1.95,9,21.2,8.9,9,6.75,0.75,10.95,2.35,-0.2,8.55,6.35,8.9,4.05,11.4,5.25,0.4,7.95,8.55,7,10.2,11.3,2.85,9.95,9.45,13.75,5.85,4.3,4.65,-1.45,8.2,8.95,4.3,2.95,-1.15,6.7,6.5,10.85,5.5,7,7.85,6.15,16.15,13.25,9.1,3.75,2.85,6.35,17.8,5.85,11.7,-1.05,14.65,0.8,13.8,7.35,6.05,-1.05,4.75,5.2,14.05],[-1.5,-2.7,-7.4,-3.1,-4.6,4.05,0.45,3.25,3.5,6.75,-11.6,3.4,0.1,7.6,-1.1,8,-1.4,11.85,2.45,1.45,5,6.55,-0.85,9.5,4,-4.9,17.55,8.15,-8.6,11.6,6.35,11.45,3.65,0.9,1.95,21.1,0.35,9.75,2.8,8.55,0.95,17.8,7.75,3.15,10.6,13.25,5.55,4.05,20.6,8.25,8.25,6.05,6.55,6.9,6.6,7.7,12.85,8.55,15.2,6.1,10.5,4.25,15.8,11.6,2.85,20.6,7.9,6.15,9.6,8.2,13.7,9.2,7.4,5.15,6.2,4.6,14.6,11.4,13.45,10.75,8.95,4.3,8.1,5.8,10,15.65,8.05,8.65,11.2,8.3,1.25,7.7,10.35,11.25,4.9,3.6,2.6,3.1,2,5.1],[-3.05,-4.95,4.9,-0.65,4.1,-11.2,5.45,-6.15,-10.45,-4.75,4.1,3.25,-2.55,12.25,-6.2,6.3,4.7,5.9,-4.65,3.75,14.05,-2.95,1,-3.65,-2.65,3.1,-10.35,11.4,-0.95,26.25,-3.6,16.55,10.9,7.25,5.85,2.3,12.35,8.55,8.85,5.4,0.1,8.9,14.9,8,6.2,5.25,1.3,7,8,8.25,16.75,3,16.2,13.2,2.35,11.7,7.85,12.95,-2.15,4.75,8.65,5.75,11.85,11.6,8.3,5.6,17.15,5.45,3.05,7.3,7.35,11.7,5.8,8.1,8.85,6.65,7.2,5,13.7,3.4,4.3,6.8,9.15,2.35,4.25,9.3,6.3,9.2,7,6.5,8.4,8.35,5.7,5.95,4.55,6.7,4.9,7.05,6.05,8.05],[-8.05,5.95,-14,-6.5,0.45,-2.2,-15.55,-24.9,-0.1,-5.05,-3.25,-2.75,13.15,-4.15,-7.85,2.05,3.65,-4,1.6,5.6,3.7,-5.9,8.2,13.15,5.8,7.75,7.4,16.1,11.35,2.7,4.95,7.6,7.8,17.65,4.9,4,11,-2.95,19.95,12.5,-0.25,13.35,6.6,-1.25,-4.1,13.4,4.15,5.9,7.9,10.1,7.15,5.85,6.4,7.3,2.9,12.05,4.45,4.05,7.05,14.6,8.95,12.95,7.6,10.05,3.45,3.9,11.2,5.1,6.9,6.85,3.05,14.2,17.1,7.6,7.4,11,5.85,6.15,8.1,7.45,10.25,2.65,7.45,7.35,5.85,6.25,5.6,3.9,8.45,5.4,9.1,10.75,9.1,10.75,1.9,8.5,11.7,9.25,8.05,8.65],[0.9,-2.6,-6,-5.3,-13.3,-2.3,-7.35,-0.65,-0.75,-3.7,-2.3,0.45,-2.8,6.65,-2.9,-3.45,3.05,11.7,-0.15,-4.2,1.8,7.05,6.3,13.95,10.05,9.75,14.25,7.65,4.7,12.65,13.25,4.3,4.85,24.5,-0.2,7.1,10.4,14.2,4.5,4.35,2,7.9,9.35,10.4,19.95,9.7,9.4,15.7,10.05,4.2,5.85,8.15,4.7,4.05,4.75,7.85,7.85,7.45,10.7,12.7,11.85,5.4,15.55,2.15,23.3,11.7,5.35,7.95,5.15,6.8,4.65,8.8,3.85,8,3.9,9.95,9.75,12.85,2.95,7.45,7.3,0.25,8,6.3,7.95,12.05,4.6,8.05,7.85,3,7.95,8.45,7.8,6.65,5.2,2.1,7.35,4.3,1.7,5.55],[-10.4,-4.4,2.55,-13.45,-4.7,-6.95,-0.7,-4.85,2.2,4.4,1.3,0.25,3.4,-12.1,1.85,-2.9,7,7.35,-2.95,-8.95,-12.2,18.65,-8.05,-2.3,0.35,14.95,2.1,3.9,6.15,1.25,7.7,7.4,12.9,16.05,1.45,15.75,8.35,9.4,8.25,14.2,-0.35,19.05,2.75,12.4,10.95,11.85,7.8,11.05,9.6,20.95,13.1,7.85,8.95,12.5,3.65,4.25,8.75,10.05,10.35,7,4.35,5,10.1,7.15,0.8,4.5,10.7,6.85,11.6,1.5,4.1,6.1,9.35,7.15,7.3,2.5,-0.1,4.5,6.8,10.4,5.35,6,6.65,8.4,6.45,10.1,7.5,5.6,7.3,4.95,7.6,5.65,7.3,6.2,6.4,8.5,6.7,3.85,12.75,7],[-12.8,-20.8,-4.9,-2.75,-8.75,-10.6,10.5,-11.7,9.05,-12.45,7.15,-0.3,3,10.75,5.7,-6.85,9.4,-0.3,10.55,-5.35,-0.6,5,0.95,-1.45,14.85,7.1,9.5,11.75,3.65,10.45,13.15,4.85,19.6,16.4,4.1,4.45,-1.4,2.25,8.9,4.55,11.5,8.5,9.25,17,4.3,19,12.1,32.4,9.2,12.9,7.85,5.1,5.4,2.65,8.5,11.4,9,11.9,13.55,9.45,5.25,4,5.2,5.8,8.8,5.05,7.45,6.5,4.25,5.05,8.1,4.5,13,7.55,7.25,4.85,6.65,5.35,8.9,6.8,5.8,4.1,7.3,10.55,6.05,4.75,6.6,5.45,4.45,9.9,6.95,3.55,4.4,2.35,4.8,7.3,3.7,5.65,1.8,1.85],[-11.5,-1.8,-4.55,0.55,-3.1,0,-9.1,-2.75,-1.3,0.85,-3.3,-2.25,-10.25,5.6,7.25,11.95,3.75,8.65,-11.3,9.6,0.95,19.3,22.75,-1.15,-7,-0.8,-3.6,5.8,8.5,7,5.7,4.75,19.35,6.95,8.15,17.25,6.65,9.05,9.25,3.45,13.5,2.75,15,2.05,22.35,11.3,10.65,7.65,5.5,14.65,11.35,11.7,11.5,7.75,5.6,3.75,9.35,11.45,12.1,11.7,8.5,11.15,2.5,3.55,3.5,7.3,-0.05,6.9,9.05,6.35,11.45,6.5,3.85,1.35,5.75,5,5.4,5.55,7.25,4.95,5.35,12.5,6.4,4.3,10.9,5.65,8.35,3.8,12.3,4.85,4.5,1.9,6.95,7.5,7.3,2.8,8.1,5.25,7.05,6.35],[8.4,-11.55,4,-8.85,1.15,-5.25,-10,-10.4,-2.55,10.45,-0.7,4.55,0.05,13.65,-4.55,4.9,12.55,5.9,1.4,4.8,1.9,12,13.05,-7.9,3.65,12.05,3.4,5.3,8.5,3.4,22.8,15.45,4.9,11.9,19.8,9.65,7.25,8.2,14.15,3.5,-2.5,5.6,3.35,1.25,13.7,5,11.35,6.7,1.2,6.75,6.9,1.25,7.85,11.1,15.85,0.65,2.55,11.25,6.7,3.95,6.3,5.8,7.45,7.5,8.8,12.7,6.65,5.95,12.4,8.65,6.4,15.05,7.35,5.95,4.45,4.7,5,5.9,5.45,5.1,1.95,5,5.6,3.15,4.4,7.3,11.65,5.05,2.35,9.2,6.5,4.35,4.7,7.4,5.6,3.95,3.9,4.45,8.4,3.65],[-2.95,-16.15,-12.8,-13.2,-2.85,-3.5,-5.55,-9.35,-15.65,-9.3,-13.95,-4.7,-0.8,-1.55,3.45,-5.3,-1.65,0.35,10.25,13.65,6.3,-4.45,5,8.45,-0.75,-0.2,-4.15,14.45,1.05,9.5,21.7,12.2,18.05,17.85,5.85,16.55,24.1,4.75,4.3,5.85,1.55,9.05,19.4,8.3,-1.7,7.65,9.65,7.25,20.15,21.05,13,6.8,14.2,7.4,5.85,7.65,11.25,16.55,9.1,6.9,5.05,10.2,4.4,3.35,5.35,9.4,8.5,16.05,4.4,8.55,12.7,4.85,7.2,4.4,5.2,5.8,5.05,4.65,5.7,8.2,5.85,3.25,5.15,6.35,7.2,7.8,2.35,4.85,5.9,8.9,4.6,5.65,7.25,4.95,2.75,5.9,4.3,2.95,7.3,4.45],[-7.2,-11.05,-2.1,-21.7,6,-1.55,-1.45,4.05,3.05,5.9,-12.85,3.9,-0.5,1.05,4.95,6.9,6.95,12.35,1.6,13,24.6,7.85,15.85,3.75,0.05,-2.1,10.4,21.25,12.25,7.65,14.2,-0.3,7.1,10.95,8.8,9,13.65,4.05,10.65,8.95,9.05,9.1,7.15,8.4,3.9,5.2,15.65,4.4,11.3,6.4,12.95,11.95,10.55,4.75,6.4,2.25,8.25,10.15,10.8,8.1,13,6.8,7.5,2.15,9.35,4.25,4.45,9.2,8.1,8.75,3.55,11.7,9.75,5.4,0.7,2.8,6.55,6.8,3.6,5.25,4.3,8.65,3.7,6.55,7.7,6.65,-0.35,3.85,2.7,5.2,-0.95,3.4,1.85,7.9,8.25,5.55,3.6,4.75,2.3,4.35],[-8.25,4.65,-10.15,-1.4,-2.75,13.75,-8.55,-9.5,3.15,-8.5,-4.6,-3.4,6.65,-1.25,4.8,8.1,12.3,10.85,13.25,5.6,-14.55,7.95,-0.2,9.5,17.25,21.7,1.8,10.85,2.55,7.35,25.75,8.4,9.1,5.6,10.5,16.2,10.75,20,9.55,10.6,14.55,2.3,9.95,7.8,6.05,9.85,10.5,2.7,5.25,2.65,9.9,5.95,4.05,6.65,9.6,11.75,11.85,1.3,3.4,10.35,5.25,7.2,5.9,4.4,15.3,10,3.85,1.45,6.65,5,2.75,10.95,5.55,7,10.3,7.45,4.85,7.2,5.8,8.85,5.35,1.75,3.75,2.4,1.8,6,4.25,5.25,2.55,4.55,4.9,5.55,4.7,3.2,7.5,4.95,3.85,5.1,6.8,6.05],[-10.2,-19.3,-17.35,-3.85,-7.1,-3.15,-3.25,-7.45,-3.65,14.15,-6.1,-10,-4.9,4.15,-7.95,12.8,5.45,3.5,2.85,-1.3,-5.9,5.75,15.05,3.05,25.5,1.05,3.5,5.55,24.05,2.85,2.15,8.95,14.5,18.85,14.35,14.85,5.45,9.3,6.35,13.5,15.8,1.9,10.75,11,4.45,1.7,4.95,11.45,6.9,6.8,13.1,2.9,13.6,2.75,7.6,2.45,8.9,9.9,8.75,8.7,4.95,3,8.95,10.75,5.15,9.2,4.55,3.1,11.3,4.8,3.6,7.3,5.9,4.7,7.95,7.8,7.2,6.35,5.4,1.65,7.25,8,6,5.8,5.45,8.75,11.2,5,6.7,4.5,3.45,5.25,5.3,9.5,0.65,6.25,3.7,5.1,6.55,4],[-2.25,-4.4,-21.05,-2.25,-7.4,-8.6,-3.75,-8.3,7.55,2.05,-1.75,-5.5,0.3,-4.8,-10.3,2.25,-0.25,9.2,7,6.8,15.6,7.4,8.1,15.95,14.95,11.65,9.7,5.7,2.25,20.1,16.05,5.2,8.6,11.85,7.9,-1,15.15,10.8,0.25,12.6,6.75,10.2,8.9,3.3,7.1,4.15,12.35,16.65,4.3,1.1,9.15,5.65,5.85,8.85,6.55,4.2,7.1,7.7,8.1,5.2,9.55,8.6,7.35,8.55,3.2,9.45,9.1,4.9,5,4.45,5.6,4.9,7.45,5.6,4.1,4.45,3.35,9.1,7.2,6.15,7.8,3.25,4.05,7.9,5.05,6.45,5.65,5.35,7.35,4.8,5.95,6.5,5.9,4.35,4.15,4.5,5.95,6.3,3.1,6.4],[-8.95,1.95,-8.45,11.15,1.4,-0.25,-15.65,-8.45,-8.5,6.85,0.85,1.7,-7.4,12.95,-1.75,-2.1,8.8,13.6,13.35,19.75,3.45,10.75,9.35,15.65,19.8,-2.95,11.05,9.65,5.2,8.3,1.65,8.9,8.8,17.05,3,14.05,2.4,9.95,11.15,11.2,14.15,2.8,7,8.9,0.05,11.05,6.6,10.5,7.6,6.5,5.65,12.95,7.8,2.5,16.3,4.45,5.3,5.8,3.25,7.7,4.95,5.5,7.8,5.8,5.8,6.35,8.3,4.4,7.45,3.3,3.4,6,4.8,3.8,4.9,6.35,3.7,2.75,7.55,7.25,6.5,6.2,3.85,5.9,6.15,4.05,3.95,6.2,4.45,3.7,4.5,7.35,5.6,7.4,6.55,4.3,5.2,2.85,5.35,6.2],[-12.05,-9.85,-6.6,-22.75,-5.9,-3.75,-8.85,-13.05,-3.65,-13.3,-17.05,4.65,-3.55,15.45,16.55,-2.45,-0.05,6.25,0.65,2.95,-9.1,5.3,3.7,12.8,9.7,12.5,12.45,10.85,4.35,10,11.3,16.85,7.9,11.3,14.8,7.05,7.9,5.75,4.55,12,5.45,7.95,11.45,8.6,12,1.4,6.95,5.15,12.45,10.25,10.8,9.6,9.05,5.5,9.3,9.5,5.4,8.65,4.25,7.75,7.15,5.7,5.85,8.6,5.1,9.1,6.9,6.3,6.05,6.05,5.4,5.2,6.65,6.25,6.1,7.5,3.85,5.55,7.3,3.85,2.9,4.4,3.3,3.95,4.8,4.5,5.1,7.65,6.5,6,6.95,7.9,5.2,3.65,5.75,6.45,3.4,4.3,4.25,9.1],[-6.95,-14.45,-7.05,-4.95,-1.95,-2.8,-11,-6.1,-3.85,-8.75,-5.2,-1.9,-12.5,-4.95,22.5,20.95,2.15,-4.1,-1.55,2.9,3.45,10.7,8.9,5.25,4.95,11.9,2.8,3.65,15.1,9.2,6.15,10.9,10.55,3.85,5.5,7.05,16.65,11.9,7.75,13,14.5,11.7,4.35,11.75,18.15,10.3,8.55,10.6,9.2,7.25,11.65,1.35,4.7,5.3,7.35,10.05,6.5,0.3,5.95,7.6,9,4.45,4.95,5.55,9.7,2.6,6.95,7.6,8.45,7.15,4,6.4,3.8,5.85,7.35,3.45,5.95,6.35,6.1,5.95,2.8,2.4,6.6,4.65,6.1,5.65,6.7,7.4,8.5,4.65,6.5,4.15,4.95,7.25,3.8,4.4,6.65,3.35,3,2.85],[-17.3,-13.3,-3,-8.15,-1.7,-0.7,-2.35,-0.35,-4.8,-1.25,-7.7,13.85,-2.6,-5.35,6.55,0.3,12.8,3.25,-0.65,16.3,-1.55,23.8,6.6,20.1,2.85,20,4.7,9.5,13.2,2.2,7.65,1.35,12.25,9.5,8.75,8.05,12.65,6.3,8.7,5.95,14.5,14.7,7.75,4.35,5.15,9.15,8.9,2.65,3.95,6.8,6.75,3.5,4.8,11.25,5.2,4.4,5.95,5.5,5.5,6.25,10.15,8.95,4.7,7.35,5.7,2.3,8.05,11.5,7.5,2.6,5.85,5.15,4.4,7.15,6.4,6.25,3.4,4.2,5.05,3.8,5.65,3.65,4.75,2.8,6.55,6.6,2.9,3.35,6.35,5.95,3.85,3.8,4.25,3.6,6,4.4,7.95,3.7,4.25,3.15],[-6.1,0.65,-10.45,-18.95,-5.35,-19.8,-14.2,-6.05,-5,-10.75,-16.35,1.25,4.95,-8.35,1.9,-8.5,-4.45,0.5,1.6,16.05,18.8,1.75,9.25,18,5.5,5.35,6.4,3.9,13.15,9.7,4.05,13.6,12.3,2.3,9.65,12.6,6.4,12.45,8.8,10.6,9.3,1.05,8.2,12.45,5,10.05,7.3,6.3,11.05,8.35,6.9,6.9,8.55,8.1,17,6.8,7.25,7.45,6.45,6.35,9.95,9.5,3.55,3.7,4.6,5.8,7.45,6.5,5.5,5.75,6.1,4.55,5.35,3.6,4.85,4.55,6.15,5.3,7.55,4.85,3.45,4.65,3.6,5.2,5.9,6.1,4.8,6.6,8.3,3.05,3.35,6.15,4.85,5.55,3.25,3.15,2.7,4.4,3,2.45],[-12,-18.95,-3.85,-15.6,-18.8,-8.2,-6.95,-1,-7.85,6.2,10.1,-7.8,-6.75,5.15,20.9,3.5,6.2,-5.7,-5.2,9.5,18.45,4.5,5.3,11.95,11.25,7.2,11.3,8.3,5.25,14.95,19.6,11.55,9.55,3.35,9.15,4.75,8.65,11,8.4,7.3,5.7,9.3,10.55,2.45,17.35,9.3,5.15,5.3,7.5,5.6,9.7,9.65,5.5,4.65,6.65,6.7,5.8,6,9.2,5.1,6.15,3.25,5.35,5.95,3.7,5.7,6.4,5.85,3.65,4.2,3.75,8.6,4.6,5.95,3.75,1.85,8.25,7.95,4.15,5.05,5,3.75,3.15,6.05,7.9,6.15,4.65,6.8,4.1,3.8,8.95,4.25,5.6,4.8,7.25,6.2,4.9,3.2,5.4,3.25],[0.1,-4.25,0,-6.45,3.6,-9.35,-15.2,-5.7,9.75,-19.45,-8.8,-1.35,-1.2,4.9,-2.6,-3.75,14.45,0.1,30.9,-0.95,32.55,9.8,13.6,21.25,6.15,9.1,7.55,9.65,-1.2,8.1,10.65,13.1,4.75,13.85,9.4,7.95,4.6,8.6,7.05,9.4,10.35,8.3,6.1,4.65,5.1,4.45,9.55,4.25,5.55,8.05,12.15,6.8,11.75,7.15,8.7,5.25,4.1,6.05,5,5.55,7.7,5.3,9,4.65,4.8,5.9,4.35,6.55,4.8,3.45,7.8,7.35,2.95,4.75,4.5,6.95,6.9,5.7,5.95,5.7,2.5,5.3,3.35,4.75,5.9,3.95,4.45,8.15,4.65,5.35,4.05,4.05,5.65,2.65,3.45,9.7,2.7,4.3,5.3,2.85],[-5.15,-11.7,3.7,-17.9,-1,-6.45,-8.25,-4.05,-10.6,-4.15,-10.85,-12.35,7.5,4.35,9.2,3.6,16.15,20.05,12,8.65,10.8,3.65,14.75,5.3,3.45,13.05,8.9,6.55,8.65,12.1,8.2,8.2,10.1,14.2,5.65,8.65,9.3,5.45,9.75,7.85,9.15,12.7,5.2,9.8,1.35,9.5,6.9,2.35,10.75,6.25,6.15,5.4,4.25,7.3,9,8.5,8.7,6.05,5.4,6.5,10.45,4,7.25,5.9,7.65,5.1,6,2.75,5.4,4.5,8.8,3.4,7.9,4.2,6.4,6.25,9.55,7.2,4.6,5.45,5.45,4.65,4.55,3.5,3.15,2.45,7.7,5.6,4.1,3.3,4.75,3.35,6.35,4.35,3.55,6.2,9.15,1.9,7.1,4.3],[-10.15,-7.5,-15.05,-16.5,-11.05,-8.6,-5.4,-14.6,-5.75,6.5,-9.55,-8.35,-1.7,8.6,9.2,7.45,9.05,-2.5,25.6,8.05,10,5.7,16.8,11.95,9.1,9.35,29.2,14.85,13.9,9.95,11.8,16.05,2.7,8.2,4.75,11.65,7,5.5,5.8,6.75,4.7,6.15,8.05,9.95,3.5,5.55,19.25,9.15,7.5,7.25,6.7,10.55,5.85,8.05,5.05,6,6.8,4.4,5.8,5.2,5.2,4.95,2.15,5.8,4.15,4.45,6.2,8.4,8.1,4,5.65,5.85,4.5,3.5,1.75,7.4,4.25,3.8,3.4,2,4.35,4.2,3.55,5.1,2.45,2.7,6.65,3.45,4.75,5.55,5.75,4.65,6.25,5.75,8.3,6,4.2,6.05,4.4,5.5],[-3.3,-22,-6.35,-5.65,-10.65,-19.6,-8.45,-6.9,-10.65,0,-7.2,-6.55,14.2,18.2,3.15,14.2,9,12.1,-4.9,14.4,13.6,10.4,13.75,16.25,7.95,18.5,18.1,4.65,10,10.55,7.45,6,6.3,4.65,1.5,9.85,8.35,13.6,6.75,5.4,1.75,4.8,5.95,3.65,2.9,10.4,5.95,5.55,8.35,9.3,6.55,2.9,4.35,7.05,2.45,8.35,9.05,5.6,8.35,3.4,5.45,4,11.5,4.85,3.35,3.95,2.75,3.95,8.9,7.85,3.45,6.4,4.75,4.7,9.05,4.75,4.4,7.35,4.85,5.65,5.55,4.25,4.75,2.15,3.65,5.35,2.15,4.8,4.65,6.7,3.6,5.2,4.9,4.85,3.7,5.85,5.25,5,3.7,7.6],[-5.9,-7.7,-6.75,2.95,-7.05,-7.35,-6.9,-2.95,-3.6,7.4,-6.8,-1.45,-6.55,6.75,3.5,17.75,5.7,13.3,15.2,14.6,7.65,24.3,7,10.1,15,16.7,17.55,9.6,10.6,13.8,6.8,6.45,15.2,10.8,2.95,1.95,2.15,5.9,2.55,6.05,8.85,3.35,11.05,8.7,5.15,2.4,7.15,8.6,4.4,6.15,9.85,3.55,9.4,2.35,10.75,4.8,7.9,4.3,4.2,5.05,9.85,4.3,4.85,1.85,5.8,3.8,2.75,5.9,6.5,8.65,5.5,3.75,6.5,6.75,5.2,4.05,6.15,9.2,7.25,5.6,4.9,8.3,3.5,3.4,3.2,6.3,6,4.6,5.85,7.05,6.25,4.35,4.6,6.25,7.6,4.35,3.8,7.45,5.55,8],[-7.65,-9.35,-7.1,-6.9,-16.35,-9.45,-3.5,-11.6,-4.55,-2.4,-4.65,-5.7,8.2,1.7,20.05,18.05,18.95,2.2,13.55,21.1,18.5,9.1,7.5,9.05,4.25,14.5,10.45,10.65,5.5,5.7,12.3,12.8,11.2,8.15,10.4,8.4,6.4,7.6,7.65,9.1,3.55,9.7,6.1,6.35,7,4.5,7.2,3.5,6.3,9.8,10.15,10.65,7.4,6.65,5.85,6.45,4.35,7.25,5.05,5.75,5.6,7.65,3.5,4.8,4.3,6.85,8.2,6.3,3.3,5.6,2.8,2.3,6.25,4.85,3.35,6.1,4.35,5.2,7.65,2.65,5.15,7.4,3.6,5.4,7.45,6.95,3.1,5.6,7.8,3.1,4.2,4.45,7.2,5.25,6.25,6.25,4.1,4.85,5.95,6.7],[-13.8,-10.55,-15.9,-5.6,-11.8,-2.15,-13.85,-2.15,-2.05,-13.05,-0.45,7.05,9.65,-13.5,10.95,10.9,0.1,0.3,21.35,6.4,14.85,11.55,7.65,9.4,3.25,9.65,9.75,6.4,12.35,6.1,13.3,8.2,9.35,10.3,1.05,8.85,10.65,8.25,8.6,8.3,1.95,10.6,7.6,7.6,9.9,7.55,4.9,6.9,6.55,4.65,4.6,5.3,5.65,5.1,4.05,6.65,6.55,3.2,5.65,8,6.9,6.05,6.8,4.95,3.95,5.2,6.2,7.95,7.95,4.1,3.85,2.95,2.8,7.65,3.85,6.55,8.3,7,6.35,3.3,7.15,5.4,8.6,5.05,5.15,6.1,3.6,4.35,6.6,6.1,7,4.95,6.55,4.05,8.25,3.8,7.1,5.5,4.1,5.7],[-14.45,-7,-8.8,-6,-16.9,-8.05,-7.55,-12.6,-13.7,3.45,2.05,-1.3,25.6,0.5,-0.75,0.75,9.25,2.4,32.55,9.35,13.45,22.85,10.5,9.65,9.75,7.3,10.3,8.35,11.7,9.05,7.95,6.35,9.65,5.2,8.2,17.6,11.15,5.4,10.25,7.1,9.35,5.9,4.2,7.65,6.45,10.3,7.5,8.05,7.45,3.1,10,6.75,5.25,5.6,3.65,6.2,7.2,6.15,5.05,6.3,7.35,5.55,5.3,6.95,5.35,7.3,6.25,6.65,8.85,3.5,4.5,4.95,6.8,5.55,7.6,5.65,3.45,6.5,6.35,4.9,3,5.35,6.55,6.85,3.25,8.1,8.3,3.95,4.45,5.45,4.65,8.1,5.85,9.05,4,5.2,4.2,6.45,4.1,5.55],[-6.25,-18.65,-4.5,-9.15,-5.6,-9.85,-28.75,-19.8,-4.25,-2.6,-2.4,-15.55,-8.6,-4.5,6.85,19.6,4.8,24,16.7,18.6,25.2,14.55,9.55,9.65,17.95,13.45,8.7,8.1,10.35,15.45,7.25,11.65,12.5,6.35,9.8,10.05,15.65,9.85,5.95,6.25,13.35,9.3,6.85,9.3,8.4,5.35,7.75,6.65,7.35,7.05,8.05,6,6.1,2,6.55,5.9,7.2,3.55,6.45,5.55,9.7,4.45,6.85,5.3,3.5,6.6,5.35,7.8,3.8,6.6,7.6,5.95,5.9,6.7,5.5,5.8,6.75,5.25,5.2,6.55,7.75,6.2,9.35,7.65,6.25,4.4,4.95,5.7,7.8,6.35,3.65,7.55,6.3,5.1,6.5,7.4,6.65,7,4.3,6.6],[-6.6,-8.15,-18.7,-7.95,-15.9,-2,-3.95,-20.35,-8.15,-6.75,-7.15,-23.6,2.65,-8.35,13.65,-3.05,15.2,20.75,14.7,10.95,11.2,15.75,9.45,9.8,17.5,5.85,9.25,4.8,9.5,7,14.4,9.6,8.25,8.25,6.8,7,9.75,5.65,6.85,6.45,5,4.75,8.55,4.5,4.8,3.85,7.55,5.5,5.15,6.3,5.15,7.85,7.5,7.25,4.6,5.7,5.75,3.1,7.55,7.5,5.55,7.55,5.5,2.65,6.65,3.5,5,5.4,8,7.1,8.15,7.7,7.25,8.15,10.65,5.45,5.9,9.85,7.25,9.4,3.4,7.15,5.7,4.15,9.1,6.7,7.25,6.55,8.45,7.05,11.5,8.3,5.6,7.55,7.35,4.8,10.2,8.85,6.35,10.45],[-1.15,-0.8,-15.25,-9.4,-13.6,-12.65,-14.05,-8.45,-3.25,-16.25,-11.4,3.75,2.1,6.95,4.75,11.2,6.7,13.75,9.1,24,15,13.7,7.9,6.9,10.4,14.95,16.8,5.35,11,5.7,9.5,20.5,10.2,7.3,7,6.5,6.25,6.65,7.1,6,8,7.05,8.05,8.8,5.85,5.35,5.55,7.75,6.1,8.85,8.45,8.5,8.55,3.5,5.4,4.45,7.3,7.2,3.85,7.65,6.6,3.55,8.3,7,5.65,7.8,5.85,4.5,4.7,8.2,6.7,10.15,6.05,9.5,8.3,5.4,8.25,6.9,4.8,5,6.9,8.2,8,8.1,5.95,5.45,7.85,6.55,6.15,8.95,10.15,7.65,9,7.95,8.25,7.05,6.5,8.1,10.25,6.75],[-5,-9.1,-11.15,-9.6,-3.4,-6.6,-12.55,-8.65,-14.1,-11.55,-10.2,5.6,9.6,-7.55,5.8,5.7,5.45,3.45,14.2,15,19.65,17.25,22,22.85,13.25,17.45,8.35,11.9,7.4,8.3,8.9,6.95,6.35,14.25,5.65,8.65,7.4,9.35,11,9.6,6.65,6.1,10.7,11.25,8.7,7.5,7.45,5.4,7.55,3.95,7.55,8.55,9.2,5.6,6.95,9.8,6.2,5.5,8.5,10.8,6.4,5.7,4.55,4.95,8.2,7.15,4.85,8.2,5.55,6.55,11.3,8.75,7.5,4.2,6.6,9.55,7.55,8.95,9.05,9.05,9.8,5.35,8,9.45,5.5,7.1,6.1,5.95,8.4,9.65,9.1,6.5,8.95,8.75,6.4,5.85,11.55,12.75,9.3,10.35],[-6.8,-8.55,-7.1,-8.5,-11.6,-8.35,-7.2,-8.85,-3.85,-6.7,-3.25,-9.85,0.5,-3.25,17.65,11.55,7.05,7.6,15,21.6,21.5,13.75,13.3,9.1,5.3,14.55,15.3,13.05,8.4,9.4,7.2,10.35,10.55,11.9,10.3,10.4,14.2,11,6.7,5.6,7.2,6.75,8.2,6.95,10.6,6,7.15,6.8,9.4,6.5,6.1,6.05,9.4,9.15,8.05,12.65,6.55,7.5,10.35,6.35,8.6,5.7,7.35,8.15,10.4,8.05,6.7,5.7,6.05,6.4,7.2,7.45,5.9,9.75,8.2,8.15,9.8,8.5,5.65,5.95,7.85,10.75,7.35,8.55,7.9,9.15,7.9,11.35,10.6,12.1,11.2,10,6.05,10.4,10.05,10.05,11.05,13.2,12.3,13.1],[-6.55,-4.8,-5.05,-3.3,-12.2,-7.65,-4.65,-15.95,-13.2,-1.6,-3.2,12.4,7,12.35,18.65,17.9,19.6,20.45,14.45,28,9.1,7.25,19.3,20.8,11.35,19.25,4.3,11.4,11.25,12.2,15.6,11.1,12.2,11.1,10.6,5.3,4.85,5.75,10.6,9,10.7,9.7,6.95,4.95,11.8,9.6,8.9,12.25,8.2,9.25,9.1,11.55,8.3,9.2,7.25,5.6,6.85,9.05,10.7,9.15,6.8,7.65,6.85,6.15,7.55,11.1,10.95,7,7.15,8.4,10.75,8.95,5.55,7.3,8.8,10.4,11.8,6.7,13.45,10.5,6.45,7.85,8.75,10.6,9.85,16.45,8.3,10.9,5.5,11.3,13.85,18.1,10.45,14.15,10.7,16.05,13.6,12.75,10.3,15.8],[-8,-5.9,-6.95,-8.2,-5.35,-8.1,-5.5,-11.7,1.2,-18.35,-3.8,-2.4,11,5.7,23.25,23.3,19.9,14.6,16.95,14.75,23.6,19.2,0.9,11.95,12.9,17.85,18.2,11.7,11.05,18,7.5,9.85,9.25,10.95,11.25,13,7.95,6.25,9.7,13.2,17.25,4.9,10.8,11.7,11.95,7.75,5.4,6.9,9.95,4.4,10.3,4.3,11.4,6.7,8.05,7.45,8.35,8.15,11.25,12.65,11.7,5.5,8.9,9.7,8.45,12,11.3,7.05,9.1,10.9,12.45,11,8.55,10.95,16.85,13.1,9.8,10.05,11.1,11.65,10.85,11,13.75,11.9,10.6,8.8,13.4,7.3,10.35,10.85,10.95,15.95,12.75,14.45,13.05,17.65,10,16.7,15.65,13.5],[-5,-2.25,-6.55,-6.55,-10.5,-18.45,-12.9,-24.35,-1.9,-2,-24.4,1.5,8,17.65,12,13.4,27.35,25.7,23.35,20.75,24.45,20.85,15.8,19.35,28,8.95,14.15,10.05,7.75,22,9,10.15,9.6,14.95,17.15,12.75,18.35,7.75,11.9,4.05,11.65,7.05,9.5,12,11.05,8.25,9.2,6.45,17.15,8.4,10.75,17.6,8.1,5.95,7.65,13.95,8.6,11.1,11.25,9.3,12.05,8.6,8.45,9.35,9.1,7.1,14.6,11.55,6.55,9.25,10.05,8.7,6.25,13.8,10.6,12.65,9.2,10.8,10.65,11.05,15.65,12.3,10.4,19.4,9.6,21.15,14.45,13.55,16.9,16.3,16,22.15,15.9,18.9,14.9,16.25,15.3,19.05,16.65,22.65],[-5.65,-6,-4.85,-3.95,-3.3,-12.7,-4.55,-23.6,-11.35,-8.85,-9.6,-2.2,-10.2,-15.7,22.65,17.95,20.6,9.3,17.35,20.6,29.85,29.9,33.05,22.9,11.25,17.4,9.25,29.85,16.3,14.25,13.35,12.65,13.45,11.1,18.45,13.35,13.85,13.2,12.2,13.65,8.65,9.05,13.35,12.1,12.9,14,13.05,8.7,8.65,12.55,12.85,8.95,12.5,7.8,8.7,11.45,12,11.6,8.55,12.15,13.85,10.25,12.7,13.65,16.5,9.5,12.45,7.85,12.6,16.5,14.4,13.4,14.4,9.6,15.75,11.8,15,13.8,12.2,15.2,14.1,15.6,13.1,20.55,19.05,13.3,17.6,16.05,18.35,16.35,15.3,19.2,17.1,18.5,20.95,18.85,24.9,25.65,16.9,21.15],[-4.3,-5,-2.8,-6.65,-8.95,-7.3,-7.9,-6.4,-10.8,-40.05,-11.35,-4.55,5.35,20.1,29.9,15.25,31.55,20.5,31.1,23.35,18.65,16.3,11.95,14.7,14.3,25.85,13.85,17.55,14.15,17.25,12,10,11.3,9.85,17.45,10.65,11.15,8.6,13.75,9.25,12.3,10.9,13.2,10.2,8.1,8.45,11.25,9.1,15.7,8,11.3,15.75,15.4,11.65,11.9,15.75,11.4,14.2,14.15,16.2,9.65,12.35,17.65,14,14.95,10.6,19.35,13.3,17.5,14.9,13.7,15.9,18.55,14.3,17.45,17.25,15.5,16.95,15.4,16.8,21.1,25.55,15.1,28.05,15.4,20.85,17.15,21,15.7,19,20.1,24.45,19.45,19.35,16.6,17.25,23.1,29,23.75,24.15],[-3.75,-3.8,-7.6,-7.85,-5.6,-2.5,-13.85,-13.25,-3.95,-11.7,-22.8,-11.15,-2.2,53.5,28.3,40.2,33.15,40.15,28.1,22.4,26.4,29.3,35.85,23.35,14.8,35,27.45,23.6,18.85,15.45,21.4,13.25,25.35,21.95,26.9,17.05,18.75,15.75,11.5,20,16.15,8,20.5,14,10.55,11.05,13,15.45,12.45,14.2,13.75,11.55,8.75,20.55,20.4,17.2,15.05,9.7,22.85,14.5,13.95,14.4,18.95,18.4,17.05,17.5,15.5,12.3,19.95,18.75,21.25,18.1,17.2,22.5,31.75,30.95,26.45,18.9,21.4,17.95,20,23.4,29.6,26.55,30.15,22.75,31.9,24.2,24.55,32.4,26,36.65,23.4,47.55,36,32.35,26.45,29.35,25.65,31.15],[-1.95,-6.6,-8.15,-4.9,-3.35,-7.65,-13.3,-43.1,-5.75,-19.75,-0.9,-14.8,2.65,-3.05,41.9,21.65,24.25,16.85,38.2,31.45,37.2,22.85,28.2,34.6,31.8,16.85,16.05,23.1,24.25,20.3,23.85,22.45,14.7,21.1,10.95,20.45,12.3,19.35,26.75,11.7,19.9,17.85,20.65,14.7,15.15,13.4,13.95,22.15,17.8,12.8,18.55,14.5,14.65,22.3,19.05,15.3,17.55,18.7,18.6,14.4,19.3,23.3,22.5,16.55,18.45,19.25,18.75,18.55,21.3,22.65,22.65,19.75,30.75,17.3,18.9,26.35,20.1,26.25,24.2,21.9,35.9,28.6,25.05,24.9,35.8,28.7,36.95,30.55,33.8,39.45,36.15,35.25,37.2,30.1,32.7,42.75,39.95,43,38.15,56.7],[-3.2,-3.2,-4.3,-4.4,-8.9,-18.45,-16.15,-14.6,-24.3,-10.4,-23.6,-20.8,11.85,3.85,48.5,39.25,33.15,36.6,53.45,29.45,29.7,26.35,33.15,16.3,28,33.2,22.6,12,17.9,21.35,25.4,28,12.15,15.3,14.95,14.6,13.9,23.35,16.05,16.65,15.95,18.35,20.15,19.85,23.6,26.9,19.7,13.85,14.05,20.2,22.75,15,20.95,18.8,17.9,20.65,21.8,30.65,20.15,17.8,21.95,24.2,26.1,23.95,31.4,26.3,21.25,30.85,24.4,26.55,24.95,26.55,39.45,36.1,33.1,31.3,34.8,32.85,35.8,39.35,30.45,40.4,43.15,46.35,39.55,33.75,36.95,47.5,49.2,37.6,43.15,38.75,46.15,50.6,49.65,55.6,40.85,44.1,61.8,52.35],[-2.05,-5.35,-7.85,-1.7,-9.85,-9.3,-8.85,-15.95,-22.25,-21.65,-22.6,-1.25,-1.25,27.15,24.3,42.5,56.7,33.55,41.2,60.8,40.2,49,21.1,36.8,51.15,24.95,29.6,28.75,32.65,26.1,31.55,16.85,19.4,21.35,17.6,29.15,33.2,22.25,24.15,21.35,19.6,22.25,27.8,30.05,17.1,23.75,21.9,25.75,26.25,25.8,25.65,32.05,26.8,22.8,32.25,25.85,31.8,26.7,22.4,33.75,21.95,30.55,28.75,20.7,27.95,37.2,28.4,25.7,30.35,38.7,34.75,27.05,43.25,37.15,35.4,52.75,32.65,55.15,41.2,39.85,33.7,54.65,44.75,48.6,50.6,56.65,67.95,48.6,58.45,45.25,38.6,50.45,58.85,52.25,58.65,55.6,70.4,82.2,64.5,60.05],[-4.55,-1.45,-6.1,-4.85,-6.2,-7.5,-16.25,-5.45,-24.55,-31.55,-6.2,-20.7,3.45,15.4,42.9,39.4,27.2,45.1,43.05,45.9,50.45,40.35,57.65,85.4,52.95,33.6,35.3,24.75,28,42.8,36.95,39.8,25.65,23.35,27.75,33.65,31,28.55,23.5,27.15,32.2,16.25,41.55,30.45,35.8,25.5,23.5,30.45,26.75,20.15,27.6,27.8,27.25,26.05,31.65,62.5,35.7,33.5,34.2,35.2,42.5,33.85,48.9,35.75,50.9,48.3,60.45,42.6,48.85,47.9,36.45,49.7,40.9,56.3,51.55,45.9,41.5,55.5,55.8,80.8,55.85,64.55,64.45,63.8,56.5,69.45,80.8,65.15,100.05,71,64.75,57.75,66.35,75.05,84.75,69.75,84.2,71.7,74.2,79.55],[-4.9,-1.9,-4.9,-6.45,-9.95,-9.25,-19.35,-23.15,-29.15,-16.45,-10.45,5,8.55,44,25.95,42.25,38,62.25,73.8,44.35,52.85,71.95,87.1,55.15,46.75,41.9,35.4,43.1,37.15,30.6,48.95,35.05,32.45,41.35,39.2,41.1,26.95,48.4,54.65,41.1,28.15,28.85,33.4,44.2,41.1,38.8,27.25,34.45,26.15,59.15,61.15,33.3,38.35,42.6,32.5,36.95,42.4,63,55.55,47.8,44.15,62.7,47.7,48.65,34.1,50.05,46.9,55.15,56.8,66.75,59.7,62.1,52.45,58.65,78.95,53.35,70.5,81.1,39.85,68.05,63.15,98.4,81.4,79.35,86.25,76.65,68.2,78.85,72.75,87.15,83.95,87.5,74.25,105.4,94.2,88.25,71.9,90.15,81.2,90.45],[-3.75,-2.6,-3.6,-4.5,-8.15,-10.6,-18.1,-24.7,-52.1,-8.8,-15.3,-5.6,1.6,26.8,22.15,31.7,36.1,84.2,63.45,85.85,64.7,59,63.15,58.5,63,56.45,65.3,74.5,40.8,43.85,38.75,43.05,27,54.8,62.75,47.45,35.2,37.45,33.5,41.45,42.25,48.8,42.9,53.05,43.4,60.95,42.25,49.05,60.85,37.5,52.35,51.05,63.35,42.5,54.7,33.75,63.5,65.8,44.35,48.05,70.95,48.6,74.05,52.2,59.9,52.2,71.4,49.8,72.45,63.3,75.25,82.5,82.8,71.7,75.35,88,89.85,70.85,71.55,83.1,95.8,80.6,101.6,87.55,63.1,93.35,80.35,93.6,80.95,84.9,100.9,87.1,102.95,102.05,86.75,98,110.35,100.45,106.55,67.6],[-3.45,-3.45,-4.45,-7.4,-8.7,-10.8,-14.2,-22.2,-38.55,-31.05,-17,1.3,-0.55,16.55,28.45,54.75,33.85,66.8,76.2,51.45,93.45,69.15,79.5,63.75,48.2,87,79.9,61.7,48,40.65,69.8,39.45,41.65,60,38.3,43.7,56.95,46.4,61.75,37.8,67.4,62.05,80.35,65.55,59.45,53.6,62.05,45.05,58.65,80.15,59.6,40.35,64.65,59.95,74,53.9,84.35,106.9,61.15,71.1,92.75,80.1,84,64.05,64.05,81.5,63.65,63.9,68.5,90.1,88.6,89.25,92.95,103.8,82.6,80.05,96.15,106.95,85.75,90.25,108.45,79.65,77.55,102.8,108.05,95.85,85.75,75.6,99.85,98.4,116.25,87.45,77.95,110.4,108.9,82.85,88.8,130.9,114.95,142.1],[-1.75,-1.8,-3.15,-5.6,-6.4,-11.4,-19.75,-29.05,-35.9,-36.2,-19.75,-11.9,15.4,44.4,42,48.95,83.8,68,66.6,72.65,88.1,85.2,80.7,59.45,109,85.4,73.1,59.75,98.95,100.95,61.45,99.55,60.05,53.4,67.3,87,81.05,96.45,75.6,90.5,69.15,71.4,74.85,60.2,90.5,53.3,77.2,85.45,61.9,81,76.2,81.5,77.8,86.35,74,93.55,76.75,96.85,45.3,63.45,76,81.25,69.6,84.65,103.1,102.6,101.4,95.95,113.05,108.85,82.15,95.4,86.55,104.65,95.5,118.2,83.8,110.35,116.15,106.8,99,94.6,90.8,98.75,100.5,107.6,119.95,107.8,93.85,106.45,126.15,108.55,118.05,113.1,148.05,128.35,123.15,110.15,96.55,116.25],[-4.1,-2.3,-1.55,-6.35,-7.25,-13.8,-14.1,-24.75,-56.95,-72.95,-18.4,-24,-11.7,26.75,21.5,48.6,83.45,80.5,84.5,66.7,106.65,81.95,104.2,94.65,143.05,115.85,94.25,87.85,94.05,116.75,81.55,91.65,114.35,87.65,63.2,86.7,92.95,94.1,97.5,57.1,68.85,76.15,110.1,73.4,77.2,94.4,76.05,112.15,83.65,79.6,97,84.6,81.6,113.4,65.85,89.45,81.25,73.7,96.6,91.95,105.5,128.15,95.8,92.55,114.9,107.6,90.7,99.65,100.65,127.5,95.05,121.5,89.45,89.5,114.25,84.2,113.45,116.7,109.8,106.25,118.95,131.65,118.1,131.2,108.1,127.85,126.55,129,107.25,105.95,107.55,129.75,115.05,112.6,145.9,139.05,106.15,135.3,120,117.6],[-3.3,-4.25,-1.95,-4.3,-6.2,-15.95,-18.8,-62.45,-41.7,-24,-41.8,-14,23.75,12.85,46.75,76.3,70.1,76.2,62.9,104.95,144.2,95,91,83.75,106.1,78.25,99.9,92.85,96.35,91.2,125.55,88.15,98.4,118.15,108.35,105,108.3,101.2,104.3,108.9,106.95,89.05,93.25,105.35,91.2,100.05,118.3,105.7,94.8,117.55,102.2,106.5,85.95,126.75,122.45,97.55,106.95,125.05,105.5,107.3,102.55,106.9,120.85,109.55,120.5,120.3,130.95,148.95,94.25,115.5,115.15,116.3,120.45,136.25,137.45,142.4,110.4,131.9,135.1,113.5,116.5,137.75,122.8,114.4,158,104.25,108.75,132.4,117.9,105.6,138.15,112.25,124.4,111.8,113.45,105.2,125.4,127.05,120.2,134.45],[-1.9,-4.45,-2.7,-4.5,-7.3,-11.8,-19.6,-45.3,-50.3,-64.6,-20.8,7.35,37.5,37.25,63.3,60.7,92.4,110.05,100.2,99.85,120.8,117.35,95.05,144.45,107.35,144.35,116.8,90.45,111.7,146,98.95,103.9,110.85,119.9,129.2,133.05,121.8,113.25,85.85,106.7,136.6,116.65,83.25,89.1,129.3,124.5,121.95,105.7,107.3,114.95,100.05,115.55,135.85,110.2,119.05,101.35,123.05,126.4,115.3,137.85,117.6,151.2,107.9,114.3,112,129.2,103.8,139.5,130.7,152.35,116.7,126.55,126.75,134.1,134.65,156.2,133.9,135.85,135.8,147.5,121.65,120.95,146.75,108.05,125.8,164.75,137.45,121.5,144.9,130.85,109.2,99.15,126.3,138.55,143.95,145.7,127.6,139,148.75,109.8],[-2.15,-5,-3.1,-4.35,-10.1,-13.45,-28.15,-60,-51.4,-40.1,-22.9,-11.2,18,15.15,67.25,69.2,62.7,117.6,101.45,108.8,117.3,123.75,101.9,122.2,113.05,105.95,118.25,113.6,128.55,128.4,117.25,140.1,114.35,147.35,114.95,143.2,138.3,129.8,129.1,117.8,152.9,134.45,113.8,114.85,137.75,130.9,141.05,115.55,125.5,103.15,112.75,140.45,130.45,121.35,156.25,136.6,143.85,115,98.65,136,153.5,110.25,132.4,117.8,135.25,114.1,111.05,130.2,117.4,137.35,142.4,119.85,117.6,109.85,166.05,154.3,137.8,142,144.95,140.25,151.75,103.1,158.1,136.55,121.9,127.95,117.8,122.5,135.1,148.1,104.7,121.3,145.15,136.25,138.3,124.65,136.05,139.05,144.7,166.65],[-2.3,-2.25,-3.05,-7.45,-10.85,-13.1,-31.4,-41.45,-60.6,-54.2,-43.25,-3.5,23,64.2,42.8,77.95,71.4,84.5,115.15,104.5,122.75,111.8,129.45,127.25,89.25,148.25,153.4,156.9,139.6,145.45,128.35,134.9,137.05,135.15,125.8,164.8,136.9,134.9,127,105.1,157.5,122.85,148.8,128.9,115.65,128.65,138.45,134.45,143.1,149.3,119.9,163.4,138.15,144.35,151.1,145.7,128.1,130.65,159.55,161.1,128.6,131.85,134.35,148.15,113.45,164.65,146.4,123.45,135.5,113.75,129.7,103.2,135.4,116.8,134.6,129.45,140.5,122.05,154,141.6,166.7,173.75,160.05,125.6,124.65,114.85,138.6,105.95,121.45,140.55,139.5,134.85,127.9,141.45,131.75,129.15,152.7,130.1,148.05,119.6],[-0.7,-3.3,-2.8,-5.7,-7.3,-10.95,-17.25,-65.65,-64,-55.65,-10.7,3.3,21.35,41.15,47.8,107.2,87.35,140.95,132.8,128.5,96.1,138.75,106.25,144.15,153.4,143.25,184.45,133.15,172.9,133.95,115.65,154.6,153.55,132.25,148.65,115.75,149.65,165.35,148.25,111.35,126.65,140.2,137.65,151.55,164.85,127.4,184.9,152.3,140.5,129.9,134,136.7,155.15,135.4,155.25,161.4,151.35,153.3,141.55,162.5,142.65,163.4,142.1,132.1,163.15,132.7,133.75,168.4,158.4,152.2,170,188.2,148.4,155.85,111.8,147.45,142.1,138.55,158.6,149,146.4,132.75,151.3,135.4,120.35,148.65,150.5,140.15,124.6,104.6,143.85,163.45,152.4,167.6,121.6,149.75,157.6,136.8,125.65,120.9],[-2.05,-3.95,-3.75,-6.1,-18.4,-25.45,-42.75,-68.35,-56.45,-36.35,-7.75,26.5,12.5,64.85,62.35,97.1,104.7,104.45,91.25,117.3,140.45,132.1,124.95,143.1,100.6,145.4,179.75,190.15,195.25,157.9,145.25,167.8,150.8,151.6,158.4,160.75,159.7,159.2,134.75,174.2,158.1,152.8,163.55,124.8,164.3,190.25,167.65,166.4,136.5,146.75,178.05,142.5,126.7,161,144.15,124.45,153.6,176.4,140.75,137.5,158.3,154.6,177.05,140.75,137.75,139.1,136.35,129.95,145.5,184.2,142.5,117.25,126.3,137.7,146.15,144.15,156.75,152.55,141.75,146.6,125.3,136.05,118.55,129.95,121.25,132.8,127.15,116.4,117.3,142.75,158.35,137.6,144.15,126.2,124.5,154.55,129,140.2,140.8,146.2],[-2.65,-3.8,-4.2,-4.95,-10.65,-18.05,-53.95,-86.25,-45.35,-52.7,-11.65,-28.3,26.9,50.85,37.55,71.9,113.3,108.3,152.3,135.05,142.95,144,169,141.85,162.2,169.4,166.8,134.9,144.65,159,125.3,157.9,138.95,174.8,157.55,154.6,199.15,148.15,159.5,152.25,180.05,160.7,173.2,169.45,143.2,132.45,147,131.7,154.6,151.7,130.95,154.25,167.45,146.45,165.3,189.3,143.65,167.05,141,146.25,127.05,122.4,128.1,179.2,143.85,149.8,148.75,145.25,135.25,154.75,145.5,139.75,139.25,135.15,129.55,145.2,111.05,135.25,131.9,137.95,164.8,143.25,137.1,124.05,134.45,149.15,169.85,161.25,140.75,130.45,128.05,151.05,142.4,132.5,154.1,142.3,139.7,123.95,154.65,108.85],[-2,-2.15,-4.35,-4.8,-17.5,-25.65,-73.9,-76.45,-80.85,-29.85,-35.7,-3.25,22.95,57.05,76.9,86.1,111.9,103.7,135.5,145.35,126.05,138.65,143.4,145,145.6,174.2,188.9,143,187.85,174.9,149.95,156.15,147.65,160.75,175.85,210.7,164.35,131.15,173.3,133.2,181.95,184.95,140,140.2,156.8,181,162.15,141.5,158.1,140.4,150.2,160.7,179.4,143.5,180.85,164.5,165.65,152,171.95,153.8,169.75,150.55,148.2,107.55,142.7,167.1,175.8,163.95,139.65,135.3,144.55,128.75,118.55,141.85,126.05,118.8,140.2,140.15,122.45,140.9,140.7,137.8,178.85,149.2,106.5,154.25,129.8,149,136.65,150.3,132.55,147.85,116.9,148.55,134.8,134,115.85,116.75,125.8,151.1],[-1.35,-4.95,-4.35,-7.15,-11.7,-36.3,-59.55,-46.45,-96.35,-76.6,-26.9,-5.15,27.9,33.8,84.1,77.4,100.15,141,138.8,132.25,125,158.65,171.45,143.85,170.15,198,169,159.2,172.5,175.3,157.55,184.15,162.7,166.65,140.75,153.6,174.45,169.95,211.7,165.15,172.35,162.6,162.05,161.2,180.05,163.85,143.45,175,182.85,152.95,162.5,147.65,165.25,156.85,148.55,138.9,141.25,162.65,123.9,137.4,157.9,136.55,161.2,135.4,160.5,146.05,161.9,136.35,165.9,168.1,176.95,141.85,137.95,129.5,127.35,122.5,143.5,131.6,150,154.7,153.1,173.7,134.95,143.5,119.1,151.55,112.8,144.8,148.05,134.65,128.4,165.2,136.5,130.25,141.65,130.1,112.75,138.85,140,138.3],[-1.25,-2.75,-3.5,-3.85,-14.65,-40.75,-62.1,-90.4,-78.1,-70.45,-22.1,24.85,38.2,60.65,83.9,102.3,135.75,102.05,129.4,145.35,172.6,163.9,165.85,162.2,173.95,171.35,147.9,164.3,193.9,194.25,156.5,209.75,170.3,177.45,157.8,166.4,162.5,194.4,147.85,147.75,152.6,160.5,165.05,153.4,162.05,171.35,152.1,204.25,165.95,164,163.5,182.6,168.45,140.75,133.75,146.95,134.4,180.3,158.85,161.75,154.6,167.3,170.95,155.1,136.85,151.55,141.7,144.35,158.9,144.8,143.8,131.7,159.3,141.05,161.9,173.3,165.6,151.1,147.8,156.15,158.3,135.75,139.8,135.25,164.45,145.3,141.1,156.25,143.75,153.45,148.5,144.3,130.65,150,170.55,159.8,162.2,153.65,129.4,128.7]],
[truncated: 180,208 more chars]
