# Supplementary material for: Imitating the winner leads to discrimination in spatial prisoner’s dilemma model
Source: Sci Rep. 2019 Mar 7;9:3776. doi: 10.1038/s41598-019-40583-w (PMC6405999; doi:10.1038/s41598-019-40583-w)
Supplement: Supplementary file 2 — figure_generation [file 41598_2019_40583_MOESM2_ESM.zip › figure_generation/randomGraphScan/makefile]

.PHONY: clean all

all: wbScan_randGraph.pdf


wb_phase_diagram.pdf: plotter.py scanData.json
	python3 plotter.py

# generate scanData. Very slow, not recomended unless nessesary.
$scanData.json: main.go
	echo "no parameter-scan-data found, now producing it. This will most likely take many hours!"
	time go run main.go N=100 b_steps=200 w_steps=200 fname=scanData 
