# Supplementary material for: Imitating the winner leads to discrimination in spatial prisoner’s dilemma model
Source: Sci Rep. 2019 Mar 7;9:3776. doi: 10.1038/s41598-019-40583-w (PMC6405999; doi:10.1038/s41598-019-40583-w)
Supplement: Supplementary file 2 — figure_generation [file 41598_2019_40583_MOESM2_ESM.zip › figure_generation/randomGraphScan/scanData_randGraph.json]

{"metadata":{"b_steps":"100","N":"1000","Ndps":"20","connectivity":"4","Ngoroutines":"8","BadgeDist":"1","mu":"0.001","w_exp_min":"-3","b_max":"10","w_steps":"100","TransTime":"2000","tpdp":"500","fname":"data","b_min":"1","w_exp_max":"0"},
 "strat":[[[202.05,471.05,252.15,74.75],[168.1,249.95,418.2,163.75],[585.4,214.95,60.9,138.75],[423.85,128.15,303.75,144.25],[479.35,73.9,242.55,204.2],[398.9,239.75,180.85,180.5],[819.9,39.55,87.8,52.75],[648.9,109.85,146.85,94.4],[585.65,269.3,119.15,25.9],[258.65,215.2,349.6,176.55],[234.5,403.35,244.35,117.8],[332.15,299,328.5,40.35],[213.4,386.95,248.15,151.5],[740.05,78.3,132.8,48.85],[504.4,251.25,67.7,176.65],[451.05,197.25,193.1,158.6],[446.9,228.4,174.85,149.85],[529.95,250.25,120.45,99.35],[168.6,511,159.5,160.9],[407.1,265.95,254.5,72.45],[399.7,200.8,76.85,322.65],[392.3,277.75,220.7,109.25],[251.05,129.75,271.55,347.65],[200.85,350.1,87.25,361.8],[439.25,62.25,120.75,377.75],[214.6,395,170.7,219.7],[93.35,518.4,203.7,184.55],[156.5,341.3,243,259.2],[446.5,108.55,241,203.95],[330.35,163.85,378.6,127.2],[358.4,338.05,168.35,135.2],[167,220.55,193.7,418.75],[455.7,168.2,224.1,152],[198.6,276.25,432.4,92.75],[113.6,476.65,182.05,227.7],[385.2,138.5,143.9,332.4],[203.3,212.7,227.25,356.75],[577.65,245.9,43.4,133.05],[257.65,454.45,170,117.9],[396.85,203.3,304.85,95],[231.5,79.85,481.6,207.05],[427.35,217.3,313.95,41.4],[523.5,182.25,126.9,167.35],[119,340,196.55,344.45],[65.25,539.35,256.1,139.3],[242.5,178.9,267,311.6],[293.85,155.3,286.6,264.25],[234.95,116.05,146.1,502.9],[235.7,468.9,65.6,229.8],[157.05,148,296.1,398.85],[87.2,571,228.1,113.7],[379.3,218.65,276.1,125.95],[252.85,350.4,147.75,249],[103.65,63.8,329.95,502.6],[112.45,57.75,486.05,343.75],[154.9,203.65,71.65,569.8],[251.5,87.7,268.1,392.7],[281.05,331.9,73.35,313.7],[293.75,59.7,444.3,202.25],[419.7,140.9,303.85,135.55],[81.15,351.95,266.1,300.8],[330.1,93.45,317.05,259.4],[169.45,192.95,322.7,314.9],[110.6,419.45,259,210.95],[297.7,124.55,231.7,346.05],[129.35,315.15,232.4,323.1],[56.45,530.15,123.05,290.35],[275.05,204.2,151.35,369.4],[310.35,83.1,266.9,339.65],[353,309.95,172,165.05],[271.1,169.75,220.15,339],[142.95,305.8,225.35,325.9],[257.65,228.25,120.75,393.35],[72.2,353.3,156.5,418],[70.85,123.7,738.45,67],[242.35,277.45,320,160.2],[562.3,168.4,69.7,199.6],[66.55,94.25,300,539.2],[166.15,73.8,58.6,701.45],[102,400.2,138.25,359.55],[154.5,608,147.1,90.4],[117.85,199.95,61.35,620.85],[207.25,457.65,262.35,72.75],[96.6,150.85,178.15,574.4],[63.8,295.05,238.85,402.3],[160.95,287.25,95.9,455.9],[87.15,156.05,140.15,616.65],[30.05,131.5,201.15,637.3],[97.15,148.55,388.2,366.1],[106.95,55.25,117.5,720.3],[35.65,130.1,86.35,747.9],[99.6,128.45,205.75,566.2],[61,163.3,430.3,345.4],[176.7,234.35,65.75,523.2],[184.75,47,302.5,465.75],[237.3,408.65,182.1,171.95],[47.45,162.65,88.15,701.75],[257.05,162.15,42.85,537.95],[60.8,104.15,108.2,726.85],[65,184.15,86.75,664.1]],[[307.3,256.3,309.55,126.85],[772,51.75,115.05,61.2],[440.8,337.55,79.7,141.95],[314.05,257.95,144.85,283.15],[279.2,511.45,137.9,71.45],[433.4,305.1,130.85,130.65],[387.15,210.95,369.55,32.35],[545.9,90.05,161.35,202.7],[332.85,270.95,255.1,141.1],[401.15,205.3,348.5,45.05],[526.65,184.2,209.1,80.05],[352.1,260.15,329.5,58.25],[244.75,279.6,304.9,170.75],[361.2,126.55,417.55,94.7],[330.2,340.5,210.2,119.1],[271.8,131.85,237.6,358.75],[571.65,187.5,173.6,67.25],[395.1,372.8,102.75,129.35],[304.4,315.5,64.4,315.7],[81.1,561,224,133.9],[383.4,406.15,109.65,100.8],[531.6,146.9,84.8,236.7],[437.45,182.7,301.95,77.9],[220.7,377.35,209.55,192.4],[189.1,243.35,123.2,444.35],[219.9,397.25,169.2,213.65],[683.95,113.55,87.4,115.1],[195.1,348.75,347.4,108.75],[356.6,209.5,123.6,310.3],[151.45,369.3,245.9,233.35],[477.85,280.25,49.85,192.05],[255.95,356.5,85.05,302.5],[41.95,440.8,284.35,232.9],[376.85,153.6,197.3,272.25],[381.25,147.4,261.8,209.55],[216.45,243.05,153.8,386.7],[223.3,216.75,121.75,438.2],[64.2,352.9,400.35,182.55],[551.85,119.55,229.35,99.25],[208.4,296.55,47.45,447.6],[82.25,376.15,272.75,268.85],[436.6,152.85,289.75,120.8],[491.8,118.05,269.65,120.5],[181.1,117.05,250.05,451.8],[313.7,126.8,127.65,431.85],[80.95,182.15,213,523.9],[686,108.55,61.8,143.65],[61.5,24.5,356.25,557.75],[163.7,331.95,286.3,218.05],[196.3,318.1,308.8,176.8],[295.1,241.9,106.9,356.1],[101.6,434.55,216.95,246.9],[59.6,616.8,135.9,187.7],[149.85,78.25,160.55,611.35],[102.25,20.7,749.2,127.85],[324.35,215.7,111.85,348.1],[336.2,91.75,478.35,93.7],[163.35,239.4,328.3,268.95],[240.25,95.7,170.95,493.1],[149.95,109.2,297.05,443.8],[186.35,180.9,303.7,329.05],[373.2,170.45,230.3,226.05],[28.15,91.35,555.8,324.7],[186.3,296.3,179.55,337.85],[208.4,652.65,36.7,102.25],[77.9,273.65,398.75,249.7],[271.1,131.15,260.95,336.8],[97.15,195.5,346.25,361.1],[168.6,99.65,159.25,572.5],[120.25,62.6,154.2,662.95],[216.45,56.15,299.4,428],[107.75,52.6,167.55,672.1],[104.75,123.55,180.15,591.55],[109.5,123.65,108.55,658.3],[124.7,259.1,83.55,532.65],[68.9,186.6,271.3,473.2],[92.8,91.5,468.4,347.3],[250.25,465.5,177.4,106.85],[39.4,114.75,433.9,411.95],[156.45,249.6,157.05,436.9],[135.95,92.8,232.55,538.7],[83.55,149,277.55,489.9],[111.05,217.05,142.25,529.65],[56.25,27.3,132,784.45],[74,76.95,52.35,796.7],[73.75,200,267.15,459.1],[155.35,86.55,317.45,440.65],[64.4,203,207.25,525.35],[58.85,254.35,31.65,655.15],[275.6,183.15,153.5,387.75],[84.8,444.95,239.55,230.7],[36.4,86.25,201.05,676.3],[158.1,270.45,161.65,409.8],[26.2,86.05,82.35,805.4],[144.4,96.75,162.15,596.7],[137.35,24.8,58.65,779.2],[34.55,84.8,299.25,581.4],[22.55,92.65,152.3,732.5],[41.85,69.45,146.4,742.3],[36.25,240,228.15,495.6]],[[706.45,116.75,108.55,68.25],[228.95,282.7,281.5,206.85],[545.85,167.95,229.3,56.9],[320.15,158,466.1,55.75],[364.1,145.15,420.1,70.65],[735.95,143,54.6,66.45],[768.05,140.45,34.25,57.25],[525.9,154.5,209.2,110.4],[381.15,388.7,66.1,164.05],[353.95,293.9,302.95,49.2],[351.45,213.75,269.7,165.1],[595.6,31.15,229.65,143.6],[549.95,192.75,118.35,138.95],[629.1,88.4,90.5,192],[535.1,159.25,203.4,102.25],[269.55,352.3,208.2,169.95],[282.1,165.05,199.9,352.95],[414.85,486.75,34,64.4],[544.4,115.7,73.95,265.95],[417.95,211.85,78.8,291.4],[479.95,216.9,116.15,187],[588.85,73.3,269.45,68.4],[425.85,377.55,32.5,164.1],[594.85,138.55,142.95,123.65],[353.25,208.85,173.5,264.4],[505.95,280.4,197.1,16.55],[545.85,157.3,172.6,124.25],[237.25,156.25,353.85,252.65],[126.75,399.55,407.25,66.45],[225.5,295.65,308,170.85],[689.5,68.65,120.55,121.3],[303.15,52.15,371.4,273.3],[449.4,260.1,172.95,117.55],[194.45,163.3,127.4,514.85],[311.15,54,453.8,181.05],[253.7,562.45,98.25,85.6],[260.2,338.2,135.35,266.25],[163.15,271.65,166.65,398.55],[128.5,156.65,310.9,403.95],[114.6,102.8,372.9,409.7],[75.95,351.15,182.85,390.05],[192.85,450.35,207.55,149.25],[115.15,439.9,374.15,70.8],[166.15,277.5,392.65,163.7],[186.15,318.5,408.3,87.05],[310.9,300.45,272.6,116.05],[294.7,152.15,222.25,330.9],[112.15,243.75,168.35,475.75],[407.6,272.65,216,103.75],[243.15,349.1,89.15,318.6],[150.95,324.65,113.35,411.05],[241.65,150.6,345.4,262.35],[123.65,314.85,507.2,54.3],[159.25,429.5,327.95,83.3],[242.95,229.65,212.65,314.75],[119.85,524.05,129.65,226.45],[254.6,160.45,160.25,424.7],[241.9,157.4,259.6,341.1],[56.2,359.4,246.65,337.75],[115.75,315.3,166.05,402.9],[135.7,270.8,156.5,437],[323.7,445.85,152.3,78.15],[126.55,189.5,443.4,240.55],[126.45,125.75,279.65,468.15],[162.75,289.2,117.5,430.55],[150.7,527.85,233.85,87.6],[83.95,255.65,35.95,624.45],[130.85,402.25,218.6,248.3],[97.7,137.25,433.55,331.5],[225.65,50.85,285.4,438.1],[113.85,166,294.4,425.75],[90.15,198.75,241.65,469.45],[180.5,259.65,457.4,102.45],[165.45,273.6,421.75,139.2],[78.8,267.95,202,451.25],[129.75,123.05,368.75,378.45],[37.8,128.6,84.3,749.3],[108.3,228.25,307.15,356.3],[127.9,130.75,410.75,330.6],[219,230.1,178.85,372.05],[107.8,416.1,100.95,375.15],[46.75,129.65,187.25,636.35],[165.25,199.8,234.35,400.6],[57.7,99.5,399.45,443.35],[77.8,95.95,219.1,607.15],[99,152.5,114.05,634.45],[57.05,277.65,245.6,419.7],[89.35,102.1,103.95,704.6],[59.35,469.2,49.5,421.95],[39.9,221.4,256.75,481.95],[55.6,137.35,49.6,757.45],[107.3,249.9,300.25,342.55],[71.7,72.3,146.65,709.35],[84,333.9,241.95,340.15],[62.35,250.45,308.3,378.9],[72.35,417.3,89.25,421.1],[98.15,167.75,75.3,658.8],[51.55,95.75,120.35,732.35],[105.3,239.9,47.9,606.9],[85.65,79.4,46.55,788.4]],[[457.9,343.25,109.5,89.35],[500,178.6,268.05,53.35],[398.45,266.05,242.85,92.65],[785.5,59.05,87.8,67.65],[444.6,335.25,25.15,195],[312.5,199.75,268.65,219.1],[729.6,133.95,86.8,49.65],[762.35,65.55,95.5,76.6],[745.75,30.7,203.6,19.95],[714,74.45,85.95,125.6],[534.7,138.05,256.05,71.2],[444.3,59,272.5,224.2],[259.85,398.25,299.15,42.75],[468.45,112.05,312.05,107.45],[523.9,107.55,241.2,127.35],[290.35,247.85,181.6,280.2],[702.65,108.65,131.05,57.65],[491.85,52.95,150.35,304.85],[111,557.6,107.85,223.55],[352.85,163.2,354.05,129.9],[227.6,246.15,295.95,230.3],[654.7,104.45,99.5,141.35],[248.05,360.45,210.55,180.95],[417.1,157.8,253.45,171.65],[110.9,498.55,224.4,166.15],[252.7,300.6,320.15,126.55],[444.15,109.25,191.05,255.55],[396.65,237.25,250.2,115.9],[177.6,193.2,265.75,363.45],[396.7,231.85,203.85,167.6],[239.85,279.15,405.05,75.95],[612.4,209.75,85.6,92.25],[183.05,421.65,361.25,34.05],[306.2,202.5,245.25,246.05],[155.25,323.25,205.05,316.45],[277.5,300.25,275.35,146.9],[141.2,371.3,173.85,313.65],[90.4,404.45,132,373.15],[147.1,263.8,263.35,325.75],[64.15,285.9,623,26.95],[336.45,119.4,417.9,126.25],[645.25,250.35,48.75,55.65],[78.6,348.95,195.35,377.1],[167.9,618.45,132.3,81.35],[343.9,77.55,444.05,134.5],[319.5,126.25,137.75,416.5],[124.4,271.05,119.15,485.4],[331.25,132.45,352.55,183.75],[156.15,145.1,174.5,524.25],[125.5,59.25,286,529.25],[95.15,539.6,169.45,195.8],[39.95,228.05,209.85,522.15],[192,132.25,237.65,438.1],[132.15,112.2,193.55,562.1],[274.1,487.3,128.95,109.65],[138.6,189.75,126.1,545.55],[166,250.4,235.7,347.9],[201.15,185.55,106.15,507.15],[75.95,317.65,501.45,104.95],[165.8,170.8,504.25,159.15],[198.45,126.95,337.6,337],[227.45,228.4,194.95,349.2],[85.45,361.95,370.7,181.9],[149.05,188.1,201.6,461.25],[76.85,140.3,128.35,654.5],[112.2,274.5,308.1,305.2],[125.85,297.9,179.4,396.85],[200.2,62.2,80.55,657.05],[147.45,201.75,241.2,409.6],[108.4,661.45,85,145.15],[79.65,275.2,142.25,502.9],[148.9,122.35,352.55,376.2],[41.85,249.7,388.75,319.7],[125.5,184.85,42.55,647.1],[23.6,433.5,66.75,476.15],[254.7,102.65,299.45,343.2],[179.85,179,119.7,521.45],[104.15,349.2,176.6,370.05],[127.55,232.5,25.8,614.15],[129.45,159.1,352.9,358.55],[75.05,92.05,95.3,737.6],[65.7,211.35,177.4,545.55],[59.35,70.05,202.8,667.8],[43.75,110.1,202.9,643.25],[111.25,244,202.5,442.25],[102.65,45,113.05,739.3],[75.6,85.6,83.1,755.7],[46.8,81.7,112.95,758.55],[50.55,180.65,57.9,710.9],[117.95,216.1,299.15,366.8],[93.4,142.05,178.65,585.9],[61.8,222,209.1,507.1],[20,52.75,334.45,592.8],[17.05,62.45,148.65,771.85],[72.8,64.25,44,818.95],[53.6,80.4,201.75,664.25],[145.85,172,204.6,477.55],[130.15,62.75,192.65,614.45],[35.2,331.85,250.8,382.15],[91.55,301.9,265.15,341.4]],[[584.4,234.75,101.35,79.5],[449.25,113,409.4,28.35],[656.6,73.4,207.55,62.45],[616.55,170.55,113.15,99.75],[702.35,139.2,115.25,43.2],[719.95,147.6,89.25,43.2],[732.7,159.4,65.55,42.35],[394.75,140.25,368.8,96.2],[545.6,107.7,141.55,205.15],[469.4,312.6,85.15,132.85],[353.6,169.95,265.45,211],[769.85,133.1,32.6,64.45],[279.1,230.5,183.8,306.6],[449.4,111.8,358.15,80.65],[567.85,172.95,138.5,120.7],[239.1,242.2,431.65,87.05],[595.2,160.6,186.05,58.15],[430.9,133.85,214.05,221.2],[183.6,548.8,102.95,164.65],[426.65,241.8,249.95,81.6],[374.9,223.8,256.8,144.5],[320.7,337.1,178.7,163.5],[269.25,208.5,384.9,137.35],[665.55,154.75,143.55,36.15],[536.6,30.25,278,155.15],[446.95,265.55,95.35,192.15],[404.8,329.6,61.05,204.55],[527.25,97.15,54.15,321.45],[407,413.3,115.05,64.65],[252.45,258.7,340.05,148.8],[113.25,130.15,580.85,175.75],[456.75,237.15,154.5,151.6],[522.75,89.7,149,238.55],[232.65,241.4,264,261.95],[73.8,132.05,289.85,504.3],[121.95,323.4,382.75,171.9],[197.1,609.8,92.95,100.15],[371.8,152.15,256.65,219.4],[216.9,135.7,160.75,486.65],[614.9,162.05,140.05,83],[410.8,170.9,135.95,282.35],[139.95,111.3,334.75,414],[363.2,377.4,126.7,132.7],[276.25,89.35,334.5,299.9],[332.4,276,289.1,102.5],[222,314.15,110.25,353.6],[476,155,232.6,136.4],[115.7,127.9,715.05,41.35],[229.25,268.65,162.4,339.7],[256.8,97.6,378.8,266.8],[133.75,170.4,301.3,394.55],[149.3,356.15,115.65,378.9],[150.45,141.75,188.45,519.35],[309.7,338.25,187.55,164.5],[252.5,158.1,367.25,222.15],[60.7,235.3,167.7,536.3],[169.35,213.95,454.15,162.55],[194.3,227.75,131.7,446.25],[365.8,111.95,44.35,477.9],[171.65,228.5,98.45,501.4],[193.85,317.85,187.25,301.05],[353.65,219.05,229.95,197.35],[107.65,271.35,121.75,499.25],[168.4,418.65,240.8,172.15],[150.9,73.35,202.85,572.9],[98.8,54.75,463.5,382.95],[177.55,162.65,248.45,411.35],[90.2,578.1,190.95,140.75],[138.25,176.65,221.5,463.6],[153.6,246.2,55.15,545.05],[136,216.85,273.85,373.3],[69.7,40.55,341.8,547.95],[94.25,117.4,111.6,676.75],[165.5,56.65,493.1,284.75],[110.3,81.4,139.85,668.45],[98.95,117.65,211.7,571.7],[151.15,107.2,159,582.65],[90.65,530.1,77.95,301.3],[170.05,407.9,68.8,353.25],[119.45,122.55,85.05,672.95],[87.15,220.8,228.45,463.6],[81.45,292.75,66.4,559.4],[142.65,219.45,148.35,489.55],[57.65,81.5,221.15,639.7],[71.85,93.55,179.8,654.8],[56.1,122.15,321.8,499.95],[92.35,62.9,67.8,776.95],[123.5,191.7,84.85,599.95],[65,49.9,417.95,467.15],[133.35,239.3,143.9,483.45],[166.2,244.15,73.45,516.2],[74.8,149.05,233.05,543.1],[46.65,81.9,80.9,790.55],[56.25,451.5,125.6,366.65],[42.2,238.35,21.85,697.6],[86.5,85.75,235.75,592],[54.7,272.1,263.4,409.8],[27.4,209.6,58.65,704.35],[72.65,165.1,125.6,636.65],[151.15,96,51.9,700.95]],[[724.7,56.5,136.3,82.5],[551.45,290.6,86.25,71.7],[840.6,41,84.5,33.9],[276.2,182,208.05,333.75],[392.6,305.5,145.45,156.45],[690.6,159.9,47.45,102.05],[589.4,43.65,270.15,96.8],[354.6,137.2,442.5,65.7],[602.95,72.1,239.5,85.45],[457.9,204.4,168.05,169.65],[841.65,45.85,43.25,69.25],[431,157.6,63.2,348.2],[654.6,110.05,201.5,33.85],[337.8,362.95,147.4,151.85],[494.1,376.6,93.75,35.55],[324.6,214.95,300.7,159.75],[418.75,253.8,242.45,85],[528.9,162,235.8,73.3],[490.9,174.9,240.05,94.15],[352,277.05,308.95,62],[508.45,298.55,68.7,124.3],[330.85,379.25,169.9,120],[463.3,82.8,163.85,290.05],[482.35,156.05,194.7,166.9],[265.8,473.85,90.1,170.25],[234.55,455.65,210.6,99.2],[344.25,92.45,187.3,376],[214.75,102.95,455.35,226.95],[259.25,179.3,317.4,244.05],[363.95,312.95,141.3,181.8],[416.25,339.5,152.7,91.55],[346.15,173.15,215.6,265.1],[483.1,124.35,261.7,130.85],[61.9,416.2,393.4,128.5],[471.05,317.95,172.2,38.8],[380.45,301.45,140.2,177.9],[286.95,182.6,457.25,73.2],[677.6,113.4,162.85,46.15],[174.6,203.1,137.45,484.85],[104.25,207.85,471.3,216.6],[126.4,193.2,617.8,62.6],[130.25,437.25,185.55,246.95],[397.95,228.3,229.75,144],[107.5,500,231.25,161.25],[178.1,299.15,205.75,317],[249.55,142.65,441.8,166],[106.75,207.75,313.7,371.8],[214.2,173.8,286.85,325.15],[172.95,279.35,352.2,195.5],[159.45,225.75,301.9,312.9],[164.85,81.75,477,276.4],[262.05,276.3,336.2,125.45],[107.7,120.7,182.15,589.45],[206.1,344.7,186.35,262.85],[365.35,87.9,182.5,364.25],[325.4,278.35,294.95,101.3],[287.95,90.05,287.6,334.4],[140.75,58.1,249.1,552.05],[220.75,387.4,220.25,171.6],[284.4,231.5,147.45,336.65],[109.8,458.35,151.25,280.6],[219.05,134.75,170.25,475.95],[187,197.05,291.95,324],[275.85,98.9,159.2,466.05],[49.25,80.95,169.4,700.4],[81.25,367.65,103.85,447.25],[37.55,171.6,77.4,713.45],[236.8,388.55,288.35,86.3],[216.7,380,171,232.3],[105.7,46.25,120.85,727.2],[65.7,238.65,134.8,560.85],[88.55,153.5,177.15,580.8],[95.2,119.65,128.55,656.6],[174.4,209.2,55.65,560.75],[216.15,121.45,303.7,358.7],[83.15,76.95,139.6,700.3],[79.25,180.05,227.1,513.6],[67.6,89.35,219.35,623.7],[81.1,42.35,97.35,779.2],[178.3,233.85,67.8,520.05],[153.1,108.7,173.25,564.95],[52.6,460.7,215,271.7],[45.35,61.05,250.15,643.45],[200.4,112.35,257.5,429.75],[107.2,38,215.35,639.45],[48.55,209.6,276.4,465.45],[36.05,115.2,104.3,744.45],[69.4,164.7,139.35,626.55],[56.6,236.05,203.3,504.05],[83,317.45,135.55,464],[59.4,153.15,64.65,722.8],[45.1,335.2,190.8,428.9],[69.3,102,99.25,729.45],[65.25,65.85,126.1,742.8],[39.1,36.65,124,800.25],[24.65,74.05,284.75,616.55],[56.55,113.75,32.1,797.6],[54.45,88.05,109.55,747.95],[50.75,152.5,96.95,699.8],[52.65,130.5,106.4,710.45]],[[384.4,340.75,182.6,92.25],[583.4,186.1,119.55,110.95],[731.95,181.9,44.55,41.6],[559.2,30,343.55,67.25],[340.55,239.65,297.65,122.15],[417.85,143.25,307.55,131.35],[519.15,55.45,287.35,138.05],[724.2,87.25,116.9,71.65],[713.9,131.75,43.3,111.05],[693.85,98.3,92.95,114.9],[389.7,172.9,379.95,57.45],[497.75,89.85,231.85,180.55],[414.9,187.25,210.15,187.7],[254.9,321.45,137.75,285.9],[439.3,217.95,245.35,97.4],[273.1,398.9,125.15,202.85],[392.7,90.5,281.15,235.65],[560.4,204.15,139.9,95.55],[239.55,198.9,442.7,118.85],[219.9,284.65,246.3,249.15],[399.95,263.55,263.3,73.2],[581,79.2,203.65,136.15],[249.15,70.6,434,246.25],[305.25,393.85,233.3,67.6],[409.4,100.85,200.2,289.55],[600.8,79.9,245.95,73.35],[112.4,244.7,300.85,342.05],[637.65,105.75,108.15,148.45],[266.2,197.35,419.9,116.55],[761.65,136.55,30.15,71.65],[507.9,244.9,220.65,26.55],[274.55,386.4,107.25,231.8],[322.8,282.5,203.3,191.4],[174.15,135.05,638.15,52.65],[211.2,178.95,474.4,135.45],[132.1,203.55,276.45,387.9],[476.25,130.6,169.55,223.6],[221.85,152.95,251.65,373.55],[135.75,298.8,354.85,210.6],[333.6,383.1,187.35,95.95],[180.35,293.4,279.95,246.3],[472.65,142.75,190.8,193.8],[284.7,224.85,305.1,185.35],[296.55,304.3,80,319.15],[106.95,108.8,138.7,645.55],[167.3,330.4,68.4,433.9],[366.9,207.8,303.15,122.15],[149.75,210.85,307.55,331.85],[80.65,234.35,621.8,63.2],[66.95,580.7,112,240.35],[105.25,401.05,139.85,353.85],[170.7,438.55,209.25,181.5],[238.35,196.35,370.15,195.15],[63,235.7,36.75,664.55],[190.75,69.4,158.7,581.15],[92.85,169.95,245.75,491.45],[121.75,216.5,131.8,529.95],[165,95.65,335,404.35],[95.1,42.9,117.75,744.25],[391.85,209.75,190.5,207.9],[57.6,248.35,155.2,538.85],[92.4,311,283.6,313],[156.55,194.75,237.2,411.5],[57.65,336.6,139.5,466.25],[118.75,227.05,242.5,411.7],[117.1,255.5,202.2,425.2],[55.7,218.35,354.8,371.15],[105.6,273.5,162.05,458.85],[61.8,152.05,81.6,704.55],[58.15,201.9,568.3,171.65],[198.3,60.8,366.3,374.6],[127.4,147.45,163.75,561.4],[58.7,206.25,374,361.05],[206.85,113.15,417.4,262.6],[93.95,309.3,94.85,501.9],[139.35,54.5,435.15,371],[150.6,333.85,33.8,481.75],[98.75,139.7,255.6,505.95],[71.65,68.1,326.75,533.5],[111.9,77.75,247.95,562.4],[37,26.35,73.15,863.5],[151.35,34.6,76.6,737.45],[73.05,457.5,124.65,344.8],[50.75,112.95,53.2,783.1],[63,49.55,167.4,720.05],[40.6,349.85,73,536.55],[107.15,139.35,106.35,647.15],[53.5,70.25,87.4,788.85],[91.8,22.6,287.85,597.75],[61.25,54.95,253.8,630],[66.35,272.65,60.9,600.1],[53.7,252.55,104.5,589.25],[45.05,122.6,98.05,734.3],[40.7,127.55,27.85,803.9],[32.25,125.75,160.35,681.65],[26.5,87.3,134.75,751.45],[16.5,96.05,87.25,800.2],[39.65,65.45,55,839.9],[36.25,166.95,94.9,701.9],[51.55,97.05,134.55,716.85]],[[489.25,171.45,299.5,39.8],[763.2,108.35,108.4,20.05],[416.25,278.2,170.95,134.6],[122.65,201.5,594.5,81.35],[437.4,172.5,358.05,32.05],[771.25,80.75,124.85,23.15],[791.5,96.85,43.55,68.1],[737.55,99,90.75,72.7],[653.35,134.4,173.15,39.1],[659.15,97.7,126.35,116.8],[532.95,198.2,223.55,45.3],[834.3,49.7,65.2,50.8],[380.1,232,358.75,29.15],[212.2,532.7,135.7,119.4],[632.5,116.1,157.05,94.35],[511.75,192,93.45,202.8],[458.9,222.45,282.3,36.35],[661.9,69.75,156.8,111.55],[525.4,210.25,67.65,196.7],[543.2,174.1,142.8,139.9],[486.35,86.6,341.5,85.55],[516.95,220.45,215.05,47.55],[370.2,366.65,172.75,90.4],[127.45,384.9,276.3,211.35],[358.4,21.85,184.05,435.7],[203.8,363.15,174.1,258.95],[521.5,175.55,194.5,108.45],[532.45,216.65,144.7,106.2],[255.65,399.25,212.5,132.6],[546.5,253.15,49.85,150.5],[457.75,305.5,164.35,72.4],[361,249.65,215.6,173.75],[330.35,200.6,292.4,176.65],[170.25,397.3,255.2,177.25],[198.65,353.3,287.05,161],[377.15,190.75,252.9,179.2],[225.95,206.85,364.35,202.85],[395.95,102.3,415.35,86.4],[537.3,134.7,237.65,90.35],[399.5,200.3,216.75,183.45],[238.9,329.55,250.6,180.95],[46.65,395.65,86,471.7],[223.55,278.75,344.65,153.05],[55.8,91.55,459,393.65],[214.25,396.6,274,115.15],[180.35,412,270.35,137.3],[161.75,56.8,394.3,387.15],[256.7,148.75,248.35,346.2],[478.85,166.7,284,70.45],[245.6,118.75,275.2,360.45],[467.05,127.25,280.7,125],[233.6,133.05,247.35,386],[98.1,175.1,318.4,408.4],[86.95,368.7,237.55,306.8],[162,533.95,159.35,144.7],[215.25,116.35,112.9,555.5],[192.85,274.45,267.25,265.45],[100.95,55.2,181.45,662.4],[203.65,372.3,79.55,344.5],[120.05,315.65,94.8,469.5],[87,470.25,84.65,358.1],[165.6,243.15,128.15,463.1],[16.9,308.9,387.9,286.3],[236.2,79.45,117.8,566.55],[169.95,435.65,193.55,200.85],[51.8,159.05,58.85,730.3],[74.6,278.3,180.15,466.95],[122.45,121.4,443.45,312.7],[74.2,459.05,64.7,402.05],[287.15,299.95,50.4,362.5],[42.05,549.15,142.6,266.2],[85.3,90.05,138.5,686.15],[108.55,171.45,179.25,540.75],[50.3,199.65,108.95,641.1],[53.2,156.5,62.7,727.6],[80.3,139.55,101,679.15],[40.35,210.65,61.1,687.9],[28.95,85.55,352.9,532.6],[60.9,98.1,49.15,791.85],[10.05,80.6,106.5,802.85],[62.4,70.7,120.75,746.15],[43.55,514.25,47.4,394.8],[128.35,93.3,72.2,706.15],[115.15,104.7,262.4,517.75],[83,79.75,189.35,647.9],[113.8,234.25,120.8,531.15],[43.7,93.75,26.2,836.35],[76.75,172.1,70.05,681.1],[59.55,73.8,87.45,779.2],[62.05,26,61.9,850.05],[57.9,64.1,134.25,743.75],[48.05,61.5,124.25,766.2],[110.65,314.2,264.65,310.5],[41.9,216.85,116.25,625],[66.8,135.1,52.05,746.05],[53.25,129.65,172.95,644.15],[33.1,472.2,182.1,312.6],[13.25,45.85,87.9,853],[31.25,88.3,68.45,812],[46.3,109.95,26.7,817.05]],[[548.35,70.9,270.95,109.8],[783.9,74.9,69.25,71.95],[401.2,221.35,222.4,155.05],[532.25,267.7,65.9,134.15],[663.3,71.65,224.9,40.15],[709.95,176.8,99.9,13.35],[744,113.65,119.7,22.65],[439.65,197.45,286.05,76.85],[669.9,75.5,85.35,169.25],[384.85,328.8,224.75,61.6],[685.85,52.35,223,38.8],[732.9,112.95,119.65,34.5],[571.1,165.2,147.95,115.75],[483.25,71.9,362.85,82],[346.1,380.45,168,105.45],[643.15,141.3,128.9,86.65],[584.75,190.75,173.8,50.7],[690.45,56.15,144.55,108.85],[420.8,32.4,283.95,262.85],[543.05,208.6,120.6,127.75],[472.95,137.8,173.85,215.4],[293.5,367.95,247.75,90.8],[575.15,223.95,99.45,101.45],[338.3,369.55,142.95,149.2],[422.45,250.5,202.6,124.45],[491.1,148.7,92.15,268.05],[465.6,323.6,61.5,149.3],[498.7,197.4,139.6,164.3],[247.05,103.25,297.4,352.3],[301.8,334.75,192.4,171.05],[346.35,106,367.15,180.5],[469.35,91.35,313.85,125.45],[280.6,495.7,47.65,176.05],[416.1,173.5,330.25,80.15],[297.2,111.35,524.85,66.6],[303.75,214.55,252.2,229.5],[182.35,494.5,63.7,259.45],[387.8,389.1,113.1,110],[437.9,143.05,305.4,113.65],[199.95,374.25,128.55,297.25],[443.5,159.4,108.9,288.2],[126.55,394.5,91.95,387],[390.05,151.5,291.55,166.9],[308.15,140.15,288.45,263.25],[336.75,209.45,117.95,335.85],[252.85,220.4,287.15,239.6],[256.7,188.8,154.2,400.3],[326.5,184.2,347.4,141.9],[399.65,182.7,235.85,181.8],[258.8,227.75,273.7,239.75],[144.95,369.6,243.1,242.35],[134,180.15,415.15,270.7],[142.35,410.9,86.75,360],[118.85,313.95,64.35,502.85],[70.75,179.4,193.65,556.2],[255.35,109.4,57.35,577.9],[52.95,522.75,352.75,71.55],[44.45,216.8,52.3,686.45],[142.8,235.45,185.05,436.7],[30.4,112.4,250.75,606.45],[133.45,103.4,180.5,582.65],[190.55,79.15,166.7,563.6],[158.55,220.2,385.15,236.1],[49.4,74.45,109.55,766.6],[65.7,42.4,89,802.9],[130.2,162.6,77.6,629.6],[71.05,162.4,312.55,454],[47.35,345.4,149.2,458.05],[55.45,45.55,410.6,488.4],[112.9,562.2,238.8,86.1],[35.75,441.1,88.85,434.3],[117.9,189.2,228.8,464.1],[70.4,539.25,142.55,247.8],[54.2,53.05,58.95,833.8],[117.2,223.15,139.35,520.3],[29.05,94.2,244.3,632.45],[148.85,85.65,291.6,473.9],[65.8,244.8,307.15,382.25],[46.8,79.75,134.45,739],[76,209.1,317.7,397.2],[111.9,132.55,82.35,673.2],[61,55.55,168.7,714.75],[49.85,55.3,101.3,793.55],[64.05,89.85,60.9,785.2],[51.25,256.85,108.6,583.3],[41.3,238.4,141.4,578.9],[95.5,99.35,46.5,758.65],[24.15,208.75,80.1,687],[38.3,93.3,108.2,760.2],[33.7,52.6,75.2,838.5],[20,67.1,154.35,758.55],[38.6,63.7,111.9,785.8],[70.15,33.35,30.15,866.35],[33.25,178.5,166.1,622.15],[26.55,41.95,241.85,689.65],[23.6,237.25,181.9,557.25],[64.8,98.65,85.15,751.4],[33,212.65,55.05,699.3],[45.75,173.15,185.2,595.9],[73.45,166.85,103.2,656.5]],[[714.05,176.55,64.8,44.6],[706.6,124.5,109.25,59.65],[516.6,192.35,197.7,93.35],[849.2,50.35,49.85,50.6],[822.2,33.5,95.35,48.95],[491,330.35,81.8,96.85],[803.8,79.2,74.25,42.75],[600.8,115,219.45,64.75],[597.95,250.15,81.1,70.8],[297.45,171.65,463.1,67.8],[490.65,179.4,226.9,103.05],[588.75,72.5,292.25,46.5],[565.45,213.4,167.15,54],[352.75,100.85,316.45,229.95],[403.85,177.85,352.6,65.7],[206.2,242.15,201.6,350.05],[498.4,174.65,234.1,92.85],[289.95,197.5,482.85,29.7],[528.35,204.65,165.4,101.6],[243.05,495.3,205.05,56.6],[602.55,246.2,110.75,40.5],[220.65,296.4,64.85,418.1],[255.25,105.35,247.25,392.15],[570,206.15,82.9,140.95],[219.6,489.8,95.4,195.2],[521.35,183.8,121.95,172.9],[519.8,119,214.85,146.35],[211.05,308.4,418.6,61.95],[318.4,135.85,262.8,282.95],[341.9,474.45,63.3,120.35],[257.85,198,378.65,165.5],[289.6,192.55,111.15,406.7],[389,71.4,476.35,63.25],[408.25,301.15,84.2,206.4],[270.75,514,60.65,154.6],[250.8,243.55,158.6,347.05],[366.85,290.85,259.5,82.8],[268.55,246,416.75,68.7],[294.95,184.5,248.65,271.9],[251.75,119.65,403.5,225.1],[345.1,56.7,252.45,345.75],[543.85,152,221.75,82.4],[250.85,238.1,206.4,304.65],[178.95,234.95,187.7,398.4],[287.6,168.25,173.5,370.65],[231.25,211.7,316.1,240.95],[246.5,220.15,288.45,244.9],[153.1,585.35,134.9,126.65],[76.2,369.1,380.25,174.45],[135.05,226.95,294.85,343.15],[214.25,254.65,419.25,111.85],[183.4,97.5,374.7,344.4],[52.25,451.5,119.8,376.45],[239.4,144.05,273.5,343.05],[75.3,105.65,228.65,590.4],[114.5,504.7,207.65,173.15],[71.15,359.9,58.95,510],[80.75,158.85,413.65,346.75],[177.3,359.25,106.05,357.4],[125.35,242.45,187.2,445],[289.65,169.65,236.15,304.55],[21.4,235.05,72.55,671],[93.4,194.1,183.9,528.6],[60.2,115.4,161.2,663.2],[72.45,224.9,88.05,614.6],[98.65,348.4,308.65,244.3],[54.65,397.45,181.3,366.6],[51.7,151.2,212.05,585.05],[313.55,312.95,337.1,36.4],[128.55,71.6,288.7,511.15],[123.5,228.2,149.35,498.95],[260.1,141.8,222.35,375.75],[98.3,402.35,192.2,307.15],[21.25,441.6,156.1,381.05],[36.5,318.9,102.85,541.75],[123.3,303.95,247.2,325.55],[42.75,234.45,87.8,635],[60.25,164.05,127.55,648.15],[58.3,326.3,346.45,268.95],[46.65,436.2,110.3,406.85],[56.2,77.2,361.85,504.75],[27.95,100.1,49.85,822.1],[53.55,33.35,300.8,612.3],[54.8,192.25,131.65,621.3],[20.15,45.45,382.55,551.85],[36.75,43.75,276.45,643.05],[29.75,172.8,125.9,671.55],[24.4,289.55,108.95,577.1],[77.95,143.25,60.15,718.65],[30.25,73.8,145.25,750.7],[54.7,203.25,82,660.05],[46.3,55.25,248.65,649.8],[56.15,71,23.7,849.15],[71.15,63.6,124.4,740.85],[35.6,159.6,47.3,757.5],[30.75,65.25,39.9,864.1],[26.15,356.6,57.4,559.85],[25.1,59.35,41.7,873.85],[21,114,178.9,686.1],[31.6,79.25,61.65,827.5]],[[336,240.6,387.65,35.75],[668.65,76.45,181.3,73.6],[772.25,62.35,125.85,39.55],[749.65,53.5,109.65,87.2],[714.3,106.5,134.9,44.3],[552.9,186.15,173,87.95],[843,34.7,84.05,38.25],[727.75,125.65,107.05,39.55],[650.65,214.8,122,12.55],[656,218.3,53.3,72.4],[516.8,287.8,96.7,98.7],[600,53.1,281.15,65.75],[459.5,258.85,158.7,122.95],[511.05,87.75,347.05,54.15],[540.45,62.7,261.3,135.55],[606.4,62.85,307.2,23.55],[550.45,185.5,121.3,142.75],[345.75,287.3,275,91.95],[483.4,162,250.05,104.55],[518.75,103.75,254.15,123.35],[598.45,156,182.45,63.1],[479.15,240.95,174.75,105.15],[756.2,59.4,166.05,18.35],[592.15,74.8,156.7,176.35],[156.55,453.8,318.85,70.8],[243.85,94.4,121.8,539.95],[370.65,378.2,134.75,116.4],[268.65,329.35,279.35,122.65],[559.95,303.4,39,97.65],[121.2,383.75,201.05,294],[335.1,210.4,206.05,248.45],[443.45,134.25,258.8,163.5],[360.2,141.5,456.6,41.7],[394.65,129.65,318.85,156.85],[398.25,106.65,205.5,289.6],[194.75,176.55,202.85,425.85],[418.65,39.6,256.85,284.9],[452.95,77,69.15,400.9],[141.75,430.7,205.2,222.35],[263.85,142.25,296.9,297],[404.85,150.6,101.85,342.7],[280.35,98.3,223.05,398.3],[114.8,503.4,127.7,254.1],[152.1,323,297.7,227.2],[237.6,355.3,146.55,260.55],[187.9,500.8,235.4,75.9],[178.5,133.65,311.75,376.1],[309.65,82.45,99.65,508.25],[108.95,166.2,596.7,128.15],[243.7,272.75,321.05,162.5],[41.75,377.7,172.05,408.5],[114.75,144.4,217.8,523.05],[103.6,114.35,288.5,493.55],[211.8,150.85,303.2,334.15],[193.5,141.65,76.95,587.9],[138.4,348.35,431.05,82.2],[190.2,385.2,131.7,292.9],[177.75,347.15,58.5,416.6],[80.45,350.25,344.3,225],[45.4,169.9,94.8,689.9],[88.75,135.05,219.45,556.75],[58.45,209.95,105.35,626.25],[96.5,149.3,111.55,642.65],[198,582.1,100.8,119.1],[69.3,117.2,275.95,537.55],[84.95,146.15,139.9,629],[89.65,301.8,193.4,415.15],[124.75,77.2,186.8,611.25],[85.7,22.95,67.25,824.1],[107.1,328.3,345.8,218.8],[40.65,131.55,193.7,634.1],[45.65,264.15,52.05,638.15],[82.1,80.95,214.95,622],[50.05,102.65,13.9,833.4],[140.65,172.15,28.2,659],[51.75,182.75,59.75,705.75],[33.3,220.3,160.15,586.25],[88.05,132.65,283.05,496.25],[54.45,229.15,83.75,632.65],[45.2,46.05,107.8,800.95],[31.45,115.15,133.8,719.6],[38.1,110,113.1,738.8],[95.7,71.3,16.5,816.5],[20.7,53.55,60.65,865.1],[49.5,153.1,81.55,715.85],[38.45,241.25,92.25,628.05],[35.35,70.3,51.35,843],[50.65,74.8,230.9,643.65],[45.7,376.55,79.6,498.15],[54.55,92.4,29.45,823.6],[53.25,66.55,41.85,838.35],[59.3,25.25,96.9,818.55],[19.3,55.45,64.85,860.4],[61.45,190.85,129,618.7],[34.7,204.6,83.1,677.6],[31.75,73.45,84.3,810.5],[56.05,27.3,51.15,865.5],[25.8,98.05,139.3,736.85],[36.15,46.9,189.25,727.7],[32.25,42.4,123.05,802.3]],[[716.6,109,83.8,90.6],[532.25,279.55,137.75,50.45],[761.15,93.9,67.5,77.45],[298.5,240.05,407.7,53.75],[752.45,130.85,62.6,54.1],[430.75,260.45,193.05,115.75],[542.5,180.85,80.6,196.05],[720.5,63.9,140.75,74.85],[845.5,50.8,64,39.7],[628.6,66.7,133.4,171.3],[786.75,93.5,40.95,78.8],[443,152.6,247.15,157.25],[708.35,189.75,48.05,53.85],[579.6,144.15,218.65,57.6],[430.2,188.95,167.3,213.55],[676.75,176.95,60.9,85.4],[612.75,159.9,149.35,78],[607.15,276.85,55.2,60.8],[531.05,296.05,112.85,60.05],[282.1,491.15,153.35,73.4],[704,104.15,61.7,130.15],[703.2,111.5,110.8,74.5],[449.25,192.4,240.9,117.45],[499.35,256,197.9,46.75],[600.3,116.45,170.1,113.15],[208.95,225.95,454.65,110.45],[273.4,154.45,305.25,266.9],[358.95,190.25,176.1,274.7],[449.75,38.8,406.65,104.8],[322.05,218.3,268.45,191.2],[361.3,149.45,356.25,133],[500.65,158.7,162.05,178.6],[356.35,173.4,204.25,266],[409.3,258.45,175.1,157.15],[153.85,286,354.6,205.55],[346.35,188.6,254.2,210.85],[403.6,157.85,156.45,282.1],[64.65,247,332.4,355.95],[31.85,255.15,626.45,86.55],[170.8,511.75,174,143.45],[310.75,378.4,267.25,43.6],[360.25,252.8,202.4,184.55],[154.6,273.35,62.2,509.85],[235.1,347.1,62.3,355.5],[211.1,391.45,103.75,293.7],[364.65,171.25,216.45,247.65],[129.6,325.35,146.6,398.45],[376,276.2,113.1,234.7],[461.2,33.15,173.75,331.9],[189.35,83.8,389.9,336.95],[308.85,122.5,99,469.65],[114.8,545.2,185.3,154.7],[256.5,312.05,259.85,171.6],[180.35,155.8,99.85,564],[72.2,229.3,363.8,334.7],[74.05,279.2,232.4,414.35],[103.35,161.5,291.25,443.9],[48.2,91,280.5,580.3],[78.7,182.35,284.25,454.7],[161.5,288.35,116.6,433.55],[47.75,41.4,263.85,647],[166.85,143.6,127.35,562.2],[117.85,90.1,61.2,730.85],[78.5,467.7,193.05,260.75],[101.25,70.25,124.05,704.45],[99,225,81.15,594.85],[80.25,252.1,56,611.65],[58.15,179.45,219.15,543.25],[146.55,52.5,17.1,783.85],[68.5,177.2,107.65,646.65],[45.2,118.4,33.05,803.35],[25.5,56.9,92.5,825.1],[44.2,132.1,72.9,750.8],[102,344.4,126.6,427],[53.45,145.8,81.1,719.65],[37.8,66.5,119.4,776.3],[59.8,23.9,106.45,809.85],[65.85,364.3,85.15,484.7],[40.25,128.2,67.35,764.2],[53.8,229.7,174.9,541.6],[171.15,53,94.85,681],[24.05,124.9,227.55,623.5],[75.9,89.6,310.5,524],[129.95,338.4,200,331.65],[88.85,238.9,121.65,550.6],[23.75,253.15,152.5,570.6],[28.4,163.85,66.7,741.05],[25,45,52.9,877.1],[57.9,82.75,117.95,741.4],[40.35,82.6,85.2,791.85],[37.95,149.55,109.1,703.4],[30.05,53.25,139.25,777.45],[17,51.6,61,870.4],[21.05,75.45,24.25,879.25],[34.35,70.6,354.15,540.9],[40.7,148,54.35,756.95],[48.25,104.35,203.05,644.35],[15.6,65.7,47.2,871.5],[15.65,185.55,192.65,606.15],[18.2,89.45,150.8,741.55]],[[450.55,449.15,54.85,45.45],[878.65,24.25,39.6,57.5],[735.6,80.05,83.9,100.45],[519.85,135.95,265.2,79],[781.2,122.2,59.65,36.95],[764.25,101.75,115.35,18.65],[502.7,384.05,64.35,48.9],[824.2,42.55,91.9,41.35],[549,27.35,348.8,74.85],[808.05,59.35,120.2,12.4],[716.3,149.85,66.55,67.3],[631.05,181.25,90,97.7],[622,214.85,105.85,57.3],[243.1,603.85,111.6,41.45],[390.25,278.3,187,144.45],[597,176.65,145.5,80.85],[346.7,309.85,203.4,140.05],[557.5,161,166.7,114.8],[671.85,120.8,116.45,90.9],[472,126.05,279.9,122.05],[252.05,392.75,271.25,83.95],[345.1,112,464.35,78.55],[312.1,309.1,341.15,37.65],[249,463.35,106.2,181.45],[95.15,361.1,404.1,139.65],[524,209.95,83.45,182.6],[243.7,531,129.85,95.45],[61.6,457.9,293.5,187],[390.5,159.7,356.05,93.75],[439.9,260.95,205.3,93.85],[246.45,97.1,539.25,117.2],[104.8,302.95,490.55,101.7],[514.8,176.7,153.3,155.2],[557.65,316.2,80.05,46.1],[472.2,339.6,135.75,52.45],[457.2,105.15,171.35,266.3],[133.7,468.9,223.25,174.15],[258.5,103.35,565.1,73.05],[298.25,152.15,241.65,307.95],[264.5,472.8,121.5,141.2],[387.85,105,226.25,280.9],[222.35,300.55,273.7,203.4],[454.3,429.9,58.2,57.6],[219.5,271.55,201.6,307.35],[331.25,75.6,99.75,493.4],[188.6,266.65,298.85,245.9],[320.35,183.35,416.8,79.5],[116.15,320.7,412.25,150.9],[140.95,363.9,154.4,340.75],[88.25,428,188.05,295.7],[228.4,144.45,485.4,141.75],[55.9,287.9,87.2,569],[218.95,270.25,77.4,433.4],[63.65,311.35,71.75,553.25],[249.55,321.55,65.55,363.35],[282.15,109.9,65,542.95],[283.85,108.45,102.8,504.9],[23.45,147.6,403.15,425.8],[97.2,143.4,46.05,713.35],[71.25,104.9,153.05,670.8],[236,194.05,46.9,523.05],[45.85,76.7,330.15,547.3],[76.3,206.45,114.3,602.95],[66.7,138.05,379.35,415.9],[90.2,160.75,71.75,677.3],[151.4,71.35,80,697.25],[125.95,119.85,101.05,653.15],[23.1,252.6,171.6,552.7],[64.3,246.2,280.2,409.3],[77.3,333.5,392.5,196.7],[34.35,42.9,123.55,799.2],[89.75,39.4,291.75,579.1],[81.1,326.9,63.65,528.35],[9.9,48.25,94.35,847.5],[52.5,105.7,24.65,817.15],[72.15,248.7,134.9,544.25],[42.25,117.3,173.75,666.7],[90.6,49.1,79,781.3],[16.2,78.1,64.1,841.6],[68.35,237.65,91.85,602.15],[56.4,49.25,86.2,808.15],[20.45,233.95,39.55,706.05],[28.7,65.55,61.1,844.65],[36.7,90.2,67.75,805.35],[61.4,50,101.7,786.9],[53.5,66.5,37.85,842.15],[18.05,41,66.25,874.7],[17.55,137.1,85.2,760.15],[20.4,124.15,59,796.45],[40.65,82.35,33.85,843.15],[73.75,184.35,214.5,527.4],[40.25,119.2,165.5,675.05],[23.05,65.45,159.8,751.7],[16.6,60.5,90.5,832.4],[35.7,76.2,123.7,764.4],[19.25,54.15,103.05,823.55],[27.6,108.4,26.85,837.15],[34.15,125.25,59.65,780.95],[42.65,50.35,117.1,789.9],[21.05,77.05,35.5,866.4]],[[816.45,55.6,103.45,24.5],[574.2,293.55,87.1,45.15],[829.75,60.85,40.3,69.1],[675.25,138.95,77.3,108.5],[593.05,102.5,268.8,35.65],[599,249,88.55,63.45],[662,58.6,252.6,26.8],[777.15,65.6,68,89.25],[708.1,77.6,163.35,50.95],[575.35,202.2,126.2,96.25],[675.05,148.95,120.3,55.7],[646.05,103.3,206.55,44.1],[702.9,44.95,218.6,33.55],[814.85,51.55,120.1,13.5],[750.1,66.95,108.4,74.55],[691.1,203.7,51.8,53.4],[704.75,91.6,70,133.65],[520.3,307.95,106.2,65.55],[548.35,76.2,139.85,235.6],[574.8,123.8,153.4,148],[518.4,189.85,161.95,129.8],[178.15,377.35,321.55,122.95],[410.25,227,239.75,123],[386.3,447.95,104.45,61.3],[566.95,238.1,137.45,57.5],[146.05,359.9,397.65,96.4],[555.85,171.4,83.4,189.35],[597.1,167.55,145.1,90.25],[387.15,335.9,194.7,82.25],[527.05,196.3,98,178.65],[418.45,146.8,315.75,119],[303.3,298.6,154.1,244],[151.3,70.55,448.1,330.05],[338.1,273.65,198.8,189.45],[452.95,170.1,121,255.95],[226.1,412.25,76.4,285.25],[127.35,179.95,547.8,144.9],[230.8,371.45,278.25,119.5],[316.65,219.8,232.5,231.05],[42.55,613.8,46.8,296.85],[446.9,331.25,125.35,96.5],[225.9,289.9,263.3,220.9],[625.15,143.75,152.85,78.25],[296.75,344.05,177.2,182],[200.4,250.85,120.2,428.55],[154.8,566.4,78.9,199.9],[109.35,51.95,256.7,582],[92.8,212.25,266.1,428.85],[77.05,242.9,125.4,554.65],[127.3,58.95,93.4,720.35],[78.8,401.5,396.4,123.3],[199.55,172.9,132.6,494.95],[204,133.15,267.05,395.8],[126.35,276.3,288.35,309],[134.9,177.8,67.45,619.85],[191.65,98.8,126.9,582.65],[44.35,473.7,61,420.95],[177.9,219.35,132.95,469.8],[67.5,283.4,191.3,457.8],[99.15,50.1,220.6,630.15],[118.8,295.3,217.75,368.15],[56.75,24.5,657,261.75],[64.5,130.85,169,635.65],[65.2,403.65,140.2,390.95],[54.85,194.1,90.5,660.55],[39.1,140.35,85.45,735.1],[21.75,142.75,60.85,774.65],[63.35,142.85,288.4,505.4],[83.3,351.65,123.05,442],[81.7,119.9,180.6,617.8],[36,144.25,65.45,754.3],[47.7,59.3,61.7,831.3],[33,42,37.95,887.05],[20.6,154.05,40.1,785.25],[7.5,166.45,106.3,719.75],[35.5,129.35,91.75,743.4],[54.85,206.8,37.1,701.25],[26.95,105.4,37.45,830.2],[32.85,65.5,136.05,765.6],[30.4,44,59.9,865.7],[26.95,65.95,31.85,875.25],[21.65,56.3,44.65,877.4],[23.2,42.95,52.55,881.3],[12.9,94.9,71,821.2],[62.8,142.35,344.6,450.25],[46.25,37.55,98.5,817.7],[19.5,228.1,119.85,632.55],[22.7,44.4,70.25,862.65],[22.65,62.7,85.45,829.2],[34.85,107.25,155,702.9],[32.1,29.5,86.55,851.85],[35.75,58.25,71.65,834.35],[32.9,118.15,36.55,812.4],[22.2,80.1,38.85,858.85],[29.7,86.05,26.3,857.95],[14.55,59.05,57.3,869.1],[26.3,34.8,28.25,910.65],[16.9,46.6,113.4,823.1],[18.6,49.7,51.85,879.85],[28.7,57.7,41.2,872.4]],[[657.6,47.25,256.3,38.85],[444.75,345.75,175.65,33.85],[808.4,54.2,103.65,33.75],[648.85,208.9,100.25,42],[660,160.1,123.45,56.45],[762.35,75.7,116.7,45.25],[760.55,96.95,73.3,69.2],[849.5,37.55,72.15,40.8],[712.55,160.85,83.2,43.4],[806.95,41.2,95.85,56],[628.55,136.65,209.55,25.25],[744.7,50.35,100.85,104.1],[742.2,83,119.05,55.75],[723.65,145.75,107.35,23.25],[392,141.65,366.7,99.65],[468.2,262.85,141.1,127.85],[615,95,203.3,86.7],[843.9,58.85,57.85,39.4],[563.95,177.55,218.9,39.6],[255.55,615.65,71.4,57.4],[459.25,85.6,282.25,172.9],[193.95,286.6,394.6,124.85],[759.8,93.35,43.6,103.25],[224.15,286.85,191.8,297.2],[534.75,232.75,154.1,78.4],[563.8,147.05,154.35,134.8],[254.25,449,184.95,111.8],[588.8,283.6,73.65,53.95],[133.2,113.65,494.4,258.75],[258.85,526.1,142.25,72.8],[497,155.1,127.85,220.05],[171.55,142.2,576.5,109.75],[539.55,88.9,110,261.55],[240.65,417.65,203.6,138.1],[321.1,314.65,212.15,152.1],[231.95,248,360.15,159.9],[390.75,104.7,448.85,55.7],[322.25,306,106.35,265.4],[156.55,143.55,113.7,586.2],[157.1,256.7,224.3,361.9],[528.35,42.3,208.7,220.65],[52.5,92.35,694.55,160.6],[127,345,339.05,188.95],[142.3,383.9,399.3,74.5],[404.55,89.75,290,215.7],[143.1,60.25,159.2,637.45],[182.3,466.7,262.8,88.2],[245.85,209.4,302.05,242.7],[230.35,203.55,218.15,347.95],[190.4,347.4,191.5,270.7],[145.45,56.75,243.25,554.55],[196.35,179.85,446.5,177.3],[108.95,143.6,287.95,459.5],[65.2,65.85,218.5,650.45],[22.4,504.75,156.9,315.95],[54.05,113.7,203.45,628.8],[28.2,194.1,353.15,424.55],[73,134,168.45,624.55],[57.6,181.35,319.65,441.4],[37.3,100.7,65.05,796.95],[90.65,241.9,200.1,467.35],[51.75,46.8,95.2,806.25],[95.7,305,143.7,455.6],[31.45,122.85,67.85,777.85],[49.3,102.95,186.2,661.55],[52.6,143.35,157.3,646.75],[80.1,95.85,153.8,670.25],[66.6,179.6,121.5,632.3],[36.25,260.95,125.25,577.55],[32.55,308.15,95.2,564.1],[34.4,365.3,112.35,487.95],[108.7,409.6,84,397.7],[53.25,334.5,174.85,437.4],[62.5,231.85,81.15,624.5],[48.3,454.9,105.4,391.4],[56.05,384.2,71.25,488.5],[48.15,232.6,231.2,488.05],[72.25,173.1,273.1,481.55],[47.1,204.3,148.9,599.7],[51.8,62.75,284.8,600.65],[22.3,74.25,117.25,786.2],[34.05,25.9,136.15,803.9],[43.75,101.2,86.2,768.85],[27.35,102.15,44.3,826.2],[19.3,199,239.25,542.45],[24.45,72.95,91.2,811.4],[31.55,143.7,30.3,794.45],[25.2,122.85,57.1,794.85],[50.25,409.55,175.65,364.55],[30.15,225.15,17.8,726.9],[33.35,68.3,75.55,822.8],[26.6,104.8,49.35,819.25],[14.6,88.05,51.45,845.9],[16.25,217.75,36.85,729.15],[37.85,77.95,142.7,741.5],[14.2,46.5,71.45,867.85],[18.9,24.6,27.95,928.55],[54.45,130.3,58.05,757.2],[60.1,22.9,112.35,804.65],[14.2,58.2,47.55,880.05]],[[881.85,58.6,22.9,36.65],[843.1,62.5,61.45,32.95],[617.65,109.75,244.6,28],[779.3,58.85,64.35,97.5],[757.05,114.75,44.45,83.75],[835.75,74,36.5,53.75],[803.8,48.75,76.7,70.75],[607.7,90.45,158.7,143.15],[558,252.15,127.05,62.8],[388.1,271.05,216.8,124.05],[797.3,72.75,97.7,32.25],[821.85,90.8,53,34.35],[792.6,88.05,75.9,43.45],[835.7,81.8,45.1,37.4],[627.85,244.05,48.8,79.3],[491.8,262.5,150.85,94.85],[755.6,69.35,102.3,72.75],[658.7,135.2,119.75,86.35],[173.8,253.5,375.25,197.45],[456.9,238,259.8,45.3],[743.5,136,105.3,15.2],[462.55,189.55,247.55,100.35],[286.65,147.7,454.6,111.05],[687.15,192.3,87.45,33.1],[590.45,125.5,167.95,116.1],[389.95,456.65,97.5,55.9],[534.9,178.7,174.3,112.1],[568.9,260.3,116.65,54.15],[334.85,557.1,72.75,35.3],[417.4,118,206.85,257.75],[376.7,215.6,155.1,252.6],[440.25,228.9,141.7,189.15],[419,302.05,76.9,202.05],[620.75,130.4,165,83.85],[349.5,375.8,150.9,123.8],[316.7,237.7,183.5,262.1],[153,484.25,139.7,223.05],[273.75,70,247.65,408.6],[547.2,179.1,108.6,165.1],[64.5,304.95,174.5,456.05],[292.75,105.7,279,322.55],[343,208.8,203.55,244.65],[122.9,206.55,213.75,456.8],[369.6,110.8,95.15,424.45],[43,186.85,390.6,379.55],[384.5,178.35,321.4,115.75],[197.95,591.25,60.15,150.65],[194.2,170.9,213.15,421.75],[68.55,228.7,515.2,187.55],[239.8,92.55,208.8,458.85],[36.2,254.35,314.85,394.6],[261.05,109.2,261.65,368.1],[40.4,224.9,139.2,595.5],[117.45,74.15,160.35,648.05],[45.6,149.1,321.75,483.55],[33.8,276.85,145.35,544],[89.05,495.55,128.1,287.3],[138.4,356.25,123.35,382],[36.8,108.65,147.9,706.65],[51,122.55,276.25,550.2],[156.5,199.05,299.8,344.65],[76.9,65.05,117.5,740.55],[84.25,47.05,275.4,593.3],[32.55,106,268.2,593.25],[51.95,205.85,155.3,586.9],[24.5,127.8,158.4,689.3],[75.55,57.75,439.85,426.85],[245.35,61.5,116.95,576.2],[31.15,24.5,145.4,798.95],[38.1,232.35,91.1,638.45],[77.2,440.15,60.05,422.6],[57.2,128,516.4,298.4],[47.95,31.95,307,613.1],[17.75,81.65,150.75,749.85],[52.5,289.4,66.1,592],[40.2,33.4,116.5,809.9],[47.6,160.9,150.8,640.7],[49.75,87.1,157,706.15],[24.6,168.95,91.4,715.05],[15.9,83,90.85,810.25],[43.4,36,76.55,844.05],[17.5,88.4,89.05,805.05],[70.35,98.25,195.9,635.5],[28.95,62.6,132.45,776],[21.65,16.75,36.1,925.5],[24.4,133,21.15,821.45],[36.3,41.3,79.7,842.7],[34.1,86.95,140.05,738.9],[34.5,47.6,27.7,890.2],[75,86.15,29.65,809.2],[32.95,138.95,76.7,751.4],[22.75,33.75,47.45,896.05],[14,55.55,30.85,899.6],[43.05,21.95,144.4,790.6],[20.1,61.6,69,849.3],[10.15,233.25,133.95,622.65],[46.55,242.1,94.25,617.1],[14.45,84.15,80.15,821.25],[25.55,109.1,29.7,835.65],[18.6,73.4,52.35,855.65]],[[841.4,59.75,26.35,72.5],[836.2,61.55,61.65,40.6],[725.4,109,111.85,53.75],[756.2,146.95,67.2,29.65],[854.25,57.3,57.7,30.75],[834.35,86.65,38.25,40.75],[814.45,43.25,55.95,86.35],[645.1,153.75,157.35,43.8],[597.2,247.6,84.9,70.3],[670.4,84.8,186.55,58.25],[793.8,66.4,84.9,54.9],[791.3,94.05,35.1,79.55],[793.3,103,50.1,53.6],[683.85,164.6,91.2,60.35],[792.25,56.5,108.3,42.95],[179.15,540.2,259.7,20.95],[743.95,141.75,61.35,52.95],[535.05,105.55,269.7,89.7],[779,76.15,53.55,91.3],[759.45,107.5,99.3,33.75],[696.25,132,120.65,51.1],[276.6,380.4,278.1,64.9],[302.4,562.9,53.65,81.05],[716.95,97.55,134.8,50.7],[724.1,62.55,137.85,75.5],[344.05,179.95,440.7,35.3],[174.45,90.35,471,264.2],[627.15,283.85,68.8,20.2],[602.95,176.2,160.7,60.15],[510.95,145.25,243.15,100.65],[299.85,133.25,348.8,218.1],[366.5,186.55,328,118.95],[500.95,253.05,103.1,142.9],[147.55,351.5,462.7,38.25],[179.85,321.15,128.65,370.35],[354.95,279.7,108.95,256.4],[211.1,242.8,263.7,282.4],[115.85,430.2,238.25,215.7],[420.6,184.4,26.7,368.3],[335.55,420.05,153.15,91.25],[241.3,427.05,304.6,27.05],[142.05,365.65,322.3,170],[36.55,539.05,189.4,235],[329.55,211.1,314.1,145.25],[76.45,330.25,257.7,335.6],[122.3,252.95,157.55,467.2],[250.65,279.65,78.55,391.15],[143.8,278.45,454.85,122.9],[167.4,134.85,347.75,350],[54.15,340.65,224.6,380.6],[77.6,205.25,229.35,487.8],[196.15,49.05,298.3,456.5],[56.25,43.35,118.15,782.25],[38.55,171.7,397.6,392.15],[115.9,347.75,218.75,317.6],[213.45,325.4,163.75,297.4],[62.9,159.05,349.5,428.55],[52.25,67.05,140.2,740.5],[105.45,248.35,460.15,186.05],[50.4,146.6,72.6,730.4],[220.2,218.15,339.65,222],[43.85,130.1,81.1,744.95],[26.85,69.8,270,633.35],[67.45,178.8,125.6,628.15],[68.1,502.4,268.15,161.35],[72.8,50.4,123.15,753.65],[54.15,183.55,107.5,654.8],[54.15,27.3,56.05,862.5],[59.75,74.55,155.55,710.15],[29,95.35,88.05,787.6],[104.5,63.3,25.5,806.7],[20.45,278.95,140.95,559.65],[39.25,301.8,205.05,453.9],[25.7,116.05,438,420.25],[24.2,79.2,61,835.6],[17.2,146.1,249.05,587.65],[29.05,180.05,179.65,611.25],[27.6,73.85,166.15,732.4],[16.95,44.2,54.1,884.75],[5.6,95.7,71.9,826.8],[32.3,84.85,48.25,834.6],[28.95,37.9,113.6,819.55],[39.55,143.55,112.9,704],[41.45,79.3,126.1,753.15],[21.9,60.9,53.95,863.25],[15.45,71.05,55.85,857.65],[19,183.15,40.6,757.25],[24.05,43.6,26.9,905.45],[18,161.75,34.55,785.7],[33.25,86.45,316.85,563.45],[18.7,49.1,38.5,893.7],[23.3,28.1,73.15,875.45],[12.6,16.9,45.2,925.3],[15.6,77.15,17.8,889.45],[60.05,75.35,191.6,673],[3.75,29.4,36.25,930.6],[7.75,42.45,62.15,887.65],[18.4,57.5,32.65,891.45],[13.6,62.65,51.6,872.15],[24.35,17.5,80.75,877.4]],[[887.85,32.7,37.65,41.8],[842.15,42.95,77.65,37.25],[537.4,237.2,161,64.4],[791.7,71.45,124,12.85],[546.2,270,155.4,28.4],[709.25,202.5,55.75,32.5],[645.75,155.8,154.25,44.2],[816.35,90,51.35,42.3],[822.6,124,37.85,15.55],[606.45,122.45,239.35,31.75],[805.3,89.15,36.2,69.35],[645.6,116.8,207.35,30.25],[860.3,49.15,72.6,17.95],[583.55,248.5,126.3,41.65],[740.95,73.85,143.85,41.35],[749.55,119.35,86,45.1],[811.65,42.35,112.75,33.25],[859.75,47.55,38.95,53.75],[266.9,285.35,335.75,112],[614.6,150.65,196.4,38.35],[511.65,247.35,173.2,67.8],[493.35,67.4,308.4,130.85],[718.4,209.25,46.5,25.85],[570.3,231.3,117.7,80.7],[610.35,147.55,107.85,134.25],[618.6,142.4,136.6,102.4],[563.05,229.75,143.25,63.95],[473.65,253.4,235.3,37.65],[512.8,84.95,283.3,118.95],[691.75,68.5,129.15,110.6],[466.85,221,140.75,171.4],[234.1,349,194.7,222.2],[517.5,75.15,272.6,134.75],[346.8,242.65,134.2,276.35],[461.5,95.25,309.35,133.9],[481.55,195.9,193.05,129.5],[148.7,487.05,134.15,230.1],[204.25,512.05,103.75,179.95],[167.35,510.05,71.45,251.15],[40.1,298.95,79.55,581.4],[64.75,398.65,75.55,461.05],[495,211.8,116.35,176.85],[345.4,94.65,321.8,238.15],[151.75,179.75,165.05,503.45],[226.55,352.15,98.35,322.95],[214.65,221.8,269.7,293.85],[175.6,183.8,506.2,134.4],[85.75,201.4,313.7,399.15],[98.1,360.9,91.85,449.15],[94.8,91.6,72.25,741.35],[206.65,173.7,292,327.65],[55.85,159.45,479.9,304.8],[137.75,527.15,166.25,168.85],[292.6,177.3,73.75,456.35],[289,200.7,362.9,147.4],[36.05,113.1,268.35,582.5],[68.25,379.9,141.85,410],[51.95,118.3,190.3,639.45],[69.95,330.6,179,420.45],[67.35,69.35,77.65,785.65],[61.3,239.35,158.55,540.8],[89.8,113.55,311.35,485.3],[38.9,192.5,208.4,560.2],[43.6,126.6,215.7,614.1],[59.5,177.85,313.45,449.2],[47.7,96.7,16.9,838.7],[63.45,325.15,97.2,514.2],[22.35,325.25,41.2,611.2],[10.4,47.55,205.05,737],[60.5,308.2,163,468.3],[61,209.35,181.5,548.15],[73.85,46.35,229.65,650.15],[110.75,57.45,98.25,733.55],[54.45,58.05,233.7,653.8],[42.15,119.9,240.85,597.1],[59.5,87.85,44.35,808.3],[102,44.45,91,762.55],[8.1,45.1,51.25,895.55],[73.8,84.65,33.2,808.35],[19.15,53.55,145.35,781.95],[33.35,32.1,161.8,772.75],[23.6,62.4,46.05,867.95],[55.25,19.5,91.95,833.3],[17.45,40.6,124.05,817.9],[28.1,44.45,89.15,838.3],[26.85,15.35,31.5,926.3],[16.9,59.15,32,891.95],[35.55,72.85,45,846.6],[17.95,40.35,45.7,896],[28.45,81.05,41.5,849],[19.85,198.15,85.15,696.85],[21.75,269.45,56.75,652.05],[38.8,39.8,35.9,885.5],[33.45,62.45,64.75,839.35],[27.5,14.15,50.2,908.15],[25.45,29.7,40.7,904.15],[16.05,82.6,35.9,865.45],[16.25,23.55,21.85,938.35],[21.25,32.7,39,907.05],[32.55,34.05,32.75,900.65]],[[851.5,94.25,36.7,17.55],[897.85,37.65,53.3,11.2],[817.2,123.1,40.95,18.75],[786.75,139.8,56.85,16.6],[842.65,56.35,57.95,43.05],[775.25,78.1,88.15,58.5],[866.85,64,30.45,38.7],[866.75,70.1,44.95,18.2],[849.85,46.85,60.75,42.55],[740.35,51.75,163.15,44.75],[656.85,153.55,153.25,36.35],[689.8,121.05,133.9,55.25],[810.95,93.05,54.2,41.8],[815.8,77.7,61.5,45],[785.05,87.95,68.4,58.6],[652.15,55.5,250.05,42.3],[531.05,93.55,330.55,44.85],[833.4,23.25,95.55,47.8],[620.4,144.55,157.85,77.2],[804.7,39.45,101.85,54],[610.05,90.25,172.45,127.25],[544.8,254.5,116.05,84.65],[730.3,161.7,76.7,31.3],[703.5,152.95,48.45,95.1],[588.8,248.6,68.35,94.25],[246.65,211.1,362.6,179.65],[545.5,278.6,125.85,50.05],[590.8,210.75,116,82.45],[548.75,211.4,202.1,37.75],[593.25,121.75,186.65,98.35],[612.65,91,199.8,96.55],[297.8,116.85,506.55,78.8],[364.25,231.1,143,261.65],[352.75,302.55,224.7,120],[464,295.6,157.3,83.1],[231.7,100.9,423.35,244.05],[350.05,83.7,355.5,210.75],[200.95,53.3,464.9,280.85],[221.65,143.75,94.3,540.3],[166.45,107.3,333.7,392.55],[259.25,369.7,240.35,130.7],[351.45,109.1,298.1,241.35],[503.85,99.4,271.5,125.25],[148.85,214.35,587.45,49.35],[267.9,233.95,118.65,379.5],[35.85,92.9,153,718.25],[115,49.55,214.2,621.25],[64.45,211.95,261.95,461.65],[106.05,439.25,339.35,115.35],[62.55,57.65,150.1,729.7],[37.8,61.8,206.65,693.75],[40.55,109.1,215.45,634.9],[96.4,295,251.75,356.85],[71.6,313.85,413,201.55],[187.4,95.05,166.6,550.95],[65.6,71,328.75,534.65],[101.75,289.5,60.55,548.2],[66.55,316,102.8,514.65],[30.25,255,165,549.75],[76.6,54,304.2,565.2],[42.55,240.6,114.45,602.4],[105.35,401.85,84.8,408],[38.45,99.3,124.2,738.05],[46.05,150.75,56.7,746.5],[32.7,50,44.2,873.1],[85.95,22.15,236.1,655.8],[23.95,112.05,177.75,686.25],[45.4,213.55,180.8,560.25],[26.5,94.35,17.7,861.45],[20.35,194.25,104.75,680.65],[59,118.55,259.95,562.5],[44.05,102.45,70.8,782.7],[35.4,33.9,31.7,899],[46.7,47.65,226.2,679.45],[32.55,33.25,53.4,880.8],[62.55,46.65,127.7,763.1],[51.4,263.65,99.95,585],[38.45,72.2,63.8,825.55],[21.5,20.15,21.35,937],[20.25,39.2,82.65,857.9],[64.75,50.05,104.5,780.7],[19.45,46.4,87.8,846.35],[16.25,255,37.7,691.05],[20.7,193.4,127.35,658.55],[21.85,54.15,62.25,861.75],[29.55,315.3,35.65,619.5],[10,55.75,52.1,882.15],[40,35.75,29.7,894.55],[9.8,20.65,94.3,875.25],[52.2,41.45,49.9,856.45],[9.2,26.75,133.65,830.4],[24.95,16,35.85,923.2],[12.7,32.2,67.6,887.5],[11.4,51.8,97.8,839],[8.35,41.6,34.7,915.35],[14.9,64.55,103.75,816.8],[9.4,81.9,45.4,863.3],[25.8,97.4,60.2,816.6],[19.65,67.6,94.35,818.4],[31.1,77.6,23.35,867.95]],[[884.5,53.75,44.15,17.6],[803.75,28.3,101,66.95],[815.5,140.85,19.3,24.35],[866.4,68.2,48.9,16.5],[859.3,43.7,61.55,35.45],[813.55,19.45,146.35,20.65],[792.8,84.9,96.9,25.4],[841.05,16.7,93.1,49.15],[810.95,83.05,64.3,41.7],[774,58.25,98.65,69.1],[729.85,56.75,136,77.4],[707.1,71.75,172.75,48.4],[798.45,68.15,76.15,57.25],[694.8,53.35,227.6,24.25],[768.95,31.3,155.7,44.05],[295.25,141.65,488.95,74.15],[707.5,74.5,97.15,120.85],[825.45,50.25,97.9,26.4],[514.85,142.95,271.6,70.6],[593.85,38.3,321.65,46.2],[417.15,407.05,75.8,100],[713.3,87.3,115.2,84.2],[356.15,140.55,373.25,130.05],[371.25,354.75,193.25,80.75],[508.3,123.45,266.7,101.55],[480.9,193.2,157.35,168.55],[547.85,192.25,221.8,38.1],[185.85,486.6,175.65,151.9],[525.05,95.05,259.75,120.15],[701.25,116.3,152,30.45],[495.6,251.3,108,145.1],[288.75,161.9,175.05,374.3],[168.8,489.8,59.25,282.15],[420,338.55,116.6,124.85],[214,316.1,213.5,256.4],[121.55,393.5,253.45,231.5],[206.9,387.9,90.2,315],[183.1,304.6,168.35,343.95],[338.45,224.5,337.5,99.55],[225.95,351.35,243.85,178.85],[73.8,179.55,540.9,205.75],[144.05,174.65,189.95,491.35],[216.25,530.2,38.45,215.1],[45.05,483,313.2,158.75],[68.45,166.35,374.35,390.85],[91.05,564.6,93.4,250.95],[144.35,389.45,286.25,179.95],[72.6,218.6,97.4,611.4],[216.5,184.8,157.65,441.05],[117.65,340.2,111.8,430.35],[128.1,181.15,116.35,574.4],[77.5,695.9,86.9,139.7],[66.7,505.8,218.35,209.15],[177.85,60.75,276.15,485.25],[94.5,113.75,33.85,757.9],[119.6,161.85,131.35,587.2],[155.85,176.85,207.8,459.5],[81.15,298.05,30.15,590.65],[68.5,328.15,46.25,557.1],[45.7,137,107.2,710.1],[113.25,146.05,165.15,575.55],[99.15,192.8,140.7,567.35],[52.55,76.7,185.9,684.85],[63.6,111.1,268.65,556.65],[48.55,252.7,256.95,441.8],[40.4,66.15,113.7,779.75],[59.4,137.95,169.25,633.4],[65.35,99.05,40.3,795.3],[43.55,42.6,119.8,794.05],[27.55,96.75,27.3,848.4],[30.7,71.65,97.25,800.4],[38.6,40.55,82.75,838.1],[12.15,173.75,83.2,730.9],[22.2,70.35,49.8,857.65],[36.4,56.95,61.9,844.75],[52.75,81.9,22.95,842.4],[58.45,145.05,83.7,712.8],[33.8,113.05,70.85,782.3],[30.4,96.9,57.55,815.15],[30.1,63.85,20.45,885.6],[21.65,51.05,47.95,879.35],[28.5,41.4,10.15,919.95],[16.95,49.55,40.45,893.05],[13.2,55,23.85,907.95],[44.5,37.2,60.9,857.4],[18.5,60.5,81.55,839.45],[5.4,31.15,42.2,921.25],[23.75,45.95,18.5,911.8],[25.25,51.85,51.35,871.55],[10.4,36.15,28.85,924.6],[36.55,42.15,39.2,882.1],[19.3,71.65,152.85,756.2],[16.25,47.5,39.45,896.8],[19.8,96.55,15.65,868],[10.3,71.6,33.85,884.25],[20.05,40.25,30.55,909.15],[14.15,22.5,29.05,934.3],[24.8,20.9,41.65,912.65],[10.6,28.55,25.95,934.9],[19.4,190.05,45.9,744.65]],[[902.9,24.85,35.9,36.35],[874.5,19.4,81.85,24.25],[797.85,117.9,59.5,24.75],[782.9,109.95,66.25,40.9],[895.75,41.7,29.2,33.35],[864.35,18.9,75.65,41.1],[804.35,100.45,60.3,34.9],[588.95,67.75,316.65,26.65],[804.2,34.75,137.75,23.3],[708.25,213.45,56.8,21.5],[816.9,49.1,76.5,57.5],[770.25,83.25,109.65,36.85],[871.25,84.35,30.65,13.75],[838.9,49.5,82.1,29.5],[641.1,166.85,143.4,48.65],[863.9,72.05,50.4,13.65],[780.85,87.45,65.95,65.75],[568.65,232.4,150.8,48.15],[850.6,58.85,49.1,41.45],[496.05,392.65,78.15,33.15],[736.15,99.05,133.15,31.65],[729.4,142.85,51.5,76.25],[626.15,154.6,139.35,79.9],[783.65,93.5,77.2,45.65],[611.15,123.05,238.4,27.4],[542.2,119.65,171.95,166.2],[591.3,47.25,278.4,83.05],[624.8,138.65,78.75,157.8],[468.1,331.45,114,86.45],[640.2,71.8,236,52],[358.4,96,370.55,175.05],[260.15,331.8,288.9,119.15],[286.65,121.9,168.3,423.15],[642.9,49.45,239.9,67.75],[367.2,174.25,227.65,230.9],[219.8,232.15,422.3,125.75],[85,272.1,433.25,209.65],[246,248.6,354.75,150.65],[461,164.9,273.35,100.75],[437.15,176.75,122.3,263.8],[235.95,378.5,199.15,186.4],[343.2,219.15,174.45,263.2],[79.4,149.9,336.9,433.8],[141.5,108.65,385.8,364.05],[117.45,364.65,151.85,366.05],[54.3,195.4,453.2,297.1],[247.3,91.1,112.25,549.35],[183.5,73.7,328.05,414.75],[98.65,232.05,145.75,523.55],[193.5,212,33.15,561.35],[36.2,49.35,104.6,809.85],[130.45,275.7,433.35,160.5],[131.2,210,201,457.8],[134.6,443.35,200,222.05],[40.55,192.5,230.95,536],[88.25,156.1,126.85,628.8],[53.95,203.5,334.35,408.2],[15.55,249.3,247.15,488],[78.6,385.6,57.35,478.45],[94.05,242.35,74.55,589.05],[14.35,70.95,87.55,827.15],[87.9,100.8,83.3,728],[44.85,62.45,280.65,612.05],[26.2,30.5,108.8,834.5],[39.7,276.65,69.45,614.2],[38.35,77.15,219.65,664.85],[11.35,64.35,61.85,862.45],[24.1,49.5,34.8,891.6],[11.2,109.1,358.4,521.3],[33.25,108.25,113.25,745.25],[23.55,79.25,50.15,847.05],[33.7,51.55,59.4,855.35],[15.65,71.9,53.3,859.15],[27.05,189.45,29.3,754.2],[17.6,46.4,86,850],[18.85,120.9,75,785.25],[28.25,44.15,129.8,797.8],[10.05,111.15,43.75,835.05],[15.15,102.3,75.3,807.25],[23.2,35.1,76.05,865.65],[50.3,161.9,109,678.8],[23.85,70.3,41.35,864.5],[39.75,129.35,79.6,751.3],[50.55,49.45,29.95,870.05],[14.85,28.2,28.15,928.8],[13.2,63.35,54,869.45],[28.7,76.5,28.3,866.5],[20.45,117.85,27.55,834.15],[13.45,46.05,163.75,776.75],[21.15,80.3,17.5,881.05],[13.6,29.65,46.4,910.35],[12.75,52.15,49.5,885.6],[10.4,24.05,30.45,935.1],[23,22.55,41.85,912.6],[14.25,18.1,10.3,957.35],[33.45,41,30.85,894.7],[9.25,47.6,16.45,926.7],[11.95,21.15,31.75,935.15],[17.9,33.2,25.7,923.2],[22.5,39.05,8.8,929.65]],[[848.4,72.35,62.1,17.15],[909.75,39.2,41.95,9.1],[828.6,86.45,64.15,20.8],[888.75,25.1,72.1,14.05],[902.65,24.8,35.45,37.1],[909.7,38.5,35.75,16.05],[781.95,149.5,47.15,21.4],[905.15,19.75,30.05,45.05],[865.35,82.15,37.85,14.65],[691.75,76.7,212.3,19.25],[727.95,69.8,185.3,16.95],[734.3,122.3,131.7,11.7],[833.9,56,75.9,34.2],[660.75,174.6,124.25,40.4],[778.85,135.6,43.05,42.5],[899.2,36.35,31.55,32.9],[850.9,21.8,77.95,49.35],[797.25,52.3,99.85,50.6],[403.9,170.45,333.95,91.7],[770.75,100.15,93.2,35.9],[383.75,187.35,366.95,61.95],[500.3,93.7,377.95,28.05],[732.45,153.25,61.45,52.85],[710,189.5,52.05,48.45],[443.3,218.4,255.25,83.05],[847.15,42.75,62.2,47.9],[764.05,83.45,95.45,57.05],[544.1,122.4,186.05,147.45],[630.45,150.6,123.7,95.25],[717.45,49.2,121.8,111.55],[717,170.25,48.25,64.5],[332.05,212.15,389.15,66.65],[377.8,435.35,142.2,44.65],[386.7,307.15,235.75,70.4],[151.4,302.15,187.05,359.4],[324.3,334.4,248.3,93],[195.2,64.95,517.55,222.3],[501.95,185.65,185.05,127.35],[25.25,442.1,313.9,218.75],[355,295.45,145.6,203.95],[126.4,277.3,315.5,280.8],[204.6,127.25,187.15,481],[178.75,114.6,475.65,231],[202.15,154.9,135.95,507],[124.9,504,90.4,280.7],[126.35,404.8,121.25,347.6],[33.45,316.95,269.3,380.3],[122.2,162.45,139.95,575.4],[133,259.85,88.25,518.9],[46.3,268.7,252,433],[117.1,174.75,338,370.15],[142.6,359.35,266.2,231.85],[70.7,186.2,351.15,391.95],[32.95,377.65,189.35,400.05],[28.75,307.95,129.55,533.75],[35.2,126.75,191.35,646.7],[55.8,124.75,181.05,638.4],[87.15,98.05,417.55,397.25],[57.5,75.75,458.75,408],[30.15,88.3,156.2,725.35],[38,220.85,166.7,574.45],[36.25,61.85,71.15,830.75],[68.75,62.75,156.6,711.9],[37.4,52.9,425.65,484.05],[46.65,112.8,110.7,729.85],[34.8,106.05,16.3,842.85],[18.95,86.65,58.25,836.15],[29.05,69.45,43.35,858.15],[36.05,66.85,37.75,859.35],[38.5,117.7,50.55,793.25],[37.4,110.1,31.85,820.65],[29.55,67.9,141.65,760.9],[38.1,149.1,58.9,753.9],[30.65,35.85,58.6,874.9],[25.9,56.1,46.4,871.6],[34.1,131.65,24.7,809.55],[53.75,120.1,272.05,554.1],[18.7,93.45,56.1,831.75],[23,34.75,55,887.25],[30.45,75.1,58.85,835.6],[19,33.75,56.8,890.45],[35.25,47.75,70.4,846.6],[52.7,106,34.85,806.45],[10,58.85,54.95,876.2],[7.05,14.55,44.95,933.45],[17.85,37.5,60.15,884.5],[13.45,35.85,53.95,896.75],[16.95,46.95,18.35,917.75],[25.55,28,391.6,554.85],[17.95,29.55,17.95,934.55],[22.35,83.6,43.5,850.55],[6.55,38.55,43.2,911.7],[15.65,21.6,19.3,943.45],[8.3,40.9,41.95,908.85],[10.95,43.5,82.5,863.05],[19.6,35.1,29.05,916.25],[22.3,25.6,8.4,943.7],[13.1,53.7,147.75,785.45],[16.45,113.95,68.5,801.1],[24.35,29,22.85,923.8]],[[879.35,52.15,53.7,14.8],[918.05,42.9,7.15,31.9],[916.3,55,22.7,6],[809.3,121.15,28.45,41.1],[861.05,61.35,42.9,34.7],[819.4,62.3,90.9,27.4],[812.6,56.15,120.05,11.2],[905.95,17.15,50.05,26.85],[928.45,22.2,30.75,18.6],[713.8,61.35,205.5,19.35],[910.85,29.25,40.55,19.35],[818.05,59.8,70.65,51.5],[836.6,74.6,49.2,39.6],[768.3,75.25,107.75,48.7],[839,64.8,55.7,40.5],[903.3,17.05,40.2,39.45],[827.15,74.1,63.55,35.2],[695.4,177.7,79.8,47.1],[598.9,172.95,174.55,53.6],[737.2,47.65,173,42.15],[859.15,53.45,49.85,37.55],[331.2,293.65,334.75,40.4],[708,128.75,120.6,42.65],[791.75,107.2,63.95,37.1],[647.15,130.9,144.5,77.45],[721.95,91.05,54.4,132.6],[661.95,74,220.1,43.95],[703.2,129,135.9,31.9],[335.25,210.35,416.65,37.75],[467.65,387.95,80.8,63.6],[295,254.55,400.15,50.3],[538,164.55,199.1,98.35],[280.35,173.5,462.25,83.9],[298.6,195.7,166.95,338.75],[331.4,357.05,258.8,52.75],[490.15,149.3,227.95,132.6],[303.15,218.7,349.45,128.7],[223.95,269.8,301.3,204.95],[264.6,134.6,274.55,326.25],[535.25,111.95,51,301.8],[252.7,252.3,289.85,205.15],[119.8,52.85,167.45,659.9],[49.45,58.9,257,634.65],[30.25,63.25,225.8,680.7],[151.35,162.2,70.35,616.1],[235.2,118.65,267.7,378.45],[71.45,348.2,194.65,385.7],[150.95,239.05,172.4,437.6],[96.4,144.9,358.6,400.1],[45.95,186.75,303.55,463.75],[99.8,97,209.25,593.95],[77.75,327.8,41.25,553.2],[33.25,77.2,266.25,623.3],[36.55,297.1,219.25,447.1],[30.65,74.35,131,764],[142.7,241.55,220.95,394.8],[102.6,205.5,74.35,617.55],[42.15,258.55,143.75,555.55],[56.55,80.15,142.1,721.2],[47.6,133,432,387.4],[30.65,222.3,111.75,635.3],[21.35,69.85,59.95,848.85],[82.45,177.95,41.75,697.85],[40.45,129.2,701.95,128.4],[42.45,82.95,172.3,702.3],[48.45,56.9,88.9,805.75],[69.5,195.1,263.35,472.05],[27.6,125.2,66,781.2],[20.65,149.85,31.25,798.25],[49.15,58.9,32.15,859.8],[54,151.55,73.6,720.85],[32.7,115.7,65.05,786.55],[24.6,61.5,50.75,863.15],[33.6,36.3,53.6,876.5],[10.45,90.65,91.65,807.25],[18.75,34.15,17.5,929.6],[32.65,40.05,26.45,900.85],[21.45,64.15,76.95,837.45],[16.5,47.5,36.25,899.75],[10.1,70.05,45.95,873.9],[33.4,59.65,35.5,871.45],[5.8,21.75,35.05,937.4],[17.3,25.35,77.95,879.4],[22.75,18.5,43.6,915.15],[9.6,66.4,62.75,861.25],[14,31.15,38.05,916.8],[21.35,52.65,67.65,858.35],[28.35,15.5,16,940.15],[16.45,28.95,45.65,908.95],[8.1,16.25,27.3,948.35],[16.4,20.75,23.85,939],[20.6,15.15,48,916.25],[17.4,21.9,61.1,899.6],[16.2,34.1,33.25,916.45],[17.35,26.8,25.7,930.15],[10.65,22.1,47.25,920],[7.35,27.15,36.9,928.6],[14.05,17.55,28,940.4],[14.55,28.75,29.15,927.55],[8.8,31.9,28.2,931.1]],[[862.05,103.5,20.9,13.55],[868,74,40.6,17.4],[904.55,44.5,35.7,15.25],[897.6,40.2,26.5,35.7],[819.95,131.8,30.45,17.8],[819.9,87.5,62.45,30.15],[907.45,58.95,21.05,12.55],[930.75,15.7,35.2,18.35],[871.05,47.45,33.55,47.95],[877.2,50.45,54.35,18],[868.95,28.25,57.2,45.6],[854.5,87.05,44.05,14.4],[777.55,128.85,62.5,31.1],[719.2,87.65,136.85,56.3],[809.5,97.45,34.1,58.95],[835.45,69.1,54.2,41.25],[661.25,181.5,126.9,30.35],[628.3,201.75,132.55,37.4],[764.2,54.7,143.45,37.65],[433.45,197.35,321.45,47.75],[765.55,116,70.5,47.95],[700.05,182.8,69.75,47.4],[859.4,58.7,38.5,43.4],[805.45,73,61.55,60],[478,195.2,238.45,88.35],[732.05,73.35,105.85,88.75],[460.25,155.7,240.05,144],[755.55,58.2,115.15,71.1],[556.25,148.1,121.75,173.9],[397.95,227.3,307.6,67.15],[559.15,308.9,68.2,63.75],[395.7,192.45,291.7,120.15],[477.6,183.9,252.85,85.65],[248.55,190.85,237.3,323.3],[384.6,375.25,185.55,54.6],[494.9,125.5,194.7,184.9],[342.6,261.25,303.05,93.1],[235.25,210.75,249.75,304.25],[101.45,202.7,443.85,252],[276,423.4,183.65,116.95],[79.85,367,153,400.15],[242.2,133.95,317.95,305.9],[162.65,403,83.75,350.6],[133.05,271.3,166.05,429.6],[170.25,228.15,344.7,256.9],[103.85,432.4,383.8,79.95],[80.9,342.65,380.95,195.5],[56.7,221,277.4,444.9],[99,120.5,162.85,617.65],[16.3,100.75,176.45,706.5],[114.95,149.85,78.95,656.25],[112.8,72.7,305.15,509.35],[13.2,104.15,117.9,764.75],[90.6,55.4,440.95,413.05],[120.75,484.5,145.75,249],[65.25,66.3,261.85,606.6],[78.55,448.15,155.2,318.1],[50.25,186.8,103.9,659.05],[51.1,124.35,122.25,702.3],[34.65,73.95,96.25,795.15],[39.5,145.25,37.9,777.35],[30.1,119.3,102.95,747.65],[21.6,23.75,136.4,818.25],[46.85,101,143.9,708.25],[35.35,48.5,151.4,764.75],[20.8,134.85,109.3,735.05],[37.45,203.2,73.6,685.75],[28.3,20.3,53.75,897.65],[29,92.55,55.15,823.3],[27.05,69.55,24.1,879.3],[21.7,119.45,78.7,780.15],[49.85,37.7,120.3,792.15],[18,288.3,84.05,609.65],[24.7,63.45,94.7,817.15],[29.95,39.45,62.85,867.75],[29.2,47.95,26.95,895.9],[19.9,31.7,71.5,876.9],[26.3,26.2,42.85,904.65],[21.75,49.9,157.7,770.65],[18.85,55.85,62.45,862.85],[18.4,37.95,16.95,926.7],[16.55,44.35,39.05,900.05],[32,34.2,17.1,916.7],[21.15,36.6,40.05,902.2],[16,55.2,66.6,862.2],[9.2,14.15,15.95,960.7],[13.05,20.25,26.3,940.4],[6.35,48.65,38.65,906.35],[31.95,60.3,25.65,882.1],[18.85,65.35,21.6,894.2],[19.1,42.1,60.25,878.55],[4.05,54.5,17.45,924],[9.65,49.65,36.45,904.25],[41.15,34.35,39.75,884.75],[16.6,25.35,24,934.05],[21.8,24.9,27.1,926.2],[12.7,26.15,26.05,935.1],[11.8,16,37.05,935.15],[7.65,58.6,16.05,917.7],[24.55,28.6,27.65,919.2]],[[856.15,57,65.9,20.95],[855.4,89.65,40.6,14.35],[926.6,32.85,21.5,19.05],[905.9,39.75,43,11.35],[903.3,36.2,46.9,13.6],[900.95,33.6,45.65,19.8],[876.5,45.05,65.25,13.2],[892.45,63.45,32.2,11.9],[890.65,50.3,37.8,21.25],[834.3,52.05,74.65,39],[807.35,22.05,140,30.6],[842.45,58.55,46.75,52.25],[762.9,66.55,100.35,70.2],[871.8,84.55,23.8,19.85],[870.5,33.65,71.05,24.8],[766.3,107.35,80.4,45.95],[697.4,79.45,193.7,29.45],[815.2,38.35,120.35,26.1],[786.4,94.1,95.85,23.65],[647.3,114.7,218.25,19.75],[680.8,108.75,176,34.45],[820.45,77.8,55.4,46.35],[582.15,294.05,66.9,56.9],[789,102.2,65.65,43.15],[560.2,63.2,326.9,49.7],[856.1,83.85,30.15,29.9],[645.45,210.65,82,61.9],[437.45,283.05,191.7,87.8],[435.95,158.05,227.65,178.35],[199.55,275.1,452.3,73.05],[351.35,377.3,203.4,67.95],[168.85,443.6,282,105.55],[740.05,76.45,124.05,59.45],[529.9,190.75,105.15,174.2],[686.45,118.35,159.55,35.65],[238.05,554.65,62.3,145],[411.15,91.85,373.8,123.2],[229.95,195.1,226.95,348],[353.5,358.1,166,122.4],[83.95,446.4,218.45,251.2],[110.5,433.95,158.9,296.65],[295.85,258.65,165.8,279.7],[55,136.15,321.1,487.75],[162.1,190.25,395.95,251.7],[95.1,232.3,54.25,618.35],[89.35,154.6,73,683.05],[140.7,244.6,138.65,476.05],[128.4,117.05,147.65,606.9],[28.9,48.75,301.4,620.95],[54.4,256.65,38.3,650.65],[135.75,90.95,120.65,652.65],[69.1,159.95,64.3,706.65],[48.35,206.5,98.8,646.35],[34.25,219.65,177.85,568.25],[102.9,70.15,152.75,674.2],[57.55,63.95,84.2,794.3],[39.6,127.1,45.9,787.4],[18.45,118.3,268,595.25],[43.6,43.05,58.15,855.2],[49.25,55.85,379.45,515.45],[35.9,103.65,66.3,794.15],[27.3,415,74.7,483],[36.2,41.1,87.8,834.9],[29.7,46.2,113,811.1],[32.6,96.15,112.5,758.75],[18.25,92.25,36.5,853],[30.5,24.15,84.45,860.9],[38.45,88.55,241.05,631.95],[22.95,42.1,65.2,869.75],[22.75,31.7,25.1,920.45],[18.8,64.35,36.75,880.1],[46.2,66.4,41.95,845.45],[22.05,118.6,38.8,820.55],[23.7,33.4,83.5,859.4],[28.85,84,10.75,876.4],[34,38.65,103.5,823.85],[19.3,52.85,47.5,880.35],[16.55,37.85,20.8,924.8],[31.7,39.15,25.1,904.05],[8.7,45.8,28.05,917.45],[16.9,57.55,43.3,882.25],[18.7,15.75,85.8,879.75],[14.9,22.75,54,908.35],[8.85,25.25,31.3,934.6],[10.25,35.15,17.95,936.65],[15.75,27.6,26.6,930.05],[21.75,14.75,58.05,905.45],[7.2,23.7,25.8,943.3],[17.9,32.8,30.85,918.45],[10.3,22.75,33.35,933.6],[8.55,61.95,41.85,887.65],[12.15,54.95,42.2,890.7],[13.9,20.45,55.05,910.6],[8.15,21.25,13.9,956.7],[13.45,34.15,32.05,920.35],[11.85,32.75,32.2,923.2],[8.85,15,17,959.15],[10.2,15.35,18.25,956.2],[6.95,16.4,15.8,960.85],[8.95,17.45,14.95,958.65]],[[927,44.15,15.35,13.5],[899.1,36.6,41.1,23.2],[910.6,48.9,24.75,15.75],[921.75,27.05,42.8,8.4],[844.35,75.15,53.9,26.6],[887.05,46.75,23.35,42.85],[827.6,76,75.1,21.3],[863.95,53.2,47.4,35.45],[869.85,40.15,45.65,44.35],[816.15,52.9,107.7,23.25],[896.4,22.25,56.35,25],[927.75,32.25,30.55,9.45],[911.55,39.2,40,9.25],[865.55,49.1,47.05,38.3],[834.6,71.3,67.8,26.3],[905.2,39.4,43.8,11.6],[883.95,57.6,33.6,24.85],[909.6,42.9,33,14.5],[475.6,86.5,420.3,17.6],[464,63.55,426.45,46],[816.25,42.85,109.4,31.5],[886.1,50.75,43.4,19.75],[806.85,48.95,99.2,45],[607.6,201.85,107.75,82.8],[861.85,28.9,69.15,40.1],[648.6,173.15,129.15,49.1],[670.95,163.15,47.5,118.4],[820.8,71.15,71.55,36.5],[607.5,165.35,149.6,77.55],[669.65,112.4,129,88.95],[581.6,164.65,162.05,91.7],[331.1,110.55,239,319.35],[426.3,199.35,253.6,120.75],[236.55,371.9,299.95,91.6],[577.85,244.9,74.75,102.5],[331.4,198.1,330.3,140.2],[641.95,164.85,94.95,98.25],[291.4,307.95,233,167.65],[204.2,468.75,239.65,87.4],[121.45,470.45,205.7,202.4],[115.7,369.05,44,471.25],[51.35,63.05,256,629.6],[90.9,204.35,434.75,270],[148.8,133.25,154.6,563.35],[41.7,59.75,67.8,830.75],[134.15,316.95,99.15,449.75],[55.25,290.4,305.2,349.15],[165.4,424.6,264.15,145.85],[56.75,195.3,367.05,380.9],[51.8,571.25,158.05,218.9],[70.85,264.35,106.15,558.65],[39.5,96.75,45.1,818.65],[35.5,51.75,480.7,432.05],[20.85,153.45,70.95,754.75],[44.65,241.95,68.55,644.85],[14.05,132.15,118.2,735.6],[108.4,64.7,57.15,769.75],[62.2,115.9,237.9,584],[26.25,192.75,115.9,665.1],[17.55,68.1,177,737.35],[31,117,45.4,806.6],[36.6,16.3,158.3,788.8],[34.5,33.5,157.75,774.25],[34.65,59.95,112,793.4],[14.2,67.3,203.1,715.4],[34.5,110.4,174,681.1],[22.2,52.2,49.35,876.25],[16.6,47,29.3,907.1],[14.85,40.7,42.8,901.65],[22.55,48.75,22.55,906.15],[20.55,69.95,80.55,828.95],[10.95,42.6,30.15,916.3],[9.75,23.8,51.95,914.5],[11,35.7,48.9,904.4],[35.3,34.9,58.85,870.95],[4.05,46.9,16.9,932.15],[24.2,37.1,36.95,901.75],[19.25,99.35,62.9,818.5],[11.4,20.25,24.35,944],[8.05,91.7,17.75,882.5],[25.3,10.8,25.95,937.95],[5.9,44.6,20.8,928.7],[13,26,45.25,915.75],[7.55,45.75,8.05,938.65],[12.3,29.35,49.15,909.2],[10.25,14.9,25.2,949.65],[6.95,13.85,38.25,940.95],[6.05,13.7,27.55,952.7],[16.75,42.45,37.7,903.1],[11.95,18,32,938.05],[12.35,36.9,11.1,939.65],[17.1,23.95,20,938.95],[10.9,19.65,27.95,941.5],[21.4,47.35,44.7,886.55],[19.05,15.9,21.05,944],[14.65,17.25,40.95,927.15],[4.65,41.15,17.85,936.35],[16.35,19.6,17.55,946.5],[17.85,19.85,31.9,930.4],[18.45,24.75,34.9,921.9]],[[937.15,26.1,24.55,12.2],[929.4,18.75,32,19.85],[869.6,63.3,39.25,27.85],[913.25,36.75,39.05,10.95],[937.9,36.95,16.95,8.2],[888.55,38.1,61.55,11.8],[900.5,50.05,34.5,14.95],[902.55,55.95,22.4,19.1],[879.15,57.45,36.65,26.75],[727.2,191.2,55.35,26.25],[890,59.25,22.8,27.95],[904.75,51,28.65,15.6],[828.9,34.4,110.35,26.35],[715.45,214,46.05,24.5],[871.35,40.3,64.65,23.7],[634.85,79.85,218.2,67.1],[605.2,27.65,321.5,45.65],[838.05,62.85,65.8,33.3],[841.4,82.25,56.85,19.5],[775.05,128.85,58.25,37.85],[920.5,20.3,38.1,21.1],[671.25,111,173.3,44.45],[871.4,58.65,33.75,36.2],[732.05,73,127.65,67.3],[510.7,189.1,279.05,21.15],[647.25,97.1,49.8,205.85],[142.15,113.75,601.05,143.05],[818.6,100.75,40.2,40.45],[702.05,65.5,124.9,107.55],[440.85,173.1,238.25,147.8],[278.35,189.45,371.8,160.4],[386.65,160.65,375.55,77.15],[625.9,114.7,176.65,82.75],[340.35,93,372,194.65],[231.05,89.3,392.35,287.3],[373.85,315.1,259.95,51.1],[301.75,391.9,126.95,179.4],[131.9,239.2,535.7,93.2],[155.5,647.95,174.45,22.1],[129.85,310.95,250.4,308.8],[301.55,417.5,57.95,223],[325.55,171.65,342.15,160.65],[109.15,417.9,96.95,376],[146.75,501.85,186.7,164.7],[147.25,407.9,55.9,388.95],[74.7,395.55,305.25,224.5],[79.05,228.55,122.4,570],[42.75,262.9,66.1,628.25],[90,238.05,157.6,514.35],[48.4,79.95,270,601.65],[30.9,247.6,333.85,387.65],[38.35,315,129.8,516.85],[34.3,79.45,102.8,783.45],[31.9,138.5,422.9,406.7],[41.35,101.9,204.3,652.45],[27.2,195.3,353.35,424.15],[39.85,373.25,68.95,517.95],[21.8,67.7,102.9,807.6],[15.1,101.55,84.7,798.65],[32.9,207.05,117.35,642.7],[40.15,74.4,114.9,770.55],[24.85,70.5,72.05,832.6],[25.8,92.7,163.4,718.1],[15,59.9,164.95,760.15],[34.6,171.25,66.55,727.6],[28.7,65.6,58.25,847.45],[12.9,31.6,273.85,681.65],[18.6,37.25,80.35,863.8],[34.4,34.5,19.55,911.55],[41.7,60.9,12.95,884.45],[16.45,44.85,79.25,859.45],[28.1,13.95,50.3,907.65],[19.95,57.05,47,876],[19.1,30.05,58.95,891.9],[27.25,61.35,28.5,882.9],[21.3,37.55,62.9,878.25],[11.9,27.25,28.35,932.5],[24.05,30.4,43.2,902.35],[14.55,22.2,15.25,948],[12.6,13.3,55.45,918.65],[17.6,14.75,60.4,907.25],[17.25,61.45,38.6,882.7],[7.1,32.75,12.5,947.65],[13.8,48.7,18.8,918.7],[16.5,33.7,69.6,880.2],[14.1,81.5,34.9,869.5],[8.85,19.95,33.2,938],[7.6,12.75,27.4,952.25],[12.55,46.65,17.95,922.85],[9.55,33.35,15.6,941.5],[12.1,29.15,57.3,901.45],[9.5,8.8,33.65,948.05],[13.6,32.75,26.25,927.4],[13.75,24.2,24.05,938],[9.9,31.25,21.55,937.3],[7.75,11.35,34,946.9],[12.1,32.8,10.9,944.2],[7.15,24.45,53.55,914.85],[10.95,30.65,30.95,927.45],[7.2,20.7,19.6,952.5]],[[945.95,24.8,9.6,19.65],[879.05,54.4,23.45,43.1],[923,17.3,33.4,26.3],[907.9,38.75,45.55,7.8],[855.95,47.95,66.15,29.95],[924.55,38.25,23.95,13.25],[914.8,26.85,37.75,20.6],[934.1,28.15,23.75,14],[887.1,38.25,56.15,18.5],[929.85,33.45,22.6,14.1],[918,23.45,37.75,20.8],[898.65,19.7,64.05,17.6],[876.1,53.65,54.2,16.05],[882.1,56.85,54.1,6.95],[874.55,48.2,45.05,32.2],[847.35,38.2,89.6,24.85],[798.2,69.85,98.25,33.7],[886.8,56.55,41.75,14.9],[856.15,32.6,75.25,36],[870.95,40.95,68.05,20.05],[591.9,148.4,234.4,25.3],[869.9,24,94.75,11.35],[789.55,43.55,127.3,39.6],[653.25,81.05,235.85,29.85],[913.55,38.4,32.5,15.55],[745.25,88.2,127.3,39.25],[318.65,304.25,290.4,86.7],[810.3,77.55,59.75,52.4],[635.35,168.1,115.75,80.8],[505.5,85.7,320.15,88.65],[486.75,159.95,225.1,128.2],[607.35,125.3,142.5,124.85],[466.65,44.8,337.4,151.15],[558.05,137.85,171.75,132.35],[318.75,139.8,471.45,70],[444.3,355.15,50.6,149.95],[403.35,144.25,315.4,137],[519.3,265.15,69.1,146.45],[181.05,275.7,379.15,164.1],[155.4,525.95,119.75,198.9],[150.05,200.85,167.25,481.85],[87.35,696.05,77.2,139.4],[17.6,217.45,594.6,170.35],[59.95,248.4,255.15,436.5],[51.15,84.1,122.9,741.85],[117.95,145.5,440,296.55],[77.35,119.05,399.65,403.95],[81.5,372.45,194.15,351.9],[73.35,226.9,194.35,505.4],[106.3,119.75,210.35,563.6],[144.95,126.15,153.95,574.95],[22.05,75.75,158.6,743.6],[73.8,92.95,212.4,620.85],[33.2,347.85,122.8,496.15],[31.5,148.75,79.2,740.55],[45.5,366.4,179.45,408.65],[133.4,64.6,69.9,732.1],[38.1,157.75,165.7,638.45],[43.1,75.95,315.75,565.2],[20.3,47.45,50.35,881.9],[50.75,121.4,41.75,786.1],[18.7,159.2,59.9,762.2],[17.5,30.65,97.9,853.95],[36.7,112.05,128.2,723.05],[25.6,65.2,39.05,870.15],[33.05,86.1,34.65,846.2],[23.3,31.85,43.3,901.55],[20,52.6,35.5,891.9],[12.05,66.2,26.9,894.85],[16.1,55.25,29.75,898.9],[15.05,69.7,33.15,882.1],[19.45,39.85,50.9,889.8],[26.7,29.2,46.2,897.9],[15.55,58.95,34.25,891.25],[11.25,21.5,37.3,929.95],[6.5,20.8,116.7,856],[22.5,25.8,35.15,916.55],[17.9,67.55,34.8,879.75],[24.4,27.4,24.85,923.35],[8.35,37.3,65.9,888.45],[12.8,28.8,19.85,938.55],[11.9,9.75,16.05,962.3],[6.5,36.6,61.6,895.3],[11.4,20.7,45.35,922.55],[5.45,27.4,22.9,944.25],[6.85,37.85,33.3,922],[18.35,25.45,22.15,934.05],[16.55,22.4,27.05,934],[8.4,9.75,19.3,962.55],[14.6,25.05,30.85,929.5],[24.2,17.75,66.3,891.75],[4.3,10.15,40.45,945.1],[4.05,28.3,16.25,951.4],[5.4,15.95,34.75,943.9],[10.05,16.05,35,938.9],[4.5,31.4,13.7,950.4],[11.5,38.45,11.95,938.1],[7.55,13.3,16.8,962.35],[10,14.1,16.3,959.6],[11.45,55.95,27.05,905.55]],[[916.6,30.4,38.45,14.55],[922.85,30.9,25.3,20.95],[931.4,20.4,27.7,20.5],[886.75,34.9,71.1,7.25],[925.9,26.35,40.65,7.1],[953.55,20.05,16.25,10.15],[939.25,22.4,29.95,8.4],[926.95,20.65,33.55,18.85],[841.2,54,83.2,21.6],[929.8,25.45,31,13.75],[926.9,44.35,18.15,10.6],[873.1,64.55,46.95,15.4],[834.2,102.6,51.1,12.1],[820.2,82.6,39.8,57.4],[815.65,108.55,52.95,22.85],[897.05,51.45,36.95,14.55],[859.25,55.3,48.2,37.25],[895.15,60,27.3,17.55],[670.9,204.75,89.1,35.25],[533.05,190.5,232.4,44.05],[857.95,64.1,44.45,33.5],[853.55,42.1,47.15,57.2],[839.25,55.3,67.4,38.05],[770.85,123.3,70.85,35],[611.1,271.3,62.95,54.65],[492.1,62.6,405.45,39.85],[765.25,124.65,72,38.1],[545.1,92.8,293.65,68.45],[813.05,90.25,42.9,53.8],[526.5,296.7,121.4,55.4],[685.45,230.35,59.55,24.65],[365.4,88.45,499.85,46.3],[686.85,213.65,36.05,63.45],[611.7,102.95,164.8,120.55],[228.05,360.95,182,229],[504.4,250.4,196.5,48.7],[214,323.2,359.1,103.7],[486.75,226.7,182.5,104.05],[99.45,301.3,144.3,454.95],[363.95,94.75,413.4,127.9],[184.75,179.6,443.3,192.35],[166.85,345.25,113.35,374.55],[128.6,97.85,498.6,274.95],[52.85,88,278.3,580.85],[112.55,750,47.5,89.95],[118.65,180.3,339.55,361.5],[45.05,60.95,146.2,747.8],[161.35,258.65,71.3,508.7],[64.35,257.35,135.7,542.6],[90.2,222.6,80.25,606.95],[41.1,78.8,148.6,731.5],[68.45,84.1,110.3,737.15],[80.35,130.6,38.5,750.55],[16.9,270.35,59.5,653.25],[42.15,379.05,89.25,489.55],[18.1,157.55,41.7,782.65],[12.95,71.3,121.5,794.25],[33,162.55,146.55,657.9],[31.55,55.35,32.65,880.45],[13.65,206.45,117.6,662.3],[27,29,40.9,903.1],[22.15,217.85,97.1,662.9],[15.9,21.9,42.8,919.4],[20.3,91,73.85,814.85],[23.35,67.5,62.25,846.9],[32.05,20.3,30.95,916.7],[20.05,17.5,37.3,925.15],[21.95,27.9,48.95,901.2],[19.55,11.35,67.7,901.4],[23,336.3,36.8,603.9],[16,31.15,39.3,913.55],[11.5,33.7,26.65,928.15],[13.35,34.9,18.2,933.55],[11.65,36.55,33.1,918.7],[13.1,43.5,33.15,910.25],[11.2,29.9,26.2,932.7],[6.7,26.5,10.3,956.5],[17.8,34.8,66.3,881.1],[19.25,9.3,59.35,912.1],[10.45,39.5,29.25,920.8],[33.25,28.65,56.9,881.2],[11.2,42.05,22.65,924.1],[9.8,16.6,28.15,945.45],[13.2,13.1,22.45,951.25],[8.15,42.6,23.15,926.1],[6.95,26.3,15.75,951],[7.55,25.1,29.4,937.95],[11.5,19.15,34.9,934.45],[8.9,7.9,21.95,961.25],[18.65,9.6,11.8,959.95],[8.25,17,20.75,954],[10.95,51.35,19.8,917.9],[17.9,10.75,27.8,943.55],[8.25,12.5,35.85,943.4],[12.1,16,10.45,961.45],[15.35,44.4,25.55,914.7],[7.25,21.65,14.1,957],[5.95,29.75,17.1,947.2],[11.2,21.65,21.3,945.85],[13.1,7.25,17.2,962.45]],[[956.9,20.1,10,13],[890.35,45.3,44.7,19.65],[933.95,25.3,20.45,20.3],[916.55,23.65,34.45,25.35],[921.05,29.1,33.4,16.45],[868,53.9,67.2,10.9],[936.6,34.45,19.95,9],[934.75,13.5,30.4,21.35],[942.65,31.4,11.35,14.6],[900.95,23.45,66.15,9.45],[937.35,26.15,23.6,12.9],[949.85,25.3,16.25,8.6],[898.35,44.7,33.95,23],[872.95,35.1,63.3,28.65],[934.5,17.9,24.2,23.4],[890.75,42.9,40.65,25.7],[865.35,34,89.1,11.55],[921.35,40.6,30.45,7.6],[871,32.35,71.65,25],[889.45,54.15,34.45,21.95],[832.1,113.45,46.1,8.35],[795.5,75.6,90.8,38.1],[868.15,53.05,47.55,31.25],[653,63.95,253.25,29.8],[384.1,73.2,521.7,21],[418.8,79.65,445.2,56.35],[733.5,181.05,60.05,25.4],[746.5,153.85,62.85,36.8],[544.35,252.65,129.15,73.85],[512.05,168,267.65,52.3],[450.75,385.25,116.4,47.6],[399.6,430.35,120.35,49.7],[617.15,116.55,55.95,210.35],[402.95,186.8,199.3,210.95],[541,220.7,158.25,80.05],[333.45,345.85,253.55,67.15],[268.55,100.3,579.1,52.05],[267.95,183.15,258.55,290.35],[159.65,354.75,36.35,449.25],[132.95,398.1,220.1,248.85],[69.45,238.05,331.5,361],[202.6,192.8,446.45,158.15],[159.6,554.9,120.45,165.05],[299.05,332,192.25,176.7],[74.25,224.3,383.9,317.55],[17.7,101,543.9,337.4],[43.6,194.5,242.35,519.55],[17.6,174.4,323.05,484.95],[61.55,152,37.5,748.95],[30.8,113.9,82.8,772.5],[47.05,120.75,76.4,755.8],[57.4,73.3,326.65,542.65],[56.2,55.75,69.45,818.6],[77.8,298.5,351.6,272.1],[77.25,67.9,238.65,616.2],[20,56.7,39.05,884.25],[27.65,72.45,582.35,317.55],[43.8,403.95,84.6,467.65],[36.05,70.25,48.25,845.45],[46.6,66.8,65.2,821.4],[29.05,242.15,154.9,573.9],[17.6,69.75,288.9,623.75],[16.45,176.6,92.75,714.2],[26.05,64.15,60.55,849.25],[36.4,39.8,11.5,912.3],[41,36.65,48.75,873.6],[5.35,29.6,53.7,911.35],[13.2,57.15,42.9,886.75],[8.6,31.55,15.55,944.3],[25.1,31.95,29.35,913.6],[19.5,128.1,34.9,817.5],[19.85,38.4,26.3,915.45],[14.8,28.8,39.7,916.7],[22.6,48.2,50.15,879.05],[10,20.7,29.65,939.65],[17.75,40.3,16.8,925.15],[12.2,30.05,42.6,915.15],[8.95,26.3,35,929.75],[10.25,34.5,52.05,903.2],[13.15,26.65,29.25,930.95],[7.65,19.4,26.6,946.35],[15.7,43.85,22.55,917.9],[28.7,40.05,27.3,903.95],[29,21.3,17.3,932.4],[17.8,15.55,23.15,943.5],[10.05,16.35,42.1,931.5],[14.15,30.65,78.55,876.65],[18.75,33.7,17.05,930.5],[7.95,6.45,10.7,974.9],[13.35,17.75,23.7,945.2],[10,3.3,29.3,957.4],[8.45,24.45,29.4,937.7],[11.65,18.2,10.3,959.85],[3.6,27.45,23.8,945.15],[7.75,9.1,25.75,957.4],[15.2,21.5,29.15,934.15],[13.4,29.1,34.4,923.1],[10.8,22.25,35.7,931.25],[6.15,14.15,10.15,969.55],[15.55,16.55,27.7,940.2]],[[928.55,26.95,28.7,15.8],[938.95,25.9,22.3,12.85],[945.25,12.45,30.45,11.85],[924.05,34.45,32.5,9],[948.7,17.3,16.8,17.2],[940.5,25.5,16,18],[907.35,26.9,46.1,19.65],[874.95,71.25,35.1,18.7],[915.15,50.5,16.55,17.8],[927.2,34.7,23.2,14.9],[941.3,9.5,23.8,25.4],[887.75,20.45,69.6,22.2],[893.1,23.05,44.5,39.35],[923.6,26.7,18.45,31.25],[829.3,78.9,69.7,22.1],[901,51.7,31.15,16.15],[865.05,40.05,57.95,36.95],[867.4,57.2,53.35,22.05],[771.2,136.7,63.05,29.05],[918.5,19.45,44.75,17.3],[906.15,59.35,16.8,17.7],[858.9,75.8,43.3,22],[725.2,141.4,102.95,30.45],[842.2,52.85,78.4,26.55],[742.85,183.45,51.6,22.1],[378.5,522.55,35.75,63.2],[819.45,42.6,75.25,62.7],[682.9,91.1,207.15,18.85],[749.45,78.1,102.15,70.3],[471.45,31.85,435,61.7],[518.8,305.25,139.25,36.7],[760.2,78.1,118,43.7],[573.2,191.9,191.6,43.3],[705.5,172.2,35.2,87.1],[265.25,300.4,329.1,105.25],[62.35,154.35,580.3,203],[282.8,64.05,367.1,286.05],[62.85,417,307.5,212.65],[115.25,299.35,411.7,173.7],[182.7,572.55,45.6,199.15],[255.65,196.5,118.05,429.8],[372.75,291.2,158.6,177.45],[83.1,394.95,53.55,468.4],[159.3,652.05,81.85,106.8],[89.35,62.95,135.7,712],[222.35,265.1,33.25,479.3],[39.6,479.3,103.55,377.55],[54.6,113.55,474.85,357],[49.35,551.35,97.6,301.7],[39.35,90.45,152.8,717.4],[40.85,68.2,98.85,792.1],[30.85,84.45,157.25,727.45],[26.8,42.55,205.85,724.8],[12.95,90.75,60.05,836.25],[97.4,35.35,340.6,526.65],[8.95,100.5,39.7,850.85],[28.35,56.4,82.15,833.1],[33.05,188.4,157.8,620.75],[33.25,203.35,55.5,707.9],[31.85,151.65,59.4,757.1],[23.7,96.6,236.8,642.9],[16.35,22.3,62.8,898.55],[15.7,64.55,57.45,862.3],[8.6,81.1,36.35,873.95],[13.9,17.2,38.95,929.95],[14.4,97.3,61.25,827.05],[6,28.05,61.85,904.1],[9.75,79.05,52.6,858.6],[15.05,37.6,35.65,911.7],[7.35,44.4,11.75,936.5],[12.55,30,29.55,927.9],[17.05,44.9,25.25,912.8],[9.95,23.85,62.9,903.3],[16.35,24.2,15.2,944.25],[21.55,46.45,55.95,876.05],[11.95,46.9,26.75,914.4],[11.25,11.05,14.35,963.35],[6.3,24.1,16.5,953.1],[20.45,33.5,44.4,901.65],[13.9,25.65,38.8,921.65],[9,28.65,20.2,942.15],[9.5,7.9,17.1,965.5],[7.5,23.3,60.55,908.65],[17.15,47,20.2,915.65],[12.2,20.6,28.65,938.55],[10.95,29.2,31.45,928.4],[10.4,20.55,11.85,957.2],[13.4,19.3,17.1,950.2],[8.05,20.7,10.95,960.3],[9.2,24.35,21.75,944.7],[9.45,13.95,14.95,961.65],[5.15,17,17.15,960.7],[8.15,17.9,16.3,957.65],[8.85,10.15,19.55,961.45],[8.45,24.9,21.1,945.55],[10.1,18.45,17.4,954.05],[11.45,24.95,18.25,945.35],[7.3,11.5,16,965.2],[4.45,16.9,19.1,959.55],[16.6,16.5,8.75,958.15]],[[940.35,20.3,19.85,19.5],[945.85,25,18.1,11.05],[945.6,19.75,23.25,11.4],[938.85,32.1,15,14.05],[915.95,35.05,39.25,9.75],[964.1,17.95,8.85,9.1],[912.7,48.4,27.15,11.75],[914.05,45.05,20,20.9],[925.3,42.7,26.35,5.65],[942.45,23.45,22.85,11.25],[913.1,49.55,25.95,11.4],[929.55,27.1,34.25,9.1],[893.65,56.5,37.3,12.55],[929.9,27.35,30.4,12.35],[932.35,14.55,33,20.1],[916.35,7.4,59.55,16.7],[897.8,44.65,45.4,12.15],[872.35,62.3,43.55,21.8],[850.5,67.25,68.05,14.2],[728.1,155.25,97.55,19.1],[831.95,101.15,34.9,32],[908.7,40,31.9,19.4],[677.5,129.05,177.5,15.95],[820.55,67.2,75.7,36.55],[827.2,75.6,68.7,28.5],[798.55,78.85,74.15,48.45],[835.2,95.2,31,38.6],[723.35,62.7,156.25,57.7],[605.75,177,142.5,74.75],[387.5,242.25,346.2,24.05],[701.85,142,124.95,31.2],[112.5,103.2,712.35,71.95],[433.85,89.9,395.45,80.8],[632.95,167.85,93.75,105.45],[434.95,241.2,157.55,166.3],[581.75,119.55,184.15,114.55],[234,37.45,629.9,98.65],[342.2,306.6,200.15,151.05],[78.5,484.3,337.35,99.85],[339.85,195.55,101.55,363.05],[157.05,300.35,373.05,169.55],[120.2,593.9,104.9,181],[88.95,161.9,534.8,214.35],[42.3,188.5,332,437.2],[51.75,446.5,211.7,290.05],[35.6,19.25,239.85,705.3],[35.95,500.1,79.5,384.45],[68,169.7,103.95,658.35],[25.6,72.35,40.25,861.8],[68.85,670.35,47.65,213.15],[43.15,39.4,447.15,470.3],[46.25,44.3,45.5,863.95],[34.7,485.2,55.35,424.75],[25.4,64.1,47.45,863.05],[28.1,171.65,64.85,735.4],[14.25,56.4,62.4,866.95],[17.5,77.35,170.2,734.95],[32.05,90.4,39.4,838.15],[20.95,143.75,129.95,705.35],[20.4,72,177.05,730.55],[20,113.2,232.3,634.5],[14.8,28.35,70.8,886.05],[26.7,55.75,58.55,859],[24.25,30.1,61.2,884.45],[14.05,34.4,75.95,875.6],[9.7,47.2,60.5,882.6],[10.8,19.1,28,942.1],[16,34.4,28.25,921.35],[16.3,26.4,18.15,939.15],[26.1,28.1,103.65,842.15],[20.6,13.65,113.45,852.3],[8.9,32.5,41.3,917.3],[15,32.25,23.85,928.9],[9.95,21.65,23.1,945.3],[8.95,23.9,34.55,932.6],[11.6,35.45,7.7,945.25],[17.75,21.2,19.65,941.4],[4.05,30.1,43.45,922.4],[14.7,20.95,18.3,946.05],[12.05,29.05,29.75,929.15],[7.05,28.25,18.9,945.8],[16.5,21.3,19.95,942.25],[16.6,9.2,13.5,960.7],[11.05,14.75,55.85,918.35],[14.45,23.1,15.35,947.1],[8.65,7.55,17.65,966.15],[5.75,20.2,27.2,946.85],[8.1,32.1,21.05,938.75],[3.75,22.8,21.4,952.05],[11.8,15.4,31.05,941.75],[15.55,24.45,14.4,945.6],[10.25,28.95,6.55,954.25],[9.8,10.85,9.2,970.15],[16.95,20.7,26.45,935.9],[7.45,19.7,26.1,946.75],[6.15,23.7,15.65,954.5],[2.95,26.3,9.3,961.45],[2.15,23.85,21.25,952.75],[5.3,10.85,8.05,975.8],[16.65,18.15,10.75,954.45]],[[948.7,18.05,26.65,6.6],[937.25,33.75,15.75,13.25],[953.35,20.95,13.4,12.3],[944.7,19.8,26.45,9.05],[953.5,21.65,16.05,8.8],[927.7,28.4,33.7,10.2],[935.8,15.6,36.8,11.8],[936.7,19,33.35,10.95],[928.85,22.15,33.5,15.5],[943.35,22.3,25.9,8.45],[927.45,32.3,25.3,14.95],[949.95,4.25,18.65,27.15],[906.9,41.5,26.95,24.65],[922.9,34.15,16.05,26.9],[924.45,42.25,18.05,15.25],[937.5,18.8,29.3,14.4],[889.3,53.55,45.55,11.6],[821.7,88.45,78.1,11.75],[921,36.85,17.8,24.35],[891.45,54.25,39.95,14.35],[900.8,34.45,28.75,36],[890.4,39.9,55.75,13.95],[652.1,244.8,84,19.1],[810.75,113.4,39.65,36.2],[539.25,195.7,227.45,37.6],[561.15,230.3,172.15,36.4],[666.4,74.5,218.7,40.4],[785.35,47.05,112.35,55.25],[816.15,84.2,63.6,36.05],[699,85.85,144.4,70.75],[301.4,358.95,296.7,42.95],[743.75,96.2,83.9,76.15],[595.9,197.5,126.4,80.2],[696.2,109.2,42.2,152.4],[346.4,528.35,75.05,50.2],[578.95,166.15,138.2,116.7],[582.55,64.65,223.55,129.25],[204.75,100.35,295.55,399.35],[145.4,454.35,330.65,69.6],[260.3,337.55,200.9,201.25],[58.65,176.75,77.5,687.1],[38.1,719.65,36.6,205.65],[59.95,392.45,352.7,194.9],[168.4,196.25,483,152.35],[22.7,134.5,54.75,788.05],[111.6,142.45,194.3,551.65],[54.6,486,267.35,192.05],[9.3,86.85,341.15,562.7],[17.85,269.95,461.15,251.05],[70.2,271.55,176.55,481.7],[37.95,82.45,370.95,508.65],[20.95,148.3,345.65,485.1],[26.35,276.3,178.1,519.25],[28.6,84.7,98.15,788.55],[16.65,115.45,35.2,832.7],[20.1,52.65,27.55,899.7],[20.9,31.45,44.3,903.35],[11.35,58.1,83.45,847.1],[17.8,39.65,81.45,861.1],[27.4,101.75,43.5,827.35],[17.85,44.4,53.45,884.3],[26.05,80.75,129.85,763.35],[9.8,30.55,22.15,937.5],[9.45,24.15,15.05,951.35],[34.05,94.45,20.95,850.55],[13.45,7.15,78.3,901.1],[11.85,25.15,33.2,929.8],[19.45,56.4,37.5,886.65],[7.65,28.8,25.1,938.45],[9.95,34.95,32.4,922.7],[19.75,47.3,45.65,887.3],[12.95,51.9,24.8,910.35],[8.8,23.85,22.6,944.75],[17,42.6,35.3,905.1],[6.8,21.85,42.05,929.3],[7.9,23.85,16.05,952.2],[12,12.1,30.85,945.05],[12.1,19.1,22.25,946.55],[9.45,16.25,7.7,966.6],[6.75,15.25,11.45,966.55],[7.4,39.9,24.2,928.5],[11.1,11.1,15.9,961.9],[15.5,9.55,11.25,963.7],[8.05,22.85,11.55,957.55],[9.65,13.7,43.7,932.95],[12,18.2,21.6,948.2],[7.2,27.3,24.75,940.75],[10.55,9.7,17.4,962.35],[10.05,10.35,16.55,963.05],[9.35,24.5,20.35,945.8],[6.5,32.3,15.25,945.95],[10.85,18.2,13.65,957.3],[8.25,10.85,14.05,966.85],[8.75,13.6,25,952.65],[9.6,23.85,16.6,949.95],[11.4,9,17.1,962.5],[5.7,15.45,14.65,964.2],[7.4,25.15,19.15,948.3],[2.4,23,11.05,963.55],[14,15.5,13.8,956.7]],[[960.65,9.2,24.5,5.65],[955.1,20.5,14.85,9.55],[954,24.75,15.45,5.8],[950.55,7.85,32.6,9],[923.5,24.8,37.75,13.95],[939.05,19.45,26.5,15],[936.35,34.45,21,8.2],[882.7,32.95,57,27.35],[909.25,59.95,14.35,16.45],[928.3,32.95,25.95,12.8],[924.55,35.2,32.75,7.5],[955.5,15.6,8.1,20.8],[877.25,41.2,61.8,19.75],[912.65,18.6,60.75,8],[888.2,27.2,60.25,24.35],[947.5,18.6,19.05,14.85],[891.7,53.8,44,10.5],[886.75,51.25,31.1,30.9],[868.8,63.45,54,13.75],[887.55,34.5,41.05,36.9],[785.6,85.9,116.5,12],[831.1,81.5,72.4,15],[832.25,107.05,36.45,24.25],[907.8,27.85,41.55,22.8],[898.9,33.95,43.8,23.35],[749.5,179.95,48.3,22.25],[825.95,60.25,67.25,46.55],[611.7,152.75,198.25,37.3],[602.75,280.15,59.7,57.4],[531.15,265.55,105.4,97.9],[351.55,25.7,573.1,49.65],[645.3,147.1,182.4,25.2],[716.55,43.7,190.7,49.05],[661.45,42.25,254.15,42.15],[667.1,93.35,196.5,43.05],[95.3,634.65,222.9,47.15],[195.7,567.05,160.15,77.1],[328.15,263.85,322.75,85.25],[431.6,296.5,57.6,214.3],[154.05,222.05,535.65,88.25],[60.4,92.05,431.75,415.8],[77.6,463.75,252.2,206.45],[21.15,613.2,215.2,150.45],[30.7,63.2,64.1,842],[100.95,207.7,133.7,557.65],[163.2,72.05,85.65,679.1],[72.85,349.55,328.95,248.65],[44.85,343.85,55.75,555.55],[17.25,440.3,184.4,358.05],[32.35,90.5,461.1,416.05],[38.9,408.7,47.5,504.9],[16.65,137.15,332.9,513.3],[11.55,31.75,74.7,882],[32.65,60.95,27.2,879.2],[13.65,231.05,53.8,701.5],[21.15,38.9,54.95,885],[16.9,34.95,51.9,896.25],[19.2,231.7,46.4,702.7],[13.4,50,51.7,884.9],[15.4,104.9,237.3,642.4],[16.5,24.75,30.8,927.95],[23,16.8,137.95,822.25],[23.9,33.05,19.25,923.8],[16.9,38.2,24.7,920.2],[15.4,69.25,31.35,884],[12.65,24.5,48,914.85],[15.5,23.55,21.5,939.45],[10.95,41.2,75.2,872.65],[10.85,16,31.7,941.45],[16,14.4,12.45,957.15],[6.7,21.55,17.95,953.8],[6,29.95,33.25,930.8],[8.85,30.05,16.45,944.65],[8.35,30.15,13.45,948.05],[3.65,29.35,9.2,957.8],[11.55,10.25,19.25,958.95],[12.5,39.95,33.95,913.6],[15.75,16.75,26.7,940.8],[9.1,30.8,13.45,946.65],[9.1,22.85,25.35,942.7],[11.8,7.25,18.5,962.45],[17.65,16.15,35.8,930.4],[7.3,20.2,24.45,948.05],[7.75,19.25,44,929],[10.6,12.05,9.8,967.55],[5.45,21.55,16.2,956.8],[8.1,11.1,20.45,960.35],[3.75,9.2,14.95,972.1],[7.1,13.5,20.85,958.55],[7.7,18.25,15.9,958.15],[5.05,21.3,14.1,959.55],[7.55,17.45,10.7,964.3],[6.2,37.9,15.65,940.25],[8.65,15.75,17.15,958.45],[7.65,24.3,10.3,957.75],[3.25,28.45,15.6,952.7],[5.2,14.05,8.6,972.15],[7.75,12.5,11.4,968.35],[9,10.45,18.65,961.9],[5.6,9.05,16.15,969.2]],[[934.5,39.4,16.85,9.25],[946.75,18.35,23.05,11.85],[968.35,17.4,7.95,6.3],[965.45,7.95,16.65,9.95],[947.25,22.15,19.95,10.65],[940.75,37.35,12.55,9.35],[929.95,39.6,20.1,10.35],[958.95,19.7,11.8,9.55],[943.25,28.15,22.05,6.55],[944.55,18.1,28.2,9.15],[921.85,33.3,37.35,7.5],[938.35,30.5,15.2,15.95],[954.95,10.65,15.9,18.5],[910.65,33.25,36.1,20],[904.55,49.2,28.7,17.55],[926.65,9.1,43.75,20.5],[883.5,32.6,56.6,27.3],[902.65,40.5,47.55,9.3],[861.9,77.85,35.15,25.1],[902.45,51.6,28.85,17.1],[806.9,82.85,88.5,21.75],[571.25,50.8,353.6,24.35],[845.6,76.6,44.95,32.85],[886.6,40.1,24.95,48.35],[732.55,66.5,174.45,26.5],[742.2,64.2,168.8,24.8],[638,179.65,141.5,40.85],[734.8,99.25,139.4,26.55],[833,113.2,34.7,19.1],[872.8,38.85,54.5,33.85],[571.05,57.15,307.25,64.55],[825.5,89.05,47.05,38.4],[798.05,92.9,55.9,53.15],[623,289.5,55.8,31.7],[426.85,113.3,351.55,108.3],[330.75,373.1,154.2,141.95],[120.9,676.8,95.3,107],[84.6,529.15,332.55,53.7],[134.7,139.9,428.25,297.15],[138.55,452.05,256.45,152.95],[113.35,211.8,530.95,143.9],[29.8,118.75,261.6,589.85],[73.15,143.35,261.3,522.2],[36.75,756.95,49.35,156.95],[45.25,132.65,167.2,654.9],[52.7,617.75,97.8,231.75],[60.5,64.3,185.4,689.8],[21.45,49.9,694.75,233.9],[52.8,73.8,811.05,62.35],[35.7,33,437.55,493.75],[20.15,205.8,136.4,637.65],[12.9,119,20.8,847.3],[14.25,47.95,510.1,427.7],[33.9,55.85,40.2,870.05],[42.15,80.3,124.4,753.15],[16.2,315.7,117.5,550.6],[9.95,60.2,35.1,894.75],[18.25,54.2,231.15,696.4],[11.25,45.05,77.3,866.4],[15.45,31.15,26.9,926.5],[7.75,159.65,44.15,788.45],[26.95,52.25,42.9,877.9],[13.6,35.5,23.45,927.45],[9.85,26.9,32.6,930.65],[24.5,29.6,18.95,926.95],[28.2,253.05,7.95,710.8],[14.05,60.1,29.75,896.1],[7.55,41.7,146.8,803.95],[17.3,37.55,77.8,867.35],[8.8,23.5,23.1,944.6],[21.4,15.3,26.7,936.6],[14.4,34.4,34.7,916.5],[11.15,33.55,11.25,944.05],[9.25,10.1,9.5,971.15],[10.7,26.25,12,951.05],[8.1,22.85,27.85,941.2],[9.2,31.9,38.05,920.85],[4.45,17.7,13.05,964.8],[11.35,17.65,30.9,940.1],[5.95,23.15,35.55,935.35],[10.8,20.2,13.4,955.6],[7.4,9.7,32.85,950.05],[7.2,46.1,19.05,927.65],[6.4,14.75,11.75,967.1],[8.2,40.3,10.75,940.75],[7.8,26.1,13.5,952.6],[6.3,8.4,33.15,952.15],[11.35,23.7,22.3,942.65],[6.95,28.4,23.55,941.1],[10.2,9.15,26.6,954.05],[5.15,15.7,20.45,958.7],[7.3,13.6,12.95,966.15],[14,8.95,27.15,949.9],[7.4,36.65,22.6,933.35],[7.05,15.9,21.45,955.6],[8.6,13.95,11.85,965.6],[4.2,11,47.25,937.55],[9.7,13.55,16,960.75],[12.55,4.8,6.5,976.15],[5.6,18.75,24.45,951.2]],[[955.15,18.75,13.2,12.9],[958.3,12.55,20.65,8.5],[954.7,13.55,16.1,15.65],[953.15,11.5,22.75,12.6],[955.7,15.5,16.7,12.1],[941.4,16.25,29.05,13.3],[928.5,39.05,24.5,7.95],[946.6,23.85,24.2,5.35],[959.75,10.75,13.9,15.6],[946.35,26.65,12.35,14.65],[954.65,23.15,11.5,10.7],[922.05,41.6,17.3,19.05],[928.65,23.75,26.15,21.45],[947.35,12.15,27.7,12.8],[918.95,24.4,42.05,14.6],[948.95,15.4,28.1,7.55],[936.8,24.05,31.75,7.4],[892.35,56.1,29.8,21.75],[889.15,38.15,50.55,22.15],[925.05,31.5,31,12.45],[898.25,26.9,61.75,13.1],[902.4,29.25,39.6,28.75],[785.9,177.75,15.05,21.3],[899.45,37.1,51.4,12.05],[884.75,41.55,49.4,24.3],[834.3,26.15,120.25,19.3],[898.55,34,36.05,31.4],[810.45,37.35,132.25,19.95],[680.5,68.7,227.15,23.65],[869.45,55.15,36.9,38.5],[471,298.95,192,38.05],[772.3,96.75,86.95,44],[575.95,276.25,115.7,32.1],[327.55,375.55,271.3,25.6],[606.7,208.25,148.9,36.15],[124.65,135.35,704.05,35.95],[214.25,623.75,125.6,36.4],[199.35,431.85,203.2,165.6],[76.4,163.65,630.4,129.55],[128.65,120.2,396.05,355.1],[62.5,615.3,293.1,29.1],[105.3,225.6,548.4,120.7],[82.35,625,172,120.65],[30.05,163.7,674.95,131.3],[47.3,100.2,124.05,728.45],[80.2,366,175.15,378.65],[49.3,245.65,378.85,326.2],[22.85,192.9,533.95,250.3],[12.1,138.15,167.05,682.7],[29.1,88.85,126.85,755.2],[17.5,73.2,43.65,865.65],[24.05,780.8,23.15,172],[22.25,79.1,90.65,808],[30.2,49.35,61.05,859.4],[16.35,25.95,51.45,906.25],[18.1,66.2,61.4,854.3],[15.4,39.05,24.35,921.2],[12.05,70,59.7,858.25],[12.45,70.85,38.35,878.35],[19.45,30.35,37.55,912.65],[11.85,26.3,36,925.85],[16.7,38.3,40.6,904.4],[11,28.75,42.55,917.7],[12.55,59.5,12.15,915.8],[18.8,108.15,44.25,828.8],[14.65,77.6,105.45,802.3],[19,73.6,22.95,884.45],[7,29.1,21.9,942],[14.8,25.7,138.35,821.15],[8,24.55,52.55,914.9],[4.4,38.8,18.95,937.85],[8.85,8.95,17.3,964.9],[4.15,22.95,11.7,961.2],[20.4,135.35,25.1,819.15],[12.35,24.4,42.6,920.65],[4.8,48.1,13.9,933.2],[4.25,36.35,12.85,946.55],[10.85,12.2,15.35,961.6],[12.7,44.7,15.35,927.25],[4.8,28.6,40.55,926.05],[10.85,7.65,6.6,974.9],[6.75,7.6,8.15,977.5],[7.6,30.95,13.05,948.4],[3.5,11.05,18.9,966.55],[5.95,12.4,16.15,965.5],[8.95,11.8,12.7,966.55],[9.5,27.8,17.2,945.5],[9.55,15.8,38.25,936.4],[10.35,5.9,23.6,960.15],[11.1,10.15,27.4,951.35],[6.85,13.85,26.7,952.6],[4.25,11.8,11.3,972.65],[3.25,17.4,14.5,964.85],[4,4.85,14.9,976.25],[12,25.7,14.45,947.85],[4.85,16.6,8,970.55],[6.55,23.2,8.85,961.4],[9.05,19.5,17.9,953.55],[11.3,23,15.05,950.65],[5.9,20.55,10.15,963.4]],[[957.6,14.15,15.9,12.35],[955,24.1,17.05,3.85],[953.5,18.3,22.75,5.45],[952.65,20.5,13.45,13.4],[963.25,15.65,13.4,7.7],[943.75,16.05,21.8,18.4],[961.15,19.55,11.6,7.7],[951.75,28,11.95,8.3],[922.85,22.9,40.85,13.4],[946.25,17.4,21.1,15.25],[958.25,19.85,11.2,10.7],[949.4,25.5,16.25,8.85],[926.75,37.1,26.35,9.8],[920.3,32.8,27.8,19.1],[937.55,32.95,21.45,8.05],[946.9,22.65,17.2,13.25],[945,26.35,18.9,9.75],[888.15,23.45,80.5,7.9],[893.25,42.55,44.8,19.4],[904.85,40.4,18.05,36.7],[905.9,21.5,57.65,14.95],[917.7,30.8,34.9,16.6],[947.7,19.9,17.1,15.3],[920.3,35.95,18.85,24.9],[877.75,32.65,58.3,31.3],[600.85,336.35,41.9,20.9],[883.2,58.15,46.8,11.85],[772.95,138.2,76,12.85],[870.2,50.15,44.9,34.75],[874.25,46.85,56.05,22.85],[734.5,148.25,94.65,22.6],[566.35,317,33.9,82.75],[595.5,55.1,283.25,66.15],[115.75,761,61.45,61.8],[469.85,127.65,252.45,150.05],[155.65,216.15,477.25,150.95],[107.35,421.55,231.5,239.6],[254,103.3,572.7,70],[106.9,376.75,425.4,90.95],[163.8,496.85,66.3,273.05],[24.2,69.15,456.65,450],[22.85,380.75,87.6,508.8],[68.25,155.9,52.25,723.6],[124.15,295.85,329.6,250.4],[39.65,385.75,267.2,307.4],[52.2,498,128.8,321],[50.15,390.3,195.2,364.35],[33.5,85.5,200.05,680.95],[29.95,214.3,324.15,431.6],[29.85,163.35,54.6,752.2],[57.6,54.4,272.95,615.05],[50.5,309.85,32.75,606.9],[19.95,157.8,57.25,765],[15.65,20.75,36.8,926.8],[5.45,54.45,196.85,743.25],[9.4,31.8,48.65,910.15],[10.45,24.9,42.45,922.2],[18.4,55.3,17.85,908.45],[19.75,73.15,80.5,826.6],[20.55,42.3,39.9,897.25],[18.2,52.45,35.35,894],[14.3,61.1,57.55,867.05],[10.7,29.2,195.85,764.25],[22.55,30.2,28.1,919.15],[16.95,24.6,26.05,932.4],[12.55,11.95,22.8,952.7],[7.9,29.6,25.7,936.8],[10.5,26.8,57.4,905.3],[19.15,54.7,102,824.15],[15.7,38.35,23.8,922.15],[15.3,19.25,21.6,943.85],[8.6,22.35,23.3,945.75],[5.25,22.55,14.7,957.5],[20.6,27.2,42.35,909.85],[12.25,26.4,26,935.35],[5.95,20.85,21.25,951.95],[14.5,17.5,26.9,941.1],[5.35,13.05,40.45,941.15],[10.1,10.95,31.85,947.1],[5.45,13.65,16.95,963.95],[8,21.3,10.35,960.35],[6.1,15.1,24.4,954.4],[9.25,8.1,31.9,950.75],[8.7,26.35,23.3,941.65],[8,14.5,24.85,952.65],[5.05,6.75,29.55,958.65],[11.9,12.6,32.05,943.45],[8.45,8.35,11.85,971.35],[6.85,14.45,10.55,968.15],[7.85,24.8,23.8,943.55],[6.9,12.65,15.25,965.2],[14.05,10.7,12.35,962.9],[3.1,9.65,11.6,975.65],[6.15,17.05,18.7,958.1],[6.05,12.95,11.55,969.45],[3.45,12.75,12.15,971.65],[4.7,13.7,7.5,974.1],[3.7,20.65,11.5,964.15],[4.95,32.5,15.95,946.6],[5.15,8.4,18.45,968]],[[967.75,12.15,13.5,6.6],[951.1,21.45,21.45,6],[949.4,21.95,19.35,9.3],[961.55,9.25,21.5,7.7],[966.35,11.1,14.75,7.8],[958.35,15.55,17.05,9.05],[969.85,16.9,9.3,3.95],[953.75,13.65,9.7,22.9],[976,7.2,11.05,5.75],[974.75,9.75,11,4.5],[954.3,23.15,16.05,6.5],[963.7,17.6,11,7.7],[922.15,28.6,37.85,11.4],[950.7,25.2,13.75,10.35],[942,23.9,24.5,9.6],[953.05,19.2,14.65,13.1],[941.5,19,23.1,16.4],[926.75,19.8,46,7.45],[952.65,23.65,17.15,6.55],[906.6,38.8,27.4,27.2],[909.05,41.6,37.05,12.3],[893.05,39.35,59.65,7.95],[909.3,40.95,29.95,19.8],[901.05,26.85,59.4,12.7],[889.25,53.05,39.15,18.55],[898.65,49.15,43.75,8.45],[853.85,88.8,38.1,19.25],[820.5,118.6,53.45,7.45],[594.55,258.55,110.2,36.7],[675.35,162.5,143.9,18.25],[762.5,148.8,38.2,50.5],[808.85,67.3,91.05,32.8],[519.1,143.9,271.15,65.85],[705.8,43.2,220.35,30.65],[322.7,167.5,417.3,92.5],[141.55,731.05,36.7,90.7],[76.9,173.35,717.05,32.7],[182.25,351.35,378.95,87.45],[186.35,77.5,611.55,124.6],[169.55,48.1,742.85,39.5],[111.1,21,764.45,103.45],[87,649.2,125.3,138.5],[107,339.5,192.3,361.2],[112.85,151.8,443.45,291.9],[23.7,17.9,595,363.4],[49.4,89.3,807.7,53.6],[40.05,29.65,601.65,328.65],[32.2,283.5,151.25,533.05],[23.8,517.05,46.2,412.95],[24.9,197.8,82,695.3],[16.75,95.8,33.7,853.75],[7.45,206.55,58,728],[19,56.75,103.75,820.5],[34.05,614.8,61.35,289.8],[13,62.85,45.5,878.65],[11.85,136.2,94,757.95],[23.65,103.45,38.65,834.25],[14.5,151.35,36.95,797.2],[24.2,74.5,16.75,884.55],[11.75,205.7,21.2,761.35],[12.35,38.5,133.25,815.9],[12.8,39,67.4,880.8],[10.8,11.3,45.1,932.8],[23.6,14.55,42.45,919.4],[15.8,40.95,30.3,912.95],[10.3,26.65,27.75,935.3],[11,27.4,24.2,937.4],[16.1,20.35,33.45,930.1],[7.55,17.75,24.7,950],[14.7,32.65,22.3,930.35],[9.75,13.05,20.7,956.5],[7.3,20.8,28.45,943.45],[7.3,33.65,29.8,929.25],[15.25,11.1,7.35,966.3],[3.4,31.75,21.95,942.9],[15.7,14.85,9.6,959.85],[13.1,28.5,32.05,926.35],[9.35,23.1,17,950.55],[12.95,32.35,24.4,930.3],[7.35,14.15,12.95,965.55],[5.1,12.4,21.75,960.75],[3.65,13.3,18.5,964.55],[3.6,12.3,10.85,973.25],[7.75,26.7,29.25,936.3],[5.05,9.95,3.65,981.35],[2.4,13.6,19.75,964.25],[9.2,8.3,24.2,958.3],[4.2,5.05,19.25,971.5],[5.7,9.95,9.7,974.65],[9,6.85,7.55,976.6],[9.95,8.55,33.4,948.1],[9.8,12.15,22.3,955.75],[5.2,9,16.9,968.9],[3.15,3.4,20.2,973.25],[4.85,15.15,7.25,972.75],[5.45,13.9,20.6,960.05],[6.1,11.05,6.55,976.3],[4.05,21.35,16.05,958.55],[7.15,4.05,18.1,970.7],[2.95,4.95,12.3,979.8]],[[949.3,26.8,13,10.9],[960.2,9.35,22.25,8.2],[976.35,11.5,5.75,6.4],[972.35,11.15,11,5.5],[951.75,19.35,22.55,6.35],[970.35,14.25,10,5.4],[969.65,9.05,9,12.3],[959.6,19.1,14.05,7.25],[966.8,15.9,10.55,6.75],[958.35,20.3,15.05,6.3],[956.85,12.55,16.4,14.2],[960.85,11.95,16.8,10.4],[955.5,11.95,12.7,19.85],[937.8,29.45,25.95,6.8],[967.1,15.65,9.6,7.65],[947.75,24.8,20.95,6.5],[952.75,21.2,21.4,4.65],[948.9,18.15,19.7,13.25],[959.45,27.7,10.7,2.15],[927,39.05,15,18.95],[895.8,28.4,56.1,19.7],[939.8,24.35,19.8,16.05],[879.55,54.25,53.8,12.4],[896.55,46.05,42.3,15.1],[888.15,57.9,30.35,23.6],[887.05,50.75,53.95,8.25],[813.9,39.25,120.2,26.65],[665.15,161.95,115.05,57.85],[872.85,26.85,73.35,26.95],[783.8,94.2,74.5,47.5],[899.15,30.35,48.25,22.25],[789.3,89.4,100.45,20.85],[667.9,148.35,132.1,51.65],[526.95,371.9,40.1,61.05],[292.85,563.95,91.6,51.6],[484.15,130.9,224.45,160.5],[223.05,103.4,504.25,169.3],[220.55,474.7,235.35,69.4],[21.05,476.25,398.8,103.9],[75.75,42.2,735.9,146.15],[41.45,351.6,482.95,124],[59.8,223.75,149.8,566.65],[47,715.35,32.85,204.8],[57.65,206.2,331.95,404.2],[48.25,552.8,299.65,99.3],[21.15,500.5,353.35,125],[17.5,647.3,175.9,159.3],[26.8,54.55,790.7,127.95],[36,49.45,396.85,517.7],[35.25,265.65,93.8,605.3],[20.4,26,89.1,864.5],[27.55,254.7,34.65,683.1],[23.75,57.1,149.4,769.75],[19.15,145.55,101.6,733.7],[22.2,28.7,10.05,939.05],[14.7,46.2,53.8,885.3],[4.55,15.55,36.05,943.85],[28.15,67.3,143.65,760.9],[34.1,30.95,32.05,902.9],[16.15,24.85,43.9,915.1],[9.9,34.6,33.85,921.65],[14.1,41.25,28.15,916.5],[27.85,30.85,30.75,910.55],[10,27.65,17.2,945.15],[19.85,16.85,78.7,884.6],[7.1,28.15,27.9,936.85],[4.8,27.15,60.25,907.8],[8,22.4,7.9,961.7],[9.05,37.3,26.4,927.25],[5.8,16.9,24.15,953.15],[10.65,11.7,10.8,966.85],[4.4,23.65,10.8,961.15],[14.6,22.6,23,939.8],[7.45,20.55,23.4,948.6],[10.75,14.6,19.8,954.85],[8.2,14.7,21.7,955.4],[7.5,6.8,8.4,977.3],[5.1,12,19.3,963.6],[4.55,43.95,20.25,931.25],[3.65,19,12.05,965.3],[11.95,14.6,10.8,962.65],[5,31.05,8.95,955],[5.45,23.75,19.6,951.2],[5.25,11.4,18.65,964.7],[4.15,32.6,12.8,950.45],[4.5,14.8,12.65,968.05],[5.35,10.9,8.8,974.95],[6.9,16.4,20.25,956.45],[5.8,17.9,20.75,955.55],[7.55,7.75,9.35,975.35],[4.05,20.85,14.2,960.9],[5.2,15.6,7.6,971.6],[5.75,12.15,14.1,968],[7.1,18.4,13.25,961.25],[6.05,12.2,11.2,970.55],[5.5,12.25,16.5,965.75],[4.65,15.15,12.95,967.25],[10.6,10,5.75,973.65],[4.5,6.85,14,974.65],[9.4,8.85,13.75,968]],[[962.5,15.9,16.55,5.05],[979.3,8.4,6.85,5.45],[976.45,9.05,8.15,6.35],[947.2,31.95,9.7,11.15],[963.4,9.05,20,7.55],[959.2,10.5,22.95,7.35],[959.3,20.45,12.85,7.4],[964.75,14.05,13.1,8.1],[968.2,10.75,16.05,5],[954.65,13.8,18,13.55],[942.4,17.55,32.2,7.85],[932.85,33.15,28.35,5.65],[953.85,15,20.4,10.75],[951.55,27.6,15.75,5.1],[935.85,39.2,14.05,10.9],[902.6,27.55,56.55,13.3],[942.65,25.65,21.05,10.65],[960.55,16.8,9.25,13.4],[925,31.85,25.95,17.2],[930.85,31.8,34.6,2.75],[930.9,31.2,26.1,11.8],[865.2,27.8,97.9,9.1],[893.5,36.5,60.15,9.85],[907.05,41.65,40.5,10.8],[937.1,19.9,17.05,25.95],[918.5,50.1,20.35,11.05],[899.6,17.25,67.25,15.9],[873.35,61.35,47.2,18.1],[385.15,228.55,299.85,86.45],[736.85,79.65,152.8,30.7],[846.15,75.9,48.15,29.8],[424.4,458.9,72.95,43.75],[677.75,66.25,221.6,34.4],[331.7,301.8,281.1,85.4],[33.3,241.9,661.9,62.9],[404.8,118.25,364.7,112.25],[45.3,775.25,57.5,121.95],[30.85,123.25,794.05,51.85],[63.35,816.1,65.15,55.4],[132.75,302.75,365.7,198.8],[90.4,641.8,24.7,243.1],[45.95,463.4,72.35,418.3],[49.9,684.65,50.15,215.3],[46.85,769.6,38.7,144.85],[40.8,241.85,295.95,421.4],[49.7,138.6,586,225.7],[24.1,143.05,353.55,479.3],[44.3,51.05,631.7,272.95],[34.1,671.95,71.2,222.75],[33.75,35.85,55.9,874.5],[13.9,72.3,17.1,896.7],[22.3,86.75,32,858.95],[11.2,52.65,70,866.15],[32.25,265.2,35.9,666.65],[23.55,55.25,18.3,902.9],[32.4,32.2,28.45,906.95],[8,54.2,28.3,909.5],[6.75,151.45,25.2,816.6],[9.4,24.65,30.3,935.65],[10.2,27.55,19.35,942.9],[17.45,37.45,69.3,875.8],[5.05,7.8,37.3,949.85],[8.1,29.15,56.05,906.7],[9.3,19.95,34.3,936.45],[9.3,25.95,25.55,939.2],[10.55,16,209.2,764.25],[11.4,14.85,38,935.75],[11.25,16.55,29.1,943.1],[8.7,32.4,14.85,944.05],[13.4,26.55,28.1,931.95],[10.05,12.55,14.9,962.5],[9.25,8.35,15.4,967],[5.1,19.15,5.55,970.2],[12.7,30.1,9.8,947.4],[8.05,22.8,38.35,930.8],[3.75,33.35,13.65,949.25],[8.25,14.9,9.45,967.4],[6.75,22.3,15.6,955.35],[7.15,9.8,18.45,964.6],[6.35,18.45,18.6,956.6],[1.85,11.2,12,974.95],[6.55,8.65,13.95,970.85],[2.5,13.05,18.45,966],[7.1,5.5,16.15,971.25],[1.35,10.4,6.45,981.8],[4.05,18.15,14.15,963.65],[7.45,9.8,21.5,961.25],[5.65,8.85,9.5,976],[12.85,10.15,21.6,955.4],[2,12.35,19.95,965.7],[7.5,20,16.3,956.2],[5.8,5.5,17.85,970.85],[5.3,17.45,11.4,965.85],[3.8,5.5,5,985.7],[4.25,12.45,7.05,976.25],[4.7,11.55,7.55,976.2],[7.1,3.8,21.6,967.5],[6.05,19.4,12.5,962.05],[4.25,11,14.85,969.9],[2.9,9.9,7,980.2]],[[972.3,8.45,13.4,5.85],[958.4,13.25,16.75,11.6],[953.1,32.7,7.65,6.55],[957.45,13.05,20.4,9.1],[962.4,11.85,14.5,11.25],[958.2,25.4,11,5.4],[967.7,18.6,7.75,5.95],[970.5,8.55,12.05,8.9],[967.9,17.65,10,4.45],[958.25,28.95,4.95,7.85],[957.65,26.25,13.8,2.3],[950.95,21.65,13.5,13.9],[941.15,30.8,19.65,8.4],[945,19.65,22,13.35],[938.7,17.9,25.65,17.75],[950.45,11.4,29.55,8.6],[958.85,16.55,10.85,13.75],[950.45,19.45,19.05,11.05],[918.9,33.25,38.55,9.3],[933,23.2,29.25,14.55],[941.35,29.65,19.85,9.15],[951.4,20.9,20.75,6.95],[905.6,40.2,39.35,14.85],[909.05,28.9,40.9,21.15],[884.15,53.55,47.5,14.8],[890.7,42.6,44.7,22],[895.3,39.8,43.55,21.35],[911.65,27.95,47.45,12.95],[851.5,100.7,39.35,8.45],[861.75,52.3,71.5,14.45],[845.8,44.55,81.1,28.55],[339.5,544.25,73,43.25],[518.85,84.8,352.75,43.6],[543.9,322.7,94.35,39.05],[322.3,342.2,269.45,66.05],[362,475.1,99.4,63.5],[148.35,219.65,589.25,42.75],[234.25,661.9,22.7,81.15],[49.45,889.3,28.5,32.75],[45.45,737.6,95.05,121.9],[26.55,929.4,17.35,26.7],[76.8,122.45,703.45,97.3],[29.7,606.8,90.15,273.35],[28.85,165.2,373.45,432.5],[20.75,342.55,362.25,274.45],[7.75,491.75,61.2,439.3],[29.15,125.1,172.9,672.85],[21.8,6.4,683.2,288.6],[12.15,736.2,16.25,235.4],[9,97.9,41.6,851.5],[33.55,127.55,60.2,778.7],[29.55,32.35,115.35,822.75],[20,111.4,125.9,742.7],[14.2,74.1,37.15,874.55],[3.55,31.25,61.35,903.85],[10.45,25,214.35,750.2],[6.75,21.35,162.8,809.1],[12.65,50.95,173.65,762.75],[10.65,69,34.2,886.15],[20.25,36.2,169.5,774.05],[10.35,27.65,10,952],[8.85,25.35,42.65,923.15],[10.2,47.75,31,911.05],[8.25,90.4,22.4,878.95],[12.15,15.65,49.15,923.05],[5.2,12.1,41.55,941.15],[9.75,37.65,31.45,921.15],[11.15,34.4,27.7,926.75],[4.75,9.2,38.75,947.3],[6.45,29.75,36.65,927.15],[7.4,11.75,43.05,937.8],[5.65,16.6,12.35,965.4],[6.75,20.15,19.1,954],[9.1,12.6,13.2,965.1],[9.65,7.1,31.25,952],[5.2,16.4,11.1,967.3],[3.6,12.1,5.5,978.8],[7.25,15.35,11.65,965.75],[5.9,23.5,18.2,952.4],[3.1,15.85,23.55,957.5],[5.35,15.9,13.1,965.65],[9.7,7.35,13.95,969],[4.85,17.65,8.3,969.2],[3.2,17.95,10,968.85],[4.05,17.75,20.9,957.3],[5.5,7.35,10.5,976.65],[3.95,13.75,8.8,973.5],[6.95,27.1,14.2,951.75],[5.95,2.75,9.3,982],[5.75,7.25,11.85,975.15],[4.4,5.6,9.7,980.3],[4.2,11.25,9.45,975.1],[8.7,16.25,7.75,967.3],[3.5,10.25,4,982.25],[8.45,12.5,10.7,968.35],[4.8,4.25,8.75,982.2],[9.5,3.4,5.15,981.95],[10.05,9.8,10,970.15],[2.35,6,7,984.65],[1.15,7.2,7.95,983.7]],[[971.15,4.65,12.75,11.45],[970.3,11.3,11,7.4],[953.75,21.6,22.15,2.5],[974.6,7,12.95,5.45],[965.85,21.7,5.15,7.3],[957.75,4.7,33.45,4.1],[961.05,15.1,17,6.85],[969,9.5,15.3,6.2],[972,10.3,9.7,8],[972.6,19.1,5.15,3.15],[964.55,16,15.45,4],[956.7,20,19.1,4.2],[935.7,16.5,27.2,20.6],[961.6,16.7,4.75,16.95],[971,10.15,9.35,9.5],[963.3,12.5,15.45,8.75],[936.85,21.4,26.65,15.1],[938.3,13.15,39.65,8.9],[956.2,17.1,11.1,15.6],[957.1,23.15,10.6,9.15],[952.45,23.15,9.8,14.6],[914.05,51.95,29.45,4.55],[933.3,29.65,22.25,14.8],[894.05,35.75,53.25,16.95],[887.5,39.35,60.45,12.7],[934,22.35,24.85,18.8],[884.1,45.7,48.85,21.35],[918.4,46.05,16.35,19.2],[805.9,130,33.3,30.8],[918.15,33.8,17.05,31],[539.85,284.1,102.2,73.85],[392.8,102.8,418.25,86.15],[566.15,189.45,197.35,47.05],[370.85,192,366.9,70.25],[309.3,460,207.25,23.45],[111.55,789.5,81.9,17.05],[86.1,161.4,710.7,41.8],[76.05,813.1,59.25,51.6],[43.95,451.25,429.1,75.7],[44.25,30.05,861.05,64.65],[26.5,591.15,57.25,325.1],[47.6,213.55,351.25,387.6],[22.55,45.15,543.15,389.15],[22.75,25.05,931.8,20.4],[31.7,386.6,453.45,128.25],[29.4,23.75,532.75,414.1],[34.8,113.45,200.95,650.8],[17.05,31.15,821.75,130.05],[43.1,85.3,83.75,787.85],[8.2,82.2,489.1,420.5],[28.1,138.25,143.75,689.9],[26.65,49.55,132.6,791.2],[11.1,44.5,364.45,579.95],[12.95,145.8,66.85,774.4],[6.9,26.75,34.15,932.2],[12.9,70.5,20.85,895.75],[16.65,34.95,74.6,873.8],[13.95,39.8,20.05,926.2],[13.2,74.3,44.05,868.45],[10.95,41.4,10.85,936.8],[7.1,25.85,377.95,589.1],[12.05,17.1,10.05,960.8],[9.45,16.25,65.15,909.15],[9.1,63.65,39.1,888.15],[8.6,23.8,9.4,958.2],[4.2,8.55,19.45,967.8],[3.35,21.8,36.1,938.75],[6.35,6.35,28.9,958.4],[7,6.95,44.3,941.75],[6.5,6.8,20.15,966.55],[14.4,215.65,19,750.95],[7.95,11.45,16.55,964.05],[4.4,12.45,9.45,973.7],[6.7,10.7,18.65,963.95],[3.05,28.3,18,950.65],[4.15,18.5,39.3,938.05],[9.3,10.7,27,953],[5.1,16.4,9.55,968.95],[4.35,5.05,13.45,977.15],[6.6,5,23.65,964.75],[5.1,14.6,13.7,966.6],[9.75,10.9,14.45,964.9],[7.95,11.8,7.4,972.85],[9.2,14.9,19.8,956.1],[2.5,10.65,6.85,980],[5.5,6.35,192.2,795.95],[5.3,12.7,5.15,976.85],[4.65,10.3,16.35,968.7],[6.65,11.3,18.85,963.2],[3.95,4.9,15.05,976.1],[7.1,9.65,5.3,977.95],[3.6,5.2,24.6,966.6],[11.6,11.8,14.05,962.55],[9.15,13.55,13.15,964.15],[1.95,12.55,8.9,976.6],[3.55,157.4,4.8,834.25],[4,6.2,9.45,980.35],[8.65,16.3,4.65,970.4],[3,5.6,9.65,981.75],[5.45,12.75,7.55,974.25]],[[974.95,7.05,13.35,4.65],[979.5,9.55,6.2,4.75],[977.35,10.35,6.25,6.05],[961.35,10.25,20.2,8.2],[975.15,8.15,11,5.7],[977,10.5,5.65,6.85],[965.35,11.3,15.25,8.1],[962.4,13.6,16,8],[952.4,18.75,16.15,12.7],[955.75,21.25,15.95,7.05],[979.75,9.65,8.3,2.3],[965.05,19.05,11,4.9],[959.5,13.6,14.85,12.05],[960.3,17.7,13.5,8.5],[970.35,11.1,11.05,7.5],[955.75,16.3,14.8,13.15],[919.85,47.85,20.25,12.05],[930.95,47.3,16.15,5.6],[941.65,24,29.05,5.3],[955.45,12.55,26.25,5.75],[966,20.65,4.1,9.25],[955.9,14.65,21.35,8.1],[947.8,27.05,15.2,9.95],[934.9,19.65,33.85,11.6],[933.65,27.2,32.85,6.3],[898.3,36.55,36.3,28.85],[799.45,111.15,71.55,17.85],[838.35,95.2,32.7,33.75],[866.2,57.65,58,18.15],[517.2,151.2,308.4,23.2],[469.2,89,412.7,29.1],[436.7,23.55,500.85,38.9],[224.2,365.1,365.7,45],[328.5,145.45,504.45,21.6],[211.1,180.6,577.7,30.6],[90.65,853.9,28.05,27.4],[274,425.4,243,57.6],[189,344.35,428.95,37.7],[122.15,145.45,465.6,266.8],[38.6,911.55,22.1,27.75],[31.35,51.85,873.7,43.1],[25.5,65.6,596.55,312.35],[39.2,916.15,17.85,26.8],[60.3,757.65,32.2,149.85],[23.25,28.6,850.15,98],[22.55,21.9,914.45,41.1],[7.7,160.25,581.15,250.9],[18.2,251.55,255.45,474.8],[13.15,162.25,125.1,699.5],[27.5,493,178.1,301.4],[13.75,73.45,90.05,822.75],[29.85,29,594.5,346.65],[11.35,55.5,24.9,908.25],[10.95,321.7,28.45,638.9],[15.7,225.55,9.35,749.4],[12.95,32.25,20.55,934.25],[13,36.15,61.3,889.55],[12.4,24.6,31.85,931.15],[7.25,49.7,46.55,896.5],[12.55,18.45,121.9,847.1],[10.15,29.45,13.1,947.3],[7.55,37.55,36.35,918.55],[9.25,8.85,10.5,971.4],[23,21.45,36.1,919.45],[5.95,45.3,27.8,920.95],[8.2,7.4,13.95,970.45],[9.45,22.05,17.95,950.55],[8.7,27,22.75,941.55],[10.9,24.7,27,937.4],[3.8,14.6,27.65,953.95],[6.55,10.75,13.75,968.95],[5.55,19.75,30.95,943.75],[7.95,5.65,13.95,972.45],[7.6,11.85,22.3,958.25],[14.1,14.45,15.5,955.95],[2.95,14.6,10.55,971.9],[6.6,6.8,21.35,965.25],[8.25,11.8,17.3,962.65],[5.05,9.3,29,956.65],[3.8,9.65,46.8,939.75],[4.05,9,14.7,972.25],[6.1,12.65,15.1,966.15],[2.95,5.1,12.75,979.2],[5.6,4.3,11.65,978.45],[7.95,19.9,8.9,963.25],[8.25,62.7,15.95,913.1],[4.6,6.2,12.4,976.8],[3.65,7.25,8.3,980.8],[4.1,6.9,14.2,974.8],[7.2,7.05,6.6,979.15],[3.55,8.7,19.6,968.15],[6.5,9.25,10.3,973.95],[4.85,13.45,5.5,976.2],[3.5,6,4.25,986.25],[2.45,18.2,11.9,967.45],[3.5,5.6,8.2,982.7],[3.05,8.3,7.65,981],[4.2,3.3,23.35,969.15],[3.35,10.2,10.15,976.3],[3.85,4.65,13.75,977.75]],[[976.4,7.15,12.15,4.3],[980.25,7.1,7,5.65],[968.3,15.4,12.45,3.85],[975.05,12.05,9.2,3.7],[977.35,11,7.05,4.6],[966.8,9.8,16.05,7.35],[972.1,8.45,7.45,12],[961,15.3,17,6.7],[972.6,13.5,7,6.9],[959,18.5,17.15,5.35],[975.15,6.9,13.6,4.35],[956.25,21.5,15.25,7],[962.85,8.8,26.3,2.05],[957.05,10.85,24.1,8],[967.4,15.85,11.05,5.7],[962,11.3,16.6,10.1],[937.9,24.6,24.65,12.85],[973.3,10.5,14.3,1.9],[928.45,29.3,35.15,7.1],[933.05,21.7,32.65,12.6],[933.55,34.9,24.8,6.75],[940.3,26.9,19.25,13.55],[940.5,27.85,19.1,12.55],[934.7,37.35,19.25,8.7],[887.1,66.6,27.55,18.75],[903.25,39.45,37.6,19.7],[914.4,28.2,42.4,15],[897.25,19.8,66.3,16.65],[912.7,46.65,23.9,16.75],[885.65,25.55,64.8,24],[667.2,220.3,77.2,35.3],[648.05,294.75,35.55,21.65],[714.45,191.3,71.7,22.55],[229,37.85,719.6,13.55],[425.15,146.05,385.55,43.25],[54.25,99.6,813.5,32.65],[406.55,251.8,289.95,51.7],[287.2,557.55,124.6,30.65],[39.35,758.6,34.4,167.65],[44.05,10.35,885.4,60.2],[17.75,590.5,363.25,28.5],[33.55,793.8,130.95,41.7],[41.05,33.25,904.2,21.5],[26.95,15.15,927.6,30.3],[13.15,149.45,373.05,464.35],[16.95,276.55,582.4,124.1],[8.5,42.15,737.3,212.05],[8.9,906.4,27.3,57.4],[11.1,615.25,32.35,341.3],[16.5,42.9,222.35,718.25],[15.05,699.95,18.25,266.75],[18.5,22.3,26.8,932.4],[15,30.1,134.1,820.8],[18.15,24.65,140,817.2],[7.8,36.55,23.05,932.6],[16.05,107,25.5,851.45],[10.8,74.3,26.9,888],[4.15,56.8,329.4,609.65],[7.05,36.5,16.2,940.25],[12.6,68.5,21.9,897],[9.55,24.75,26.65,939.05],[7.1,25.8,12.6,954.5],[10.2,27.35,123.95,838.5],[12.35,37.3,21.25,929.1],[8.55,23,18.95,949.5],[9.2,31.05,22.65,937.1],[9.7,19.15,86.6,884.55],[16.3,14.6,31.05,938.05],[4.75,26.1,14.25,954.9],[7.35,15.8,30.05,946.8],[3.7,9,12.4,974.9],[2.7,34.85,10.45,952],[6.45,260.2,8.1,725.25],[9.75,11.95,10.9,967.4],[4.05,7.75,19.25,968.95],[5.75,13.45,20.6,960.2],[4.35,96.65,4.9,894.1],[5.6,18.95,26.05,949.4],[4.2,13.9,12.65,969.25],[5.15,20.15,12.5,962.2],[4.85,16.95,12.4,965.8],[3.2,17.25,5.65,973.9],[4.75,17.45,11.5,966.3],[9.5,8.95,5.6,975.95],[6,6.25,10.05,977.7],[6.6,4.4,4.3,984.7],[5.65,10.45,8.2,975.7],[5.15,11.1,8.2,975.55],[6.1,14.35,14.4,965.15],[3.05,17.4,14.15,965.4],[5.7,13.5,11.9,968.9],[4.3,4.55,11.6,979.55],[5.95,22,6.15,965.9],[5.5,22.35,5.8,966.35],[4.45,5.35,5.9,984.3],[4.95,11.9,11.9,971.25],[4.1,16.3,6.15,973.45],[6.2,4.65,8.45,980.7],[2.25,13.35,4.3,980.1],[2.4,10.4,7.65,979.55]],[[984.15,2.6,9.7,3.55],[969.8,14.55,9.95,5.7],[980.25,8.65,5.95,5.15],[974.3,10.05,9.4,6.25],[975.2,9,6.3,9.5],[965.15,13.7,16.6,4.55],[973.35,10.2,13.15,3.3],[964.2,15.75,14.8,5.25],[967.5,8.2,11.25,13.05],[957.1,11.75,23.15,8],[958.75,24.15,8.55,8.55],[973.9,6.6,16.9,2.6],[976.55,10.7,5.5,7.25],[938.75,44.7,13.05,3.5],[962.9,6.85,22.7,7.55],[963.8,12.65,14.1,9.45],[931.45,30.1,26.35,12.1],[972.75,12.45,7.15,7.65],[970.4,14.15,8.05,7.4],[934.8,18,37.05,10.15],[949.4,17.15,24.05,9.4],[965.95,10.15,13.3,10.6],[942.85,15.15,32.35,9.65],[956.05,14.15,20.05,9.75],[950.25,30.15,9.55,10.05],[913.85,40.65,21.65,23.85],[848.8,90.25,52.05,8.9],[806.55,73.5,101.8,18.15],[768.8,181.1,38.45,11.65],[785.8,125.1,66.85,22.25],[785.45,156.25,31.1,27.2],[343.2,17.1,627.2,12.5],[260.1,658.65,64.45,16.8],[264.45,551.55,142.35,41.65],[68.2,264.75,531.8,135.25],[34.7,509.6,431.65,24.05],[25.25,918.5,29.85,26.4],[123.35,472,379.7,24.95],[27.1,850.8,56.75,65.35],[20.25,6.2,964.15,9.4],[27.25,900.8,35.6,36.35],[47.35,7.15,858.65,86.85],[22.5,440.25,115.25,422],[18.4,585.5,77.5,318.6],[19.25,625.95,81.2,273.6],[9.75,7.25,881.15,101.85],[27.5,642.35,56,274.15],[13.25,37,736.4,213.35],[13.1,897.4,7.6,81.9],[6.9,35.35,85.1,872.65],[21.75,113.3,464.95,400],[10.55,38.35,160.3,790.8],[6.9,12.9,117.5,862.7],[8.85,798.25,138.95,53.95],[17.3,26.75,60.95,895],[16.65,124.95,55,803.4],[8.25,12,847.85,131.9],[14.9,17.75,210.2,757.15],[8.2,18.8,537.3,435.7],[10.8,30.65,24.35,934.2],[13.25,15.6,30,941.15],[9.55,399.25,5.25,585.95],[13.25,29.45,15.65,941.65],[5.8,8.85,32.45,952.9],[6.35,110.1,7.95,875.6],[2.8,25.1,13.15,958.95],[12.55,14.15,21.65,951.65],[13.4,17.05,39.2,930.35],[3.9,11,22.6,962.5],[3.95,13.35,12.85,969.85],[5.35,17.85,19.35,957.45],[3.75,39.15,12.35,944.75],[9.9,6.3,5.75,978.05],[6.25,12,10.55,971.2],[3.8,14.95,13.6,967.65],[4.45,14.3,27.45,953.8],[4.75,60.9,11.65,922.7],[6.15,49.9,12.25,931.7],[6.45,4.55,19.85,969.15],[4.2,16.65,9.75,969.4],[3.6,6,7.95,982.45],[5.2,22.2,6.95,965.65],[5.85,13.25,8.25,972.65],[1.95,12.8,7.1,978.15],[4.2,13.3,2.7,979.8],[5.75,8.35,6.9,979],[2.35,6.15,12.45,979.05],[2.95,7.05,14.85,975.15],[3.3,7.75,7.25,981.7],[3.6,3.15,7.15,986.1],[4.35,60.45,5.1,930.1],[2.25,13.75,4.25,979.75],[1.95,4.3,12.45,981.3],[3.65,8.35,4.9,983.1],[3.25,8.05,13.85,974.85],[5,9.2,8.25,977.55],[2.2,13.35,6.45,978],[4.35,9.3,4.9,981.45],[3.5,10.1,14.75,971.65],[8.15,5.6,24.65,961.6]],[[981.85,7.55,7.25,3.35],[979.4,9.9,7.95,2.75],[969.85,14.25,10.4,5.5],[967.85,15.35,11.05,5.75],[974,7.6,11.75,6.65],[984.9,6.7,3.1,5.3],[960.7,13.8,14.15,11.35],[979.1,10.8,6.35,3.75],[961.15,13.1,15.2,10.55],[961.25,13.1,21.7,3.95],[962.6,13.6,18.3,5.5],[960.05,18.7,13.5,7.75],[947.75,17.45,26.15,8.65],[958.5,29.4,9.4,2.7],[963.4,9.85,16.9,9.85],[968.75,7.5,14.4,9.35],[963.35,6.05,25.25,5.35],[960.3,9.2,15.6,14.9],[961.3,17.9,15.9,4.9],[950.05,24.5,14.15,11.3],[945.8,32.65,9.4,12.15],[960.5,17.7,14.2,7.6],[910.25,43.3,33.15,13.3],[939.9,25.3,28.2,6.6],[962.6,23.3,8.1,6],[932.6,46.95,11.7,8.75],[897.9,9.45,52.1,40.55],[927.8,29.65,33.05,9.5],[815.25,106.95,58.2,19.6],[751.6,157.55,70.6,20.25],[385.6,573.75,22.2,18.45],[868.05,84.1,25.95,21.9],[300.9,171.35,500.75,27],[62.1,133.05,774.05,30.8],[107.05,825.7,53.75,13.5],[114.8,427.3,427.55,30.35],[40.25,778.6,114.65,66.5],[38.35,8.4,913.85,39.4],[33.2,906.8,37.25,22.75],[16.65,814.3,74.45,94.6],[15.75,36.65,896.05,51.55],[14.75,256.1,619.35,109.8],[13.6,936.95,13.8,35.65],[22.8,660.7,41.95,274.55],[28.25,384.2,326.1,261.45],[8.7,340.6,529.5,121.2],[18.3,20,905.3,56.4],[23.8,221.6,514.35,240.25],[15.95,948.85,3.35,31.85],[11.95,428.55,45.8,513.7],[6.2,78.15,43.95,871.7],[20.65,11.75,912.5,55.1],[4.2,36.45,37.55,921.8],[16.75,129.3,39.6,814.35],[5.65,5.35,924.4,64.6],[12.1,28.2,36.15,923.55],[5.45,21.85,95.3,877.4],[12.9,217.25,26.6,743.25],[11.95,33.55,23.6,930.9],[5.85,17.7,92.4,884.05],[13.45,11.05,35.5,940],[11.85,17.1,38.1,932.95],[6.55,14.65,15.25,963.55],[3.3,24.8,6.55,965.35],[6.55,9.75,11.1,972.6],[7.9,31.15,23.1,937.85],[10.55,16.15,10.6,962.7],[7.7,118.65,27.8,845.85],[5.1,86.65,12.3,895.95],[6.9,57.2,12.85,923.05],[4.75,10.65,10.75,973.85],[7.35,10.5,21.1,961.05],[8.3,8.9,4,978.8],[8.4,15.05,10.8,965.75],[10.5,229.2,9,751.3],[3.35,8.2,16.7,971.75],[2.4,28.5,13.5,955.6],[3.35,10.9,17.45,968.3],[6.95,21.1,7.3,964.65],[6,8.35,17.25,968.4],[3.35,7.8,10.7,978.15],[1.35,7.9,10,980.75],[7.25,15.8,18,958.95],[7.8,13.05,6.3,972.85],[3.2,5.95,9.25,981.6],[1.4,13.55,15.65,969.4],[1.8,15.9,4.8,977.5],[2.15,1.4,344.45,652],[8.4,8.15,9.75,973.7],[2.35,4.6,6.05,987],[5.15,11.65,8.2,975],[6.05,8.9,6.75,978.3],[4.15,7.3,6,982.55],[4.2,9.25,6.55,980],[3.45,11.3,6.6,978.65],[2.65,10.4,6.15,980.8],[3.1,7.85,9.05,980],[4.6,11.6,12.25,971.55],[2.35,4.45,9.35,983.85],[5.1,8.25,5.6,981.05]],[[969.4,7.1,21.6,1.9],[975,7.95,12.75,4.3],[989.75,1.7,4.5,4.05],[980.65,8.25,5.9,5.2],[965.15,21.65,8.1,5.1],[983.9,8.1,5.7,2.3],[962.65,7.1,17.15,13.1],[964.2,19.95,10.45,5.4],[973.4,13.4,8,5.2],[981.65,9.9,5.8,2.65],[971.35,15.65,8.3,4.7],[967.4,11.45,14.45,6.7],[978.1,8.75,6,7.15],[965,13.35,13.6,8.05],[959.85,7.7,18.25,14.2],[956.7,17.75,19.6,5.95],[968,18.2,6.75,7.05],[950.65,10.95,25.1,13.3],[967.9,14.75,8.3,9.05],[972.5,12.15,9.2,6.15],[974.65,11.55,9.75,4.05],[939.4,14.6,34.05,11.95],[922.65,35.7,35.25,6.4],[952.65,9.1,23.25,15],[928.7,25.65,28.95,16.7],[919.9,36.45,26.05,17.6],[935.1,29,27.3,8.6],[910.2,40.5,39.2,10.1],[865,64.85,36.25,33.9],[520.3,426.25,26.1,27.35],[81.9,880.75,21.95,15.4],[354.45,586.65,32.4,26.5],[435,43.35,495.65,26],[149.15,812.25,20.1,18.5],[76.35,872.7,38.6,12.35],[22.1,955.35,11.2,11.35],[31.9,892.8,13.1,62.2],[51.95,895.4,19.8,32.85],[33.75,28.4,877.65,60.2],[27,630.4,233.85,108.75],[34.8,866.2,31.25,67.75],[75.6,26.85,876.7,20.85],[34.4,907.9,28.9,28.8],[18.6,902.85,11.25,67.3],[6.8,976.65,11.15,5.4],[10.1,922,7.25,60.65],[10.6,681.75,15.5,292.15],[15,921,8.8,55.2],[15.5,150.3,177.95,656.25],[7.95,7.7,955.1,29.25],[6.35,5.3,930.2,58.15],[10.6,28,366.4,595],[6.55,107.4,35.35,850.7],[6.25,179.65,28.3,785.8],[2.2,53.95,224.75,719.1],[14.25,23.95,14.25,947.55],[7.85,38,10.95,943.2],[10.45,30.8,18.6,940.15],[9.2,45.4,35.7,909.7],[9.5,100.3,450.55,439.65],[6.1,5.55,35.25,953.1],[9.15,26.4,9.1,955.35],[9.25,12,22.15,956.6],[4.75,23.85,50.8,920.6],[7.2,7.65,25.95,959.2],[7.8,10.4,8.1,973.7],[9.65,300.4,19.7,670.25],[3.95,6,145.75,844.3],[3.4,122.65,16.75,857.2],[13.5,16.6,11.8,958.1],[9.45,9.25,23.8,957.5],[6.55,28.75,12.55,952.15],[4.3,148.95,11.55,835.2],[5.6,1.9,6,986.5],[3.3,9.4,4,983.3],[3.2,55.1,10.55,931.15],[4.1,4.1,9.05,982.75],[4.05,15.25,7.35,973.35],[3.75,5.3,15.25,975.7],[4.5,17.3,32.95,945.25],[8.25,6.8,8.95,976],[4.9,20.05,7.2,967.85],[2.3,12.15,7.4,978.15],[1.75,6.15,11.55,980.55],[2.35,5.2,13.35,979.1],[2.55,3.65,9.65,984.15],[4.25,8.1,5.3,982.35],[2.15,21.8,7.95,968.1],[7.85,7.6,4.6,979.95],[2.7,19,10.4,967.9],[3.15,4.25,6.6,986],[2.6,5.4,9.85,982.15],[2.05,15.1,12.8,970.05],[3.55,4.3,2.2,989.95],[6.05,2.8,9.4,981.75],[0.85,5.85,6.45,986.85],[4.15,19.8,5.45,970.6],[1.9,5.9,8.4,983.8],[1.85,3.7,11,983.45],[3.3,4.25,5.4,987.05]],[[980.8,8.25,8.7,2.25],[982.1,9.45,5,3.45],[979.4,8.5,8.7,3.4],[972.25,9.4,13.65,4.7],[974.6,10.8,13.25,1.35],[981.25,3.85,10,4.9],[978.95,12.35,3.25,5.45],[976.45,9.85,9.7,4],[983.8,7.3,6,2.9],[976,11.6,8.35,4.05],[978.95,6.4,10.45,4.2],[975.3,11.55,8.35,4.8],[980.95,9.5,5.65,3.9],[963.85,13.1,16.35,6.7],[965,11.2,20.05,3.75],[968.3,12.4,13.5,5.8],[959.15,25.55,10.05,5.25],[967.6,14.3,13.5,4.6],[957.45,11.55,23.05,7.95],[948.85,32.2,13.55,5.4],[911,43.55,28.3,17.15],[951.9,14.2,27.65,6.25],[931.1,39.25,21.65,8],[972.4,13.9,11.1,2.6],[958.15,16.7,9.45,15.7],[935,43.1,13.15,8.75],[865.4,49.65,59.3,25.65],[940.8,28.6,24.45,6.15],[378.45,588.2,21.85,11.5],[852.5,25.2,106.85,15.45],[95.55,462.7,426.85,14.9],[109,30.85,845.8,14.35],[142,36.9,775.7,45.4],[83.9,227,676.15,12.95],[126.3,28.7,822.15,22.85],[14.7,9.8,967.95,7.55],[136.9,836.65,6.5,19.95],[25.65,11.65,939.35,23.35],[18.85,29.6,932.1,19.45],[33.05,918.5,21,27.45],[8.45,10.15,956.5,24.9],[28.25,17.35,934.3,20.1],[13.85,944.85,22.5,18.8],[8.8,957.7,16.05,17.45],[18.7,675.2,15.55,290.55],[5.05,336.2,588.2,70.55],[6.6,20.5,925.9,47],[10.75,814.85,6.45,167.95],[19.95,7.2,827.85,145],[12,18.65,906.35,63],[11.4,12.05,759.45,217.1],[18.15,168.9,69.45,743.5],[5.6,961.95,4.15,28.3],[12.2,171.6,586.75,229.45],[5.7,21.25,85.6,887.45],[7.45,16.4,16.2,959.95],[9.25,12.75,17.15,960.85],[10.8,116.7,41.55,830.95],[5.85,23.3,11.05,959.8],[11.2,23.6,12,953.2],[7.3,37.2,76.2,879.3],[4.95,465.9,9.2,519.95],[8.3,278.45,9,704.25],[4.5,30.05,193.45,772],[4.7,103.1,27,865.2],[5.1,36.1,11.65,947.15],[4.05,9.85,286.95,699.15],[5.4,16.2,13.75,964.65],[11.55,9.45,7.65,971.35],[11.85,7.05,7.2,973.9],[4.1,5.5,19.1,971.3],[6.75,14,6.6,972.65],[5.1,11.65,15.7,967.55],[3.95,15.75,8.85,971.45],[8.8,8.45,9.65,973.1],[4.05,23,11.45,961.5],[8.2,7.1,5.45,979.25],[4.5,3.65,19.35,972.5],[2.55,18.25,6.3,972.9],[2.3,15.25,10.75,971.7],[1.75,6.55,14.45,977.25],[2.75,7.75,5.85,983.65],[1.95,11.05,10.85,976.15],[2.7,12.6,12.85,971.85],[3.75,17.3,2.7,976.25],[3.1,142.95,5.35,848.6],[5.2,12.25,19.05,963.5],[3.4,20.95,9.75,965.9],[5.35,3.6,6.4,984.65],[2.75,10.85,6.8,979.6],[1.2,6.5,4,988.3],[2.85,5.3,6.05,985.8],[1.9,3.15,4.95,990],[4.2,3,2.35,990.45],[3.05,3.85,4.2,988.9],[1.85,8.65,9.35,980.15],[1.45,2.1,15.85,980.6],[2.25,4.4,9.5,983.85],[4.1,2.75,10.15,983],[2.4,5.95,6.9,984.75]],[[980.6,9,6.2,4.2],[972.25,7.25,17.65,2.85],[974.7,10.75,7.85,6.7],[975.85,9.75,9.25,5.15],[969.45,9.05,17.2,4.3],[980.8,12.05,4.95,2.2],[976.5,8.75,8.25,6.5],[974.95,10.4,8.55,6.1],[980.9,7.8,6.4,4.9],[981.35,9.55,5.85,3.25],[980.05,7.5,5.55,6.9],[971.75,11.35,10.25,6.65],[972.95,12.35,10.45,4.25],[974.9,10.45,10.65,4],[963.65,8.95,21.95,5.45],[974.8,9.6,12.7,2.9],[959.9,17.9,16.05,6.15],[967.45,7.1,18.45,7],[957.75,14.6,18.6,9.05],[968.55,5.25,18.65,7.55],[958,16.65,15.3,10.05],[938.3,35.95,17.65,8.1],[953.3,24,12.7,10],[916.1,52.6,20.8,10.5],[967.2,19.2,9.8,3.8],[944.45,23.9,24.1,7.55],[952.85,15.95,21.2,10],[880.8,46,64,9.2],[894.1,56.9,39.7,9.3],[560.6,166.4,249.85,23.15],[946.5,21.3,10.15,22.05],[209.6,759.05,17.45,13.9],[12.15,962.65,5.6,19.6],[52.65,485.65,435.8,25.9],[25.55,9.25,952.25,12.95],[27.55,943.7,4.95,23.8],[26.15,17.95,907.9,48],[36.3,933.35,10.15,20.2],[15.9,959.35,12.7,12.05],[37.05,12.55,934.5,15.9],[19.4,7.75,929.55,43.3],[18.6,5.5,933.7,42.2],[12.6,10.15,919.65,57.6],[21.45,927.7,8.4,42.45],[19.3,905,8.55,67.15],[13.05,957.35,4.15,25.45],[7.85,389.4,308.95,293.8],[6.15,863.55,23.3,107],[7.75,5.65,966.35,20.25],[4.05,974.95,3.65,17.35],[12,1.35,972.95,13.7],[11.25,10.4,862.9,115.45],[7.45,909.6,12.3,70.65],[7.85,62.85,842.15,87.15],[10.15,75.55,48.5,865.8],[6.05,771.2,17.85,204.9],[16.55,83.7,21.7,878.05],[17.5,29.25,11.7,941.55],[3.3,9.25,549.55,437.9],[8.2,30.05,245.05,716.7],[6.9,597.25,324.85,71],[14.5,18.6,7.4,959.5],[8.7,61.8,12.35,917.15],[6.8,18.35,26.7,948.15],[4.85,17.45,37.15,940.55],[1.45,16.6,14.15,967.8],[5.9,11.15,39.5,943.45],[6.45,21.5,8.1,963.95],[2.85,582.65,3.95,410.55],[5.2,11.85,34.4,948.55],[3.85,210.6,6.65,778.9],[4.9,179.65,15.1,800.35],[2.55,12.65,26.2,958.6],[3.95,2.8,964.35,28.9],[2.3,6.15,143.3,848.25],[3.55,12.6,29.65,954.2],[11.1,8.3,17.85,962.75],[3.55,6.65,15.6,974.2],[3.45,15.05,7.65,973.85],[2.05,1.2,9.95,986.8],[2.15,3.15,11.35,983.35],[2.4,9.85,6,981.75],[5.05,9.8,15.8,969.35],[3.05,7.05,4.2,985.7],[3.4,4.35,12.4,979.85],[3.25,199.6,8.3,788.85],[3.35,7.05,4.95,984.65],[2.7,6.95,13.05,977.3],[3.6,10.85,2.25,983.3],[3.35,5.4,61.55,929.7],[2.4,6.9,5.65,985.05],[3.65,2.45,971.4,22.5],[3.65,2.85,3,990.5],[2.25,16.1,7.75,973.9],[1.95,14.15,6.7,977.2],[2.65,5.95,89.5,901.9],[1.05,6.1,3.2,989.65],[4.65,7.45,3.45,984.45],[5.5,8.1,5.1,981.3],[1.95,7.95,142.65,847.45]],[[978.35,6.3,6.3,9.05],[984.45,3.35,7.05,5.15],[982.45,10.55,3.95,3.05],[985.2,5.95,7.15,1.7],[987.2,3.75,3.45,5.6],[979.35,6.15,13.1,1.4],[982,2.35,12.8,2.85],[978.65,10.7,6.1,4.55],[975.4,10.8,9.3,4.5],[978.35,8.4,7.05,6.2],[977.5,3.55,15.25,3.7],[985.15,3.45,8.5,2.9],[985.1,7.1,5.65,2.15],[974.45,6.55,9.75,9.25],[958.25,17.65,21.05,3.05],[975.1,3.1,18,3.8],[967.85,5.6,19.5,7.05],[974.2,12.7,8.65,4.45],[954.8,22.25,20.35,2.6],[950.55,19.25,24.75,5.45],[940.45,32.85,16.65,10.05],[942.2,10.95,35.9,10.95],[972.85,9.35,12.2,5.6],[937.3,39.9,15.2,7.6],[941.85,36.5,18.35,3.3],[950.75,27.9,10.95,10.4],[936.3,29.05,24.9,9.75],[925.4,27.45,36.35,10.8],[898.35,39.55,39.85,22.25],[925.3,33.75,36.15,4.8],[456.05,507.55,12.8,23.6],[287.2,680.75,14.1,17.95],[45,901.65,28.45,24.9],[61.8,23.65,903.55,11],[15.9,947.65,23.05,13.4],[74.65,893.75,22.25,9.35],[19.2,12.55,952.15,16.1],[17.55,943.25,27.7,11.5],[20.1,9.75,946.05,24.1],[9.65,6.65,979,4.7],[39.2,928.8,8.9,23.1],[11.95,957.7,11.5,18.85],[6.15,4.55,975.75,13.55],[9.7,12.95,944.65,32.7],[9.55,941.45,11.7,37.3],[9.95,593.55,332.6,63.9],[6.6,935.85,6.45,51.1],[11.55,5.8,931.9,50.75],[4.65,10.05,957.65,27.65],[13.25,10.15,964.15,12.45],[3.6,5.1,882.85,108.45],[10.6,944.1,5.2,40.1],[5.3,77.95,847.1,69.65],[7.25,162.7,450.1,379.95],[4.1,20.5,28.15,947.25],[4.5,947.4,3.3,44.8],[2.55,594.25,6.85,396.35],[5.15,6.6,945.35,42.9],[2.1,102.7,166.45,728.75],[6.25,41.2,22.55,930],[3.95,183,18.75,794.3],[7,17.35,12.5,963.15],[8.8,14,14.7,962.5],[9.2,27.6,11.85,951.35],[3.05,3,696,297.95],[4.2,8.05,569.8,417.95],[4.45,82.4,7.35,905.8],[8.7,18.05,11.4,961.85],[1.05,642.15,4,352.8],[6.3,7.7,18.75,967.25],[2.15,7.4,252.15,738.3],[4.2,6.15,17.7,971.95],[5.65,13.35,18.6,962.4],[5.85,6.45,960,27.7],[5.45,16.4,20.05,958.1],[3.75,8.25,164.1,823.9],[3.6,14.3,7.8,974.3],[4.55,8.3,4.05,983.1],[3.8,13.65,33.6,948.95],[1.5,2.95,161.25,834.3],[2.3,23.25,1.6,972.85],[1.7,8.2,5.6,984.5],[2.35,15.6,5.65,976.4],[2.5,4.55,4.7,988.25],[4.1,48.15,11.85,935.9],[2.95,254.1,5.25,737.7],[2.7,5.9,10.1,981.3],[3.85,6.2,7.45,982.5],[2.4,2.5,18.75,976.35],[4.25,3.75,131.25,860.75],[2.45,20.7,2.75,974.1],[1.9,211,10.5,776.6],[2.2,2.05,9.65,986.1],[1.7,3.05,12.45,982.8],[3.2,54.7,9.3,932.8],[1.85,9.05,346.7,642.4],[2,6.1,497.3,494.6],[3.85,5.15,4.9,986.1],[1.65,202.5,7,788.85],[3.95,2.85,7.55,985.65]],[[983.85,5.5,7.75,2.9],[977.65,9.85,8.8,3.7],[985.7,4.3,5.8,4.2],[985.25,5.1,6,3.65],[984.95,8.2,3.4,3.45],[987.7,4.45,4.95,2.9],[983.65,8.65,5.85,1.85],[985.25,2.2,9.3,3.25],[979.35,9.7,4.85,6.1],[976.4,8.35,11,4.25],[973,7,15.35,4.65],[970.9,11,16.2,1.9],[987.4,5.8,4.55,2.25],[969.8,9.65,13.8,6.75],[978.4,7.45,7.05,7.1],[964,17.7,6,12.3],[967.55,11.75,13.7,7],[975.15,15.05,5.05,4.75],[977.45,7.3,12.75,2.5],[976.8,9.35,11,2.85],[965.1,18.35,10.55,6],[960.85,18.3,13,7.85],[960.8,7.45,20.9,10.85],[946.25,12.25,28.5,13],[949.15,18.05,22.45,10.35],[943.7,18.95,28.1,9.25],[904.9,22.9,64.35,7.85],[933.1,21.8,34.95,10.15],[899.8,66.45,28.35,5.4],[697.15,18.45,276.15,8.25],[499,478.65,13.4,8.95],[211.2,23.4,750.2,15.2],[11.05,968.75,11.8,8.4],[33.4,31.4,928.75,6.45],[56.9,912.2,20.15,10.75],[7.55,975.6,4.15,12.7],[25.8,939.5,22.35,12.35],[16.8,939.85,23.75,19.6],[14.05,970.85,7.5,7.6],[12.25,972.1,7.05,8.6],[5.7,971.9,9.95,12.45],[5.15,973.5,10.8,10.55],[12.15,8.45,932.7,46.7],[4.55,977.15,10.15,8.15],[7.1,936.05,9.65,47.2],[8.15,934.7,7.85,49.3],[6.4,15.2,965.45,12.95],[11.45,622.5,18.05,348],[11.65,6.7,841.65,140],[9.25,927.1,4.8,58.85],[4.3,982.4,4.55,8.75],[3.3,7.1,978.35,11.25],[8.05,122.35,244.75,624.85],[4.9,818,120.65,56.45],[3.45,949.5,19.05,28],[8.05,775.7,8.8,207.45],[4.85,9.1,971.85,14.2],[5.65,970.05,7.8,16.5],[4.5,970,3.1,22.4],[4.75,960.9,5.35,29],[7.2,39.55,26.95,926.3],[4,906.85,6.9,82.25],[7.6,212.45,31.45,748.5],[2.3,970.65,2.35,24.7],[8.8,570.2,222.8,198.2],[2.75,2.65,985.05,9.55],[4.55,1.65,580.65,413.15],[5.05,31.1,634.8,329.05],[9.85,6.15,5.35,978.65],[7.7,9.3,98.25,884.75],[5.15,3.5,970.25,21.1],[3.5,10.85,3.55,982.1],[4.25,280.75,9.3,705.7],[3.1,7.9,261.1,727.9],[4.9,721.45,3.2,270.45],[4.8,7,15.3,972.9],[5.65,3.75,972.15,18.45],[6.85,10.6,10.4,972.15],[7.55,10.35,19.85,962.25],[4.55,4.95,6.3,984.2],[2.65,952.65,3.8,40.9],[2.85,14,7.6,975.55],[3.5,53.4,5.5,937.6],[1.4,9.5,61.5,927.6],[4.75,3.5,11.3,980.45],[2.25,4.6,48.9,944.25],[3.25,10.05,5,981.7],[3.9,2.15,982.1,11.85],[6.05,7.75,8.1,978.1],[2.05,9.7,13.45,974.8],[3.7,34.15,154.4,807.75],[2.3,10.65,3.75,983.3],[3,19.4,4.5,973.1],[2,7.1,4.1,986.8],[1.7,17.25,199.3,781.75],[1,31.35,2.15,965.5],[2.4,6.45,3,988.15],[1.55,6.9,6.15,985.4],[3.2,6.45,4.1,986.25],[2.6,5.25,9.05,983.1]],[[981.05,7.05,6.8,5.1],[983.95,5.95,7.9,2.2],[984.9,3.9,7.25,3.95],[988.75,6.6,2.3,2.35],[988.55,5.5,3.6,2.35],[971.9,8.4,14.15,5.55],[986.1,6.75,3.7,3.45],[984.3,3.85,6,5.85],[979.15,4.2,8.2,8.45],[977.8,8.35,9.3,4.55],[987.95,4.55,5.25,2.25],[974.3,11.8,9.3,4.6],[976,8.45,7,8.55],[979.9,7.15,9.35,3.6],[977.65,8.1,11.15,3.1],[978.45,5.05,9.4,7.1],[976.9,9.75,7.45,5.9],[969.4,14.7,9.65,6.25],[967.6,7.5,19.95,4.95],[959.55,22.85,7.15,10.45],[971.35,18.7,6.75,3.2],[964.75,9.85,19.95,5.45],[958.55,17.8,19.45,4.2],[943.5,15.95,34.7,5.85],[945.6,25.95,17.45,11],[908.3,50.35,31.75,9.6],[951.8,17,20.35,10.85],[830.9,40.1,111.3,17.7],[911,22.45,53.25,13.3],[312.1,668.95,8.95,10],[175.55,14,798.05,12.4],[198.2,8.45,783.2,10.15],[557.95,409.15,26.95,5.95],[33.6,6.8,949.35,10.25],[28.4,938.15,16.75,16.7],[23.95,941.65,16.85,17.55],[22,9.35,956.75,11.9],[18.2,7.8,959.3,14.7],[13.9,6.65,964.95,14.5],[21.35,8.1,946.2,24.35],[19.65,3.7,964.8,11.85],[10,963.65,4.1,22.25],[4.7,9.9,967.9,17.5],[10.2,954.45,21.05,14.3],[13.6,949.6,7.35,29.45],[6.6,938.45,16.85,38.1],[3.4,788.25,44.2,164.15],[7.5,3.95,976.75,11.8],[4.95,764.7,13.85,216.5],[5.45,966.6,6.6,21.35],[7.45,611.45,13.95,367.15],[5.2,2.6,984.5,7.7],[6.8,7.4,966.5,19.3],[5.3,960.8,3.7,30.2],[3.15,2.55,979.75,14.55],[4.8,987.15,4.3,3.75],[3.65,4.5,964.25,27.6],[4.65,9.35,811.6,174.4],[3.3,971.8,7.25,17.65],[4.65,49,387.65,558.7],[3.3,828.3,8.2,160.2],[3.7,8.15,15.6,972.55],[7.6,977.2,3.5,11.7],[6.35,103.7,11.65,878.3],[4,911.6,3.4,81],[8,6.7,23.3,962],[2.35,968,1.95,27.7],[4.3,401.05,19.5,575.15],[6.25,14.5,9.2,970.05],[2.75,961.1,3.9,32.25],[4.1,50.95,7.4,937.55],[4.95,6.55,480.65,507.85],[3.7,4.1,6.85,985.35],[4.6,12.4,5.35,977.65],[1.6,686.5,2.65,309.25],[4.1,29.95,6.7,959.25],[3.85,19.2,5.75,971.2],[2.1,2.1,979.7,16.1],[3.45,3.35,5.95,987.25],[5.95,982,4.9,7.15],[3.2,9.25,16.4,971.15],[3.9,8.95,10.35,976.8],[3.95,2.1,970.75,23.2],[2.7,6.2,10.1,981],[2.05,12,302.4,683.55],[3.8,153.95,9.7,832.55],[3.95,1.7,374,620.35],[5.45,6.6,9.35,978.6],[3.55,3.35,6.35,986.75],[1.75,3.25,7.15,987.85],[2.95,4.65,4.95,987.45],[4.15,8.8,8.8,978.25],[3.05,12.4,40.35,944.2],[1.9,639.2,3.45,355.45],[1,2.05,472.2,524.75],[2.8,205.9,9.55,781.75],[0.9,5.4,2.05,991.65],[1.55,7.85,10.3,980.3],[1.15,4.95,4.45,989.45],[1.1,4.95,6.5,987.45]],[[991.2,5,1.55,2.25],[984.85,4.95,3.95,6.25],[987.7,3.3,5.6,3.4],[983.5,3.65,7.95,4.9],[980.05,7.25,9.3,3.4],[983.9,6.45,5,4.65],[986.15,9.8,3.55,0.5],[979.6,11.3,7.4,1.7],[982.75,5.95,6.05,5.25],[985.3,5.1,5.85,3.75],[977.35,8.5,9.05,5.1],[978.65,9.8,6.15,5.4],[985.2,4.95,5.15,4.7],[975.85,8.9,11.25,4],[979.15,5.25,14.05,1.55],[980.6,8.35,4.3,6.75],[976.85,16.05,4.25,2.85],[968.8,9.35,17.45,4.4],[981.4,6.75,9.3,2.55],[981.6,3.8,13.65,0.95],[965.85,19.2,4.8,10.15],[963.35,28.6,4.9,3.15],[964.8,14.2,10.15,10.85],[965.05,13.75,14.1,7.1],[962.25,14.75,10.35,12.65],[951.6,35.1,6.6,6.7],[946.6,21.45,25.3,6.65],[887.45,85.2,18.25,9.1],[565.7,401.4,20.7,12.2],[641.45,69.2,282.25,7.1],[351.7,66.9,567.05,14.35],[33.75,6.7,947.2,12.35],[17.8,13.9,960.65,7.65],[25.85,955.5,5.45,13.2],[4.25,7.35,983.95,4.45],[22.3,957.2,11.55,8.95],[12.15,9.15,960.2,18.5],[9.35,978.65,6,6],[22.1,951.95,7.65,18.3],[8.1,975.15,4.2,12.55],[16.9,6.9,957.2,19],[4.6,984.25,4.1,7.05],[3.95,7,971.3,17.75],[13.4,4.75,977,4.85],[5.65,969.65,5.35,19.35],[4.45,980.3,6.45,8.8],[6.9,974.45,4.45,14.2],[9.85,4.8,974.15,11.2],[4.45,980.95,6.15,8.45],[7.35,2.35,981.45,8.85],[2.3,983.3,5.2,9.2],[8.95,5.4,933.15,52.5],[2.8,703.7,10.8,282.7],[6.4,4.75,970.85,18],[3,973.8,5.95,17.25],[10,263.7,16.9,709.4],[5.35,408.65,5.65,580.35],[3.8,5.75,838.2,152.25],[6.75,3.8,979.75,9.7],[6,960.95,2.35,30.7],[1.65,975.7,5.2,17.45],[8.85,7.3,12.2,971.65],[1.65,31,35.3,932.05],[1.45,2.95,975.05,20.55],[3.95,986.4,2.2,7.45],[4.15,980.6,2.45,12.8],[4.35,969.75,6.35,19.55],[3.1,964.4,4.45,28.05],[3.7,430.25,17.15,548.9],[4.85,5.05,11.55,978.55],[1.1,2.85,494.1,501.95],[1.85,683.65,9.05,305.45],[2.6,444.05,11.15,542.2],[2.4,10.85,25.9,960.85],[1.4,992.1,1.4,5.1],[3.05,1.8,8.3,986.85],[2.6,10.25,18.9,968.25],[2.9,1.6,961.1,34.4],[3.55,2.9,5.4,988.15],[3.95,10.4,4.2,981.45],[1.4,1.6,978.7,18.3],[1.65,9.9,9.15,979.3],[4.4,4.55,691.3,299.75],[1.65,990.6,1.5,6.25],[1.95,3.95,2.85,991.25],[3.35,8.6,5.3,982.75],[4.25,11.8,4.55,979.4],[3.5,159.15,11.6,825.75],[1.35,3.15,985.1,10.4],[2.15,5.45,8.25,984.15],[1.7,2.75,196,799.55],[1.9,8.65,3.45,986],[2.15,11.25,10.3,976.3],[1.35,309.2,3.95,685.5],[3.15,5.2,64.15,927.5],[3.95,144.2,2.65,849.2],[2.8,1.7,882.1,113.4],[2.15,6.8,4.8,986.25],[2.5,7.6,5.8,984.1],[3.1,203.9,2.65,790.35]],[[991.95,3.65,3.55,0.85],[981.65,3.5,10.35,4.5],[979.05,10.3,8.55,2.1],[986.95,3.8,7.75,1.5],[985.95,4.5,5.05,4.5],[977.7,7.5,10.2,4.6],[981.7,6.45,8.55,3.3],[980.45,8.05,7.45,4.05],[984.75,3.55,7,4.7],[984.3,7.9,3.85,3.95],[976.35,9.3,7.85,6.5],[977.6,9.15,5.95,7.3],[983.2,8.15,5.5,3.15],[983.45,6.1,5.05,5.4],[982.05,7.5,7,3.45],[980.95,8.85,3.8,6.4],[973.9,12.2,8.05,5.85],[972.3,13.25,11.95,2.5],[974.1,4.75,16.8,4.35],[967,5.25,19.3,8.45],[975.1,11.75,9.7,3.45],[963.6,11.95,15.95,8.5],[955.8,18.35,18.95,6.9],[973.2,10.65,8.4,7.75],[979.05,5.35,6.85,8.75],[959.15,22.2,13.05,5.6],[597.95,6.7,388.1,7.25],[575.9,383.4,25,15.7],[178.55,761.15,52.5,7.8],[78.45,14.75,896.2,10.6],[15.85,958.8,10.65,14.7],[13.75,11.95,963.3,11],[11,972,9.1,7.9],[13,970.55,6.35,10.1],[18.3,9.65,965.4,6.65],[4.55,983.15,4.6,7.7],[13.25,973.85,4.8,8.1],[13.9,6.25,970.15,9.7],[14.35,978.95,3.45,3.25],[9.3,8.1,976,6.6],[9,4.75,979.65,6.6],[3.55,5.2,985.95,5.3],[8.9,5.05,975.35,10.7],[10,5.1,963.65,21.25],[4.65,1.3,983.7,10.35],[5.5,4.65,971.95,17.9],[4.5,5.05,979.9,10.55],[8.75,5.45,971.1,14.7],[4.3,983.5,6.85,5.35],[3.6,969.8,4.9,21.7],[5.85,704.8,19.75,269.6],[8.25,4,730.65,257.1],[6.4,987.15,2.65,3.8],[7.2,544.05,28.1,420.65],[1.5,942.75,2.7,53.05],[1.45,1.85,986.9,9.8],[4.85,4.8,976,14.35],[7.05,976.35,2.95,13.65],[4.2,7.35,7.65,980.8],[2.9,985.95,4.35,6.8],[4.1,964.7,5.3,25.9],[4.5,3.45,984.55,7.5],[3.25,986.15,1.65,8.95],[5.55,1.8,955.8,36.85],[6.35,8.3,468.3,517.05],[1.3,1.2,983.8,13.7],[4.05,985.85,2.5,7.6],[1.95,696.2,6,295.85],[4.15,13.65,6.95,975.25],[6.05,494.8,9,490.15],[3.45,40.2,8.45,947.9],[3.35,929.8,4.15,62.7],[2.55,2.15,436.15,559.15],[4.55,327.8,9.55,658.1],[1.35,9.4,8.95,980.3],[3.75,4.45,748.4,243.4],[1.95,15.25,167.4,815.4],[3,674.9,4.2,317.9],[0.9,11.5,2.1,985.5],[1.35,10.7,14.95,973],[1.15,7.1,127.25,864.5],[2.6,0.9,7.25,989.25],[2.65,993.15,0.3,3.9],[1.65,962.8,3.35,32.2],[3.05,357.45,4.4,635.1],[1.7,9.35,639.65,349.3],[3.1,8.35,980.9,7.65],[0.45,350.9,2.5,646.15],[2.7,9.35,11.75,976.2],[2.2,668.75,2.2,326.85],[3.8,5.85,4.5,985.85],[2.65,5.2,7,985.15],[0.7,5.8,22.4,971.1],[2.1,3.35,147,847.55],[4.3,7.7,3.1,984.9],[2.35,756.5,5.25,235.9],[3.7,935.85,2.65,57.8],[1.95,3.25,548.4,446.4],[1.15,1.75,8.05,989.05],[1.4,7.95,10.2,980.45]],[[983.3,4.5,9.65,2.55],[990.6,2.85,4.8,1.75],[988.3,6.1,4,1.6],[985.3,5.1,6.45,3.15],[992.15,1.35,3.75,2.75],[987.3,4.6,4.15,3.95],[988.55,6.1,4.8,0.55],[987.65,7.7,3.35,1.3],[980.4,7.45,9.4,2.75],[986.45,4.45,4.75,4.35],[982.85,6.4,7.5,3.25],[974.2,8.4,11.35,6.05],[980.8,6.15,7.35,5.7],[990,4,3.45,2.55],[974.25,13.7,7.25,4.8],[983.3,6.1,3.1,7.5],[971.55,11.6,13.5,3.35],[974.75,11.8,10.3,3.15],[975.9,6.65,12.35,5.1],[972.95,15.25,7,4.8],[969.35,14.35,7.25,9.05],[966.55,9.85,15.85,7.75],[975.4,9.25,11.65,3.7],[947.2,7.35,43.45,2],[960,17.95,17.3,4.75],[889.9,29.3,63.15,17.65],[900.3,64.25,31.25,4.2],[958.3,9.3,25.7,6.7],[723,236.4,24.55,16.05],[522.65,451.4,19.85,6.1],[226.95,730.3,25.7,17.05],[151.6,38.85,804.25,5.3],[16.1,3.3,973.6,7],[14.75,968.25,5,12],[7.45,976.5,2.05,14],[4.65,984.4,4.85,6.1],[10.65,977.55,6.6,5.2],[14.35,9.8,962.45,13.4],[13.55,5.05,972.25,9.15],[5.1,6.75,981.45,6.7],[2.9,3.8,986.3,7],[5.65,4.3,985,5.05],[3.7,5.2,988.65,2.45],[7,7.3,974.55,11.15],[8,979.15,7.15,5.7],[3.05,978.6,3.75,14.6],[5.9,983.7,3.5,6.9],[4.1,4.8,980.2,10.9],[6.4,978.3,1.55,13.75],[3.4,2.25,985.45,8.9],[7.7,972.15,4.25,15.9],[6.9,732.6,11.05,249.45],[5.1,1.85,988.3,4.75],[6.3,985.35,4.35,4],[2.8,987.05,4.25,5.9],[4.75,1.4,970.7,23.15],[6.1,981.75,3.2,8.95],[6.6,980.45,2.9,10.05],[3.75,1.75,688.9,305.6],[3.75,3,981.25,12],[3.25,3,973.1,20.65],[2.25,19.85,6.7,971.2],[5.25,838.3,4.4,152.05],[3.7,983.4,1.7,11.2],[2.85,981.7,0.95,14.5],[3.05,8.55,628.4,360],[4.6,10.4,20.85,964.15],[5.25,3.3,981.45,10],[4.8,4.65,12.65,977.9],[4.8,14.85,5,975.35],[8.4,289.05,11.25,691.3],[2.8,9.5,29.7,958],[2.8,5.4,806.85,184.95],[1.2,970.85,2.4,25.55],[3.65,989.2,1.25,5.9],[4.35,10.8,44.45,940.4],[5.1,5.75,2.6,986.55],[4,11.95,6.4,977.65],[3.75,13.1,5,978.15],[1.75,0.8,969.05,28.4],[2.9,989.1,2.15,5.85],[2.6,3.15,12.1,982.15],[1.75,12.3,176.1,809.85],[3.05,4.1,988.1,4.75],[5.05,11.15,9.25,974.55],[2.25,6.6,11.15,980],[3.9,15.45,1.55,979.1],[5.65,987.35,1.8,5.2],[2,3.5,24.5,970],[1.6,4.4,983.7,10.3],[1.75,5.45,4.5,988.3],[4.05,5.55,985.5,4.9],[2.55,0.65,65.4,931.4],[2.4,978.9,1.25,17.45],[1.55,1.3,988.3,8.85],[2.95,5.8,3.4,987.85],[1.3,20.5,6.75,971.45],[2.15,2.55,4.35,990.95],[2.95,2.3,20.25,974.5],[3.3,1.65,10.1,984.95]],[[987.25,4.75,3.95,4.05],[988.2,3.8,5.7,2.3],[988.35,7.9,1.7,2.05],[986.8,5.05,5.85,2.3],[982.55,6.65,6.2,4.6],[988.25,5.9,1.2,4.65],[983.55,4.95,8.85,2.65],[984.4,7.55,5.2,2.85],[991.15,3.35,3.8,1.7],[984.2,6.5,6.9,2.4],[979.5,6.85,10.3,3.35],[974.25,15.3,5.4,5.05],[980.7,7.3,9.4,2.6],[986.5,5.2,3.65,4.65],[983.5,7.8,6.55,2.15],[983.5,7.65,4.6,4.25],[980.75,12,4.05,3.2],[981.7,12.3,3.5,2.5],[977.6,8.9,11.05,2.45],[972.25,9.4,9.6,8.75],[977.1,9.85,4.4,8.65],[965.95,18,9.5,6.55],[963.3,22.15,10.1,4.45],[933.5,50.9,6.85,8.75],[957.7,28.45,5.85,8],[943.85,34.55,16.65,4.95],[786.25,133.85,74.1,5.8],[349.3,20.65,625.55,4.5],[157.9,818.5,14,9.6],[17.95,971.25,5.95,4.85],[3.7,6.45,985.95,3.9],[27.4,15.4,948.8,8.4],[11,981.55,2.55,4.9],[13.55,8.1,971.85,6.5],[11.9,972.45,5.35,10.3],[6.2,978.2,10.2,5.4],[8.45,6.2,975.6,9.75],[9.1,3.15,980.2,7.55],[5.2,977.4,2.5,14.9],[7.35,975.8,5.75,11.1],[6.4,4.4,986.6,2.6],[5.2,982.05,7.35,5.4],[6.35,4.35,984.8,4.5],[8.4,3.8,984.05,3.75],[4.95,975.2,4.7,15.15],[4.5,982.15,3.75,9.6],[6.5,984.55,4.15,4.8],[5.1,982.15,5.85,6.9],[5.15,4.95,984.3,5.6],[4.4,5.45,979.85,10.3],[5.1,825.75,153.3,15.85],[5.1,985.75,2.75,6.4],[9,982.65,4.45,3.9],[4.15,894.1,7.5,94.25],[2.85,985.15,3.9,8.1],[2.6,988.75,3.8,4.85],[1.65,987.85,4.05,6.45],[3.4,5,986.4,5.2],[3.45,2.95,987.5,6.1],[3.4,6.95,741.6,248.05],[4.45,978.35,2.5,14.7],[4.5,981.4,4.55,9.55],[1.55,992.2,0.35,5.9],[5.35,982.8,4.85,7],[1.45,969.5,2.35,26.7],[2,992,2.95,3.05],[1.55,3.4,864.85,130.2],[2.15,968,1.2,28.65],[1.7,9.5,251.65,737.15],[1.8,981.1,2.7,14.4],[0.9,2.45,842.65,154],[3.55,591.05,3.05,402.35],[2.65,549.2,3.15,445],[2.7,3.95,975.95,17.4],[3,6.25,58.4,932.35],[2.35,4.1,13.3,980.25],[2.9,7.45,9.9,979.75],[4.25,316.75,2.65,676.35],[3.35,4.65,11.55,980.45],[1.1,2.35,449.55,547],[2.9,989.3,0.6,7.2],[3.15,2.4,600.4,394.05],[2.55,2.6,990.75,4.1],[1.55,990.2,1.9,6.35],[1.25,2.6,987.7,8.45],[0.65,3.85,5.15,990.35],[4.75,4.35,21.15,969.75],[3.8,51.45,4.3,940.45],[1.25,2.3,971.8,24.65],[3.5,3.45,2.35,990.7],[2.1,4.6,3.45,989.85],[1.9,972.6,1.15,24.35],[3.7,5.9,3.7,986.7],[3.35,14.1,6.7,975.85],[2.2,13.85,3.9,980.05],[0.95,3.95,1.6,993.5],[1.1,989.05,2.9,6.95],[2.8,3.65,19.35,974.2],[1.85,2.55,2.05,993.55],[2.45,4.4,10.45,982.7]],[[989.45,4.4,3.45,2.7],[986.1,3.75,6.4,3.75],[988.85,6.25,2.7,2.2],[993,2.7,3.15,1.15],[989.15,1.6,7.6,1.65],[986.85,6.3,4.75,2.1],[991.1,2.65,3.65,2.6],[987.05,5.5,3.2,4.25],[989.8,5.15,3.55,1.5],[986.1,5.9,5.5,2.5],[982.45,7.95,6.4,3.2],[986,5.3,6.5,2.2],[988.5,6.4,4.35,0.75],[986,5.4,6.7,1.9],[985.9,3.75,4.8,5.55],[991.05,4.55,1.9,2.5],[977,6.25,13.65,3.1],[975.65,6.2,10.25,7.9],[977.45,10.5,7.8,4.25],[978.1,7.1,10.9,3.9],[978.65,10.8,5.25,5.3],[965.8,6.8,23.5,3.9],[954.4,16.95,18.75,9.9],[968.45,8.15,15.7,7.7],[962.75,25.8,8.95,2.5],[43,10.8,940.5,5.7],[887.7,52.25,51.05,9],[624,361.1,7.85,7.05],[476.8,496.25,21.75,5.2],[29.75,9.85,951.2,9.2],[9.7,4.85,980.6,4.85],[5.45,980.9,5.3,8.35],[9.65,982.2,3.35,4.8],[9.35,982.4,4.65,3.6],[4.9,2.9,988.9,3.3],[4.85,2.85,988.65,3.65],[5.4,974.35,3.8,16.45],[3.75,981.05,6.1,9.1],[7.1,980.95,5.15,6.8],[5.9,3.7,979.2,11.2],[3.65,4.05,984.6,7.7],[8.15,3.75,985.1,3],[7.3,3,982.4,7.3],[8.05,2.85,981.9,7.2],[6.5,977.5,1.4,14.6],[9.4,982.3,5.65,2.65],[3.95,2.5,988.75,4.8],[2.65,6.95,986.65,3.75],[3.45,2.8,973.35,20.4],[3.9,981.8,1.65,12.65],[1.25,2.65,982.8,13.3],[3.2,989.95,2.6,4.25],[5.55,3.8,981.95,8.7],[2.85,742.25,197,57.9],[3.3,3.1,986.65,6.95],[5.5,983.25,3.05,8.2],[2.45,889.95,3.7,103.9],[3.1,4.15,982.3,10.45],[4.05,1.95,987.35,6.65],[2.7,984.75,3.3,9.25],[4.15,3.15,974.65,18.05],[3.3,3.65,986.15,6.9],[5.1,984.6,2.45,7.85],[4.4,989.6,3.65,2.35],[1.9,1.9,985.15,11.05],[1.2,2.75,990.55,5.5],[3.4,12.2,689.75,294.65],[4.7,640.4,4.55,350.35],[1.85,2.75,817.8,177.6],[3.4,5,743.85,247.75],[5.15,422.95,390.1,181.8],[1.6,977.65,1.8,18.95],[0.85,1.9,992.85,4.4],[2.65,9.1,3.4,984.85],[1.85,8.1,10.5,979.55],[0.8,1.45,988.65,9.1],[3.4,7.95,3.4,985.25],[2.2,1.7,992.1,4],[2.35,100.75,6.3,890.6],[2.15,987.55,0.95,9.35],[2.75,704.5,12.2,280.55],[2.75,0.75,989.8,6.7],[2.1,991.6,3.3,3],[1.85,3,30.6,964.55],[1.85,0.7,4,993.45],[1.4,15.3,6.2,977.1],[2.05,1.55,988.95,7.45],[1.35,891.1,1.7,105.85],[1.5,986.2,1.15,11.15],[2.65,15.05,5.7,976.6],[1.65,989.6,1.55,7.2],[1.6,962.55,0.9,34.95],[1.95,978,2.3,17.75],[3.15,13.6,3.8,979.45],[1.65,988.65,1.25,8.45],[1.7,995.65,1.65,1],[1.75,7.1,54.25,936.9],[1.1,975.4,3.45,20.05],[1.1,996.05,0.55,2.3],[0.6,391.5,1.6,606.3]],[[992.6,2.75,1.6,3.05],[989.95,4.25,2.65,3.15],[985.95,4.05,6.8,3.2],[983.6,7.95,4.95,3.5],[991.55,2.95,2.55,2.95],[985.75,6.6,4.05,3.6],[988.55,3.95,5.6,1.9],[985.25,5.35,5.7,3.7],[986.8,5.7,3.9,3.6],[987,3.75,7.6,1.65],[985.6,7.3,4.35,2.75],[983.7,8.85,5.1,2.35],[978.1,11.35,6.3,4.25],[981.3,6.75,6.6,5.35],[979.3,11.6,6.6,2.5],[980.75,10.8,4.4,4.05],[982.55,8.95,5.8,2.7],[980.8,4.3,10.4,4.5],[982.2,5.65,8.6,3.55],[971.5,11.3,10.35,6.85],[969.85,6.8,20.6,2.75],[975.35,6.8,12.15,5.7],[949.8,28.8,15.7,5.7],[968.2,20.4,9.2,2.2],[976.1,7.5,11.8,4.6],[964,10.3,20.45,5.25],[706.5,270.3,15.75,7.45],[333.85,635,22.35,8.8],[5.2,980.45,9.1,5.25],[14.9,6.65,975.75,2.7],[18.15,972.5,4.15,5.2],[16.3,970.15,7,6.55],[15.3,973.2,4.1,7.4],[11.65,980.25,2.6,5.5],[8.6,3.25,983.6,4.55],[4.6,986.35,4.1,4.95],[5.5,978.9,5.2,10.4],[6.95,980.1,3.55,9.4],[7.7,5.15,977.65,9.5],[3.3,3.5,984.25,8.95],[3.35,3.55,987,6.1],[2.15,990.95,3.75,3.15],[2.45,2.35,991.1,4.1],[5.6,980.65,6.75,7],[4.7,986.6,5.6,3.1],[4.05,4.5,983.05,8.4],[4.1,991.25,2.6,2.05],[1.4,990.65,4.35,3.6],[6.15,5.5,944.75,43.6],[5.85,983.5,3.55,7.1],[2.6,987.3,2.05,8.05],[4,2.85,975.65,17.5],[2.35,4.05,887.6,106],[2.15,1.75,983.1,13],[2.05,989.05,3.95,4.95],[3.35,4.05,982.7,9.9],[3.95,984.4,2.9,8.75],[1.25,1.6,993.15,4],[2.6,987.1,3.35,6.95],[4.3,2.6,982.35,10.75],[2.25,2,990.7,5.05],[1.8,1.05,992.85,4.3],[5.7,5.5,806.4,182.4],[1.8,1.95,995,1.25],[2.05,993.3,2.35,2.3],[2.45,0.65,986.95,9.95],[3,2.1,984.5,10.4],[0.9,987.9,2.05,9.15],[4,2.75,988.9,4.35],[3.05,3.65,891,102.3],[4.35,982.55,2.1,11],[3.45,546.45,10.05,440.05],[1.25,3.45,9.65,985.65],[1.35,1.5,989.3,7.85],[3.35,2.85,155.75,838.05],[4.2,989.05,1.45,5.3],[2.9,6.7,643,347.4],[0.95,163.2,393.4,442.45],[3.4,5.95,985.25,5.4],[2.55,684.3,2.2,310.95],[1.35,985.8,1.85,11],[1.55,10.55,10.45,977.45],[1.1,3.6,993.2,2.1],[1.3,991.1,1.65,5.95],[3.7,1.5,983.8,11],[1.8,993.55,1.5,3.15],[1.15,1.1,994.6,3.15],[2.15,987.8,1.55,8.5],[1.75,3.5,991.45,3.3],[0.8,16.85,5.2,977.15],[2.6,989.85,2.2,5.35],[0.9,1.85,990.15,7.1],[1.35,207.25,1.3,790.1],[2.4,2.15,989.3,6.15],[2.3,976.7,3.6,17.4],[2.65,1.8,448.95,546.6],[0.7,157.25,3.9,838.15],[1.7,29.25,1.3,967.75],[1.5,413.7,4.35,580.45],[0.8,106.2,5.1,887.9]],[[989.6,3.95,5.2,1.25],[988.7,6.2,2.95,2.15],[988.35,5.85,3.45,2.35],[992.5,4.2,2.5,0.8],[984.9,3.05,7.5,4.55],[981.4,8.1,7.5,3],[993.05,3.05,2.6,1.3],[989.75,3.85,4.4,2],[989.15,3.55,4.9,2.4],[985.7,5.35,4.55,4.4],[981.25,10.15,5.95,2.65],[990.65,2.65,3.1,3.6],[986.35,7.15,5.35,1.15],[983.65,6.25,5.35,4.75],[976.7,10.8,7.9,4.6],[989.6,4.35,4.4,1.65],[991.1,2.45,4.6,1.85],[979.45,9.05,4.75,6.75],[968.15,18.25,11.25,2.35],[977.1,8.65,11.15,3.1],[977.9,14.9,4.65,2.55],[973.9,14.9,4.95,6.25],[958.8,19.7,14.9,6.6],[947.15,16.8,31.9,4.15],[941.3,11.55,44.55,2.6],[955.7,26.05,12.8,5.45],[34.1,7.45,954.4,4.05],[12.5,978.55,4.05,4.9],[7.7,2.1,986.95,3.25],[4.55,6.05,984,5.4],[3.05,982.75,8.65,5.55],[5.85,986.65,2.15,5.35],[13.3,977,4,5.7],[6.1,982.7,4.75,6.45],[7.35,4.65,981.55,6.45],[7,2.7,981.05,9.25],[7.1,2.95,981.55,8.4],[4.25,1.65,984.65,9.45],[6.7,3.4,980.3,9.6],[6.85,2.9,982.55,7.7],[5.6,1.15,990.95,2.3],[3.9,5.45,989.4,1.25],[3.2,987.2,4.7,4.9],[1.35,6.1,985.55,7],[2.25,993.15,2,2.6],[4.9,989.3,3.55,2.25],[3.85,992.1,1.85,2.2],[3.3,992.15,2.6,1.95],[6.4,985.05,2.95,5.6],[3.45,1.9,989,5.65],[3.45,990.65,2.3,3.6],[2.95,1.45,991.7,3.9],[1.3,1.75,991.2,5.75],[1.35,993.7,2.45,2.5],[1.95,990.95,1.7,5.4],[2.95,988.35,1.35,7.35],[2.2,3.9,989.6,4.3],[2.4,976.75,3.2,17.65],[3.75,989.4,1.7,5.15],[3.35,988.65,4.65,3.35],[4.75,960.75,3.95,30.55],[2,0.75,952.6,44.65],[2.05,3.35,972.6,22],[3,2.95,985.55,8.5],[3,984.5,1.9,10.6],[3.3,3.6,986.55,6.55],[2.15,4.1,55.05,938.7],[3.75,1.15,558.6,436.5],[5.55,985.8,4.5,4.15],[2.7,990.2,3.35,3.75],[1.45,994.05,2,2.5],[2.65,4.2,957.85,35.3],[1.45,987.6,1.85,9.1],[2.2,2.2,982.6,13],[1.65,12.4,283.65,702.3],[3.1,9.5,857.1,130.3],[1.95,989.75,2.3,6],[4.55,4.45,319.95,671.05],[3,151.9,5.2,839.9],[2.8,982.9,2.9,11.4],[1.05,1.05,994.45,3.45],[1.65,747.1,3.8,247.45],[3.15,986.1,2.55,8.2],[2.45,9.2,13.05,975.3],[1.6,27.65,648.25,322.5],[1.65,40.5,3.3,954.55],[2.65,1.2,983.25,12.9],[1.9,646.25,1.7,350.15],[0.8,993,0.75,5.45],[3.6,627.4,1.2,367.8],[1.75,4.75,552.25,441.25],[2.65,20,9.95,967.4],[0.75,306.75,2.85,689.65],[1.15,971.85,1.7,25.3],[0.6,984.75,2.15,12.5],[2.6,99.6,646.3,251.5],[1.5,2.85,985.3,10.35],[1.5,5.9,164.6,828],[1.65,81.85,1,915.5],[4.9,2.85,11.5,980.75]],[[987.25,9.35,1.35,2.05],[994.5,1.55,3.3,0.65],[989.4,5.7,3.15,1.75],[988.85,3.5,3.9,3.75],[991.75,1.95,4,2.3],[992.2,2.45,2.3,3.05],[990.55,2.25,5.6,1.6],[990.1,2.05,6.05,1.8],[982.1,8.1,8.75,1.05],[992.2,3.45,3.55,0.8],[986.2,6.6,5.55,1.65],[987.3,5.4,3.9,3.4],[986.3,8.15,2.2,3.35],[981.15,9.85,6.7,2.3],[988.65,6.55,2.95,1.85],[985.85,3.25,8.1,2.8],[980.5,5.95,11.6,1.95],[987.85,4.1,4.7,3.35],[980.4,7.75,8.9,2.95],[971.2,10.4,10.95,7.45],[963.95,11.95,18.6,5.5],[974.05,15.4,4.95,5.6],[954.5,5.9,37.05,2.55],[984.4,4.9,4.95,5.75],[986.95,6.7,4.45,1.9],[951.65,21.05,21.9,5.4],[14.25,6,975.1,4.65],[263.1,8.95,722.3,5.65],[11.2,972.3,8.8,7.7],[11.2,975.5,5.55,7.75],[7.75,983.8,4.9,3.55],[6.85,987.55,1.7,3.9],[4.6,8.55,981.45,5.4],[12.15,3.35,981.2,3.3],[4.95,984.7,6.2,4.15],[3.35,1.95,982.75,11.95],[2.7,982.45,5.05,9.8],[4.75,3.45,990.6,1.2],[4.95,2.35,988.55,4.15],[7.35,4.65,982.4,5.6],[4.7,1.65,983.25,10.4],[5.6,2.45,988.15,3.8],[4.6,2.6,987.75,5.05],[2.75,0.65,991.25,5.35],[1.45,994.05,4,0.5],[4.2,990.85,1.8,3.15],[2.5,983.6,3.9,10],[4.7,986.85,3.95,4.5],[1.55,993.65,2.85,1.95],[4.05,991.75,1.1,3.1],[2.7,986.1,3.25,7.95],[6.95,0.85,987.4,4.8],[2.75,1.6,993.05,2.6],[3.65,3,979.9,13.45],[2.5,985.55,3.15,8.8],[1.15,2.5,994.65,1.7],[5.3,980.95,5.85,7.9],[3.3,987.1,2.7,6.9],[2.7,989.6,2.15,5.55],[1.55,3.15,845.75,149.55],[3.15,888.75,4.25,103.85],[3.95,988.05,1.55,6.45],[1.3,0.55,996.4,1.75],[2.5,631.95,8.15,357.4],[2.8,1.05,993.5,2.65],[2.35,971.55,3.25,22.85],[2.2,990.55,0.65,6.6],[1.3,984.7,4.1,9.9],[1.65,983,3.9,11.45],[1.55,3.7,936.2,58.55],[2,1.4,992.1,4.5],[1.7,991.2,2.15,4.95],[3,893.9,1.55,101.55],[3.05,983.85,2.4,10.7],[1.4,987.65,2.4,8.55],[1.85,9.9,157.8,830.45],[1.3,1.75,839.1,157.85],[1.85,394.9,3.3,599.95],[2.65,1.2,990.15,6],[2.3,0.7,981.95,15.05],[1.3,2.2,985.8,10.7],[1.5,995.75,0.85,1.9],[2.15,991.75,2.95,3.15],[1.7,888.85,3.85,105.6],[0.5,993.85,1.35,4.3],[2.7,988.35,2.05,6.9],[1.4,1,991.95,5.65],[2.5,591.65,3.15,402.7],[1,996.55,0.45,2],[0.8,5.5,547.55,446.15],[1.35,990.1,1.15,7.4],[0.9,11.9,8.75,978.45],[2.3,987.3,1.45,8.95],[0.8,7.85,22.5,968.85],[3.15,21.3,1.75,973.8],[1.75,6.95,19.35,971.95],[3.05,3.3,5,988.65],[2.2,992.75,1.4,3.65],[3.65,913.25,3.7,79.4],[1.45,252.8,2.95,742.8]],[[994.5,1.4,2.25,1.85],[991.95,4.25,3.2,0.6],[986.95,3.95,6.25,2.85],[990.75,3.25,3.45,2.55],[985.45,4.3,7.3,2.95],[988.45,6.25,4.05,1.25],[990.25,5.05,3.55,1.15],[983.15,6.15,5,5.7],[985.4,7.3,5.35,1.95],[986.75,6.2,5.7,1.35],[988.85,2.9,4.7,3.55],[991.15,4.8,2.45,1.6],[987.45,5.45,4.8,2.3],[987.2,7.7,3.55,1.55],[989.8,2.85,4.35,3],[983.7,6.35,7.5,2.45],[984.35,6.5,6.3,2.85],[982.85,9.2,5.8,2.15],[985.9,3.75,7.8,2.55],[986.35,4.05,7.2,2.4],[976.75,15.5,5.05,2.7],[979.2,5.1,13.3,2.4],[978.85,6.7,8.8,5.65],[963.7,20.35,13,2.95],[611.05,383.1,3,2.85],[71.65,920.45,3.35,4.55],[265.45,8.15,720.45,5.95],[376.6,614.3,4.1,5],[8.45,982,1.65,7.9],[5.9,985.3,5.95,2.85],[2.95,3.5,989,4.55],[10.7,3.85,980.4,5.05],[9.2,983.9,2.35,4.55],[3.45,989.2,2.1,5.25],[4.2,5.85,988.45,1.5],[3.55,991.3,2.8,2.35],[4.85,1.15,992.2,1.8],[7.05,987.8,1.4,3.75],[1.45,6.25,985.5,6.8],[3.2,3.85,985.65,7.3],[2.45,988.85,2.65,6.05],[4.85,986,3.85,5.3],[2.55,987.4,4.4,5.65],[3.4,985.95,3.3,7.35],[2.9,2.2,986.2,8.7],[3,993.3,1.4,2.3],[2.4,2.25,994.3,1.05],[2.65,983.25,4.25,9.85],[2.25,1.6,991.4,4.75],[1.7,3.2,991.3,3.8],[3.9,989.45,2.1,4.55],[3.75,2.4,992.1,1.75],[2.6,990.75,1.65,5],[0.8,992.4,1.65,5.15],[2.2,992,1.05,4.75],[2.6,984.85,2.35,10.2],[1.6,987.85,3.35,7.2],[2.25,4.7,982.45,10.6],[2.05,1.9,986.95,9.1],[2.35,3.6,985.9,8.15],[1.6,995.55,1.2,1.65],[3.5,978.45,1.15,16.9],[2.7,991.6,3.65,2.05],[1.15,3,988.85,7],[1.25,1.35,992.2,5.2],[2.45,992.25,3.35,1.95],[2.45,1.85,987.9,7.8],[2.1,1.15,596.45,400.3],[2,1.35,875.3,121.35],[3.25,595.65,1.7,399.4],[1.25,0.8,993.4,4.55],[2.4,988.9,3.8,4.9],[3.05,988.5,2,6.45],[1.25,1.1,994.95,2.7],[0.75,995,1.5,2.75],[2.95,0.65,994.15,2.25],[1.3,0.45,974.8,23.45],[1.35,1.85,977.5,19.3],[1.8,1.15,994.95,2.1],[3.25,1.3,989.9,5.55],[2.35,1.8,936.7,59.15],[1.95,0.95,971.5,25.6],[2.45,1.1,12.15,984.3],[3.85,0.75,982.5,12.9],[1.1,1.85,991.45,5.6],[1.95,1.35,990.95,5.75],[1.75,3.75,13.9,980.6],[2.7,982.85,1.55,12.9],[3.05,1.1,994.75,1.1],[1.45,783.9,51.65,163],[0.65,319.3,290.2,389.85],[3.35,929.3,0.9,66.45],[0.95,0.75,988.25,10.05],[1.25,1.95,982.9,13.9],[0.8,5.85,10.6,982.75],[0.15,996.2,1,2.65],[1.2,1.05,987.7,10.05],[3,4.65,883.2,109.15],[1.5,0.95,966.35,31.2],[1.7,6.3,1.7,990.3]],[[989.2,2.45,5.8,2.55],[994.55,1.7,1.75,2],[992.65,3.95,1.3,2.1],[987,2.9,5.65,4.45],[990.85,3.4,4.4,1.35],[990.75,3.15,5.1,1],[993.3,2.4,2.5,1.8],[990.3,3,3.85,2.85],[989,5.1,2.75,3.15],[992.2,3.7,1.95,2.15],[988.35,6.85,3.7,1.1],[981.15,12.85,3.2,2.8],[990.7,3.6,4.05,1.65],[988.8,5.1,3.5,2.6],[987.55,5.55,4.5,2.4],[988.45,4.1,5,2.45],[990.45,4.1,4.35,1.1],[982.95,5.15,8.3,3.6],[981.2,7.8,7.2,3.8],[982,8.9,6.4,2.7],[965.1,23.35,8.55,3],[978,7.5,9.05,5.45],[970.6,8.55,16.65,4.2],[940.65,35.7,17.9,5.75],[581.85,19.45,393.9,4.8],[5.85,3.05,988.3,2.8],[284.4,20.15,689.15,6.3],[11.8,5.45,979.95,2.8],[11.15,2.65,981.5,4.7],[7,987.9,1.9,3.2],[49.25,0.7,949.65,0.4],[3.55,1.85,990.2,4.4],[3.7,2.15,991.05,3.1],[4.3,991.35,2.15,2.2],[5.65,986.05,4.45,3.85],[3.65,2.65,992.4,1.3],[5.25,4.8,981.15,8.8],[4,3.75,985.8,6.45],[5.35,0.8,991.35,2.5],[2.5,1.2,995.1,1.2],[4.25,2.05,987.45,6.25],[1.15,2.05,995.85,0.95],[3.5,1.6,989.9,5],[3.45,2.8,986.8,6.95],[5.5,6.2,982.85,5.45],[0.7,0.8,992.2,6.3],[5.65,990.5,1.5,2.35],[2.1,989.75,2.15,6],[1.7,2.35,990.95,5],[2.4,989.25,2.6,5.75],[1.85,1.4,992.15,4.6],[2.55,2,991.4,4.05],[2.5,986.6,1.65,9.25],[2.2,993.4,1.7,2.7],[3.35,991.15,1.65,3.85],[2.5,991.55,0.85,5.1],[3.1,989.2,1.15,6.55],[2.5,0.75,994.75,2],[1.15,994.3,1.6,2.95],[2.35,992.1,2.35,3.2],[2,1.55,944.5,51.95],[1.35,991.05,2.7,4.9],[2.25,4.05,990.55,3.15],[1.35,2.05,991.7,4.9],[3.6,989.6,2.05,4.75],[3.5,7.1,714.35,275.05],[0.5,1.2,982.5,15.8],[0.75,992.65,0.85,5.75],[4,986.05,4.4,5.55],[1.9,2.2,988.85,7.05],[1.6,978.75,1.25,18.4],[2.55,989.75,1.5,6.2],[4,986.45,0.85,8.7],[3.65,2.65,984.25,9.45],[2.2,0.9,731.55,265.35],[2.45,971.25,1.95,24.35],[4.4,395.2,349.8,250.6],[1.3,2.05,987.25,9.4],[2.65,1.6,990.4,5.35],[3.45,990.65,2.35,3.55],[2.1,2.75,991.15,4],[0.9,153.75,8.55,836.8],[2.75,265.8,438.75,292.7],[1.25,1.35,985.5,11.9],[0.7,990.65,0.55,8.1],[2.35,4.85,890.05,102.75],[5.1,1.45,689,304.45],[2.5,968.1,0.9,28.5],[3.2,199.55,744.8,52.45],[1.55,992.55,1,4.9],[1.8,3.05,984.8,10.35],[1.45,992.25,1.8,4.5],[1.05,741.95,1.4,255.6],[1,9.35,761.1,228.55],[1.4,2.85,988.75,7],[2.15,503.4,401.15,93.3],[2.35,981.85,2.15,13.65],[2.65,472.2,2.5,522.65],[0.2,300.6,451.05,248.15],[2.3,983.55,1.05,13.1]],[[994.95,2.1,2,0.95],[992,2.9,3.8,1.3],[989.9,5.35,3.45,1.3],[988.25,1.8,7.7,2.25],[992.6,2.35,1.6,3.45],[990.65,5.6,1.8,1.95],[993.15,1.4,3.4,2.05],[989.3,4.85,3.95,1.9],[992.9,1.65,3.05,2.4],[988.95,5.3,2.25,3.5],[985.55,2.45,8.15,3.85],[984.9,3.85,8.3,2.95],[991.65,2.3,3.9,2.15],[990.8,4.95,3.1,1.15],[991.1,2,5.15,1.75],[991.5,2.4,4.75,1.35],[985.9,9.2,2.3,2.6],[981.55,4.75,9.95,3.75],[985.65,6.15,5.15,3.05],[982.6,10.3,3.4,3.7],[966.95,13.8,13.5,5.75],[980.5,7.75,9.4,2.35],[982.65,6.15,8.1,3.1],[956.65,31.5,4.95,6.9],[58.7,929.3,7.4,4.6],[13.15,982.85,2.8,1.2],[42.45,3.55,950.5,3.5],[3.8,3.5,988.75,3.95],[3.05,991.5,1.9,3.55],[7.2,3.85,977.4,11.55],[4.6,991.25,1.2,2.95],[3.3,1.95,990.8,3.95],[3.9,987.75,4.85,3.5],[8.65,3.8,983.55,4],[3.25,992.65,1.3,2.8],[4.2,2.2,990.55,3.05],[4.2,987.55,3.55,4.7],[4.25,3.6,984.3,7.85],[5.35,0.55,991.2,2.9],[5,987.15,3.2,4.65],[1.75,2.3,987.2,8.75],[2.15,2.2,992.05,3.6],[1.4,1.6,991.2,5.8],[2.6,2.15,990.45,4.8],[2.5,3.25,991.2,3.05],[2.85,1.5,990.65,5],[3.2,987.65,4.3,4.85],[1.9,0.65,993.65,3.8],[1.9,990.8,2.2,5.1],[4.2,986.85,1.85,7.1],[2.5,990.35,1.3,5.85],[1.6,991.3,1.9,5.2],[2,2.6,992.1,3.3],[2.95,991,2.6,3.45],[3.1,988.5,1.65,6.75],[1.9,988.95,1.45,7.7],[3.7,984.95,2,9.35],[1.95,993.95,1.35,2.75],[1.3,994.05,0.95,3.7],[1.85,1.55,988.45,8.15],[0.75,992,1.85,5.4],[1.9,993.55,2.2,2.35],[0.4,995,0.7,3.9],[3.3,3.9,940.55,52.25],[3.95,717.4,0.85,277.8],[4.55,991.8,1.1,2.55],[1.85,0.9,991.6,5.65],[0.85,1.2,983.6,14.35],[2.15,996.2,0.9,0.75],[1.65,993.15,2.05,3.15],[2.05,1.65,980.6,15.7],[2.05,2.3,990.05,5.6],[1.3,994,2,2.7],[4.55,986.35,1.85,7.25],[1.5,992,1,5.5],[1.5,1.3,879.7,117.5],[1.65,643.3,150.95,204.1],[0.95,0.95,992.05,6.05],[1.95,5.8,988.4,3.85],[2.7,978.1,1.15,18.05],[1.4,987.85,2.35,8.4],[1.25,895.1,1.1,102.55],[0.5,200.95,245.85,552.7],[2,993.05,2.05,2.9],[3.6,982.6,0.75,13.05],[1.75,3.75,971.55,22.95],[2.15,2.05,968.4,27.4],[0.65,0.8,995.8,2.75],[0.75,994.5,0.75,4],[1.35,593.25,1.55,403.85],[1.45,7.35,253.55,737.65],[1.5,0.7,770.05,227.75],[2.85,957.15,2.5,37.5],[1.3,967.3,1.1,30.3],[0.4,3.85,299.75,696],[1.8,1.95,435.65,560.6],[2.6,883.15,1.5,112.75],[1.05,0.65,995.2,3.1],[0.6,380.05,305,314.35],[0.95,1.65,971.3,26.1]],[[991.7,2.25,3.1,2.95],[991.3,3.75,2.8,2.15],[990.45,5.2,2.75,1.6],[988.9,4.85,4.35,1.9],[988.5,4.95,3.5,3.05],[990.3,3.45,4.45,1.8],[991.9,3.1,3.75,1.25],[989.7,4.3,4.1,1.9],[989.55,5.85,2.35,2.25],[987.7,3.75,5,3.55],[994.4,0.8,2.7,2.1],[991.45,2.9,4.6,1.05],[990.4,4.95,1.85,2.8],[985.2,6.2,6.15,2.45],[989.05,5.9,2.4,2.65],[990.05,4.95,3.65,1.35],[994.15,1.95,2.35,1.55],[992.05,3.25,3.4,1.3],[987.55,5.6,3.8,3.05],[989.85,2.55,5.45,2.15],[978.05,6.4,10.65,4.9],[972.5,12.35,13.2,1.95],[977.65,6.35,13.8,2.2],[5.65,4.85,986.35,3.15],[822.95,163.9,9.5,3.65],[5.9,3.05,988.2,2.85],[7.3,2.35,987.45,2.9],[7,986.3,1.95,4.75],[11.25,4,981.95,2.8],[4.9,3.1,987.5,4.5],[3.45,5,986.8,4.75],[4.5,6.1,983.3,6.1],[9.2,982.1,3.5,5.2],[3.3,2.65,991.1,2.95],[4.2,988.65,1.85,5.3],[6.65,989.25,2.05,2.05],[3.65,991.75,2.05,2.55],[3.05,993.15,1.3,2.5],[5.35,986.85,3.55,4.25],[1.95,996.1,0.8,1.15],[3.2,991.25,1.75,3.8],[2.7,990.8,2.1,4.4],[1.2,994.75,1.7,2.35],[2.25,1.35,984.15,12.25],[3.15,2.3,992.35,2.2],[2.25,986.35,3.75,7.65],[1.55,981.35,4.45,12.65],[2.75,992.5,1.15,3.6],[4,987.5,2.6,5.9],[2.15,986.85,1.35,9.65],[1.45,3,991,4.55],[4.45,986.8,3,5.75],[2.1,1.85,992.75,3.3],[2.2,995.45,0.95,1.4],[2.3,991.5,1.75,4.45],[1.05,1.7,994.25,3],[1.9,995.65,0.95,1.5],[1.8,1.8,994.15,2.25],[0.9,1.2,985.2,12.7],[2,1.7,988.3,8],[2.2,1.8,987.8,8.2],[1.9,996.45,0.45,1.2],[0.85,989.55,1.2,8.4],[3.45,3,986.6,6.95],[1.6,1.55,981.45,15.4],[2.15,991.9,0.7,5.25],[2,982.95,1.15,13.9],[1.85,2.1,993.7,2.35],[2.7,2.15,985.95,9.2],[2.45,1.55,993.45,2.55],[2.4,1.35,986.55,9.7],[1.2,995.65,0.5,2.65],[1.15,994.45,0.6,3.8],[1.7,2.05,985.75,10.5],[1.7,3.1,913.75,81.45],[1.1,0.7,995.35,2.85],[2.25,1.1,986.15,10.5],[0.9,0.7,991.1,7.3],[4.85,2.95,989.25,2.95],[2.3,1.5,990.65,5.55],[2.6,14.95,2.25,980.2],[1.35,989.6,1.55,7.5],[1.3,842.1,1.4,155.2],[1.2,1.7,987.95,9.15],[0.8,3.05,768.65,227.5],[2.25,8.65,427.1,562],[1.7,981.15,3.35,13.8],[2.2,655.45,5.9,336.45],[2.4,991.55,4.3,1.75],[2.75,989.85,1.2,6.2],[1.4,744.8,13.55,240.25],[1.2,9.85,985.7,3.25],[1.45,970.85,1.35,26.35],[3.5,951.25,2.8,42.45],[0.7,994.45,1.1,3.75],[0.9,835.35,0.75,163],[1.55,988.85,2.35,7.25],[1.35,594.5,111.7,292.45],[1.9,4.05,967.45,26.6],[4.15,977,2,16.85]],[[992.7,2.35,4,0.95],[993.6,3,1.65,1.75],[992.7,3.05,2.3,1.95],[994.25,2.75,1.55,1.45],[994.35,2.4,2.55,0.7],[992.95,2.35,2.7,2],[994.85,2.7,0.95,1.5],[993.6,2.35,1.75,2.3],[992.8,2.5,3.55,1.15],[990.35,2.75,5.2,1.7],[985.7,3.9,6.8,3.6],[991.35,3.5,3.7,1.45],[989.6,2.8,4.5,3.1],[989.65,5.65,3.55,1.15],[988.65,3.55,6.05,1.75],[990.85,3.55,4.7,0.9],[987.4,3.4,8.05,1.15],[982.85,7.35,8.75,1.05],[992.7,2,3.7,1.6],[977.85,12.1,7.95,2.1],[981.45,10,4.25,4.3],[975.3,6.05,14.35,4.3],[866.45,119.9,10.95,2.7],[977.8,8.55,10.85,2.8],[16.5,4.35,972.3,6.85],[2.85,991.5,2.95,2.7],[10.15,4.3,980.85,4.7],[3.2,988.95,1,6.85],[2.6,4.4,987.85,5.15],[4.95,3.35,988.5,3.2],[2.6,989.8,4.9,2.7],[3.5,1.8,992.95,1.75],[5.9,987.9,2.6,3.6],[1.6,988.15,3.75,6.5],[1.75,995.1,1.45,1.7],[3,992.35,3.2,1.45],[2.35,992.15,1.9,3.6],[2.5,1.85,992.05,3.6],[3.15,991.75,3,2.1],[4.4,991.85,2.1,1.65],[2.25,992.6,2.65,2.5],[1.2,1.9,992.95,3.95],[1.85,994.15,1.75,2.25],[2.45,2.2,989.2,6.15],[2.7,1.75,990.85,4.7],[4.95,989.85,2.7,2.5],[3.05,2.85,985.85,8.25],[1.7,0.55,991.95,5.8],[2.95,992.4,2.9,1.75],[1.6,1.6,991.1,5.7],[1.95,3.1,990.6,4.35],[7.1,4.6,982.3,6],[1.9,1.55,990.6,5.95],[2.6,988.75,2.5,6.15],[2.5,2.15,987,8.35],[1.05,994.8,1.35,2.8],[2.05,990.65,1.8,5.5],[4.05,982.3,3.35,10.3],[1.35,992,1.6,5.05],[1.25,995.4,0.9,2.45],[2.8,993.4,2.1,1.7],[3.2,0.75,989.75,6.3],[0.9,996.25,0.85,2],[2.75,1.05,982.1,14.1],[1.5,992.3,0.8,5.4],[1.65,990.25,2.85,5.25],[3.4,992.15,1.2,3.25],[2.1,1.75,984.8,11.35],[0.4,0.9,996.25,2.45],[1.4,987.4,3.4,7.8],[2.1,123.65,492.75,381.5],[2.35,742.45,52.25,202.95],[1.1,0.3,994.45,4.15],[2.1,978.8,1.65,17.45],[2.55,3.15,884.7,109.6],[2.45,993.55,0.9,3.1],[2.3,986.65,1.1,9.95],[2.3,1.75,989.6,6.35],[1,756.8,10.4,231.8],[2.35,0.95,981.55,15.15],[1.2,989.75,1.65,7.4],[1.2,2.5,977.85,18.45],[1.8,2.2,753.05,242.95],[1.2,0.9,995.15,2.75],[1.6,0.6,988.9,8.9],[1.9,1.2,988.95,7.95],[0.75,433,7.55,558.7],[3.25,0.75,988.45,7.55],[0.8,3.75,128.3,867.15],[2.25,984,1.4,12.35],[1.05,327.05,158.75,513.15],[2.25,846.15,53,98.6],[1.5,979.2,1.6,17.7],[1.6,0.8,978.65,18.95],[1.7,481,435.3,82],[2.5,794.65,1.55,201.3],[1.15,3.4,977.65,17.8],[3.1,581.45,26.55,388.9],[1.25,1.45,990.7,6.6],[2.75,13.15,298.3,685.8]],[[990.1,3.15,4.1,2.65],[992.65,4.15,1.9,1.3],[988.4,4.9,2.85,3.85],[990.5,4.1,3.45,1.95],[991.95,3.15,3.9,1],[986.75,3.4,5.95,3.9],[989.2,4.7,3.95,2.15],[992.8,3.5,1.95,1.75],[993.65,2.15,3.75,0.45],[989.75,4.9,3.45,1.9],[993.3,2.05,2.15,2.5],[994.85,2.9,1.3,0.95],[993.1,2.8,1.7,2.4],[990.8,3.45,4.15,1.6],[989.3,4.5,5.2,1],[993,2.35,3.7,0.95],[991.75,4.35,3.3,0.6],[988.05,5.8,5.05,1.1],[981.45,10.15,6,2.4],[989.85,3,5.8,1.35],[958.2,33.75,3.45,4.6],[978,9.65,11.2,1.15],[973.55,10.95,13.65,1.85],[7.4,986.9,2.5,3.2],[7.05,4.25,986.05,2.65],[4.9,988.75,1.55,4.8],[6.15,989.35,2.1,2.4],[6.8,2.45,985.45,5.3],[2.85,1.45,993.45,2.25],[4.75,991.25,0.8,3.2],[1.85,993.35,2.7,2.1],[2.05,3.05,992.3,2.6],[2.3,992.55,2.65,2.5],[5.1,4.05,986.75,4.1],[2.85,2.35,989.9,4.9],[4.75,987.5,5.25,2.5],[5.15,1.95,991.05,1.85],[1.45,1.55,991.6,5.4],[4.5,990.2,2.35,2.95],[2.75,2.15,993.65,1.45],[3,1,989,7],[1.55,0.85,995.7,1.9],[2.3,990.35,1.45,5.9],[2,991.5,1,5.5],[2,2.85,991.85,3.3],[3.85,989.1,2.45,4.6],[1.4,1.1,987.85,9.65],[1.3,0.75,997.55,0.4],[2.05,991.45,1.2,5.3],[2.1,1,992.1,4.8],[2.2,991.7,1.45,4.65],[2,991.45,1.6,4.95],[2.35,985.75,1.85,10.05],[1.95,0.5,994.65,2.9],[3.65,4.2,987.1,5.05],[1.9,995.05,1.3,1.75],[1.45,994.15,2.5,1.9],[1.05,0.85,993.45,4.65],[1.8,1.25,985,11.95],[1.4,1.25,996.5,0.85],[1.3,995.1,1.8,1.8],[1.85,987.85,1.9,8.4],[4.5,984.45,1.7,9.35],[0.85,996.8,0.85,1.5],[1,988.3,2.2,8.5],[3.5,1.85,985.75,8.9],[0.85,1.35,992.45,5.35],[2.3,986.05,0.4,11.25],[3.5,1.95,986.45,8.1],[1.5,964.1,2.3,32.1],[1.25,993.15,0.35,5.25],[2.5,2.45,941.75,53.3],[1.65,989.75,1.3,7.3],[1.85,991.55,1.8,4.8],[1.85,991.35,0.95,5.85],[1.35,2.3,988.2,8.15],[2,1.05,993.65,3.3],[4.85,2.95,979.3,12.9],[3.05,986.3,2.4,8.25],[3.05,727,6,263.95],[2.2,989,1.2,7.6],[2,947.3,1.1,49.6],[1.25,772.1,9.95,216.7],[1.3,948.05,0.55,50.1],[0.2,1.65,979.75,18.4],[3.35,981.45,2.5,12.7],[1.2,990.8,1.8,6.2],[1.3,975.8,1.6,21.3],[1.85,991.2,1.55,5.4],[2.05,0.45,984.6,12.9],[0.5,991.1,1,7.4],[2.55,824.2,3.3,169.95],[0.75,535.6,4,459.65],[1,581.2,3.9,413.9],[1.1,9.85,14.9,974.15],[1.2,782.3,1.4,215.1],[0.65,27.7,333.1,638.55],[1.1,1.8,989.3,7.8],[1.55,1.05,986.9,10.5],[2.2,4.3,412.6,580.9]],[[989.85,3,5.25,1.9],[992.3,3.15,2.6,1.95],[991.15,2,5.85,1],[991.65,3.65,3,1.7],[990.8,4.2,1.65,3.35],[993.6,1.95,2.5,1.95],[995.6,2,1.3,1.1],[992.1,3.65,1.4,2.85],[994.8,2.2,2,1],[992.6,3.6,3.25,0.55],[990.9,3.25,3.05,2.8],[993.85,2.1,3.45,0.6],[995.5,1.55,1.75,1.2],[991.1,3.1,3.7,2.1],[992.95,2.6,2.2,2.25],[985.1,6.05,6.15,2.7],[984.35,8.5,6.1,1.05],[991.25,2.7,5.25,0.8],[985.6,5.35,6.15,2.9],[986.9,7.35,3.3,2.45],[986.35,5.4,5.85,2.4],[15.6,2.2,980.95,1.25],[988.7,4.9,5.35,1.05],[4.3,2.8,988.6,4.3],[5.75,2.7,990.15,1.4],[3.7,2.8,990.9,2.6],[5.4,2.1,987.2,5.3],[8,3.05,981.1,7.85],[1.95,3.75,992.65,1.65],[6.95,990.25,1.95,0.85],[1.95,989.25,2.95,5.85],[1.6,996.8,0.4,1.2],[1.7,996.15,1.15,1],[2.9,989.65,2,5.45],[2,1.15,993.15,3.7],[1.8,1.75,994,2.45],[3.25,991.45,2.65,2.65],[2.8,2.75,991.65,2.8],[1.9,2.55,994.3,1.25],[1.1,993.05,1.9,3.95],[3.25,990.6,2.4,3.75],[1.85,992.8,2,3.35],[1.4,996.75,1,0.85],[1.15,1.25,995.75,1.85],[0.65,1.4,994.95,3],[2.1,1.1,995.85,0.95],[3.5,991.75,1.65,3.1],[2.9,2.2,991.6,3.3],[2.05,0.6,995.85,1.5],[3.45,1.9,992.35,2.3],[1.95,989.8,2.4,5.85],[1.75,1.9,992.35,4],[3,2.2,991.3,3.5],[0.95,996.55,1.4,1.1],[1.25,985.4,1.3,12.05],[1.95,994.5,1,2.55],[2.35,1.2,990,6.45],[1.95,1.35,991.2,5.5],[3.25,990.1,3.35,3.3],[1.75,2.25,980.3,15.7],[1.45,991.7,1.35,5.5],[1.15,549.9,297,151.95],[0.45,0.5,990.75,8.3],[2.25,1.25,994.3,2.2],[1.2,1.05,992.05,5.7],[1.9,1.6,976,20.5],[0.65,1,889.2,109.15],[0.35,1.2,997.7,0.75],[1.3,2.45,990.8,5.45],[1.65,1.65,995.3,1.4],[2.05,4.9,444.5,548.55],[2,2.3,988.6,7.1],[5.85,0.85,989,4.3],[0.45,7.3,660.55,331.7],[2.7,2.7,984.35,10.25],[3.3,983.35,1.75,11.6],[1.15,0.85,995,3],[2.4,2.65,978.5,16.45],[0.9,984.25,0.75,14.1],[1.05,869.65,2.25,127.05],[1.7,986.2,1.45,10.65],[1,484.1,3.15,511.75],[1.5,573.7,269.9,154.9],[4.25,543.15,55.05,397.55],[2.8,296.9,6.05,694.25],[0.95,994.4,0.95,3.7],[1.1,961.55,1.3,36.05],[1.3,1,990.2,7.5],[0.55,2.2,953.4,43.85],[1.25,2.5,968.35,27.9],[0.3,0.85,954.5,44.35],[1.15,2.15,968.3,28.4],[1.1,928.55,2.7,67.65],[1.15,1.2,989.15,8.5],[0.9,2.4,748.9,247.8],[1.35,1.95,984.9,11.8],[1.3,17.95,859.75,121],[0.6,10.2,10.25,978.95],[1.8,408.7,86.7,502.8],[1.35,983.6,1.25,13.8]],[[996.35,1.25,1.75,0.65],[994.8,2.25,1.45,1.5],[989.95,3.35,3.35,3.35],[994,1.95,2.9,1.15],[993.55,2.95,2.4,1.1],[996.25,0.9,2,0.85],[994.7,2.8,1.5,1],[992.6,3.15,2,2.25],[994.95,3.55,1.15,0.35],[992.45,4.05,2.55,0.95],[992.1,4.65,1.35,1.9],[990.35,3.7,4.55,1.4],[991.1,4.55,3.35,1],[992,2.2,3.6,2.2],[991.3,1.95,4.5,2.25],[986.3,8.6,3.2,1.9],[992.35,2.25,3.35,2.05],[988.25,6.45,3.65,1.65],[993.7,2.15,2.7,1.45],[972.95,5.4,16.05,5.6],[57.8,3,935.55,3.65],[352.25,3.1,641.3,3.35],[109.8,883.7,5.45,1.05],[2.65,994.5,1.55,1.3],[8.55,3.9,987.15,0.4],[4.1,991.7,3.35,0.85],[6.45,3.4,988.55,1.6],[6.9,987.35,3.2,2.55],[2.5,2.05,992.4,3.05],[2.75,993.55,2.1,1.6],[3.05,989.3,1.65,6],[3.55,993.3,1.45,1.7],[3.2,2.45,992.5,1.85],[2.55,2,992.75,2.7],[3.2,988.6,1.7,6.5],[6.2,2.2,990.45,1.15],[5.85,2.85,987.5,3.8],[1.5,2.5,994.6,1.4],[2.05,2.2,982.85,12.9],[2.8,1.2,995.1,0.9],[3.15,989.9,3.3,3.65],[3.05,2.15,987.65,7.15],[2.2,992.5,1.9,3.4],[1.25,995.25,1.9,1.6],[1.5,1.55,993.6,3.35],[2.45,2.3,990.8,4.45],[1.9,993,1.5,3.6],[1.8,1.6,994.3,2.3],[1.5,2,994.7,1.8],[3.75,1.7,988.25,6.3],[2.25,993.95,1.35,2.45],[2.9,2.55,984,10.55],[0.2,997.05,0.65,2.1],[3.9,988.5,3.35,4.25],[1.05,994.2,2.55,2.2],[1.35,3.3,989.1,6.25],[0.85,0.5,995,3.65],[1.75,0.6,989.85,7.8],[3.15,991.1,1.15,4.6],[0.75,991.8,1.7,5.75],[1.3,2.15,989.1,7.45],[2.95,0.8,991.4,4.85],[1.65,633.25,298.65,66.45],[3.05,993,2.25,1.7],[2.9,3.1,987.7,6.3],[1.35,993.3,1.55,3.8],[2.45,0.85,993.15,3.55],[2.7,983.8,4.05,9.45],[2.5,985.15,1.05,11.3],[3.25,835.55,2.9,158.3],[1.2,713.8,1.45,283.55],[1.55,991.4,0.85,6.2],[0.75,1,979.3,18.95],[0.9,1.55,983.7,13.85],[1.65,986.45,1.15,10.75],[2.45,12.3,974.85,10.4],[1.25,981.4,1.5,15.85],[1.75,1.85,988.3,8.1],[2.6,1.6,763.85,231.95],[0.7,991.2,1,7.1],[1.75,987.55,0.6,10.1],[2.3,1.75,966.7,29.25],[2.05,1.95,935.5,60.5],[1.8,681.55,292.25,24.4],[1.75,987.1,1,10.15],[2.2,892.2,2.4,103.2],[1.1,3.15,729.4,266.35],[1.95,1,973.5,23.55],[1.15,932.4,1,65.45],[1.75,0.6,966.4,31.25],[3.65,4.15,881.7,110.5],[0.9,312.95,291.9,394.25],[1.5,891.9,51.6,55],[1.1,967.8,3.3,27.8],[1.35,1.8,985.65,11.2],[0.9,14.05,595,390.05],[1,433.6,383.6,181.8],[0.35,990,0.85,8.8],[1.75,497.15,9,492.1],[1.35,451.4,1.4,545.85]],[[995.35,1.75,1.6,1.3],[994.5,2.95,2.1,0.45],[989.5,4.1,4.5,1.9],[992.35,2,4.2,1.45],[992.6,2.6,3.5,1.3],[993.9,2.55,2.8,0.75],[993.2,2.15,2.55,2.1],[992.8,2.55,3.45,1.2],[995.85,2.5,1.05,0.6],[989.45,4.15,4.6,1.8],[988.9,3.5,5.05,2.55],[994.25,1.55,2.65,1.55],[992.95,4.15,1.5,1.4],[993.5,2.4,2.2,1.9],[993.4,2.3,2.5,1.8],[989.2,4.9,4,1.9],[985.55,7.15,3.75,3.55],[989.7,4.25,4.9,1.15],[983.3,9.3,5.15,2.25],[987.4,8.35,2.25,2],[978.2,14.05,6.5,1.25],[49.45,5.3,941.6,3.65],[7.2,985.8,4.35,2.65],[6.65,984.3,3.8,5.25],[3.75,989.3,2.4,4.55],[4.9,2.1,991.25,1.75],[1.35,993.85,1.9,2.9],[5.55,987.85,4.5,2.1],[4.75,2.2,990.75,2.3],[1.95,1.55,995.95,0.55],[3.95,991.4,1.8,2.85],[3.35,1.65,988.5,6.5],[6.95,986.05,2.1,4.9],[1.85,990.4,0.7,7.05],[1.85,1.7,995.8,0.65],[2.05,1.05,995.85,1.05],[4.25,991.4,2.9,1.45],[4.15,992.25,1.05,2.55],[4.35,1.4,991.6,2.65],[1.85,993.3,1.35,3.5],[3.9,990.55,1.95,3.6],[3.4,990.55,1.95,4.1],[2.85,0.8,989.5,6.85],[4.95,1.4,991,2.65],[1.9,2.55,993.65,1.9],[0.95,995.55,0.65,2.85],[2.75,2.4,988.7,6.15],[1.9,991.95,3.9,2.25],[2.45,0.85,991.95,4.75],[1.25,1.3,993.55,3.9],[1.6,993.3,0.75,4.35],[1.45,991.1,1.5,5.95],[1.05,1.35,992.1,5.5],[1.6,0.9,991.6,5.9],[0.15,0.75,991.7,7.4],[1.1,0.45,985.95,12.5],[2.1,2.65,989.7,5.55],[1.45,995.1,1.35,2.1],[2.05,1.75,989.4,6.8],[0.05,990.35,1.8,7.8],[1.5,0.7,987.6,10.2],[2.7,3.55,986.6,7.15],[2.5,0.7,981.85,14.95],[1.05,990.95,0.9,7.1],[2.75,2.9,991.95,2.4],[2.15,993.3,3.2,1.35],[1.05,995.6,0.9,2.45],[1.25,987.05,0.6,11.1],[0.45,994.3,2.45,2.8],[1.15,1.7,984.7,12.45],[1.6,990.15,1.4,6.85],[0.5,0.85,992.6,6.05],[3.45,1.6,984.55,10.4],[1.3,1.15,960.35,37.2],[1.45,984.05,1.05,13.45],[1.9,966.5,4.45,27.15],[2.45,985.45,4.1,8],[2,44.1,927.1,26.8],[1.85,1.3,981.3,15.55],[1.95,983,1.4,13.65],[2,984.5,1.4,12.1],[1.35,448.95,441.75,107.95],[0.4,966.1,0.85,32.65],[1.85,0.8,991.4,5.95],[2,939.2,2.1,56.7],[0.5,2.4,988.45,8.65],[0.8,9.75,814.7,174.75],[2.6,982.55,1.4,13.45],[0.95,960.4,2.7,35.95],[0.45,967.6,4.7,27.25],[1.35,1,982.1,15.55],[0.6,947.1,0.8,51.5],[1.55,657.3,1.8,339.35],[1.65,0.95,975.5,21.9],[0.55,448.95,83.7,466.8],[1.95,108.5,450.35,439.2],[1.55,436.15,24.8,537.5],[2.25,787.3,8.4,202.05],[0.55,910.5,1.95,87],[0.85,70.95,752.75,175.45]],[[995.15,2.9,1,0.95],[993,2.45,3.15,1.4],[993.6,1.95,2.55,1.9],[995.1,1.6,2.75,0.55],[995.55,1.25,2.2,1],[995.9,2.2,1.15,0.75],[993.6,1.65,2.7,2.05],[995.55,2.1,0.95,1.4],[995.95,0.95,2.65,0.45],[990.5,1.85,2.8,4.85],[991.65,3.45,3.7,1.2],[993.85,2.65,2,1.5],[992.5,4.95,1.75,0.8],[993,1.25,4.05,1.7],[995.55,1.7,1.4,1.35],[986,3.6,8.5,1.9],[979.3,7.5,10.85,2.35],[990.15,7,1.65,1.2],[981.65,8.7,6.35,3.3],[989.45,4.2,3.5,2.85],[48.25,9.3,940.15,2.3],[4.9,991.85,1.4,1.85],[7.05,989.45,2.25,1.25],[5.8,1.45,992.25,0.5],[4.7,990.2,2.2,2.9],[5.1,993.15,0.65,1.1],[4.45,991.05,1.55,2.95],[3.75,991.9,3.2,1.15],[4.25,991.25,2.25,2.25],[2.2,992.9,1.85,3.05],[2.2,1.7,993.15,2.95],[2.85,3.85,989.6,3.7],[2.85,993.1,2.05,2],[2.35,990.15,4.55,2.95],[2.8,1.35,994.4,1.45],[4.25,3.05,990.4,2.3],[1.35,995,1.85,1.8],[2.9,2.9,993.85,0.35],[2.2,1.9,993.9,2],[3.4,3.6,990.2,2.8],[2.15,992.25,1.7,3.9],[2.15,993.9,2.35,1.6],[3.75,991.2,1.8,3.25],[2.55,2,988.5,6.95],[2.2,990.45,2.55,4.8],[1.55,1.45,992.6,4.4],[2.95,1.55,993.4,2.1],[2.7,988.45,2.85,6],[1.15,992.9,1.65,4.3],[2.45,1.05,993.7,2.8],[1.7,995.2,1.3,1.8],[1.5,989.6,2.25,6.65],[2,986.35,2.05,9.6],[2.35,1.4,990.3,5.95],[3.15,1.2,990.45,5.2],[1.7,1.5,994.85,1.95],[2.2,985.3,2.7,9.8],[2.05,1.35,994.25,2.35],[0.95,984.7,2.35,12],[2.6,859.4,1.65,136.35],[1.9,988.55,1.55,8],[1.8,993.65,0.95,3.6],[1.65,987.45,1.95,8.95],[1.1,0.5,975.75,22.65],[1.9,1.65,991.3,5.15],[2,990.15,3.4,4.45],[1.55,995.95,0.4,2.1],[0.8,996.4,0.2,2.6],[1.2,1.1,982,15.7],[1.3,965.25,1.65,31.8],[0.75,984,0.65,14.6],[1.45,0.75,991.1,6.7],[1.7,835.1,3.15,160.05],[2.1,987.65,0.8,9.45],[0.65,0.9,996,2.45],[1.25,972.85,0.85,25.05],[2.15,1.7,940.45,55.7],[1.6,1.35,969.35,27.7],[2.05,698,10.9,289.05],[1.05,971.5,0.8,26.65],[1.3,0.9,990.7,7.1],[1.7,1.4,992.2,4.7],[0.75,401.55,447.65,150.05],[2.8,2.15,965.25,29.8],[0.7,2,987.65,9.65],[1.85,921.8,2.4,73.95],[2,992.45,0.5,5.05],[0.9,1.5,991,6.6],[0.6,519.15,439.2,41.05],[0.55,0.9,945.45,53.1],[1.45,23.55,904.1,70.9],[1.2,974.65,1.35,22.8],[1.45,1.7,936.55,60.3],[1.55,1.8,950.2,46.45],[1.35,17,279.35,702.3],[1.9,979.2,1.15,17.75],[0.7,10.65,159.8,828.85],[0.7,170.1,21.3,807.9],[1.15,288.05,3.45,707.35],[1.55,503.95,389.75,104.75]],[[995.05,1.25,2.4,1.3],[997.55,0.65,1,0.8],[994.65,2.75,1.95,0.65],[995.7,2.45,1.35,0.5],[991.45,3.2,2.35,3],[994.6,1.85,2.9,0.65],[995.8,2.1,1.5,0.6],[992.45,3.2,2.95,1.4],[995.65,1.3,2.05,1],[994.8,2.85,1.6,0.75],[996.5,1.15,1.75,0.6],[993.75,3.6,1.35,1.3],[993.65,3.45,2.3,0.6],[989.5,3.9,4.15,2.45],[989.85,4.85,2.1,3.2],[993.4,5.1,1.4,0.1],[995.2,1.5,2.85,0.45],[989.4,6.2,2.1,2.3],[987.3,3.75,7.85,1.1],[154.15,0.6,843.45,1.8],[7.35,1.95,987.65,3.05],[2.8,989.4,3.1,4.7],[2.25,993.9,1.6,2.25],[9.75,986.5,1.7,2.05],[7.2,989.95,1.6,1.25],[3.15,993.3,1.95,1.6],[1.9,1.8,994.8,1.5],[2.15,995.5,1.5,0.85],[2.75,3.35,991.25,2.65],[1.5,3.1,992.4,3],[4.3,1.95,992.5,1.25],[3.45,989.15,1.6,5.8],[2.95,2.9,991.45,2.7],[2.15,1.65,994,2.2],[6.25,2.45,988.4,2.9],[1.3,1.7,993.95,3.05],[3.15,991.65,2.3,2.9],[2.4,1.5,994.25,1.85],[1.65,0.75,995.55,2.05],[3.2,1.45,990.55,4.8],[2.85,1.5,993.2,2.45],[2.7,1.2,990.8,5.3],[1.5,2,991.7,4.8],[2.4,2.35,991.3,3.95],[0.9,989.4,1.2,8.5],[2.4,1.8,993.7,2.1],[1.35,994.2,1.45,3],[0.5,2.2,996.15,1.15],[1.3,993.95,1.1,3.65],[2.7,988.35,3.15,5.8],[2.2,994.45,1.65,1.7],[3.4,993.6,2.75,0.25],[0.95,1.85,995.4,1.8],[1.15,0.75,989.8,8.3],[1.05,980.3,1.25,17.4],[1.85,991.8,1.4,4.95],[1.35,2.05,994.95,1.65],[2.2,990.5,1.75,5.55],[0.3,1,994.8,3.9],[1.15,990.85,0.65,7.35],[1.95,2.55,993.2,2.3],[3.6,2.15,985.1,9.15],[2.3,3.4,992.65,1.65],[1,995.15,0.5,3.35],[4.35,984.5,3.15,8],[3.3,991.9,2.1,2.7],[2.65,983.6,5.65,8.1],[1.25,939.35,0.6,58.8],[1.4,0.85,994,3.75],[1.2,1.5,973.65,23.65],[1.75,2.6,984.85,10.8],[1.5,0.65,990.15,7.7],[3,1.45,984.9,10.65],[0.5,984.5,1.4,13.6],[1,349.35,305.95,343.7],[3,1.95,973.85,21.2],[0.75,0.95,987.8,10.5],[2.25,1.5,945.3,50.95],[1.05,0.75,985.75,12.45],[0.55,45.4,171.5,782.55],[1.15,0.75,983.25,14.85],[1.4,653.85,1.5,343.25],[1.95,980.55,3.1,14.4],[1.3,1.6,979.55,17.55],[1.05,3.1,932,63.85],[0.9,955.85,2.4,40.85],[0.9,2.8,534.25,462.05],[1.75,944.75,1.55,51.95],[1.1,2.2,980.3,16.4],[2.15,805.8,28.15,163.9],[4.05,955.55,5.5,34.9],[2.2,268.25,374.15,355.4],[1.95,669.65,182.75,145.65],[2.2,964.45,2,31.35],[0.8,5.1,887.05,107.05],[1.45,677.95,195.2,125.4],[1.65,78.65,642.05,277.65],[1.95,1.2,988.45,8.4],[1.45,45.6,769.3,183.65],[1.55,757.6,33.8,207.05]],[[996.35,1.3,1,1.35],[993.05,3.15,2.35,1.45],[996.4,1.95,1,0.65],[993.25,2.05,3.65,1.05],[992.15,2.45,2.05,3.35],[995.9,1.75,2.05,0.3],[992.3,2.8,3.7,1.2],[994.2,1.65,1.8,2.35],[995.65,2.05,1.6,0.7],[991.55,4.2,2.35,1.9],[995.2,1.2,2.55,1.05],[986.95,6.6,3.85,2.6],[991.6,3.85,3.4,1.15],[993.1,3.2,1.65,2.05],[985.4,8.6,4.5,1.5],[993.2,2.5,2.5,1.8],[986.25,5.05,6.8,1.9],[993.25,3.75,2.6,0.4],[14.65,1.8,982.25,1.3],[55.9,936.75,3.85,3.5],[6.3,988.95,1.9,2.85],[2.35,992.65,2.2,2.8],[2.3,993.25,3.1,1.35],[1.9,992.2,2.5,3.4],[1.5,995.65,1.9,0.95],[0.8,2.05,995.9,1.25],[4,2.35,989.35,4.3],[2.55,3.55,991.9,2],[3.25,993.85,1.1,1.8],[1.55,992.5,2.15,3.8],[1.6,994.85,1.55,2],[3.65,1.7,993.95,0.7],[0.9,2,996.45,0.65],[2.3,995.45,1.1,1.15],[4.25,2.75,986.65,6.35],[1.6,0.5,996.65,1.25],[0.65,0.85,997.35,1.15],[5.85,988.05,1.5,4.6],[4.75,1.85,987.8,5.6],[2.75,993.9,1.8,1.55],[2.9,993.1,2.2,1.8],[3.25,988.7,1.45,6.6],[1.6,2.05,991.75,4.6],[3.15,985.95,2.8,8.1],[1.65,994.5,2.45,1.4],[1.9,1.6,991.55,4.95],[4.3,3.65,985.55,6.5],[2.05,993.4,1.8,2.75],[1,0.4,997.5,1.1],[2.4,2.25,984.5,10.85],[1.2,2.45,993.65,2.7],[0.9,996.75,1.9,0.45],[2.2,985.3,2.55,9.95],[0.75,997.95,0.7,0.6],[3.55,2.45,989.8,4.2],[1.7,3,979.35,15.95],[1.95,1.05,987.25,9.75],[1.95,987.15,1.3,9.6],[4.3,2.35,977.85,15.5],[1.65,936.05,1.05,61.25],[1.85,991.3,2.05,4.8],[2.25,983.35,2,12.4],[1,974.6,0.95,23.45],[1.95,2.9,991.95,3.2],[2.5,0.5,995.25,1.75],[1.75,992,0.55,5.7],[1.55,986.25,1,11.2],[1.35,0.6,979.35,18.7],[3.3,4.85,982.4,9.45],[6.45,1.15,967.15,25.25],[0.9,708.95,0.65,289.5],[1.85,991.4,2.3,4.45],[2.55,1.05,958.35,38.05],[2.15,2.85,973.2,21.8],[0.45,983.85,3.85,11.85],[0.85,45.9,325.4,627.85],[0.9,332.4,4,662.7],[1.25,940.15,0.8,57.8],[2.8,228.35,562.55,206.3],[1.35,991.35,0.7,6.6],[1.75,5.95,959.1,33.2],[0.9,152.6,762.3,84.2],[1.65,847.75,1.35,149.25],[0.65,986.8,1.55,11],[1.55,3.45,934.9,60.1],[2.2,8.7,929.5,59.6],[1.6,979.55,5.8,13.05],[1.15,0.75,930.75,67.35],[0.85,20.5,942.25,36.4],[1.7,43.2,477.2,477.9],[1.15,868.25,1.45,129.15],[1.6,687.4,8.35,302.65],[2.4,3.95,934.65,59],[1.2,786.05,2.9,209.85],[2.2,926.4,2.5,68.9],[1,965.45,1.75,31.8],[2.3,566.9,18.9,411.9],[1.85,703.6,47.45,247.1],[3.05,468.15,40.75,488.05],[0.55,97.85,483.15,418.45]],[[993.7,1.55,3.95,0.8],[997,0.7,1.55,0.75],[992.95,2.6,2.6,1.85],[993.95,2.35,1.9,1.8],[997.2,1.1,1.4,0.3],[995.95,1.5,1,1.55],[992.65,1.7,3.8,1.85],[995.2,1.4,2.9,0.5],[993.55,3.65,1.65,1.15],[994.1,3.15,1.8,0.95],[992.25,3.45,3,1.3],[989.7,4.15,3.9,2.25],[995.4,1.8,2.15,0.65],[993.1,2.75,3.1,1.05],[992.35,2.1,3.4,2.15],[991.9,1.65,5.1,1.35],[989.95,3.75,3.7,2.6],[986.05,6.65,4.7,2.6],[17.05,3.1,977.85,2],[55.75,4.1,935.6,4.55],[3.6,992,3.15,1.25],[7.05,991.05,0.8,1.1],[1.7,2.2,993.35,2.75],[4.05,992.7,0.9,2.35],[3.45,2.3,993.35,0.9],[5.2,1.55,992.65,0.6],[2.5,1.4,994.2,1.9],[3.3,991.75,3.15,1.8],[1.25,1.85,995.05,1.85],[4.1,992.9,1.15,1.85],[2.2,0.5,993.1,4.2],[2.9,992.8,2.7,1.6],[2.05,2.25,993.7,2],[1.3,2.4,993.05,3.25],[2.25,992.1,2.45,3.2],[3.4,2.7,990.35,3.55],[2.65,1.8,992.5,3.05],[1.2,995.6,0.5,2.7],[1.95,993.65,1.05,3.35],[2,1.65,992.55,3.8],[2.95,989.8,0.95,6.3],[0.75,0.35,997.35,1.55],[3.25,1.4,994.25,1.1],[1.1,1.5,996.1,1.3],[1.85,992.05,2.5,3.6],[1.75,992.2,1.65,4.4],[1.3,0.65,992.9,5.15],[0.5,994,2.3,3.2],[3,2.95,989.65,4.4],[2.1,3.7,989.85,4.35],[1.45,1.8,992.45,4.3],[1.6,996.75,0.45,1.2],[1.45,997.2,0.3,1.05],[1.1,2.1,956.2,40.6],[1.25,993.1,0.55,5.1],[2.4,2.95,985.95,8.7],[1.1,986.35,0.7,11.85],[1.65,989.75,0.8,7.8],[0.85,994.9,0.7,3.55],[1.95,0.6,993.8,3.65],[1.75,961.05,1.2,36],[1.35,2.25,978.7,17.7],[1.85,982.9,2.3,12.95],[0.8,0.65,990.7,7.85],[0.9,105.75,740.25,153.1],[2.7,983.2,2.25,11.85],[2.95,3.55,990,3.5],[2.35,1.25,993.1,3.3],[1.85,14.15,868.5,115.5],[1.45,992.6,2.15,3.8],[1.05,1.7,972.2,25.05],[1.8,1,986.8,10.4],[1.3,935.05,1.3,62.35],[1.9,8.4,965,24.7],[1.65,584.85,137.1,276.4],[1.95,957.8,6.35,33.9],[1.05,964.55,2.3,32.1],[3.15,852.6,8.35,135.9],[2.3,727.6,6.95,263.15],[0.7,5.6,887.6,106.1],[1.1,0.9,961.9,36.1],[0.65,673.25,187.8,138.3],[0.75,0.85,971.8,26.6],[1.4,956.9,2.65,39.05],[0.45,2,907.55,90],[2.2,954.45,5.7,37.65],[2.05,1.55,903.35,93.05],[1.3,885.25,1.7,111.75],[1.8,3.2,845.95,149.05],[1.2,11.35,501.5,485.95],[0.55,993.6,0.5,5.35],[2.4,3.55,915.9,78.15],[1.65,251.2,268.35,478.8],[1.45,163.25,386.3,449],[0.7,684.05,1.55,313.7],[1.6,54.2,26.2,918],[2.15,508.65,211.1,278.1],[0.95,257.1,72.15,669.8],[0.75,226.8,512.9,259.55],[1.2,4.05,822.3,172.45]],[[996.6,1.1,1.2,1.1],[995.35,1.75,1.45,1.45],[994.45,2.05,2.15,1.35],[994.35,2.35,1.95,1.35],[996.9,1.2,1.3,0.6],[991.75,3.2,2.3,2.75],[996.55,1.25,1.7,0.5],[993.9,3.3,1.75,1.05],[993.85,3.35,1.75,1.05],[997.55,0.45,0.85,1.15],[993.95,3.35,1.65,1.05],[995.2,1.8,2.1,0.9],[993.7,2.5,2,1.8],[994.65,2.8,2,0.55],[990.8,3.5,3.15,2.55],[988.1,3.2,7.25,1.45],[992.75,2.8,3.4,1.05],[305.8,690.65,1.85,1.7],[252.2,741.7,3.45,2.65],[2.45,2.9,991.95,2.7],[5.35,988.8,2.35,3.5],[4.1,0.6,994.35,0.95],[7.65,988.9,0.8,2.65],[1.5,993.6,0.8,4.1],[3.35,2.6,991.3,2.75],[3.35,3.05,991.3,2.3],[1.9,996.5,0.8,0.8],[2.9,994.7,1.3,1.1],[3.7,992.35,0.8,3.15],[2.1,1.8,994.7,1.4],[2.45,1.7,992.55,3.3],[1.95,995.15,2.15,0.75],[2.45,994.15,0.5,2.9],[2.8,1.7,992.8,2.7],[3.5,994.55,0.35,1.6],[1.8,1.1,996.25,0.85],[0.35,994.75,1.1,3.8],[3.1,991.5,0.85,4.55],[1.2,0.6,988.95,9.25],[2.85,992.25,1.55,3.35],[3.25,0.75,993.4,2.6],[4.9,986.8,2,6.3],[1.7,994.05,0.75,3.5],[0.9,996.85,0.5,1.75],[6.5,984.25,2.7,6.55],[1.25,993.1,1.45,4.2],[1.8,987.7,2.35,8.15],[0.75,0.55,996.4,2.3],[1.25,2.1,993.6,3.05],[0.8,1,986.1,12.1],[2.55,986,1.5,9.95],[2,984.55,2.35,11.1],[0.55,1.15,995.6,2.7],[1.65,994.95,1.3,2.1],[2.05,993.15,1.6,3.2],[0.9,0.5,987.15,11.45],[1.65,0.9,986.95,10.5],[1.2,0.3,994.4,4.1],[1.35,994.85,1.25,2.55],[2.2,984.9,1.35,11.55],[1.75,0.95,972.7,24.6],[2.45,0.6,960.7,36.25],[1.6,993.2,1.95,3.25],[1.85,5.1,880.8,112.25],[1.55,3.45,983.2,11.8],[0.9,973.45,0.45,25.2],[3.1,941.65,1.5,53.75],[1.7,1.2,985.2,11.9],[1.75,0.9,950.6,46.75],[1.6,990.55,0.85,7],[1.7,251.45,685.7,61.15],[0.95,842.3,20.15,136.6],[0.7,1.4,991.7,6.2],[2.65,992.15,0.8,4.4],[2.1,35.45,938.5,23.95],[1.8,3.2,982.2,12.8],[1.75,965.75,1.5,31],[2.7,1.2,969.9,26.2],[1.45,927.2,2.1,69.25],[1.3,2.3,971.55,24.85],[0.9,34.6,810.6,153.9],[0.75,931.4,6,61.85],[2.35,481.65,227.05,288.95],[1.45,747.25,79.45,171.85],[1.05,871.3,0.8,126.85],[2.85,35.8,797.95,163.4],[0.85,973.2,1.1,24.85],[1.8,328.4,263.7,406.1],[2.45,81.7,673.5,242.35],[1.1,295.95,34.75,668.2],[1.35,3.4,921.5,73.75],[1.2,2.45,892.05,104.3],[1.65,2.8,957.3,38.25],[0.35,254.95,24.8,719.9],[1.4,1.55,965.65,31.4],[1,334.75,71.45,592.8],[1.95,104,298.95,595.1],[1.3,6.75,526.75,465.2],[3.25,433.75,95.75,467.25],[0.45,181.9,28.05,789.6]],[[995.6,1.4,1.65,1.35],[996.4,1.6,1.3,0.7],[997.55,0.5,1.65,0.3],[993.95,1.1,2.7,2.25],[994.4,1.5,3.35,0.75],[996.6,1.55,1.3,0.55],[994.35,1.7,2.7,1.25],[992.15,4,2.2,1.65],[992.7,2.4,3.4,1.5],[993.65,3.75,2.05,0.55],[995.8,1.8,1.4,1],[991.85,2.8,3,2.35],[993.25,2.25,4.05,0.45],[987.95,6.2,3.15,2.7],[989.2,3.85,4,2.95],[982.75,9,5.65,2.6],[50.3,2,945.65,2.05],[104.15,1.05,891.9,2.9],[5,989.9,2.4,2.7],[5.45,0.75,991.15,2.65],[3.6,1.95,992.65,1.8],[6.95,2.75,987.95,2.35],[5.55,1.15,992.15,1.15],[2.25,1.25,994.5,2],[3.65,1.95,993.15,1.25],[1.75,993.7,3.2,1.35],[2.75,991.8,2.25,3.2],[2.1,1.2,995.65,1.05],[0.75,0.6,998.5,0.15],[5.2,991.6,2.4,0.8],[2.15,2.2,991.9,3.75],[4.6,2.25,990.4,2.75],[2.15,1.3,995.3,1.25],[2.85,1.05,992.95,3.15],[3.3,1.35,991.45,3.9],[2.9,2.3,993.45,1.35],[1.3,1.2,996.45,1.05],[1.95,994.3,1.7,2.05],[0.95,987.3,2.8,8.95],[2,995.75,1.45,0.8],[2.75,2.05,993.5,1.7],[2.15,1.2,992.3,4.35],[1.85,2.75,991,4.4],[1.1,0.3,994.05,4.55],[1.4,1.35,991.15,6.1],[0.8,993.15,1.15,4.9],[2.45,989.2,1.85,6.5],[2.35,3,991.45,3.2],[1.15,0.4,984.3,14.15],[3.3,972.7,3.25,20.75],[2,989.75,2.15,6.1],[2.3,990.65,0.95,6.1],[3.45,976.3,11.1,9.15],[1.75,1.6,967.2,29.45],[1.65,2.25,982.4,13.7],[0.65,1.2,961.45,36.7],[1.7,1,987.2,10.1],[3.5,988.4,2.5,5.6],[1.7,962.7,2.3,33.3],[1.75,1.2,968.4,28.65],[1.5,993.3,2.05,3.15],[0.7,996.7,0.75,1.85],[1.45,966.9,1.7,29.95],[0.95,928.25,0.55,70.25],[1,961.25,0.55,37.2],[1.4,967.95,1.35,29.3],[1.55,2.05,982.45,13.95],[2.45,1.2,982.75,13.6],[1.6,935.35,1.95,61.1],[4,990.65,2.45,2.9],[1.35,0.6,965.35,32.7],[0.55,557.95,5.05,436.45],[1.8,2.2,836.8,159.2],[1.25,3.65,874.05,121.05],[1.45,1,990.5,7.05],[1.5,1.4,948.05,49.05],[2.15,372.55,426.65,198.65],[1.45,0.9,986.45,11.2],[1.5,471.2,56.6,470.7],[1.45,707.3,29.6,261.65],[2.1,96,685.55,216.35],[1.8,790.15,12.2,195.85],[2.45,26.1,918.4,53.05],[0.5,934.35,1.85,63.3],[1.35,3.5,878.05,117.1],[1.2,11.3,295.95,691.55],[1.1,52.75,823.3,122.85],[1.05,1.9,891.75,105.3],[2.7,869.25,8.1,119.95],[2.15,7,735.6,255.25],[0.9,1.25,971.05,26.8],[0.75,3.3,928,67.95],[0.9,904.4,0.8,93.9],[0.35,197.45,228.65,573.55],[1.75,3.75,943.2,51.3],[1.75,16.95,437.45,543.85],[1.95,307.65,73.6,616.8],[1.9,295.4,25.4,677.3],[1.05,815.35,12.55,171.05],[2.35,202.85,20.15,774.65]],[[993.25,2,2.25,2.5],[997.55,0.85,1.05,0.55],[995.25,2.25,2,0.5],[993.85,3.3,1.45,1.4],[994.6,2.2,2.7,0.5],[989.15,3.35,5.5,2],[995.3,1.75,2.15,0.8],[994.75,2.8,1.2,1.25],[995.75,1.35,1.4,1.5],[996.95,1.05,1.55,0.45],[991.1,4.1,3.75,1.05],[993.7,1.25,4.6,0.45],[993.5,2.45,2.9,1.15],[993.6,2.4,2.05,1.95],[991.85,2.05,4.9,1.2],[9.6,1.45,988.05,0.9],[13.4,2.8,982.6,1.2],[5.45,2.9,989.2,2.45],[8.55,1.35,988.35,1.75],[4,5.25,988.15,2.6],[6,989.05,2.1,2.85],[2.75,1,994.55,1.7],[2.15,994.4,1.25,2.2],[3.45,992.4,3.05,1.1],[3.15,3.3,989.85,3.7],[4.2,2.7,990.8,2.3],[6.15,0.8,990.55,2.5],[1.4,2.05,990.45,6.1],[2.25,2,993.35,2.4],[1.1,2.3,993.95,2.65],[1.9,1.2,994.65,2.25],[2.9,989.5,1.9,5.7],[1.5,1.15,996.5,0.85],[1.6,1.05,993.8,3.55],[1.5,1.25,995.05,2.2],[4.1,0.9,993.75,1.25],[1,993.9,2.2,2.9],[2.35,994.95,0.85,1.85],[4.35,3.25,991.4,1],[2.2,1.25,995.4,1.15],[1.75,1.65,990.65,5.95],[1.35,996.95,0.85,0.85],[1.9,993.95,0.6,3.55],[1.6,993.9,2.25,2.25],[1.55,1.15,992.6,4.7],[1.15,992.15,2.25,4.45],[1.05,997.45,0.85,0.65],[2.15,989.75,2.15,5.95],[1.1,1.15,997.3,0.45],[2.7,992.7,1.95,2.65],[3.5,1.65,985.45,9.4],[2,981.6,1.3,15.1],[2.7,1.05,986.05,10.2],[4.45,2.45,976.3,16.8],[1.8,0.75,963.4,34.05],[2.45,1.3,966.05,30.2],[1.3,988.75,0.85,9.1],[1.15,435.6,495.8,67.45],[1,922.1,7.1,69.8],[3.5,237.6,724.85,34.05],[4.3,6.9,891.05,97.75],[0.65,960.2,1.45,37.7],[1.7,128.4,638.8,231.1],[0.95,984.05,2.25,12.75],[0.9,989.4,0.55,9.15],[2.5,987.05,2.4,8.05],[3,0.25,938.25,58.5],[1,1.45,898.4,99.15],[1.55,1.25,870.7,126.5],[1.65,0.95,937.8,59.6],[2,1.85,957.6,38.55],[0.95,842.85,4.45,151.75],[0.95,927.7,15.9,55.45],[2.7,480.3,44,473],[1.75,11.85,899.3,87.1],[1.85,962.4,2.15,33.6],[2.25,1.9,950.75,45.1],[1.6,946.3,2.65,49.45],[0.9,1,922,76.1],[2.75,6.3,805.35,185.6],[1.6,797.1,15.9,185.4],[1.55,3.65,876.35,118.45],[2.1,0.75,830.8,166.35],[0.55,244.95,24.95,729.55],[0.9,121.9,724.5,152.7],[1.15,6.1,907.45,85.3],[1.8,162.3,282.15,553.75],[1.2,1.1,944.55,53.15],[1.35,184.8,281.7,532.15],[2.15,361.05,412.05,224.75],[2.45,64.9,830.6,102.05],[0.8,22.55,662.4,314.25],[0.65,103.55,705.85,189.95],[5.6,208.85,507.05,278.5],[1.85,181.95,50.25,765.95],[1.95,550.75,81.85,365.45],[0.25,348.45,15.6,635.7],[0.5,11.5,470.8,517.2],[1.15,788,19.3,191.55],[1.3,49.7,612.35,336.65]],[[995.15,2.5,1.4,0.95],[997.4,1.25,1.15,0.2],[996.8,1.4,0.6,1.2],[996.25,2.1,1.1,0.55],[997.65,0.7,0.85,0.8],[996.7,1.3,1.6,0.4],[996.45,1.6,1.05,0.9],[996.55,1.1,1.4,0.95],[994.1,1.95,2.4,1.55],[994.7,1.65,3.05,0.6],[994.9,2,2.5,0.6],[996.1,2.2,1.55,0.15],[990.85,3.05,2.55,3.55],[990.5,5.9,2.75,0.85],[993.25,4.2,2.3,0.25],[300.45,5.45,693.4,0.7],[2.8,0.7,995.15,1.35],[4.05,3.55,991.85,0.55],[8.55,987.8,1.65,2],[2.7,994.15,1.95,1.2],[2.9,992.15,3.15,1.8],[3.85,994.2,1.5,0.45],[1.75,994.8,1.55,1.9],[1.5,2.25,993.45,2.8],[1.9,995.75,0.7,1.65],[3.15,994.85,0.35,1.65],[2.85,992.45,2.3,2.4],[2.85,993.05,0.7,3.4],[4.05,1.75,987.4,6.8],[1.5,994.35,2.7,1.45],[1.55,993.9,1.7,2.85],[1.3,992.75,1.5,4.45],[3.2,0.65,993.45,2.7],[1.1,0.65,997.25,1],[3.8,2.45,991.3,2.45],[1.95,991.6,1.55,4.9],[2.65,993.6,0.45,3.3],[1.75,993.5,1.2,3.55],[3.15,1.75,990.5,4.6],[1.85,0.1,996.1,1.95],[3.6,989.05,0.7,6.65],[2.25,1.9,990.7,5.15],[1.65,0.75,995.8,1.8],[0.5,994.15,4.05,1.3],[1.15,993.8,1.9,3.15],[1.1,2.85,981.45,14.6],[1.95,991.45,0.95,5.65],[3.1,988.75,1,7.15],[1.5,0.65,992.05,5.8],[3.8,2.4,984.6,9.2],[0.75,6.6,899.05,93.6],[1.7,1.4,992.2,4.7],[1.45,1,984.25,13.3],[2.85,858,1.45,137.7],[1.65,0.65,990.55,7.15],[1.8,972.3,0.45,25.45],[2.75,1.65,976.1,19.5],[3.75,973.7,1.8,20.75],[1.75,1.85,987.9,8.5],[2.4,986.1,0.45,11.05],[1.35,1,970.5,27.15],[1.25,987.6,2,9.15],[1.7,2.85,843.25,152.2],[1.9,13.05,818.5,166.55],[1.25,1,975.55,22.2],[0.8,956.65,3.95,38.6],[0.2,0.55,981.65,17.6],[2.25,4,922.05,71.7],[0.4,0.95,966.65,32],[2.35,23.75,917.2,56.7],[1.4,977.85,1.25,19.5],[0.85,849.5,7.4,142.25],[1.2,0.8,910.6,87.4],[0.85,790.95,7.25,200.95],[1.35,951.2,10.65,36.8],[0.65,403.25,115.35,480.75],[2.2,10.75,841.8,145.25],[3.45,888.5,1.5,106.55],[3.3,14.35,920.8,61.55],[1,749.95,8.8,240.25],[1.4,955.05,0.65,42.9],[0.7,101.8,283.25,614.25],[1.2,398.95,95.5,504.35],[3,34.35,802.65,160],[3.4,909,5.25,82.35],[2.3,749.8,32.45,215.45],[1.2,808.75,15.7,174.35],[2.6,476.2,387.85,133.35],[1.7,961.95,1.3,35.05],[0.95,135.3,56.15,807.6],[1.5,73.6,495.15,429.75],[2.8,39.8,210.35,747.05],[2.35,820.05,8.1,169.5],[1.35,578.95,12.7,407],[2.05,263.6,115.1,619.25],[2.2,101.85,637.65,258.3],[1.85,300.65,403.75,293.75],[0.65,30.15,542,427.2],[1.9,397.55,407.35,193.2],[1.4,384.4,111.4,502.8]],[[995.75,1.65,1.35,1.25],[997.6,1.35,0.55,0.5],[997.5,1.1,0.9,0.5],[997.3,1.25,0.85,0.6],[993.9,2.45,2.7,0.95],[996.15,2.1,1.2,0.55],[993.9,2.5,2.2,1.4],[996.3,1.3,1.8,0.6],[993.85,3.9,1.8,0.45],[997.4,0.65,1.25,0.7],[993.45,2.9,1.45,2.2],[995.9,1.3,2.05,0.75],[996.5,0.75,1.4,1.35],[560.4,3.45,434.75,1.4],[991.15,2.35,6.1,0.4],[7.75,1.65,989.85,0.75],[5.65,990.6,1.55,2.2],[8.25,1,989.8,0.95],[4.8,1.85,991.8,1.55],[5.35,0.85,993.05,0.75],[2.3,995.35,0.9,1.45],[3.95,993.5,1.95,0.6],[2.1,995.65,1.15,1.1],[1.75,996.65,0.65,0.95],[4.25,1.25,994,0.5],[1.7,0.85,996.9,0.55],[4.1,989.35,3.5,3.05],[2.35,2.7,987.85,7.1],[2.25,1.15,994.75,1.85],[2.9,991.85,1.5,3.75],[2.65,1.25,992.2,3.9],[3.35,2.4,988,6.25],[0.75,0.85,997.3,1.1],[1.05,993.7,0.65,4.6],[2.15,3,992.3,2.55],[2.75,2.6,992.15,2.5],[1.75,0.65,995,2.6],[0.95,995.1,1.1,2.85],[3.2,975.5,1.9,19.4],[0.75,994.65,2.05,2.55],[1.3,1.4,988.55,8.75],[2.45,1.55,993.55,2.45],[2.05,1.95,991.4,4.6],[1.6,995.15,1.35,1.9],[1.55,0.7,984.75,13],[1.3,990.45,3.4,4.85],[1,0.6,995.05,3.35],[1.6,1.2,989.65,7.55],[0.55,0.8,975.1,23.55],[1.7,993.7,0.55,4.05],[2.7,4.1,973.4,19.8],[2.15,963.4,0.85,33.6],[4.85,958.6,7.45,29.1],[2.3,1.2,990.7,5.8],[4.1,986.7,2.8,6.4],[0.8,964.25,18.3,16.65],[1.35,4.5,835.3,158.85],[1.05,1.1,959.8,38.05],[1.3,1.25,938.55,58.9],[0.45,982.3,0.6,16.65],[0.95,986.4,2.3,10.35],[1.7,1.95,957.4,38.95],[2.15,943.7,2.7,51.45],[1.1,4.55,929.95,64.4],[2.6,498.7,269.5,229.2],[3.05,926.65,2.35,67.95],[1.45,1.95,972.9,23.7],[3.25,7.2,529.15,460.4],[2.4,2.4,940.05,55.15],[1.35,982.8,0.9,14.95],[1.25,919.65,2.75,76.35],[0.45,257,683.35,59.2],[2.05,961.7,1.25,35],[1.4,937.4,8.05,53.15],[1.6,4.75,718.3,275.35],[1.5,119.5,703.5,175.5],[1.1,1.4,866.85,130.65],[1.5,1.55,965.65,31.3],[0.95,57.05,734.6,207.4],[0.55,62.1,869.8,67.55],[0.9,582.05,89.5,327.55],[0.6,645.55,232.6,121.25],[0.7,464.25,258.75,276.3],[1.95,154.65,372.25,471.15],[0.9,889.5,2.3,107.3],[1.65,872.1,1,125.25],[1.05,812.95,1.85,184.15],[1.1,877.2,1.85,119.85],[2.3,6.1,825.85,165.75],[1.75,91.2,503.8,403.25],[0.7,742.4,14.6,242.3],[1.35,21.6,305.65,671.4],[1.2,712.75,8.65,277.4],[2.35,463.15,91.6,442.9],[1.55,651.35,15.15,331.95],[1.15,124.95,407.55,466.35],[1,39.1,433.9,526],[1.95,20.3,790.5,187.25],[1.25,206.35,200.9,591.5],[0.35,466.95,4.55,528.15]],[[994.7,2.4,1.95,0.95],[998.15,0.75,0.75,0.35],[993.2,4.4,1,1.4],[997.25,0.75,1.4,0.6],[994.6,2.15,1.8,1.45],[995.45,0.9,2.1,1.55],[996.75,0.45,1.5,1.3],[996,0.8,2.45,0.75],[996.8,1.45,0.95,0.8],[995.05,1.5,2.35,1.1],[996.45,0.6,2.35,0.6],[989.85,4.35,4.65,1.15],[946.9,47.4,3.6,2.1],[555.5,441.5,0.55,2.45],[445.75,2.9,549.65,1.7],[7.8,0.5,990.8,0.9],[2.75,1.3,993.95,2],[5.35,2.4,991.75,0.5],[7.1,987.5,2.75,2.65],[2.15,995.45,1.2,1.2],[3.3,1.75,993,1.95],[3,990.85,4.35,1.8],[4.35,992.2,1.6,1.85],[1.5,994.1,1.65,2.75],[1.8,991.55,0.75,5.9],[2.25,1.15,994.85,1.75],[3.45,1.75,993.6,1.2],[2.85,0.95,994.95,1.25],[1.3,1.2,996.5,1],[1.2,996,0.75,2.05],[0.7,988.4,2.15,8.75],[2.85,986.3,1.2,9.65],[2.25,989.75,1.2,6.8],[1.2,1.05,997.2,0.55],[2.7,993,2.2,2.1],[2,992.7,1.85,3.45],[2.55,1.7,994.15,1.6],[1.05,1.05,996.2,1.7],[3.5,988,3,5.5],[0.9,2.8,989.3,7],[0.9,1.1,995.35,2.65],[2.1,989.4,2.45,6.05],[1.5,988.1,2.25,8.15],[1.1,1.45,990.4,7.05],[1,4.7,978.1,16.2],[4.25,991.65,1.25,2.85],[0.55,2.65,980.2,16.6],[2.25,980.05,1.75,15.95],[5.35,979.7,3.05,11.9],[2.45,973.5,1.1,22.95],[2.65,0.85,990.9,5.6],[3.55,987.1,2.6,6.75],[3.4,0.85,954.55,41.2],[1.35,0.75,965.95,31.95],[2.9,3.25,973.4,20.45],[2.7,984.2,1.8,11.3],[0.6,0.3,923.5,75.6],[1.15,925.35,2.5,71],[1.75,341.75,563.3,93.2],[1.15,929.1,3.25,66.5],[1.85,3.65,979.5,15],[1.85,986.35,1.3,10.5],[2.35,958.5,2,37.15],[2.1,963.85,0.9,33.15],[1.7,2.2,893.65,102.45],[2.85,200.1,653.6,143.45],[0.65,785.1,30.55,183.7],[2.05,922.05,8.15,67.75],[0.75,5.3,867.85,126.1],[0.5,595.35,197,207.15],[0.8,958.3,1.3,39.6],[1.05,912.3,0.75,85.9],[1.85,2.15,975.4,20.6],[2.55,880.05,25.75,91.65],[1.55,748,43.9,206.55],[1.05,633.45,48.1,317.4],[1.05,36.75,501.1,461.1],[2,906.7,4.35,86.95],[0.7,897.15,0.3,101.85],[3.45,2.3,816.85,177.4],[1.45,601.55,103.25,293.75],[1.85,739.65,5.45,253.05],[1.15,460.85,140.1,397.9],[1.35,40.5,785.4,172.75],[1.75,1.05,720.35,276.85],[1.8,75.55,610.55,312.1],[1.35,3.85,941.6,53.2],[0.75,420.95,128.5,449.8],[1.7,128.9,705.05,164.35],[1.05,376.1,378.2,244.65],[0.65,93.95,252.05,653.35],[1.6,14.3,733.3,250.8],[0.85,288.55,103.4,607.2],[1.7,214.35,486.85,297.1],[1.75,95.2,637.25,265.8],[1.8,10.9,773.85,213.45],[1.55,746.45,55.85,196.15],[1.7,532.35,136.65,329.3],[1.15,64.7,634,300.15],[2.3,803.75,28.1,165.85]],[[996,2.35,0.75,0.9],[996.05,1.2,1.9,0.85],[995,1.95,1.5,1.55],[994.3,1.3,2.9,1.5],[997.45,1.2,1.1,0.25],[993.2,2.05,3.25,1.5],[998.5,0.4,0.95,0.15],[995.9,2.1,0.95,1.05],[997.5,0.5,0.75,1.25],[993,2.75,2.3,1.95],[992.85,3.55,2.4,1.2],[988.95,6.5,3.7,0.85],[15.5,981.85,1.55,1.1],[202.55,792.4,2.5,2.55],[3,1.7,994.3,1],[4.4,992.7,1.55,1.35],[4.05,3.65,990.85,1.45],[3.6,1.45,993.2,1.75],[4.3,1.85,992.1,1.75],[3.25,0.35,995.6,0.8],[1.95,1.85,995.25,0.95],[5.1,992.65,1,1.25],[4.8,992.5,0.5,2.2],[2.9,990.7,1.5,4.9],[2,993.9,3.35,0.75],[1.65,997,0.7,0.65],[3.75,985.85,2.2,8.2],[2.4,1.1,991.1,5.4],[1.45,994.2,0.65,3.7],[1.75,0.35,997,0.9],[2.3,2.2,990.1,5.4],[1.5,1.05,993.05,4.4],[3.4,992.5,2.3,1.8],[2.35,993.5,1.5,2.65],[1.05,991.35,3.4,4.2],[2.45,2.3,992.95,2.3],[2.5,1.65,992.35,3.5],[2.1,0.5,996.1,1.3],[1.45,996.05,1.1,1.4],[1.75,0.95,989.8,7.5],[1.8,1.9,973.2,23.1],[2.15,0.9,901.15,95.8],[3.15,985.45,0.75,10.65],[2,0.7,995.95,1.35],[2.7,2.85,983.85,10.6],[1.45,1.1,986.2,11.25],[1.3,984.75,0.95,13],[3.65,978.4,4.05,13.9],[1.95,979.4,0.85,17.8],[0.6,1.65,984.15,13.6],[1.65,966.65,8.3,23.4],[1.65,957.55,9.35,31.45],[2.4,970.9,11.45,15.25],[1.35,977.9,2.55,18.2],[1.2,901.05,19,78.75],[1.75,2.6,981.4,14.25],[3.25,927.85,1.05,67.85],[2.25,0.65,975.05,22.05],[1.9,2.65,925.85,69.6],[2.9,1.2,967.2,28.7],[2.05,1,947.4,49.55],[1.1,17.8,947.45,33.65],[0.7,1.9,833.6,163.8],[0.8,1.3,950.8,47.1],[2.65,3.2,958.05,36.1],[2,886.65,31.4,79.95],[3,968.5,2.85,25.65],[1.6,955.25,2.8,40.35],[0.8,821.5,49.1,128.6],[1.15,888.7,13.55,96.6],[2.2,0.9,826.85,170.05],[1.6,28.75,813.7,155.95],[2.1,157.3,393.8,446.8],[1.1,1.1,935.55,62.25],[0.75,526.15,100.6,372.5],[2,202.8,401.4,393.8],[2.6,246.1,651.55,99.75],[2.6,11.5,886.65,99.25],[1.85,9.8,889.75,98.6],[1.85,157.15,524,317],[1.75,250.8,551.45,196],[2,71.95,278.4,647.65],[1.95,2.1,917.4,78.55],[1.85,3.8,852,142.35],[1.45,162.15,342.65,493.75],[0.95,157.2,315.9,525.95],[0.85,69.3,794.5,135.35],[1.45,284.95,121.65,591.95],[0.65,8.8,649.5,341.05],[1.15,640,26.25,332.6],[0.8,159.85,403.25,436.1],[2.55,546.45,98.9,352.1],[0.9,279.55,144.45,575.1],[0.4,218.75,142.35,638.5],[2.45,71.75,537.3,388.5],[1.45,561.95,21.7,414.9],[0.65,135.85,581.25,282.25],[2.15,29.45,745.35,223.05],[1.5,27.95,466.6,503.95],[2.1,97,433.85,467.05]],[[997.9,0.75,0.95,0.4],[996.5,1.3,1.75,0.45],[994,2.8,2.2,1],[995.65,1.7,1.55,1.1],[996.95,1.05,1.05,0.95],[996.45,2,0.9,0.65],[996.5,1.8,0.9,0.8],[992.05,3.45,1.95,2.55],[994.85,1.65,1.7,1.8],[995.55,0.5,2.4,1.55],[995.1,1.1,2.95,0.85],[991.9,2.05,3.85,2.2],[409,7.1,583,0.9],[306.45,691.45,1.45,0.65],[5.5,992.35,0.75,1.4],[4.65,1.7,992.45,1.2],[2.5,996.2,0.75,0.55],[3.15,989.1,4.2,3.55],[2.4,994.4,0.9,2.3],[7.15,989.9,1.4,1.55],[5.45,1.1,991.15,2.3],[3.9,992,1.25,2.85],[2.45,994.7,1.15,1.7],[5.85,988.85,3.25,2.05],[2.65,993.85,0.95,2.55],[1.05,2.6,993,3.35],[1.65,996.45,0.95,0.95],[1.7,994.85,1.55,1.9],[1.8,996.65,0.75,0.8],[1.45,0.75,995.5,2.3],[0.8,0.9,996.65,1.65],[1.6,993.7,1.15,3.55],[1.45,994.05,2.55,1.95],[2.45,976.25,0.8,20.5],[3.1,989.65,1.95,5.3],[2.35,989.45,1.9,6.3],[1.45,994.15,1.25,3.15],[2.35,993.15,2.45,2.05],[1.15,2.2,991.75,4.9],[2.25,988.1,3.05,6.6],[0.55,0.5,978.8,20.15],[3.2,982.7,0.85,13.25],[0.75,981.6,1.65,16],[2.45,0.7,987.85,9],[2.55,1.8,985.35,10.3],[1.65,980.65,1.2,16.5],[2.5,3.05,979.45,15],[3.7,0.95,982.5,12.85],[4.35,2.4,923.8,69.45],[1.9,235.55,696.45,66.1],[0.7,369.9,588.6,40.8],[0.6,939.5,0.55,59.35],[0.45,1.35,956.6,41.6],[2.35,966.45,2.85,28.35],[4.8,3.35,970.8,21.05],[1.15,8.55,959.75,30.55],[1.3,9.15,874.05,115.5],[0.4,934.25,5.5,59.85],[1.4,732.85,73.35,192.4],[1.9,931.25,2.9,63.95],[1.65,1.8,964.25,32.3],[1.55,775.85,46.1,176.5],[2.35,121.8,623.65,252.2],[3.75,3.5,965.65,27.1],[2.65,1.7,977.3,18.35],[1.45,978.3,1.65,18.6],[1.3,895.1,22.55,81.05],[3.55,790.95,32.55,172.95],[2,231.65,661.35,105],[2.75,746,91.95,159.3],[4,47.95,806.2,141.85],[1.7,96.3,439.25,462.75],[1.55,692.3,122.6,183.55],[1.05,8.75,714.75,275.45],[0.95,248.35,565.4,185.3],[0.9,731.6,1.75,265.75],[3.65,768.25,72.1,156],[2,68.3,726.55,203.15],[1.1,57.45,561.85,379.6],[2.8,629.95,101.75,265.5],[1.95,865.65,3.7,128.7],[1.6,548.45,121.9,328.05],[2.5,7.5,861.4,128.6],[2.25,717,135.1,145.65],[0.55,117.1,531.15,351.2],[1.75,797.2,28.2,172.85],[1.45,149.45,404.6,444.5],[1.15,838.55,1.25,159.05],[1.3,495.5,280.85,222.35],[3.5,51.45,801.6,143.45],[0.2,854.3,13.7,131.8],[1.15,289.5,192.55,516.8],[2.25,548.45,47.95,401.35],[3.35,6,822.65,168],[0.9,307.95,38.2,652.95],[2.65,313.75,361.85,321.75],[1.5,666.7,17.8,314],[1.75,189.55,268.75,539.95],[0.5,727.5,5.25,266.75],[1.25,325.95,187.8,485]],[[998.1,0.65,0.6,0.65],[998.55,0.45,0.75,0.25],[997.8,0.6,1,0.6],[992.45,3,2.8,1.75],[997.15,1.15,1.4,0.3],[996.9,1.5,1.1,0.5],[994.65,1.9,1.75,1.7],[996.25,1.4,1.75,0.6],[996.4,1.45,0.85,1.3],[997.35,0.8,1.45,0.4],[986.8,11.1,0.85,1.25],[14.35,1.15,983.25,1.25],[14.95,979.95,2.5,2.6],[4.3,991.75,1.5,2.45],[8.65,987.8,2,1.55],[7.1,988.6,2.25,2.05],[4.85,992.2,1.3,1.65],[2.2,0.8,995.35,1.65],[1.45,995.25,0.65,2.65],[3.2,994.9,0.7,1.2],[3.6,992.9,1,2.5],[2.25,996.15,1.05,0.55],[3.55,3,990.15,3.3],[1.15,996.35,0.6,1.9],[5,991.2,1.35,2.45],[2.05,995.8,1.5,0.65],[1.9,1.65,994.7,1.75],[3.6,1.1,993.05,2.25],[3.05,993.95,1.8,1.2],[1.25,993.2,2.5,3.05],[2.4,995.65,1.15,0.8],[1.85,1.45,992.7,4],[2.45,991.85,2.6,3.1],[4.1,0.9,992.8,2.2],[4,991.9,1.4,2.7],[2.15,2.3,992.9,2.65],[1.4,1.2,990.75,6.65],[0.85,990.9,0.75,7.5],[2.85,991.25,1.25,4.65],[1.65,4.3,989.95,4.1],[2.35,3.6,978.15,15.9],[1.85,992.25,1.25,4.65],[1.35,0.55,986.35,11.75],[1.5,977.45,2.6,18.45],[2.05,1.7,986.65,9.6],[1.55,2.3,911.65,84.5],[2.4,862.5,1.15,133.95],[1.75,951.15,1.25,45.85],[2.95,963.9,3.35,29.8],[2.1,979.55,0.6,17.75],[1.3,0.75,991.35,6.6],[0.9,1.45,876.1,121.55],[1,1.05,966.15,31.8],[1.9,1.25,948.9,47.95],[2.6,938.05,4.05,55.3],[1.5,888.95,58.15,51.4],[2.2,934.5,1.5,61.8],[1.45,740.55,197.6,60.4],[0.85,0.9,955.7,42.55],[2.25,78.7,800.5,118.55],[3.15,7.55,899.3,90],[1.15,2.3,946.6,49.95],[2.8,0.65,952.7,43.85],[1.35,8.85,893.1,96.7],[0.35,866.15,4.45,129.05],[1.55,56.2,517.5,424.75],[2.2,631.6,248.25,117.95],[1.1,896.8,2.6,99.5],[2.95,783.5,120.7,92.85],[1.45,40.9,859.8,97.85],[3.5,26.55,690.8,279.15],[2.6,91.25,600.25,305.9],[1.6,874.55,4.65,119.2],[0.35,614.3,33.5,351.85],[2.25,11.6,858.8,127.35],[0.8,678.25,77.35,243.6],[1.6,917.85,1.5,79.05],[0.7,179.95,396.45,422.9],[0.45,32.6,762.55,204.4],[1.6,593.5,30.5,374.4],[0.4,125.65,596.05,277.9],[3.5,32.4,583.7,380.4],[1.2,429.6,212.3,356.9],[1.85,189.7,443.15,365.3],[1.95,590.9,109.65,297.5],[1,809.5,33.4,156.1],[0.8,560.35,24.05,414.8],[0.4,73.4,640.2,286],[0.9,46.65,627.25,325.2],[1.2,401.75,71.4,525.65],[2.1,62.55,592.95,342.4],[1.05,26.25,767.25,205.45],[2.4,679.7,15.2,302.7],[0.75,452.95,126.6,419.7],[1.1,519.15,144.4,335.35],[0.55,30.25,665.6,303.6],[1.25,778.8,9.6,210.35],[0.65,142.05,348.1,509.2],[1,65.25,649.85,283.9],[0.85,515.65,13.05,470.45]],[[996.45,1.65,1.55,0.35],[995.95,1.75,1.55,0.75],[997.3,1.1,0.85,0.75],[993.1,1.8,3.4,1.7],[996.5,1.4,1.4,0.7],[997.3,1.05,1.2,0.45],[995.5,2.1,1.1,1.3],[997.7,1.25,0.65,0.4],[995.15,1.75,1.8,1.3],[993.8,3.6,1.5,1.1],[995.05,3.1,1.1,0.75],[530.45,18.7,449.9,0.95],[7.9,987.9,1.55,2.65],[8.5,1.95,987.6,1.95],[4.6,992.1,2.25,1.05],[2.3,0.55,996.4,0.75],[3.05,1.05,995,0.9],[3.7,993.25,1.55,1.5],[3.45,994.45,1.2,0.9],[1.7,996.55,1.25,0.5],[3.2,994.95,1,0.85],[2.25,0.5,996.05,1.2],[2.4,1.25,992.7,3.65],[1.7,996.35,1.05,0.9],[3.9,993.25,1.5,1.35],[1.6,996,1.2,1.2],[2.3,994.7,1.45,1.55],[1.15,994.15,0.8,3.9],[3.65,0.8,990.65,4.9],[2.85,992.55,2.3,2.3],[4.7,3.3,987.9,4.1],[3.8,1.1,985.95,9.15],[1.8,1.65,972.65,23.9],[1.85,1.65,989.2,7.3],[0.6,997.45,0.75,1.2],[4.25,979.45,2.95,13.35],[3.5,3,985.5,8],[2.85,2.6,990.55,4],[1.4,989.05,0.8,8.75],[3.45,968.65,2.2,25.7],[2.6,2.4,983.2,11.8],[1.45,957.25,0.65,40.65],[0.95,968.45,1.35,29.25],[1.1,1.15,984.15,13.6],[1.6,978.55,5.75,14.1],[1.65,917.35,7.65,73.35],[2.2,985.6,1.1,11.1],[2.8,2.5,981.6,13.1],[2.45,0.45,976.2,20.9],[1.25,0.75,976.5,21.5],[1.35,9.85,959.65,29.15],[1.5,930.9,1.7,65.9],[1.4,968.95,1,28.65],[0.8,1.25,978.85,19.1],[3.45,253.7,706.8,36.05],[3.6,927.95,4.35,64.1],[0.7,978.85,3.15,17.3],[1.65,2.45,984.6,11.3],[2.5,21.95,664.1,311.45],[1.45,8.55,886.5,103.5],[3.7,15.2,911.35,69.75],[1.4,402.75,494.3,101.55],[1.8,270.95,399.55,327.7],[3.65,949.95,1.35,45.05],[1.95,803.6,5.9,188.55],[1.45,939.9,1.1,57.55],[0.95,851.8,6.95,140.3],[1.95,858.15,7.5,132.4],[2.4,819.65,42.2,135.75],[3.1,7.35,929.4,60.15],[1.35,270.55,62.25,665.85],[1.25,840.8,0.7,157.25],[3.05,2.2,940.75,54],[1.2,222.35,407.4,369.05],[1.9,104.9,727.45,165.75],[2,261.3,386.6,350.1],[0.8,298.8,582.2,118.2],[1.8,893.95,2.75,101.5],[1.75,1.95,904.5,91.8],[1.6,371.5,434.85,192.05],[2.55,146.35,665.45,185.65],[1.3,92.65,485.4,420.65],[2.5,505.15,256.95,235.4],[1.75,751.7,5.7,240.85],[0.95,86.8,581.65,330.6],[2.8,740.55,6.15,250.5],[0.75,422.3,150.65,426.3],[1.1,40.3,554.55,404.05],[0.95,12.4,646.4,340.25],[2.75,932.95,1.85,62.45],[2.1,10.25,838.65,149],[1.1,63.05,380.35,555.5],[0.5,74.75,391.35,533.4],[2.35,25.7,619.25,352.7],[0.75,353.75,230.8,414.7],[0.95,126,626.4,246.65],[1.4,423.8,374.25,200.55],[1.75,719.15,20.6,258.5],[0.35,181.15,79.3,739.2],[2.5,3.3,871.5,122.7]],[[998.15,0.7,0.5,0.65],[996.55,1,1.2,1.25],[998.55,0.45,0.8,0.2],[997.65,0.9,0.95,0.5],[994.7,3.3,1.8,0.2],[997,0.65,1.65,0.7],[993.7,3.8,1.5,1],[997.2,1.1,1.5,0.2],[992.5,2.7,4,0.8],[996.05,2.25,0.7,1],[56.55,941.55,1.2,0.7],[124.55,3.45,870.75,1.25],[11.9,2.4,982.85,2.85],[8.85,987.1,1.75,2.3],[3.25,2.55,993.4,0.8],[3.5,0.45,995.25,0.8],[2.45,995.7,1.3,0.55],[3.95,4.55,990.7,0.8],[1.8,1.05,995.15,2],[3.95,992.6,1.7,1.75],[2.5,0.75,996.5,0.25],[2.2,993.5,2.5,1.8],[1,995.65,1.6,1.75],[3.3,2.35,992,2.35],[1.8,993.65,3.3,1.25],[3.05,994.95,0.75,1.25],[0.6,1.5,991.5,6.4],[2.75,993.65,1.3,2.3],[1.9,0.95,995.7,1.45],[6.1,985.95,3.2,4.75],[1.75,979.8,1.6,16.85],[3.8,991.05,1.8,3.35],[2.35,990.15,3.1,4.4],[1.6,983.75,1.15,13.5],[1.7,2.4,979.4,16.5],[4.35,991.2,1,3.45],[4.2,984.9,2.3,8.6],[2.4,0.95,988.35,8.3],[2.6,1.7,990.75,4.95],[2.55,0.95,991.3,5.2],[1.25,0.8,987.9,10.05],[3.55,0.8,985.5,10.15],[1.75,1.1,977.4,19.75],[2.1,0.2,971.95,25.75],[1.05,973.15,3.2,22.6],[2.1,782.05,15,200.85],[4.4,931.4,5.25,58.95],[2.4,0.8,979.45,17.35],[2.95,968.95,4.1,24],[0.95,8.1,968.35,22.6],[2.15,941.8,1.85,54.2],[2.3,945.05,1.1,51.55],[3.45,1.3,968.4,26.85],[1.55,2.3,973.35,22.8],[2.85,2.25,984.85,10.05],[1.1,73.45,852.5,72.95],[0.95,888.85,22.6,87.6],[1.35,2.25,963.8,32.6],[1,2.45,947.75,48.8],[0.3,1.05,928.9,69.75],[2.95,16.2,915.95,64.9],[2.1,1.85,950.15,45.9],[0.5,773.75,161.7,64.05],[2.1,919.15,15.9,62.85],[1.85,3.65,834.45,160.05],[1.4,900.9,3.25,94.45],[2.15,902.3,10.45,85.1],[2.5,868.45,5.4,123.65],[2.3,35.65,836.95,125.1],[0.1,140.5,481.1,378.3],[1.25,8,812.55,178.2],[2.65,792.95,42.95,161.45],[2.25,872.7,4.2,120.85],[1.1,11.05,882.85,105],[1.35,30.5,384.2,583.95],[1.1,15.5,741.35,242.05],[0.75,712.5,19.05,267.7],[3.65,535,73.6,387.75],[2,799.05,16.35,182.6],[1.25,55.85,333.6,609.3],[4.7,905.35,5.55,84.4],[1.25,439.85,98.75,460.15],[3.2,42.75,578.15,375.9],[1.3,659.7,158.65,180.35],[0.5,306.45,207.75,485.3],[1.2,51.05,374.35,573.4],[0.4,295.6,287.5,416.5],[0.95,35.35,680,283.7],[1.15,291.7,174.8,532.35],[1.6,263.25,421.45,313.7],[2.35,834.25,15.85,147.55],[0.55,505.65,49.55,444.25],[1.4,237.7,213.8,547.1],[1.65,374.3,191,433.05],[3.4,368.55,227.55,400.5],[2.55,228.8,256.2,512.45],[2.65,127.75,428.8,440.8],[1.25,542.55,159.15,297.05],[1.35,59.9,655.6,283.15],[1.1,174.65,418,406.25]],[[998,1.3,0.25,0.45],[997.9,0.4,1.2,0.5],[997.65,1.05,0.55,0.75],[997.85,0.5,1.25,0.4],[998,0.7,0.65,0.65],[997.8,0.8,1.1,0.3],[994.9,1.85,2.35,0.9],[992.85,1.85,2.4,2.9],[993.05,4.05,2.1,0.8],[995.05,1.85,2.7,0.4],[31.85,961.7,2.95,3.5],[163.8,5.4,829.7,1.1],[5.75,990.3,2.35,1.6],[5.55,0.85,992.35,1.25],[4.95,993.15,1.2,0.7],[2.55,996.25,0.65,0.55],[6.15,2.05,991,0.8],[3.5,0.7,993.9,1.9],[3.05,1.7,993.9,1.35],[2.65,3.55,993.15,0.65],[2.65,1.35,994.55,1.45],[2.05,0.9,995.15,1.9],[3.6,992.15,2.05,2.2],[2.45,0.55,995.25,1.75],[3.5,0.95,994.5,1.05],[3.2,2.65,991.9,2.25],[1.2,993.8,0.65,4.35],[3.05,0.55,995.15,1.25],[1.15,987.2,0.4,11.25],[3.4,1.8,979.15,15.65],[1.5,1.95,993.4,3.15],[2.7,989.15,0.45,7.7],[2.95,0.45,991.95,4.65],[1.95,1.75,984.5,11.8],[0.9,0.5,997.5,1.1],[1.95,0.95,991.3,5.8],[4.15,981.65,0.35,13.85],[2.1,1.2,987.15,9.55],[2.85,980.6,1.2,15.35],[4.4,982.25,2.35,11],[3.2,946.05,28.15,22.6],[1.3,984.75,0.65,13.3],[2.4,2.7,986.25,8.65],[2.9,1.45,967.15,28.5],[2.25,975.95,1.25,20.55],[3.1,965.7,1.25,29.95],[1.1,959.6,11.55,27.75],[1.55,1.65,981.75,15.05],[2.8,922.9,4.6,69.7],[2.1,1.9,944.15,51.85],[1.15,943.8,4.25,50.8],[2.15,975.65,1.35,20.85],[1.35,979.25,1.35,18.05],[1.35,49.25,852.8,96.6],[1.35,5.4,862.35,130.9],[1.95,914.85,1.5,81.7],[3.35,750.85,152.65,93.15],[4.8,14.2,911.9,69.1],[1.35,269.85,543.65,185.15],[1.2,54.45,688.85,255.5],[1.8,983.5,0.65,14.05],[1.65,723,34.65,240.7],[1.7,720.15,10,268.15],[2.75,862.8,2.35,132.1],[1.2,4.05,819.85,174.9],[1.35,857.85,28.65,112.15],[0.55,94.75,732.65,172.05],[1.8,711,17.85,269.35],[2.4,31.75,740.8,225.05],[0.8,8.9,832.25,158.05],[2.4,2,919.65,75.95],[2.2,473.05,231.35,293.4],[3.65,7.55,841.6,147.2],[1.2,20.35,729.75,248.7],[0.65,326.85,153.2,519.3],[1.25,97.65,686.55,214.55],[1.65,822.55,4.3,171.5],[1.65,962.15,2.35,33.85],[2.25,940.3,1,56.45],[4.75,1.65,940.3,53.3],[2.3,16.7,783.4,197.6],[4,335.4,347.55,313.05],[0.6,388.5,164.2,446.7],[2.1,639.15,95.45,263.3],[0.7,321,111,567.3],[1.55,213.05,307.45,477.95],[1.75,774.65,9.15,214.45],[1.55,568.25,157.05,273.15],[2,94.3,207.35,696.35],[1.2,257.25,251,490.55],[1.05,291.95,30.05,676.95],[1,632.55,2.95,363.5],[2.75,203.65,351.2,442.4],[5.05,497.85,135.2,361.9],[0.45,9.4,744.65,245.5],[0.45,100.7,277.05,621.8],[0.7,668.2,11.25,319.85],[1.75,13.35,615.5,369.4],[1.45,262.55,308,428],[1.95,666.9,74.35,256.8]],[[998.3,1,0.5,0.2],[997,1.05,0.95,1],[995.8,1.75,0.5,1.95],[996.05,0.75,1.9,1.3],[995.25,1.7,2.35,0.7],[997.15,0.45,2.05,0.35],[994.15,2.3,2.45,1.1],[996.45,1.1,1.4,1.05],[33.85,3.35,960.1,2.7],[163.9,833.9,1.5,0.7],[61.1,935.05,1.55,2.3],[156.65,842.3,0.55,0.5],[5.4,991.4,1.1,2.1],[57.3,1.35,940.5,0.85],[2.9,993.9,1.2,2],[6.15,991.9,1,0.95],[6.05,992.05,0.65,1.25],[2.1,0.85,996.55,0.5],[3.4,1.05,993.45,2.1],[4.65,1.6,992.9,0.85],[3,2.95,993.25,0.8],[1.8,0.4,996.85,0.95],[2.2,1.35,990.95,5.5],[4.1,990.85,0.8,4.25],[4.1,991.05,1.5,3.35],[2.25,995.35,1.25,1.15],[4.35,2.15,989.45,4.05],[3.5,991.25,1.65,3.6],[3.35,2.45,989.45,4.75],[2.75,988.25,2.6,6.4],[3.55,985.1,2,9.35],[2.7,991.9,1.5,3.9],[4.05,2.45,986.2,7.3],[3,975.25,1.05,20.7],[4,2.95,985.2,7.85],[1.55,2.55,968.35,27.55],[3.9,0.95,985.75,9.4],[1.15,988.2,2.45,8.2],[2.85,2.5,970.65,24],[1.5,1.65,958.35,38.5],[1.75,0.7,963.2,34.35],[1.85,963.3,0.55,34.3],[1.65,0.8,989.9,7.65],[3.25,979.55,1,16.2],[2.1,973.35,3.3,21.25],[3.45,2.1,952.15,42.3],[1.4,0.65,961.85,36.1],[0.1,2.25,943.2,54.45],[2.15,933.1,1.25,63.5],[4.1,970.3,1.5,24.1],[1.95,4.35,986.95,6.75],[3.35,949.45,0.35,46.85],[3.45,28.45,911.9,56.2],[3.1,90.4,794.7,111.8],[0.65,5,865.7,128.65],[2.75,911.45,2.9,82.9],[2.1,956.2,0.95,40.75],[3.3,868.9,49.25,78.55],[1.25,99,763.1,136.65],[1.3,334.4,358.6,305.7],[3.05,270.25,658.35,68.35],[2.05,4.05,747.9,246],[2.25,2.05,874.1,121.6],[1.95,950.85,1.95,45.25],[1.35,784.15,16.95,197.55],[1.6,2.95,963.45,32],[3.6,834.5,4.75,157.15],[2.1,206.4,619.4,172.1],[1.25,2.1,847.6,149.05],[1.85,10.8,845.95,141.4],[1.25,1.6,885.6,111.55],[2.15,25.3,672.5,300.05],[5.4,14.65,834.8,145.15],[3.9,37.85,735.4,222.85],[1.2,118.3,431.65,448.85],[1.1,42.1,584.05,372.75],[1.05,769.3,26.75,202.9],[0.95,83.9,361.5,553.65],[1.5,702.2,32.1,264.2],[1.55,63,497.85,437.6],[0.5,148.7,276.45,574.35],[1.35,604.85,84.1,309.7],[1.3,44.9,715.9,237.9],[3.8,679.5,19.45,297.25],[1.25,666.25,33.1,299.4],[1.05,211.65,47.4,739.9],[1.2,35.75,808.9,154.15],[2.3,640.6,20,337.1],[0.55,72.45,302.25,624.75],[4.4,310.5,532.9,152.2],[2.6,74.25,279.4,643.75],[1.9,60.95,672.95,264.2],[1.25,49.95,590.55,358.25],[1.45,51.65,752.65,194.25],[2.1,292.4,396.6,308.9],[5.25,2.15,841.75,150.85],[1.35,160.65,438.2,399.8],[1.4,318.4,189.75,490.45],[0.8,169.45,184.5,645.25],[1.4,0.7,905.3,92.6]],[[996.55,2.15,0.6,0.7],[995.8,2.35,1.2,0.65],[995.95,1.2,2.45,0.4],[997.05,0.85,1.55,0.55],[996.1,1.9,1.7,0.3],[998.8,0.55,0.4,0.25],[993.4,2.6,3.05,0.95],[993.6,1.75,1.75,2.9],[996.55,1.55,1.45,0.45],[290.7,1.2,707.45,0.65],[18.65,979.9,0.8,0.65],[8.95,1.2,988.1,1.75],[9.9,988.8,0.85,0.45],[10.8,986.4,2.45,0.35],[4.05,994.1,0.65,1.2],[6.3,990.9,0.65,2.15],[3.9,1.5,993.95,0.65],[3.05,1.8,994.9,0.25],[3.5,993.4,1.5,1.6],[3.15,993.75,1.2,1.9],[1.65,0.85,996.25,1.25],[3.45,992,2,2.55],[3.4,993.7,0.7,2.2],[4.05,2.05,988.6,5.3],[3.85,1.5,988.4,6.25],[2.9,0.95,992.75,3.4],[2.85,992.4,1.25,3.5],[4.3,988.6,2.3,4.8],[1.2,0.6,984.1,14.1],[2,991.65,1.8,4.55],[0.85,992.55,1.95,4.65],[4.75,2.25,981.1,11.9],[3.45,1.15,984.95,10.45],[2.1,983.85,0.9,13.15],[4.4,1.5,988.8,5.3],[3.85,2.25,990.25,3.65],[2.3,2.3,952.35,43.05],[2.35,1.65,986.8,9.2],[2.05,2.3,993.95,1.7],[2.85,982.35,1.55,13.25],[3.5,403.35,544.9,48.25],[1.9,938.6,1.55,57.95],[5.35,975.5,2.45,16.7],[4.6,979.5,1.45,14.45],[1.8,2,979.45,16.75],[2.7,920.5,8.3,68.5],[2.6,820.05,1.3,176.05],[3.8,2.2,946.5,47.5],[1.85,783.75,95.35,119.05],[2,5.4,952.2,40.4],[2.45,1.95,942.05,53.55],[2.45,6.45,852.3,138.8],[1.9,955.2,5.95,36.95],[0.85,731.7,4.5,262.95],[2.4,856.8,5.6,135.2],[2.25,658.7,78.7,260.35],[4.5,4.2,907.65,83.65],[2.9,873.45,2,121.65],[3,1.3,937.65,58.05],[2.4,3.75,841.7,152.15],[1.7,788.5,17.3,192.5],[1.65,940.6,16.35,41.4],[1.5,2,840.2,156.3],[2.1,688.7,32.6,276.6],[2.15,17.85,899.25,80.75],[1.2,509.2,265.15,224.45],[1.65,74.4,457.2,466.75],[2.1,346.05,142.4,509.45],[0.8,512.2,302.85,184.15],[1.85,461.55,301.5,235.1],[1.2,349.4,396,253.4],[1.1,579.9,55.3,363.7],[1.2,136.7,396.1,466],[1.4,145.55,536.45,316.6],[2.25,15.25,757.75,224.75],[1.25,538.45,52.25,408.05],[0.85,267.15,222.45,509.55],[0.75,412.75,35.05,551.45],[0.35,388.2,126.8,484.65],[3.05,767.35,18.4,211.2],[3.6,52.4,588.05,355.95],[2.25,285.15,187.55,525.05],[1.85,19.8,714.9,263.45],[1.15,687.55,19.2,292.1],[1.25,401.35,221.3,376.1],[1.4,278.25,233.7,486.65],[2.15,901.35,4.25,92.25],[1.65,644.7,13.55,340.1],[1.05,52.8,465.7,480.45],[5.05,455.2,132,407.75],[0.45,454.4,52.25,492.9],[1.05,70,487.7,441.25],[1.5,332.2,270.25,396.05],[1.15,13.3,666.35,319.2],[4.05,410.45,161.6,423.9],[2.5,283.9,473.5,240.1],[2.5,7.15,792.8,197.55],[1.3,111.35,199.1,688.25],[2.05,48.25,451.05,498.65],[1.6,580.45,34.95,383]],[[998.65,0.4,0.6,0.35],[998.5,0.35,0.5,0.65],[998.7,0.45,0.5,0.35],[999.05,0.15,0.5,0.3],[996.9,1.4,1.4,0.3],[996.3,1.8,1.7,0.2],[995.05,1.7,1.8,1.45],[507.8,0.75,490.9,0.55],[356.5,2.35,639.2,1.95],[16.35,1.5,981.35,0.8],[19.65,977.6,1.35,1.4],[7.55,0.5,991.3,0.65],[10.15,2.15,987.25,0.45],[3,2.3,994.2,0.5],[4.6,993.5,1.45,0.45],[1.8,995.35,2.25,0.6],[4.25,0.9,991.2,3.65],[4.7,993.4,1.3,0.6],[3.55,991.4,3.2,1.85],[3.75,994.35,1.2,0.7],[2.75,1,994.5,1.75],[3.15,993.3,1.65,1.9],[3.7,1.55,989.85,4.9],[3.8,2.55,988.9,4.75],[2.5,994.7,0.9,1.9],[3.3,3.05,987.35,6.3],[0.95,1.3,993.95,3.8],[4.45,987.8,2.05,5.7],[1.75,0.8,984.7,12.75],[2.7,1.45,992.45,3.4],[1.15,0.55,988.15,10.15],[2.05,994.65,0.95,2.35],[6.35,953.1,1.95,38.6],[1.95,1.7,986.9,9.45],[1.3,0.5,977,21.2],[5.55,987.5,2.25,4.7],[2,984.8,2.2,11],[2.3,954.9,6.2,36.6],[4.4,987.9,1.35,6.35],[2.85,977,0.55,19.6],[1.65,16.55,827.6,154.2],[4.4,1.05,981.7,12.85],[2.3,1.55,950.15,46],[0.8,919.2,1,79],[3.7,874.2,3.9,118.2],[1.6,3.5,867.35,127.55],[2.2,898.9,6.05,92.85],[2.05,8.95,948.15,40.85],[3.7,2.55,936.3,57.45],[2.15,22.45,796.3,179.1],[1.4,0.9,969,28.7],[1.9,26.7,810.35,161.05],[2.05,1.05,847.9,149],[1.6,378,201.8,418.6],[5.5,5.9,902.3,86.3],[7.35,1.9,902.9,87.85],[2.6,832.8,3.7,160.9],[2.4,22.4,692.2,283],[2.55,14.5,651.2,331.75],[3.45,393,447.15,156.4],[2.05,761.35,7.3,229.3],[1.45,50.2,812.75,135.6],[1.3,37.95,627.5,333.25],[3.25,7.05,933.95,55.75],[1.7,19.05,842.2,137.05],[0.85,672.55,45.6,281],[2.7,193.6,714.75,88.95],[1.35,737.05,24.45,237.15],[0.95,630.8,83.4,284.85],[5,44.2,647.45,303.35],[2.1,16.75,668.6,312.55],[1,76.2,691.65,231.15],[1.5,262.45,467.2,268.85],[1.35,26.25,668.65,303.75],[2.15,80.9,377.45,539.5],[1.55,48.25,629.4,320.8],[5,851.75,7.05,136.2],[1.8,786.85,11.65,199.7],[1.55,513.9,62.25,422.3],[0.9,35.3,595,368.8],[0.75,261.6,360.1,377.55],[0.85,55.3,562.15,381.7],[1.4,20.15,796.05,182.4],[3.05,213.55,154.85,628.55],[2.8,856.5,5.15,135.55],[1.85,47.75,580.9,369.5],[3.75,747,63.8,185.45],[2.2,191.35,487.7,318.75],[1.25,104.5,250.15,644.1],[1.15,419.85,315,264],[1.6,566,98.95,333.45],[0.95,397.4,94.85,506.8],[0.5,28.3,336.85,634.35],[2.75,70.3,481.95,445],[0.4,290.8,341.5,367.3],[1.1,36.3,186.7,775.9],[0.8,420.2,67.5,511.5],[0.55,42.25,602.8,354.4],[1,532.2,97.1,369.7],[2.25,59.55,346.2,592]],[[997.1,0.95,1.2,0.75],[997.1,0.8,1.1,1],[993.8,3.2,2.2,0.8],[996.45,1.3,0.9,1.35],[996.5,2.4,0.4,0.7],[998.15,0.4,1.2,0.25],[996.55,1.3,0.95,1.2],[644.15,1.15,354.35,0.35],[355.2,643.75,0.8,0.25],[10.85,2,985.85,1.3],[15.5,2.9,979.85,1.75],[8.5,1,988.55,1.95],[9.55,986.9,1.75,1.8],[3.05,0.95,995.15,0.85],[4.2,0.75,994,1.05],[3.45,992.55,1.9,2.1],[6.3,0.6,988.75,4.35],[4,990.7,1.05,4.25],[3.55,0.9,992.65,2.9],[3.7,992.85,2.1,1.35],[4.15,1.5,991.8,2.55],[3.75,993.45,1.35,1.45],[2,0.8,996,1.2],[3.55,989.15,1.8,5.5],[2.25,1.3,992.45,4],[2.85,994.1,1.4,1.65],[3.45,1.65,992.15,2.75],[2.7,982.7,0.7,13.9],[1.9,0.8,991,6.3],[2.8,991,2,4.2],[3.1,993.25,1.8,1.85],[5.4,983.45,1.45,9.7],[1.9,986.25,2.2,9.65],[2.7,986.15,1.45,9.7],[1.75,2.15,962.95,33.15],[2.2,989.75,0.2,7.85],[2.85,983,2.05,12.1],[3.15,3.7,974.35,18.8],[5.05,979.75,0.3,14.9],[3.7,15.25,924.5,56.55],[3.05,974.6,2.6,19.75],[3.2,946.85,36.1,13.85],[2.8,13.8,930.4,53],[2,2.1,952.95,42.95],[2.95,1.55,930,65.5],[5.35,944.35,2.65,47.65],[1.7,905.2,1.25,91.85],[2.95,1.25,945.65,50.15],[2.5,927.5,2.15,67.85],[1.5,655.15,200.35,143],[1.55,911.55,4.6,82.3],[1.75,12.85,844.15,141.25],[5.85,946.5,3.35,44.3],[1.5,939.65,1.35,57.5],[1.85,36.4,864.2,97.55],[4.55,325.9,456.55,213],[3.6,9.4,879.15,107.85],[3.55,361.6,389,245.85],[2.25,29.8,799.05,168.9],[1.35,931,3.15,64.5],[1.85,47.7,658.85,291.6],[1.95,624.45,6.25,367.35],[2.3,296.25,460.7,240.75],[2.5,909.9,10.7,76.9],[1.25,508,296.85,193.9],[1.75,765.05,11.3,221.9],[3.25,8.3,868.45,120],[4,782.1,26.65,187.25],[1.35,457.85,72.5,468.3],[1.45,641.15,19.2,338.2],[6.3,942.65,0.95,50.1],[1.85,14.2,652.95,331],[3.05,718.35,26.2,252.4],[2.25,710.45,19.2,268.1],[1.8,299.7,154.95,543.55],[2.3,63.35,744.15,190.2],[1.05,413.6,170.8,414.55],[0.35,17.4,588.3,393.95],[4.35,911.95,1.35,82.35],[0.35,389.9,147.9,461.85],[0.75,44.1,724.1,231.05],[2.4,208.6,421.15,367.85],[2.9,506.25,19.25,471.6],[1.65,520.1,196.5,281.75],[1.75,335.35,311.3,351.6],[0.65,138.75,271.1,589.5],[6.4,560.05,11.05,422.5],[1.15,580,89.8,329.05],[0.8,175.9,270.05,553.25],[4.25,662.95,40.1,292.7],[1.75,853.65,1.15,143.45],[2.15,309.1,250.8,437.95],[0.65,130.15,242.75,626.45],[1.6,31.8,546.15,420.45],[3.65,88.1,397.9,510.35],[2.15,154,304.95,538.9],[1.7,224,143.2,631.1],[0.95,425.9,148.95,424.2],[2.1,105.25,328.9,563.75],[2.35,371.5,118.6,507.55]],[[997.55,1.25,0.5,0.7],[995.15,1.35,1.3,2.2],[995.75,1.9,0.6,1.75],[998.6,0.4,0.7,0.3],[998.15,1.25,0.45,0.15],[997.5,1.2,0.9,0.4],[997.75,1.55,0.4,0.3],[350.6,646.45,2.15,0.8],[176.35,819.05,3.55,1.05],[62.4,1.15,936.15,0.3],[12.8,986,0.65,0.55],[13.35,0.5,985.65,0.5],[4.9,0.45,994.45,0.2],[3.1,995.65,0.75,0.5],[7.4,0.6,990.8,1.2],[4.55,991.75,0.6,3.1],[5.45,2.45,988,4.1],[5.55,2.5,984.65,7.3],[5.05,991.45,1.9,1.6],[4.55,2.3,992.15,1],[1.55,0.15,995.85,2.45],[3.2,989.2,1.95,5.65],[4.95,988.3,3.75,3],[2.9,991.8,2.05,3.25],[4.8,981.5,4.9,8.8],[2.25,991.95,0.5,5.3],[2.7,979.3,1.7,16.3],[2.65,989.6,1.25,6.5],[1.8,1.65,989.35,7.2],[2.55,991.75,1.15,4.55],[3.05,981.75,1.1,14.1],[7.1,3.6,978.05,11.25],[3.55,2.5,968.95,25],[6.5,954,1.4,38.1],[1.85,964.95,0.65,32.55],[3.45,0.7,982.4,13.45],[3.4,980.35,1.45,14.8],[4.05,1.9,974.2,19.85],[4.2,967.7,5.15,22.95],[1.9,908.7,78,11.4],[2.25,978.05,1.3,18.4],[4.65,4.1,928.85,62.4],[3.5,981.6,0.8,14.1],[5.1,954.55,8.3,32.05],[2.6,1,954.6,41.8],[1.3,5,914.3,79.4],[2.8,898.3,1.65,97.25],[4.15,17.05,929.15,49.65],[1.95,952.9,10.05,35.1],[0.95,920.35,6.3,72.4],[2.8,93.9,755.85,147.45],[3.35,839.15,34.65,122.85],[1.15,639.1,137.35,222.4],[1.25,913.05,2.15,83.55],[1.35,704.85,18.6,275.2],[2.85,21,825.5,150.65],[2.4,18,901.55,78.05],[2.65,6.55,798.15,192.65],[2.65,15.15,844.45,137.75],[4.55,226.95,437.75,330.75],[4.85,712.25,28.25,254.65],[3.55,815.1,8.2,173.15],[2.5,722.55,20.35,254.6],[3.7,793.75,25,177.55],[5.8,59.85,630.7,303.65],[2.55,61.5,710.35,225.6],[1.45,16.3,774.85,207.4],[1.55,138.1,350.75,509.6],[3.3,403.65,223.05,370],[2.55,731,25.25,241.2],[2.5,734.3,18.3,244.9],[3.65,756.95,17.45,221.95],[1.95,34.35,675.85,287.85],[3,604.9,50.5,341.6],[2.75,713.1,22.25,261.9],[1.8,225.4,250.15,522.65],[1.5,186.25,421.05,391.2],[1.25,670.6,44.6,283.55],[2.4,770.7,49.1,177.8],[2.05,823,5.75,169.2],[5.2,923.05,14.15,57.6],[2.2,11.65,735.85,250.3],[3.15,24.85,617.6,354.4],[0.2,82.55,263.75,653.5],[1.1,513.7,84,401.2],[2.3,0.25,805.05,192.4],[3.5,38,722.1,236.4],[2.3,446.8,117.5,433.4],[3.1,227.85,537.35,231.7],[0.75,322.7,111.4,565.15],[6.35,247.5,504.9,241.25],[2.3,687.15,66.4,244.15],[1.15,63.9,503.75,431.2],[4,71.65,576.45,347.9],[1.2,80.2,498.4,420.2],[2.8,123.4,460.05,413.75],[4.15,190.6,159.7,645.55],[0.7,76.6,456.4,466.3],[3.9,26.3,688.6,281.2],[0.95,113.1,193.65,692.3]],[[997.6,0.5,1.3,0.6],[997.35,1.35,1.1,0.2],[996.25,0.55,2.7,0.5],[996.85,1.3,1.6,0.25],[998.3,0.55,0.7,0.45],[992.7,5,1.55,0.75],[959.15,0.4,39.95,0.5],[40.6,1.95,956.95,0.5],[89.75,1.1,907.95,1.2],[16.6,2.2,980.9,0.3],[9.05,988.5,0.75,1.7],[5.85,992.8,0.5,0.85],[4,994.1,1.25,0.65],[4.05,994.1,0.65,1.2],[3.3,992.05,1.05,3.6],[3.75,1.3,993.95,1],[2.9,994.55,1.2,1.35],[10.25,986.1,1.4,2.25],[4.45,991.6,2,1.95],[5.3,989.7,2.05,2.95],[2.45,9.1,985.85,2.6],[3.15,995.2,0.65,1],[3.65,0.7,992.2,3.45],[3.45,2.9,988.95,4.7],[2.55,981.4,1.3,14.75],[4.55,982.85,3.75,8.85],[4.65,7.45,980.3,7.6],[4,980.2,0.2,15.6],[3.4,986.9,3,6.7],[9.05,976.9,1.8,12.25],[4.55,2.4,986.7,6.35],[3.25,987.65,1.55,7.55],[2.35,3.3,983.85,10.5],[3.25,982.05,2.2,12.5],[5.3,2.35,967.1,25.25],[3.45,0.7,970.6,25.25],[2.6,2.75,915.35,79.3],[3.3,5.05,961.3,30.35],[3.25,2.4,910.45,83.9],[4.5,1.65,941.2,52.65],[2.7,2.6,884.75,109.95],[2,946.05,6.6,45.35],[5.95,1.35,951.55,41.15],[3.05,976.35,1.7,18.9],[5.15,970.85,2.5,21.5],[1.35,800.6,36.75,161.3],[3.25,812.45,45.4,138.9],[3.8,876.75,8.2,111.25],[2.4,1.6,865.85,130.15],[4.1,914.5,2.55,78.85],[4.9,9.8,873.2,112.1],[3.35,1.9,927.85,66.9],[2.45,37.8,818.4,141.35],[2.25,617.8,189.55,190.4],[3.25,3.3,896.9,96.55],[2.6,939.7,14.45,43.25],[2.75,797.85,25.2,174.2],[2.4,236.05,424.6,336.95],[2.25,800.95,13.1,183.7],[3.75,14.1,729.4,252.75],[2.65,636.95,29.35,331.05],[2.75,81.15,647.7,268.4],[3.05,3.65,901.3,92],[4.5,682.3,163.45,149.75],[1.95,477.35,131.45,389.25],[1.55,549.05,197.65,251.75],[1.4,153.65,673.65,171.3],[3.6,604.5,40.25,351.65],[2.1,800.1,28.05,169.75],[3.3,708.85,57.8,230.05],[1.15,683.25,7.05,308.55],[1.45,188.4,545.3,264.85],[2.75,139.4,558.45,299.4],[4.15,874.15,22,99.7],[2.45,512.9,80.05,404.6],[3,741.15,104.3,151.55],[2.8,658.45,66.1,272.65],[1.25,508.15,30.4,460.2],[1.5,274.9,140.35,583.25],[2.2,44,428.65,525.15],[12.45,7.45,855.85,124.25],[2.15,71.05,567.75,359.05],[0.4,29.1,589.45,381.05],[1.1,334.05,326.75,338.1],[2.05,312.9,361.85,323.2],[3.4,46.85,541,408.75],[0.75,231.35,278.7,489.2],[7.8,707.85,12.65,271.7],[2.1,290.75,350.65,356.5],[0.9,467.9,20.15,511.05],[1,158.6,516.3,324.1],[0.85,143.85,205.5,649.8],[1.65,202,76.45,719.9],[3.25,364.5,134.7,497.55],[1.55,265.3,178.15,555],[1.35,47,390.35,561.3],[0.9,148.95,373.5,476.65],[1.55,71.6,223.75,703.1],[1.25,621.85,15.15,361.75],[0.8,310.9,136.45,551.85]],[[997.35,0.95,0.9,0.8],[998.2,0.5,0.9,0.4],[998.4,0.45,0.75,0.4],[995.1,1.55,1.15,2.2],[995.3,3.2,1.05,0.45],[993.35,3.5,0.85,2.3],[483.65,2.5,511.9,1.95],[29.65,1.75,967.3,1.3],[62.3,936.2,1,0.5],[7.25,991.2,1,0.55],[6.7,0.25,992.65,0.4],[5.7,2,989.2,3.1],[5.35,993.45,0.7,0.5],[5.15,1.5,991.25,2.1],[4.35,2,991.6,2.05],[3.75,1.05,994.4,0.8],[5.8,7.3,985.95,0.95],[4.8,2.45,990.8,1.95],[3.45,986.55,1.25,8.75],[2.7,994.45,1.4,1.45],[2.35,994.75,1.25,1.65],[3.1,1.65,966.85,28.4],[5.45,3.35,987.15,4.05],[1.85,0.4,983.5,14.25],[6.3,0.85,983.25,9.6],[2.45,2.95,988.6,6],[1.75,0.5,975.4,22.35],[1.6,988.65,1.4,8.35],[2.05,985.75,1.8,10.4],[4.65,2.4,976.85,16.1],[9.9,954.1,6.7,29.3],[2.2,0.85,982.9,14.05],[1.95,3.6,957.7,36.75],[3.05,985.35,1.6,10],[7.2,7.35,962.3,23.15],[2.45,0.6,982.35,14.6],[3.05,2.25,956.7,38],[3.35,3.1,979.85,13.7],[1.1,3.9,964.3,30.7],[6.6,955.6,5.25,32.55],[5.3,2.2,954.55,37.95],[2.4,917.85,6.65,73.1],[4.45,9,862.15,124.4],[3.2,858.7,23.85,114.25],[3.35,941.05,1.85,53.75],[1.8,21.75,879.5,96.95],[3.05,967.9,4.65,24.4],[4.05,916.1,2.55,77.3],[3.6,924.6,1.15,70.65],[2.15,947.85,4.1,45.9],[2.3,945.45,0.65,51.6],[1.25,749.75,79.3,169.7],[2.5,891.2,7.65,98.65],[2.85,209.75,596.9,190.5],[5.9,10.95,870.1,113.05],[5.55,913.75,2.55,78.15],[2.4,682.95,190.9,123.75],[2.25,418.8,205.65,373.3],[3.5,728.85,37.05,230.6],[2.05,3.55,943.6,50.8],[2.8,591.15,38.6,367.45],[2.9,4.5,886.9,105.7],[2.9,30.5,541.15,425.45],[0.9,490.35,92.2,416.55],[1.5,344.7,248.85,404.95],[5.95,28.95,782.5,182.6],[1.8,91.65,583.4,323.15],[2.55,750.4,62.9,184.15],[1.85,202.55,436.8,358.8],[4.1,367.65,265.35,362.9],[2.15,152.95,422.5,422.4],[1.7,532.55,87.3,378.45],[4.9,33.25,725.1,236.75],[1.45,843.4,13.65,141.5],[2.95,11.15,823.9,162],[1.55,418.95,145.4,434.1],[4.6,78.9,724.1,192.4],[5.5,17.9,792,184.6],[3.65,38.6,771.45,186.3],[2.45,670.4,9.8,317.35],[2.1,762.35,12.75,222.8],[3.6,620.25,65.9,310.25],[1.2,239.65,111.95,647.2],[0.95,450.2,36.95,511.9],[4.1,16.25,663.35,316.3],[5.3,166.95,287.2,540.55],[1.5,40.85,518.25,439.4],[2.3,617.1,36.1,344.5],[1.2,394.4,162.3,442.1],[1.15,133.45,295.85,569.55],[3.85,31.1,693.45,271.6],[0.6,52.2,557.75,389.45],[2.25,554.3,60.15,383.3],[0.35,62.2,231.4,706.05],[2.4,724.35,11.95,261.3],[0.9,66.25,560.5,372.35],[1.85,272.2,139.9,586.05],[2.6,181.95,294.15,521.3],[2.5,65.65,434.45,497.4],[2.05,69.6,539.9,388.45]],[[993.5,1.75,2.8,1.95],[997.65,1.15,0.85,0.35],[998.3,0.45,0.7,0.55],[997.85,0.6,1.1,0.45],[996.2,1.15,2.05,0.6],[996.85,0.6,0.65,1.9],[327,2.5,670.05,0.45],[176.2,819.55,3,1.25],[66.3,931.95,1.3,0.45],[12.65,0.65,985,1.7],[8.95,989.75,0.7,0.6],[4.9,1.1,993.9,0.1],[6.4,0.8,992.05,0.75],[4.3,0.8,992.3,2.6],[4.85,1,992.65,1.5],[4.85,0.35,994.1,0.7],[6.9,2.05,988.15,2.9],[4.65,1.35,991.2,2.8],[5.15,989.25,1.3,4.3],[9.15,982.85,2.35,5.65],[4.6,986,3.5,5.9],[4.3,984.75,0.75,10.2],[3,993.85,1.7,1.45],[5.95,2.5,987.25,4.3],[4.75,985.1,2.85,7.3],[2.75,1.4,993.15,2.7],[9.65,980.55,4.35,5.45],[6.2,981.7,4.85,7.25],[4.6,1.3,989.45,4.65],[5.15,0.4,984.65,9.8],[3.85,974.75,1.15,20.25],[6.2,1.1,975.35,17.35],[3.8,946.5,2.1,47.6],[5.7,1.55,956.3,36.45],[3.2,905.25,18.9,72.65],[3.7,2.85,965.85,27.6],[5.45,949.35,3.55,41.65],[3.7,7.4,960.45,28.45],[5.35,2.45,954.6,37.6],[3.25,962.05,2.6,32.1],[2.75,894.45,4.95,97.85],[3.7,11.8,935.1,49.4],[4.95,879.7,10.4,104.95],[3.85,2.55,870,123.6],[8.85,12.25,950.1,28.8],[4.8,706.9,5.65,282.65],[7.35,860.75,24.8,107.1],[3.05,931.05,14.3,51.6],[4.1,878.75,15.95,101.2],[7.05,4.85,860.8,127.3],[2.8,21.7,876.85,98.65],[6.45,136,533.95,323.6],[2.7,42.1,789.05,166.15],[4.65,11.85,872.85,110.65],[2.75,750.1,38.1,209.05],[5.4,778.05,42.9,173.65],[1.05,78.6,587,333.35],[1.7,442.9,329.5,225.9],[3.65,773.15,13.3,209.9],[4,754.9,44.4,196.7],[2.95,22,799,176.05],[2.65,800.05,16.5,180.8],[1.65,35.45,692.55,270.35],[2.3,222.25,307.5,467.95],[5.7,8.1,894.6,91.6],[5.7,848.05,5.6,140.65],[2.75,498.35,77.95,420.95],[2.05,622.25,97.15,278.55],[2.6,286.4,177.85,533.15],[1.3,188.2,413.7,396.8],[2.75,143.85,510.3,343.1],[4.5,914.35,8.35,72.8],[2.1,489.9,189.4,318.6],[0.85,333.55,224.05,441.55],[0.7,322.8,110.45,566.05],[11.25,26.2,744.5,218.05],[4.1,729.25,4.6,262.05],[1.8,647.75,36.7,313.75],[2,659,50.05,288.95],[2.95,70.1,625.4,301.55],[1.95,188.1,171,638.95],[1.6,673.25,49.15,276],[0.55,210.6,264.15,524.7],[3.4,36.7,613.25,346.65],[3,52.5,502.6,441.9],[2.5,731.5,7.05,258.95],[1.8,625.45,107.15,265.6],[0.6,93.65,512.4,393.35],[2.6,284.15,351.35,361.9],[2.1,159.9,446.6,391.4],[1.65,49.35,324.8,624.2],[5.1,23.8,681.9,289.2],[4.45,200.9,365.35,429.3],[1.25,153.15,182.45,663.15],[4.9,736.9,12,246.2],[1.25,241.5,239.55,517.7],[1.15,27.7,726.8,244.35],[4.25,290.2,125.65,579.9],[0.9,268.8,162.8,567.5],[0.5,92.45,424.8,482.25]],[[997.1,1.3,1.1,0.5],[995.7,1.65,0.7,1.95],[995.9,1.7,1.45,0.95],[994.1,3.3,1.45,1.15],[997.45,1.3,0.95,0.3],[472.7,523.95,2.2,1.15],[473.65,525.35,0.65,0.35],[71.35,2,925.9,0.75],[10.05,987,1.4,1.55],[13.15,986.3,0.4,0.15],[6.1,991.7,1.5,0.7],[8.1,2.1,988.55,1.25],[7.1,987.15,2.2,3.55],[5.3,1.5,990.65,2.55],[7.05,1.55,989.95,1.45],[3.85,990.8,1.55,3.8],[4.05,1.65,992.5,1.8],[5.85,992.1,0.95,1.1],[4.45,990.95,2,2.6],[3.75,993.5,1.3,1.45],[3.7,965.15,15.15,16],[5.75,2.35,983.1,8.8],[2.85,0.5,987.65,9],[7.25,2.05,982.65,8.05],[2.8,3.4,978.75,15.05],[4.6,990,0.95,4.45],[3.55,3.2,982.85,10.4],[7.65,20.9,965.3,6.15],[2.65,0.75,927.4,69.2],[4.4,0.95,967.8,26.85],[4.65,944.2,2.45,48.7],[5.85,955.1,3.6,35.45],[4.55,10.9,946.65,37.9],[7.5,4.2,966.3,22],[4.65,4.3,933.1,57.95],[5.7,953.15,2.8,38.35],[7.6,3.2,944.25,44.95],[3.6,955.55,1.2,39.65],[9.65,951.95,4.3,34.1],[9.3,6.5,933.25,50.95],[8.2,935.25,1.65,54.9],[3,916.4,3.35,77.25],[4.3,890.55,20.35,84.8],[9.5,4.15,942.45,43.9],[5.85,920.3,10.4,63.45],[1.3,610.6,74,314.1],[4.7,2.5,888.4,104.4],[4.95,809.6,28.95,156.5],[4.05,849.2,7.05,139.7],[1.8,445.9,389.3,163],[4.75,11.2,937.95,46.1],[3.6,777.45,14.55,204.4],[1.15,5.3,714.15,279.4],[3.6,735.2,12.75,248.45],[3.9,783.45,38.9,173.75],[5.05,918.05,6.15,70.75],[1.95,815.65,18,164.4],[1.6,62.3,687.9,248.2],[9.1,705.75,6.65,278.5],[2.75,17.65,708.7,270.9],[4.85,2.05,898.85,94.25],[6.65,16.4,776.2,200.75],[6.85,861.45,9.85,121.85],[2.05,145.25,520,332.7],[1.85,421.35,126.95,449.85],[3.25,718.7,24.75,253.3],[6.4,25.1,704.9,263.6],[0.5,220.1,309.3,470.1],[3.65,704.5,19.1,272.75],[1,178,271.2,549.8],[3.1,528.25,50.75,417.9],[4.85,887.35,2.6,105.2],[0.55,192.45,485.45,321.55],[0.85,177.15,408.1,413.9],[1,331.45,281.95,385.6],[1.7,313.2,125.4,559.7],[2.35,97.55,539.65,360.45],[2.55,79.95,592.45,325.05],[4,30.1,642.7,323.2],[4.65,443.1,71.6,480.65],[1.55,561.2,238.4,198.85],[4.15,433.15,199.55,363.15],[3.75,47.25,706.7,242.3],[4.2,684.45,22.05,289.3],[2.3,491.95,65.05,440.7],[1.15,70.9,410.05,517.9],[2,248.65,248.7,500.65],[0.6,283.4,284.3,431.7],[3.6,10.1,650.55,335.75],[2.05,11.95,582.15,403.85],[1.3,37.8,567.6,393.3],[1.15,274.6,136.1,588.15],[0.8,65.35,389.6,544.25],[1.85,308.15,143.95,546.05],[3.55,10,521.8,464.65],[2.65,518.85,90,388.5],[3.4,37.75,722.7,236.15],[4.25,782.85,24.6,188.3],[5.45,57.3,563.7,373.55],[0.65,30.15,472.8,496.4]],[[990.6,1.3,4.15,3.95],[999.15,0.45,0.2,0.2],[997.8,0.4,1.15,0.65],[997.5,0.55,0.9,1.05],[995.15,1.6,2.8,0.45],[998.45,0.85,0.5,0.2],[140.25,857.65,1.1,1],[56.65,941.35,0.95,1.05],[29.15,1.45,968.35,1.05],[10.65,2.15,986.45,0.75],[7.45,991.55,0.65,0.35],[5.55,993.7,0.3,0.45],[7.95,988.15,1.35,2.55],[3.6,994.95,0.5,0.95],[3.55,1.25,991.05,4.15],[1.65,0.85,995.2,2.3],[8.55,2.8,986.45,2.2],[2.35,994,2.65,1],[9.05,981.8,3.75,5.4],[3,0.75,993.2,3.05],[6.1,987.1,1.4,5.4],[8.5,2.8,984.85,3.85],[6.1,981.75,2.35,9.8],[8.8,2.6,980.4,8.2],[11.7,973.3,1.45,13.55],[3.55,1.6,992.2,2.65],[5.7,3.1,960.9,30.3],[9.8,978.05,2.55,9.6],[7.4,966.6,3.15,22.85],[8.35,10.95,959.45,21.25],[6,962.95,14.25,16.8],[7.2,962.95,15.9,13.95],[15.7,963.85,2.05,18.4],[6.3,970.9,1.8,21],[3.35,8.4,951.15,37.1],[4.3,960.05,1.9,33.75],[5.7,956.35,2.15,35.8],[5.55,927.7,2.9,63.85],[7.4,953.55,2.2,36.85],[7.1,437.95,481.05,73.9],[8.45,4.05,935.45,52.05],[12.35,917.65,2.15,67.85],[4.25,6.1,908.6,81.05],[3.5,13.75,905.45,77.3],[5.75,871.9,3.15,119.2],[5.25,138.85,687.65,168.25],[2.75,4.3,816.25,176.7],[2.75,810.55,53.25,133.45],[5.95,61.9,760.8,171.35],[4.05,9.6,893.75,92.6],[2.2,20.35,843.3,134.15],[5.2,20.35,801.3,173.15],[4.85,881.8,16.4,96.95],[10.6,920.5,3.4,65.5],[6.5,23.4,771.25,198.85],[3.2,535.7,41.65,419.45],[4.7,4.7,868.9,121.7],[6.8,776.6,1.85,214.75],[2.75,128.05,448.25,420.95],[5.55,863.7,14.55,116.2],[3.8,721.2,117.65,157.35],[5.3,786.45,21.15,187.1],[2.05,588.35,54.8,354.8],[6.55,758.5,29.55,205.4],[0.85,123.75,311.5,563.9],[2.55,711.1,150.1,136.25],[1.6,265.7,523.4,209.3],[3.05,6.1,773.15,217.7],[1.9,215.8,279.75,502.55],[4.65,9.65,879.35,106.35],[2.35,682.5,70.95,244.2],[1.4,585.95,59.1,353.55],[3.25,500.05,151.85,344.85],[3.7,483,161.9,351.4],[3,594.8,73.55,328.65],[2.2,614.85,84.15,298.8],[9.75,4.9,768.2,217.15],[1.4,399.3,361.55,237.75],[4.5,634.45,80.75,280.3],[3.6,42.5,748.8,205.1],[3.95,764.6,55.55,175.9],[2,504.4,49.85,443.75],[3.2,46.4,430.1,520.3],[2.75,388.5,175.75,433],[4.1,625.95,47.15,322.8],[4.4,35.85,574.7,385.05],[0.75,266,436.5,296.75],[1.15,81.45,355.55,561.85],[2.2,284.9,217.2,495.7],[0.75,334.4,252.85,412],[2.6,602.85,19.95,374.6],[3.1,395.3,179.7,421.9],[1.05,79.7,389.3,529.95],[2.55,120.7,113.05,763.7],[0.5,109.55,128.85,761.1],[1.75,48.65,415.65,533.95],[0.95,239.25,177.7,582.1],[1.2,290,105.35,603.45],[2.2,636.6,38.55,322.65],[1.85,209.75,284.95,503.45]],[[998.95,0.3,0.4,0.35],[998.25,0.75,0.65,0.35],[994.2,2.4,0.95,2.45],[993.75,4.5,1.1,0.65],[946.8,0.5,52.5,0.2],[710.05,0.55,289.05,0.35],[97.95,900.15,1.3,0.6],[28.6,1.4,969.6,0.4],[13.95,981.55,2.25,2.25],[47.7,1.3,948,3],[9.05,1.2,987.85,1.9],[12.6,986.35,0.9,0.15],[4.85,1.35,992.4,1.4],[13.25,981.4,1.25,4.1],[6.15,0.9,992.1,0.85],[6.45,991.15,0.4,2],[7.4,989.55,0.8,2.25],[3.8,993.75,1.15,1.3],[6.25,986.55,5.05,2.15],[7.9,3.5,981.6,7],[5.7,991.85,1.1,1.35],[3.35,4.25,987.35,5.05],[5.25,985.65,1.35,7.75],[8.35,985.35,2.3,4],[7.3,978.05,4.25,10.4],[9.3,3.2,977.5,10],[10.9,975.1,1.15,12.85],[7.55,975.25,0.9,16.3],[3.9,977.4,4.15,14.55],[9.2,978.7,1.65,10.45],[9.35,960.9,1,28.75],[8.25,2.85,964.3,24.6],[6.6,927.75,3.4,62.25],[4.85,5.4,981.95,7.8],[3.35,971.65,1.2,23.8],[4.8,5.45,848.05,141.7],[3.5,940.55,1.7,54.25],[5.45,916.7,16.5,61.35],[8.65,2.45,961.65,27.25],[7.8,878,7.85,106.35],[2.95,899,3.7,94.35],[4.3,3.65,924.65,67.4],[4.8,3.1,880.45,111.65],[2.45,10.95,937.6,49],[4.1,899.15,15.55,81.2],[6.35,3.1,945.35,45.2],[6.5,788.1,45.1,160.3],[7.45,899.65,9.4,83.5],[1.7,591.95,148.7,257.65],[3.85,25,823.9,147.25],[5.3,19.55,848.75,126.4],[8.25,25.1,754.75,211.9],[2.35,32.9,790.2,174.55],[3.25,52.8,710.4,233.55],[4.1,48.1,751.5,196.3],[6.1,21.85,866.2,105.85],[3.4,354.7,435.95,205.95],[3.3,1.55,809.9,185.25],[4.05,719.2,106.8,169.95],[4.5,586.05,247.95,161.5],[5.6,15.65,800.75,178],[1.6,322.95,415,260.45],[4.5,731.15,22.35,242],[3.05,763.3,56.45,177.2],[6.75,9,794.45,189.8],[3.35,65.55,669.05,262.05],[3.65,697.3,28.9,270.15],[5.05,697.75,26.75,270.45],[3.7,801.5,31.85,162.95],[1.2,35.05,548.2,415.55],[2.05,11.8,634.75,351.4],[5,6.75,766.85,221.4],[2.1,304.4,355.35,338.15],[0.8,208.15,302.6,488.45],[2.2,111.8,544,342],[0.85,210.45,279.9,508.8],[1.6,194.5,180.55,623.35],[0.6,486.1,144.15,369.15],[2.3,761.25,38.25,198.2],[3.95,824.6,9.6,161.85],[4,55.3,478.6,462.1],[1.55,311.8,116.65,570],[3.65,283.35,218,495],[2.45,117.4,201.75,678.4],[1.85,471.5,53.95,472.7],[3.4,65.1,500.05,431.45],[8.6,117.4,523.4,350.6],[0.4,193.25,189.85,616.5],[3.85,29.95,643.55,322.65],[2.75,245.6,101.75,649.9],[2.05,317.55,162.85,517.55],[0.95,58.55,396.15,544.35],[1.25,120.15,293.85,584.75],[2.95,623.3,23.2,350.55],[1.4,230.8,105.45,662.35],[3,288.85,221.75,486.4],[3,65.75,682.35,248.9],[3.5,618.7,38.2,339.6],[0.85,111.7,302.8,584.65],[1.95,73.1,534.75,390.2]],[[998.8,0.4,0.3,0.5],[997.15,0.9,1.2,0.75],[998,0.4,1.05,0.55],[921.75,73.25,3.65,1.35],[503.85,0.5,493.4,2.25],[559.45,436.2,2.1,2.25],[199.3,0.95,798,1.75],[16.6,1.55,980.1,1.75],[17.55,1.3,980.5,0.65],[10.55,986.75,1.1,1.6],[15.85,980.5,1.4,2.25],[13.4,1.2,985.1,0.3],[7.1,1.4,990.2,1.3],[5,990.85,2.1,2.05],[9.65,1.7,985.35,3.3],[5.75,1.95,990.05,2.25],[5.75,2.9,990.1,1.25],[6.5,985.9,4.1,3.5],[5.3,4.15,986.5,4.05],[9,985.45,1.85,3.7],[5.5,986.6,3.5,4.4],[5.8,984.55,1.1,8.55],[3.95,1.55,982.65,11.85],[8.95,2.05,981.05,7.95],[18.55,953,1.75,26.7],[6.8,912.8,2.2,78.2],[7,976.25,3.6,13.15],[5.05,1.8,982.75,10.4],[3.95,929.9,3.6,62.55],[15.45,4.15,964.1,16.3],[4.85,978.15,0.9,16.1],[13.6,11.45,944.55,30.4],[5.6,2.1,975.9,16.4],[7.25,939.05,1.2,52.5],[9.75,941.3,7.85,41.1],[15.4,921.2,4,59.4],[10.35,33.35,938.9,17.4],[9.1,11.1,927,52.8],[4.9,892.6,4.8,97.7],[6.6,849.2,19.15,125.05],[6.95,868,1.65,123.4],[6.4,960.35,1.75,31.5],[3.2,5.45,889.35,102],[7.8,774.65,2.1,215.45],[10.1,1.8,934.35,53.75],[2.7,41.4,796.65,159.25],[3.55,792.55,12.35,191.55],[1.4,48.15,705.75,244.7],[8.95,848.8,14.7,127.55],[4.15,10.05,878.35,107.45],[5.05,752.4,70.1,172.45],[6.4,5.4,799.6,188.6],[3.95,856.65,14.45,124.95],[3.65,7.2,805.8,183.35],[3.95,10.2,821.5,164.35],[4.55,20.55,816.55,158.35],[5.45,48.4,741.35,204.8],[3,37.35,825.35,134.3],[7.5,692.8,10.65,289.05],[1.75,106.45,455.15,436.65],[3.2,706.65,32.45,257.7],[3.35,32.7,734.55,229.4],[3.2,19.9,729.7,247.2],[4,869.95,4.4,121.65],[2.2,227.75,452.95,317.1],[4.65,5.15,873.35,116.85],[2.85,543.55,118.3,335.3],[4.1,723.05,6.95,265.9],[1.2,268.8,247.9,482.1],[4.4,28.8,656.55,310.25],[2.45,352.9,116.05,528.6],[6.95,880.9,7.85,104.3],[3.4,769.75,19.15,207.7],[4.5,745.75,21.25,228.5],[3.2,21.3,683.7,291.8],[1.85,94.3,508.6,395.25],[2.65,547.65,213.15,236.55],[5.3,8.75,842.8,143.15],[2.4,94.4,377.4,525.8],[3.15,167.75,389.6,439.5],[3.8,342.3,114.75,539.15],[4.85,781.8,3.55,209.8],[2.9,167.05,463.6,366.45],[1.75,33.4,560.9,403.95],[5,38.7,762.35,193.95],[2.45,135.35,437.4,424.8],[2.8,28.2,651.3,317.7],[2.25,51.8,550.8,395.15],[1.75,284.65,105.25,608.35],[3.75,25.35,699,271.9],[2.25,374.55,159.8,463.4],[3.3,233.8,83.4,679.5],[3.4,243.7,230.65,522.25],[2.45,374.9,69.6,553.05],[1.3,460,72.15,466.55],[2.4,539.85,63.7,394.05],[1.2,270.65,365.5,362.65],[1.05,145.5,273.35,580.1],[1,134.45,214.8,649.75],[4,443.95,80.2,471.85]],[[992.2,3.1,2.9,1.8],[999.05,0.7,0.05,0.2],[997.35,0.75,1.3,0.6],[830.55,1.45,167.6,0.4],[881,105.4,13.15,0.45],[668.55,328.9,2.05,0.5],[155.65,2.25,839.05,3.05],[41.35,956.8,1.15,0.7],[32.65,966.05,0.95,0.35],[10.85,2,986.3,0.85],[30.4,963.6,5.1,0.9],[12.4,981.15,3.45,3],[17.45,1,980.8,0.75],[8.1,0.85,987.9,3.15],[7.55,3.95,983.1,5.4],[13.95,983.5,0.7,1.85],[12.85,981.45,2.4,3.3],[16.3,1.3,981,1.4],[7.65,2.4,986.4,3.55],[5.8,2.85,980.3,11.05],[17.9,956.95,1.9,23.25],[9.85,981.9,1.55,6.7],[7.35,1.05,977.15,14.45],[3.55,3.15,973.65,19.65],[3.55,1.3,982.1,13.05],[4.45,953.85,6.4,35.3],[6.45,0.75,978.8,14],[9.35,2.85,943.9,43.9],[5.35,2,930.05,62.6],[8.2,942,3.3,46.5],[11.25,2.2,958.35,28.2],[8.25,945.85,4.85,41.05],[13.9,942.45,6.45,37.2],[7.7,11,932.45,48.85],[5.55,940.7,2.55,51.2],[11.65,2.75,943.7,41.9],[8.2,878.45,1,112.35],[10.75,3.6,939.5,46.15],[12.65,924.3,4,59.05],[11,903.25,6.9,78.85],[6.45,919,8.85,65.7],[5.1,896.8,1.25,96.85],[6,3.35,923.15,67.5],[16.5,20.6,837.75,125.15],[9.8,772.8,11.65,205.75],[5.45,912.55,12.6,69.4],[3.45,944.3,1.65,50.6],[7.9,7.3,927.9,56.9],[8.85,877.3,12.8,101.05],[0.7,421.9,324.95,252.45],[7.1,945.35,6.65,40.9],[6.55,873.6,26.85,93],[6.6,20.6,812.35,160.45],[4.7,19.6,856.15,119.55],[5.8,6.4,833.45,154.35],[5.15,19.7,772.65,202.5],[3,684.85,80.7,231.45],[6.65,26.2,751.45,215.7],[3.65,14.1,809.05,173.2],[0.75,235.55,351.85,411.85],[3.5,528.65,174.5,293.35],[3.65,37.05,550.95,408.35],[3.5,47.4,702,247.1],[2.75,461.25,227.55,308.45],[5.3,623.25,52.65,318.8],[1.65,53.25,698.8,246.3],[6.35,822.15,32,139.5],[1.15,163.4,604.1,231.35],[6.15,325.1,429,239.75],[4.8,368.75,249.05,377.4],[2,505.6,40.2,452.2],[4.4,646.65,154,194.95],[5.1,69.9,669.6,255.4],[3.6,390.9,334.35,271.15],[6.55,569.35,69.45,354.65],[0.5,210.95,242.55,546],[3.35,46.6,494.85,455.2],[10,823.9,7.8,158.3],[0.75,180.25,529.9,289.1],[1.25,202.65,168.2,627.9],[4.75,779.95,28.2,187.1],[3.7,56.2,571.4,368.7],[2.15,505.3,73.35,419.2],[1.25,415.3,84.4,499.05],[1.5,269.8,196.7,532],[3.75,400.6,117.1,478.55],[1.2,315.9,129.55,553.35],[2.3,461.55,105.9,430.25],[2.9,13.4,777.4,206.3],[0.3,195.25,341.5,462.95],[1.45,136.3,331.95,530.3],[4.45,39,651.5,305.05],[1.85,70,455.35,472.8],[1.1,76.7,516.7,405.5],[2.4,508.4,79.45,409.75],[1.75,377.35,143.5,477.4],[1.75,332.05,145.3,520.9],[1.4,87.35,229.9,681.35],[2.05,606.5,20.65,370.8],[3.3,384,48,564.7]],[[998.2,0.65,0.9,0.25],[998.45,0.4,0.95,0.2],[992.65,1.8,4.5,1.05],[997.1,0.6,2,0.3],[505.5,0.5,492.6,1.4],[498.75,2.2,497.65,1.4],[139.8,0.6,857.9,1.7],[45.8,950.6,1.4,2.2],[35,961.5,2.05,1.45],[42.15,953.3,2.6,1.95],[19.45,3.3,975.2,2.05],[15,2.25,979.1,3.65],[16.9,1.25,980.45,1.4],[15.45,2.15,978.2,4.2],[9.35,985.45,2.3,2.9],[15.3,1.6,980.1,3],[7.75,985.2,1.95,5.1],[11.9,4.05,972.25,11.8],[17.4,972.3,2.55,7.75],[12.5,980.3,3.05,4.15],[20.3,2.45,969.95,7.3],[20.65,2.4,962.7,14.25],[10.75,972,2.35,14.9],[11.7,0.6,961.35,26.35],[13.45,11.7,911.95,62.9],[4.75,960,4.25,31],[10.35,953.3,1.7,34.65],[8.5,903.05,2.55,85.9],[9.25,941.55,5.65,43.55],[8.75,2.05,978.9,10.3],[14,4.35,957.25,24.4],[9.9,7.1,935.55,47.45],[7.9,2.3,962.7,27.1],[11.1,2.8,948.3,37.8],[9.25,6.05,920.55,64.15],[14.6,2.15,942.4,40.85],[8.65,1.85,957.35,32.15],[13.45,902.75,18.05,65.75],[8.25,13.1,852.95,125.7],[11.65,11.6,923.75,53],[8.15,933.6,10,48.25],[8.55,63.5,785.95,142],[11.3,12.6,927.95,48.15],[11.5,926.95,2.75,58.8],[5.7,843.5,21.5,129.3],[8.5,5.6,800.1,185.8],[3.9,13.4,826.2,156.5],[6.45,13.5,783.75,196.3],[9.7,883.55,15.75,91],[2.4,1.3,792.55,203.75],[4.35,850.95,25.35,119.35],[2.95,823.85,10.3,162.9],[5.9,399.35,250.9,343.85],[7.85,90.6,635.2,266.35],[4.15,8.3,827.1,160.45],[3.35,40.3,559.75,396.6],[11.7,854.65,17.5,116.15],[6.25,914.65,3.4,75.7],[2.5,420.5,315.5,261.5],[1.7,186.55,401.05,410.7],[2.1,619.05,72.9,305.95],[7.6,835.2,1.85,155.35],[2.9,76.3,516.35,404.45],[2,117.65,566.8,313.55],[3.3,576.05,73.9,346.75],[2.9,612.25,37.9,346.95],[6.4,714.25,63.75,215.6],[5.25,574.5,27.8,392.45],[3.9,771.65,9.85,214.6],[7.35,31.9,704.6,256.15],[2.55,771.7,44.25,181.5],[1.5,111.35,416.35,470.8],[2.2,423.6,62.15,512.05],[3.25,555.45,48.45,392.85],[1.45,483.7,97.8,417.05],[2.7,112.75,500.75,383.8],[4.2,42.5,618.9,334.4],[3.75,553.7,54.65,387.9],[2.45,109.55,478.15,409.85],[3.4,129.7,319.65,547.25],[2,19.4,743.35,235.25],[2.15,260.25,319.3,418.3],[3.45,674.4,29.2,292.95],[10.1,678.35,29.55,282],[4.05,197.4,200.1,598.45],[1.7,88.75,503.05,406.5],[5.9,7.65,766.9,219.55],[2.4,514.1,308.2,175.3],[1.5,58.2,598.75,341.55],[3.4,233.75,139.05,623.8],[1.7,708.15,69.55,220.6],[1.55,445.45,32.25,520.75],[4.3,533.85,38.25,423.6],[5.3,45.2,531.2,418.3],[1.45,57.45,419.45,521.65],[2.3,232.7,205.4,559.6],[3.4,41.9,648.7,306],[3.4,142.4,401.5,452.7],[1.3,221.75,336.1,440.85],[0.8,27.55,384.05,587.6]],[[995.8,2.65,0.85,0.7],[999.1,0.75,0.05,0.1],[997.75,0.45,1.65,0.15],[862.35,2.55,134.25,0.85],[701.2,3.95,294.2,0.65],[319.9,3.7,675.6,0.8],[110.7,886.75,1.45,1.1],[37.6,1.25,960.8,0.35],[86.8,910.85,1.75,0.6],[17.3,1.4,980.35,0.95],[15.8,982.85,0.7,0.65],[11.65,1.55,986.2,0.6],[17.25,2.05,977,3.7],[17.7,1.6,978.65,2.05],[25.5,969.2,1.7,3.6],[9.5,1.75,986.65,2.1],[16.55,0.65,977.75,5.05],[19.7,3.35,966.1,10.85],[9.8,981.35,0.45,8.4],[15.9,962.35,4.55,17.2],[12.5,5.2,929.2,53.1],[13.4,0.75,958.35,27.5],[15.25,10.45,963.85,10.45],[29.25,1.45,947.05,22.25],[12.1,2.25,981.8,3.85],[13.05,4,970.25,12.7],[21.45,950.6,2.75,25.2],[19.5,1.9,942.2,36.4],[9.2,2.2,964.1,24.5],[13.9,941.7,6.6,37.8],[7.9,10.7,911.55,69.85],[6.5,897.4,22.55,73.55],[11.5,13.6,876.45,98.45],[16.4,7.2,933.9,42.5],[8.7,935.75,6.3,49.25],[11.45,6.75,853,128.8],[5.55,955.25,7.8,31.4],[11.7,4.8,931.55,51.95],[6.35,927.3,0.65,65.7],[9.05,945.45,13.05,32.45],[7.4,895.35,7.15,90.1],[7.6,0.65,912.9,78.85],[15.15,934.6,2.55,47.7],[8.55,5.65,846.9,138.9],[8.85,874.25,28.75,88.15],[8.35,756.05,37.4,198.2],[8,901.05,10.45,80.5],[6.9,53.1,673.55,266.45],[10.75,854.4,9.55,125.3],[4.2,301.75,483.95,210.1],[8.05,816.25,9.2,166.5],[8.45,5.85,902.1,83.6],[5.75,14,840.55,139.7],[6.5,5.55,870.95,117],[2.8,76.1,606.75,314.35],[7.8,14.3,810.8,167.1],[12.25,18.95,852.6,116.2],[5,738.7,98.75,157.55],[2.85,199.1,379.3,418.75],[2.9,435.9,55.4,505.8],[1.85,581.9,83.8,332.45],[6.15,758.35,58.4,177.1],[2.35,283.9,209.95,503.8],[9.55,5.45,709.65,275.35],[6.1,713.9,72.1,207.9],[1.6,413.15,220.2,365.05],[6,13.5,869.15,111.35],[5.05,13,793.95,188],[5.1,720.55,17.1,257.25],[1.35,466,114.2,418.45],[4.45,294.65,357.6,343.3],[6.5,787.55,22,183.95],[2.75,157.8,439.95,399.5],[1.3,454.25,183.45,361],[2,407.95,149.15,440.9],[6.65,746.85,35.75,210.75],[4.6,202.7,464.8,327.9],[9.9,6.35,820.75,163],[8.25,22.9,726.5,242.35],[5.3,774.7,14.9,205.1],[1.35,234.45,321.4,442.8],[6,763.3,9.2,221.5],[2.65,53.1,585.15,359.1],[3.8,557.25,66.4,372.55],[5.15,47.5,683.65,263.7],[3.15,144.5,371.7,480.65],[3.45,53.9,754.5,188.15],[2.2,131.85,279.8,586.15],[0.25,275.65,203.1,521],[4.35,325.1,195.35,475.2],[4,592.4,42.45,361.15],[1.6,20.6,647.2,330.6],[1,364,141.7,493.3],[2.85,66.9,452.85,477.4],[1.8,477.6,33.1,487.5],[5.15,769.55,10.3,215],[1.5,49.9,501.65,446.95],[1.1,64.25,380.6,554.05],[3.85,62.1,450.75,483.3],[2,268.65,111.95,617.4]]],
 "corr":[[11.7,0.35,-2.45,-2.9,-4.15,-4.6,-2.65,-0.3,3.75,0.5,-4.7,0.9,1.1,-5.2,-2.25,-3.15,-2.25,6.4,-21.7,-11.55,-8.05,-2.35,-0.2,4.05,2.1,-7,2,-1.8,-2.75,8.45,-4.2,1.25,-2.9,0.85,-9.1,-1.7,2.25,4.9,3.25,-2.85,0.85,-5.15,6.65,6.15,-3.95,-5,-0.5,0.05,11,0,-6.9,6.75,12.85,-5.05,-17.3,0.3,7.7,-12.55,-6.7,-2.95,-1.25,1.5,7.85,6.95,-8.95,-8.95,0.6,0.15,12.3,7.65,-3.2,11.45,2.1,0.6,-11.85,-2.95,2.5,3.65,2.9,1.35,-16.9,2.2,-12.2,-7.8,2.1,1.15,-3,-5.25,-7.05,-1.35,-1.25,1.4,24.7,9.6,0.1,7.55,1.1,-0.3,5.95,-1.2],[0.15,2.2,-17.65,0.7,0.35,-6.25,-0.7,-2.5,-0.75,-1,-2.5,-0.35,6.9,5.4,2.3,3.75,-3.9,-4.95,-7.5,-15.9,5.9,-6.9,2.95,-6.9,7.95,-0.15,1.15,4.15,2,4.4,-12.1,9.25,-11.65,0.7,-5.6,-2.75,1.6,1.05,-2.5,7.5,-2.4,-2.4,-10.1,2.2,0.95,-1.65,-3.45,4.65,2.95,2.3,-1.4,1.6,6.1,-3.3,8.4,2.25,-3.6,0.4,-0.05,-5.95,-1.9,2.55,-8.85,-3.05,-13.15,-4.3,6.6,13.75,-4,5.2,7.25,8.85,-0.6,-2.3,-4.85,3.2,-22.4,-5.5,-3.45,-7.15,-3.15,-0.95,-0.5,10.4,-0.2,-0.65,9.1,-2.75,0.2,-3.25,9.7,1,-2.7,-0.2,-0.1,-1.75,2.25,1.15,4.85,7.45],[-2.4,-5,-5.15,-4.3,10.05,2.8,0.7,1.8,3.1,-3.05,-3.15,0.9,-2.9,-0.8,3.55,-1.5,4.25,20.85,-3.45,3.05,4.95,0.35,3.85,-1.4,3.65,1.2,0.4,-0.7,-0.3,-1.25,-3,-18.55,-7.65,-5.3,-8.9,-12,-7.45,3.6,-2.85,10.5,-0.2,-3.8,-5.85,4.25,6.8,-0.55,-1,2.7,-4.25,0.85,-0.2,-4.8,12.75,3.55,-4.7,-32.6,2.7,1.1,-3.45,3.65,-4.2,-14.55,-12.4,4.6,7.6,7.1,7.7,-11.05,10.5,-2.25,-4.5,3.3,6.35,6.55,-0.45,-11.3,-4.4,-7.4,0.4,0.95,10.55,4.4,-6.15,2.25,-3.55,5.95,-1.55,-3.25,8.4,0.55,-1.95,7.25,0.35,-2.35,1.65,-2.05,1.65,5.6,-10.8,-0.85],[-3.55,-0.65,-1.2,-4.05,-3.8,2.6,-1.25,-3.05,-13.6,-0.1,-3.7,-0.8,9.4,1.3,4.05,-7.35,1.3,1.1,23.85,-5.35,-1.7,-0.35,11.1,-5.95,0.15,2.05,-3.1,-2.25,0.25,1.6,0.9,-4.35,-0.9,1.95,-0.6,1.6,19.05,8.65,-4.65,-10.6,-3.2,4.9,-1.2,-7.45,-16.9,-3.7,-3.1,-0.6,-0.9,3.75,-1.55,2.2,2,-5.25,29.85,-0.95,2.5,-5.8,-0.4,7.65,-1.15,5.25,-0.35,6.7,4.45,3.5,-1.4,1.75,3.55,-17.55,-0.05,-0.3,6.25,13.3,15.85,-8.1,-5.1,1.6,5.7,-1.2,-6.35,-2.35,1.05,0.3,-0.1,-0.25,0,2.25,-6.05,-0.95,-1.2,-2.5,-6,-5.5,3.25,3.35,-2,-2,0.15,3.15],[0,-3.9,12.95,8.2,0.15,2.15,-7.25,5.35,-1.85,8.55,-2.4,2.3,-0.6,6.35,2.55,-7.35,2.95,-0.9,7.35,-4.05,3.2,5.2,-0.4,-3.5,9.05,-0.5,6.65,1.3,-6.75,1.45,-10.1,4.15,-7.6,0,-6.7,-0.35,-0.05,-9.3,-0.35,-2.2,-0.75,2.05,5.5,1.35,-0.3,-13.1,-0.3,-7.85,-7.75,-2.9,-6.1,-1.8,-1.1,14.4,13.75,-5.4,7.5,12.15,-1.7,-6.25,5.8,-1,5.3,-11.05,-5,16.35,-1.8,7.95,-5.55,3.95,-1.8,12.15,0.1,2.25,2.05,-2.05,-2.8,20.45,-0.4,2,-3.35,14.95,-1.3,9.75,-1.75,-5.45,-5.1,2.15,6.85,6.8,-8.5,-8.5,-2.7,15.7,3.7,-8.3,-3.6,12.65,-6.3,2.1],[5.3,7.25,-1.7,1.25,-1.65,5.25,-6.9,-5.5,-3.5,6.15,0.5,6.2,-5.55,-10.75,-8.85,3.85,-5.35,0.9,0.45,3.7,6.45,-3.85,-5.35,-2.35,-7.85,10.05,0.75,-10.6,-0.1,-1.05,-6.2,-0.75,1.45,-4.3,7.55,-2.45,2.35,-2.95,-3.35,1.15,-2.5,-24.8,1.55,-0.75,-10.7,-5.05,0.35,-1.55,-3.05,-1.95,-8.35,2.6,-1.25,-2.75,-0.5,0.3,-2.25,15.5,10.95,1.95,12.4,1.1,1.3,-2,-5.75,7.5,1.6,4.2,-14.1,0.3,-1.55,-1.55,1.9,-1.35,2.65,1.75,1.45,1.3,1.2,-15.15,2.65,19.8,-1.3,2.35,0.05,1.6,-1.6,4.85,0.25,5.4,-5.6,2,1.95,6.85,-0.55,3,-1.25,0,-1.65,-5.1],[-10.35,1.45,2.85,1.45,0.6,-4.8,-7.5,3.45,-5.15,0.95,-2.75,2.1,2.2,9.8,3.5,2.35,-12.25,-9.45,-7.9,6.85,-0.65,0.65,-4.4,2.35,0.75,-0.55,0.95,0.2,-6.65,-1.2,6.65,-4.85,2.2,1.2,-15.65,-0.3,-0.95,-3,-4.45,-4.85,-3.15,-1.95,-6.25,9.7,-0.5,8,1.15,1.7,1.65,-8.7,11.5,-9.7,5.4,6.55,4.7,6.2,-4.5,7.45,-10.25,3.25,-6.55,-8.6,2.15,1.7,-0.95,0.3,4.15,-1.75,-6.05,10.5,-15.6,1.7,8.15,11.55,-1.95,-1.15,-10.25,-5.1,21.35,0.4,-5,-4.2,-1.25,-1.65,8.15,-1.55,3.2,-0.75,12.75,-5.75,-5.85,-5.05,0.05,1.7,-2.8,-3.95,-0.6,1.05,1.25,-0.5],[1.45,-4.85,-1.05,7.3,6.95,4.7,0.8,3.05,-3.35,-3.85,4.35,4.6,1.95,14.3,1.85,3.25,3.35,-1.55,-7.4,-0.4,22.8,-8.2,-12.4,-5,7.2,0.75,1.25,-0.25,8.15,-1.1,-1.05,3.55,6.2,1.6,1.35,-0.05,7.3,-15.85,2.55,-4.85,8.75,-2.65,-4.1,6.05,-3,3.05,2.2,1.5,-0.9,0.15,-0.65,-3.2,3.5,-0.85,3.9,1.15,-0.1,1.85,3.75,-3.45,-2.9,-0.9,0,0.05,-1.9,5.1,-0.35,9.05,13.35,4.75,17.25,0.35,2.7,1.9,-0.3,-0.85,11.35,-3.55,-6.75,1.8,1.05,10.25,0.7,-3.7,1.5,-0.05,-3.95,-1.95,2.15,-3.6,-3.55,-1.95,5.95,-2.3,-5.05,-1.5,-3.5,-1.45,-0.15,3.95],[4.95,0.25,-0.75,-3,1.05,2.5,0.25,-7.4,-4.45,6.75,-0.25,5,0.05,2.85,-14.25,3.8,-0.55,-5.5,-17.05,-3.3,-0.75,0.2,1.6,6.5,0.1,-7.35,11.5,-1.8,-9.45,4.95,8.35,0.4,-9.25,3.35,6,-0.95,-7.4,-5.5,5.25,8.2,-1.2,0.75,5.95,-2.9,1.4,-0.55,-2.8,-3.6,0.65,6.55,3,4.5,27.15,-5.3,4.25,3.65,6.8,-4.8,3,6.75,-3.3,-2.65,-10.65,2.5,-1.2,2.9,0.75,-0.7,25.45,8.1,-5.25,-0.7,-0.1,-3.9,-5.5,2.2,-12.45,1.95,0.5,2.5,-1.4,3.35,0.7,-1.05,-2.45,2.2,0.55,-14.65,-5.1,-2.1,-4.45,6.2,-1.8,-1.8,-7,6.55,-2.8,-3.4,2.45,5.95],[-0.65,-1.95,4.85,2.2,-1.05,1.75,-0.55,-1.25,-3.25,-6.05,-5.7,-4.55,7.75,11.5,8.15,-6.15,-0.25,-7.75,-3.05,-10.95,2.65,-15.55,8,-0.35,-19.3,8.15,-1.95,6.2,6.65,-7.45,2.05,2.5,-5.45,1.45,-2.25,1.35,-4.55,3.35,-0.95,11.35,-14.85,1.65,-2.3,3.05,0.05,3.5,-5.2,5.25,9.35,2.3,3.6,-23.9,-1.2,5.05,-8.8,-9.05,0.85,-11.1,5.8,2.55,1.1,4,-4.3,5,-13.35,-7.05,13.45,8.75,-0.85,-1.9,2.15,-1.85,-1.55,2.9,4.25,-2.15,-1.15,-5.3,0.35,0.9,5.95,2.65,9.35,-3.6,16.2,-7.7,-0.1,-3.7,5.1,-2.05,10.65,-5.6,-1.7,0.1,4.4,-1.45,7.9,2.35,1,2.4],[3.95,5.35,1.4,-2.55,-2.1,7.05,-0.15,-0.7,0.3,2.2,1.6,-6.85,-3.45,4.7,3.5,6.55,3.8,10,0.85,-12.8,0.55,-1.3,-6.15,-1.4,-7.75,-2.2,-8.55,4.4,-10.7,9.9,-3.45,7.05,4.7,-2.3,-1.85,4.6,-13.55,-1.55,9.7,-4.15,-6.65,-1.45,10.4,-2.7,6.15,5.3,-16.3,1.5,3.7,-1.3,7.55,-3.5,-17.45,-2.85,1.2,-0.3,3.8,-7.05,0.25,-5,4.4,2.8,5.05,-4.3,-0.85,-0.95,-3.3,4.8,-1.5,6.3,-3.15,8.1,6.2,-0.15,1.05,1.8,-4.85,-0.1,3.7,2.55,-4.45,0,0,3.9,-4.25,2.7,-0.55,-0.7,9.15,-5.75,0.4,0.45,-0.6,4.65,3.5,1.45,-0.35,6.65,-7.85,8.25],[5.8,0.1,-1.5,-6.45,1.15,13.4,1.85,1.05,0,-3.5,-1.35,0.75,-4.8,-9.9,3.35,4.05,-3.65,0.15,-7,-11.8,-2.55,7.7,2.4,1.7,-0.15,0.6,-0.1,4.95,4.85,4.95,-4,-0.65,-2.35,-0.15,0.6,0.5,-11.6,2.6,3.3,-15.45,3.45,-0.7,-16.05,-3.4,8.7,1.4,-3.95,7,-6.5,-2.1,0.3,-1.8,-6.8,-3.15,-0.1,1.3,2.75,12.2,-6,-3.65,-1.85,6.95,3.3,10.85,-3.9,1.15,0.2,7.9,1.5,0.15,0.15,-1.6,3.3,3.3,-2.9,3,-7.25,-4.25,5.65,2.6,2.25,-1.25,12.8,-7.5,-12.65,-7.15,-1.35,-4.5,2.4,-3.8,-0.35,-1.6,-1.8,-4.5,1.35,3.15,2.9,1.7,-2,-0.15],[4.1,-0.75,-1.45,3.15,-9.05,0,-7.9,5.35,4.55,0.65,-4.1,-6.45,4.7,15.05,-5.7,-8.65,2.95,-2.9,1.85,3.05,-0.5,-21.05,2.95,-0.25,-1.8,-5.1,-4.95,3.6,-7.15,7.85,-22.25,3,-1.8,1.95,6.95,-6.5,20.95,19.55,3.1,-2,-1.45,0.25,-25.8,-5.95,-5.15,5.4,14.15,10.55,-3.8,1.25,16.35,-2.1,2.55,-11.7,-3.1,4.1,-1.95,3.45,2.35,-0.55,-3.05,-3.25,1.95,-9.8,3.6,-0.55,-3.3,-2.6,2.1,-10.5,2.95,7.55,0.05,1.3,1.55,0.7,1.05,0.5,0.6,0.2,-3.15,3.5,0.25,-1.25,-5.8,2.25,2.15,1.2,0.95,1.6,3.55,8.8,-1.85,1.3,-3.5,-6.3,1.95,-5,6.55,-3.45],[1.05,-1.55,2.45,1.35,-7.2,-0.25,7.3,2.9,-0.65,-0.4,-4.65,-8.35,-12.35,0.75,-2.45,3.7,-1.2,-0.85,2.95,-4.4,2.4,-5.6,-1.45,-2.7,1.55,2.85,-1.8,-4.55,0.5,5.9,5.65,12.4,12.15,2.25,0.6,-6.95,20.75,-1,-2.5,17,11.3,5,-1,-9.75,-4.55,15.8,6.05,-5.85,1,2.15,4.7,2,-0.6,4.35,-2.85,-3.8,-3.4,5,2.8,0.8,-7.15,6.3,-0.35,1.55,3.7,1.2,2,6.55,13.1,0.8,0.9,-0.1,0.55,-3.05,2.95,-4.9,-2.4,-5.65,-4.45,-1,1.9,-0.65,-1,-2.7,8.65,4.35,0.25,2.45,1.35,4.75,0.65,-2.8,0.1,0.65,-2.35,-0.55,1.45,-10.6,1.55,-0.1],[-7.55,3.2,-4.95,-1.35,-3.65,-1.3,-2.25,5.6,2.25,0.05,2.5,1.5,4.65,-3.8,-3.05,-4.35,-1.8,-1.6,-1.45,-19.85,-4.15,1.1,1.15,0.95,1.05,0.4,-4.25,5.45,-15.75,1.95,-4.35,32.1,0.7,-2.15,4,0.45,16.45,-3.05,-1.15,0.3,-3.8,0.8,5.15,2.5,5.85,4.35,-6.1,-0.35,3.4,-7.7,-4.3,0.45,-8.15,-1.85,11.45,-3.05,1.05,1.45,-4.8,2.45,-5.5,4.1,4.7,-1.4,-2.95,0.45,0.85,-0.9,6.5,-2.05,26.25,12.1,1.05,3.3,2.7,-3.75,2.7,-2.2,2.6,-14.35,-2.1,-2.25,-3.3,-4.75,3.45,1.95,7.2,2.55,14.4,2.05,-0.75,-2.05,3.8,-6.2,-1.65,2.35,0.35,-0.15,2.95,-1.15],[1.5,1.85,-0.55,-1.4,1.3,-4.6,-3.45,-2.55,3.3,5.15,-0.35,4.5,-3.15,0.7,3.55,11.45,0.05,-1.25,-5.85,0.5,0.3,-3.2,6.1,-6.25,3.95,3.15,-1.6,-5.05,15.95,2.95,-1.8,3.7,-6.05,-5.5,-5.7,-0.9,-6.15,2.85,-3.9,-1.45,0.3,5.95,-0.9,2.35,2.75,2.15,43.5,-2.35,-0.3,3.85,5.6,0.35,-2.6,4.4,-1.95,-1.3,11.25,-12.6,-0.65,3.4,-5.35,-2.15,2.75,3.9,-4.25,3.6,-4.4,-8.25,-2.6,2.15,3.1,1.5,-4.55,1.7,-8.1,1.5,-2.5,-1.7,-2.85,3.05,0.95,-0.75,5.25,0.65,1.25,6.55,-0.4,-0.1,-1.4,3.2,5.65,-1.6,-0.1,9.55,-0.6,-1,9.05,-1,0.5,0.65],[-1,-1.5,-5.35,-4.25,-0.4,-4.9,-1.4,1.7,3.4,2.15,-2.5,-1.15,-1.1,-5.5,3.4,-8,4.8,0.45,2.4,-3.2,4.05,-1.1,11.35,-0.15,6.4,11.75,-15.45,-1.05,8.2,2.3,3.15,-0.85,5.45,2.3,-11.6,1.25,-1.2,4.35,6.2,-0.2,6.55,0.45,2.65,2.7,8.45,-3,-0.3,-6.6,4.3,1.85,-0.8,6.45,-4.2,-6.8,-4.1,5.75,3.05,-0.35,1.7,6.7,-6.8,4.9,0.3,7.7,-7.75,-2.55,-3.15,1.45,-1.6,4.7,3.9,-4.3,-1.25,-4.65,3.1,2.45,-0.9,4,-0.6,0,1.1,7.8,-2.75,-2,-0.25,-1.9,0.95,2.4,6.9,13.2,1.7,3.85,-1.9,0.15,5.15,-1.65,-0.1,-1.95,-1.15,0.65],[-0.25,-4.9,-0.9,-0.85,-0.7,-2.25,-1.15,-2.15,-2.25,-1.3,2.65,0.15,-0.25,7.4,-3.4,4.75,1,-0.6,4.1,-6.85,-2.85,-4.8,-11.15,2.7,-1.9,2.9,-5.5,8.4,6.85,-5.85,0.15,-1.2,-4.65,-5.35,-13.7,0.45,16.8,17,4,1.5,-14,-0.15,-8.05,0.7,-11.6,5.3,-17.5,0.2,4.15,-0.65,1.6,-6.25,-6.1,-0.15,-4.4,-2.95,-2.85,6.3,-2.4,0.3,2.3,1.7,-0.8,3.1,2.4,3.1,7.85,-18.75,7.8,-5.1,1.45,12.4,1.1,7.65,2.65,-2.7,-5.35,1.75,1.05,7.2,-1.9,-5.35,0.35,-4.35,-0.1,1.95,-0.45,-3.35,-3.15,-0.65,5.3,9.1,0.9,2.5,1.45,-1.2,-0.6,-0.6,-0.2,1.8],[0.65,2.75,-3.05,-6.25,-2.8,-2.95,-1.05,-3.65,1.9,-2,-2.6,-1.45,0.95,1.4,-5.35,-9.95,-1.5,-1.8,3,0.1,6.3,-3.05,-0.6,-8.5,3.45,-7,-8.25,3.35,-0.8,-2.1,3.5,-4.2,-4.5,-1.85,-5.3,3.85,3.8,-18.1,1.55,-18.5,1.05,-0.3,0.8,21.9,3.5,-2.5,-5.45,-0.1,-1.5,-8.35,-4.05,-0.85,-1.25,-2.95,-5.55,-10.85,7.45,2.7,1.3,-11.6,-7.75,1.25,-4.1,3.65,0,10.25,5.5,-6.05,4.55,3.6,10.5,-1.15,3,0.35,0.55,4.55,4.2,-2.8,3,1.05,2.35,1.6,-2.1,-0.35,-0.5,0.65,1.55,-0.45,1.85,1.45,-2.1,-0.35,2.5,-0.8,-0.3,1.4,-3.9,-0.4,-1.85,1.85],[1.2,1.8,7.45,-0.4,2.25,3.8,-3.1,-4.6,0.35,1,0.05,-0.6,3,-9.85,2.5,11.5,2.45,-3.05,5.45,-8.85,-7.05,0.9,-10.6,3,-1.35,-2.15,1.35,1.25,2.5,-5,-1.8,-5.15,-5.65,13.25,0.4,-1.45,-11.8,7.35,6,-0.5,0.55,2.3,-15.85,6.2,11.5,-18,-0.5,4.3,2.75,3.8,0.9,-6.6,-5.55,0.6,2.1,0.9,-4.45,4.3,-3.3,-1.9,2.9,5.3,-3.9,2.15,-1.05,-2.35,-6.5,6.85,1.1,2.35,-2.1,0.2,2.95,-1.05,0.45,2.55,-0.85,-1.1,1.55,4.9,2.5,-1.15,2.4,1.75,2,0.85,-1.65,-3.35,-0.5,-1.8,0.85,0.3,0.25,0.6,0.25,-1,1.25,2.55,1.4,9.85],[-3.35,-4.95,-3.4,-7,-1.2,0.75,0.65,-9.9,2.1,-4.75,1.3,0.7,-1.7,2,1.15,2.05,-8.1,4,2.95,1,7.1,-5.35,5.75,2.8,0.15,-0.8,12.65,-5.8,2.25,-3.5,-0.15,6.2,-2.2,-5.45,0.8,-5.45,-4.65,1.95,3.35,3.05,2.65,-2.8,-3.1,3.75,4.6,8.2,-0.25,-10.15,-4.7,-0.85,-4.05,6.55,-2.8,14.45,5.65,-4.75,-5.95,-4.35,4.55,-8,-2.5,1,-3.5,-4.3,3.7,5.6,-4.5,-2.8,12.5,-4.9,-3.1,0.25,0.5,5.45,4.9,-3.2,-3.15,1.3,0.9,3.55,2.5,2.35,-0.15,-0.6,0.75,0.15,-2.2,-1.4,3.5,4,-1.35,-2.45,-0.6,-1.3,-0.9,-1.95,0.05,-0.4,-0.7,1.95],[1.55,2.45,-1.8,0.6,1.95,-0.45,-5.75,0.6,1.9,-5.5,3.7,0.7,-0.4,-4.45,-3.15,1.8,2.75,2.35,5.2,-2.15,10.8,0.15,2.6,-0.25,5.35,-1.15,-1.5,2.15,4.7,-0.8,1.3,-3.9,-6.45,6.4,-8.9,2.5,-1.9,-1.9,-3.2,-6.45,-4.9,-4.5,-7.05,2.95,-14.2,-4.35,3.85,1.4,3.1,-2.1,4.25,2.95,-5.25,-4.8,4.3,-0.3,3.2,5.5,1,-5.6,2.65,-3,0.15,39.75,1.4,5.55,1.8,0.4,-0.7,-0.65,-0.45,-1.55,-2.9,0.45,0.1,9.55,-7.15,2.45,1.25,1.75,-2.25,1.65,1.35,-0.3,0.7,0.35,0.4,0.9,-4.5,1.1,-0.5,-0.55,-0.8,-3.45,0,-0.25,-2.5,-3.15,1.65,-0.05],[-1.45,-3.45,-2.1,3.9,-1.65,0,3,-5.4,2.35,1.45,-0.4,1.05,-0.9,-5,1.9,-0.15,-2.15,-2.2,-4,4.15,2.7,-2.2,-2.15,4.25,1.4,2.45,-1.9,4.3,9.6,3.75,6.7,-4.65,-6.35,-0.75,-5.95,0.75,-5.45,-6.9,-1.35,3.45,3.15,6.7,-10.2,0.65,-2.85,1.25,0.45,5.45,-11.6,5.4,-4.85,-2.45,-0.35,0.25,3.65,1.3,0.35,-2,4.25,1.5,2.25,1.8,1.2,24.55,2.35,-2,-2.75,0.4,1.5,-2.35,-0.85,3.35,2.15,-2.5,-0.7,-0.25,-1.5,-3.4,-0.95,0,0.35,0,1.8,1.5,3.65,1.4,-1.8,2.6,0.7,-3.75,-0.1,2.55,3.9,-1.15,3.3,-1.25,-0.55,-1.15,1.1,-3.5],[0.2,0.6,-2.9,2.8,-0.45,1.15,-2.8,3.3,1,-1.8,-2.65,4.8,-1.45,2,-1.45,-1.9,-2.1,-2.8,2.95,2,6.5,-2.25,-1.6,-0.15,-0.85,-2.6,1.65,-4.05,-0.85,2.7,1.1,4.85,-7.75,-8.35,-4.6,-4.3,1.6,3.7,9.55,-9.75,-1.4,9.9,9.75,-1.95,-4.95,2.4,3.9,11.4,0.35,-7,-1.5,5.35,0.65,-13.85,0.05,8.35,5.15,2.6,-3.9,0.1,0.05,-2.85,-0.65,-2.6,5.7,-0.55,-6,0.95,-0.6,2.85,-2.35,-0.1,4.95,0.55,5.2,-1.8,0.6,1.05,-2.1,-0.8,-2.3,0.1,-2.3,0.95,-0.5,1,-1.35,0.8,-1.65,1.05,0.25,1.75,-1.3,-1.2,-0.45,0.8,-1.3,-2.65,-0.15,0.65],[-3.3,5.15,-2.25,2.45,-0.5,-1.25,-2.1,-3.05,-0.2,-3,0.55,-1,1,4.05,1.4,-1.15,2.25,-0.7,1.75,-0.75,-1.05,1.2,-2.85,0.65,-16.2,1,7.15,1.85,-0.5,-8.5,0.4,4,-3.1,-5.9,-1.6,1.65,-4.95,-1.95,6.2,-0.35,-1.55,3.55,-8.95,-3.2,1.25,0.2,-11.85,-2.6,1.75,5.35,-1.9,-3.85,-5.8,-3.3,-4,-1.55,-5.9,-1.9,3,14.7,-1.45,5.2,1.4,3.8,-1.65,-0.15,-3,2.9,-0.6,0.7,0.8,-0.35,-2.9,-0.6,-3.55,6.65,0.65,1.05,2.85,0.65,-0.95,1.35,-1.35,0.15,-1.5,1.9,-2.4,2,0.15,2.3,-0.9,-1.15,4.6,2.15,2,1.55,-0.5,0.6,1.7,-1.5],[0.8,0.7,-0.75,2.25,-4.05,-1.1,0.6,-1.5,-1.1,0.2,-2.7,0.1,-1.3,-3.25,-1.5,-1.2,3.4,-0.2,6.9,-27.8,-2.75,-0.75,2.95,-8.4,-0.25,-0.4,-0.45,3.6,0.55,0.7,0.3,-0.15,3.05,5.35,0.15,-8.9,-5.3,5.05,-26.5,-7.85,-2.65,-3.35,3.9,7.55,3.35,-6.4,4.6,-10.05,-2.65,11.8,-4.3,0.65,9.05,-4.7,7.9,0.05,1.55,7.3,1.55,3.8,0.3,1.4,-5.35,1.45,4.7,0.8,1.65,-0.4,1.2,-0.5,-1.5,2.35,-0.65,2.7,-3.65,-1.2,0.85,1.35,3.5,-0.65,-0.05,1,2.35,-0.3,-0.7,1.1,-0.8,1.15,1.15,-1,3.6,0.65,2,0.45,0.25,2.3,1.7,0.85,0.55,-0.15],[1.25,-0.05,2.55,1.4,0.3,-4.55,-2.05,-0.05,-1.7,-2.05,-3.15,-0.25,10.05,5.35,-2.75,3.25,3.45,2.05,-0.9,6.8,-3.4,0.4,0.7,2.15,1.05,-1.8,-3.8,-1.75,0.8,-3.75,-4.65,-2.6,-5.95,-11.7,7.55,-4.85,9.05,10.9,21,4.45,-11.45,3.4,-19.65,12.75,-6.4,-0.9,-5.15,9.6,0.75,7.85,-0.15,-10.2,-0.25,3.1,-0.5,-5.85,-0.2,1.6,-3.75,1,0.4,2.35,-3.2,3.65,-3,-0.45,-1.95,1.7,0.05,0.55,3.7,-0.15,2.05,1.6,0.45,-1.05,-2.3,0.7,0.15,1.45,-2.75,-0.45,-1.65,1.3,-1,-2.1,1.65,-2.35,0.5,2.15,1.35,4.45,2.8,0.65,0.1,2.55,-0.1,2.1,3,0.4],[-0.3,4.55,0.1,-1,-0.5,0,-1,-2,2.9,1.85,-0.3,1.95,0.45,1.85,0.05,1.6,-0.3,4.7,-0.15,-2.4,4.3,-2.55,-6.25,7.8,1.8,5.7,1.25,-1.4,-0.35,14.55,0.15,1.7,-4.7,3,1.05,-20.65,-3.35,-12.35,-3.55,-0.9,-2.3,22.15,16.45,-10.05,-1.6,-25.9,8.7,10.2,4.05,1.7,-2.3,-2.95,2.75,8.55,-3.35,4.05,-1.3,1.05,9.4,0.4,-1.45,0.9,3.25,0.95,-0.45,3.35,0.65,-3.7,0,-1.7,2.25,0.45,3.3,3.7,1.2,-2,-1.15,-1.65,2.65,-0.6,0.15,1.2,1.8,0.15,1.2,1.65,-1,2.25,1.35,0.3,-0.15,-3.3,-2.15,-1.6,3.05,-1,3,-1.2,0.8,2.4],[1.05,0,2.5,2,-1.6,-1.8,-3.55,-1.1,1.4,-4.75,0.3,0.2,4.6,-1.6,-1,-1.4,3.2,0.7,-8.15,5.8,-1.95,-1.45,-3.9,4.75,4.05,-5.55,-1.45,4.85,1.35,0,7.5,-0.9,0.2,0.25,-1.75,-1.4,3.2,0.7,0.1,6.85,4.1,-14.5,-10.55,4.8,10.8,8.45,0.95,2.75,0.85,-3.65,-3.2,0.5,-0.1,-1.45,-12.1,8.45,-0.3,0.3,-0.7,1.45,-2.4,-13.25,-0.7,-3.85,-1.85,0.85,2.5,-1.85,3.65,-2.6,-1.55,-1.65,1.2,2.95,2.05,0.2,-1.9,0.7,6.05,-1.15,3.15,0.6,-1.85,0.35,2.25,1.35,-1.1,-0.65,-0.55,-1.2,-1.55,2.05,1.65,2.75,1.65,-0.45,-0.45,0.55,-2.25,-1.05],[1,0.3,-0.65,-0.4,-0.2,-1,-1.2,-1,-0.25,-0.4,-1.75,1.15,-0.35,2.1,0.5,-0.55,-1.8,-0.35,0.3,-3.8,4.65,0.9,-2.4,-4.9,-2.4,11.95,-6,0.3,-6.1,-7.25,-4.95,-3.2,1,0.8,1.65,0.2,12.6,6.5,-23.3,-1.3,0.75,14.05,-6.05,2.85,2.1,15.7,2.55,10.05,7.8,-1.7,0.15,-3.35,-1.7,-0.4,-6.65,1.15,20.1,2.15,-5.3,1.2,-2.55,4.65,2.45,2.6,0.5,0.6,-2.3,-0.35,-1.3,-0.5,3.7,-1.6,1,-0.45,0.95,0.4,0.85,1.3,1.05,0.7,-4.9,-4.5,-2.55,0.9,2.3,0.35,-1.1,0.55,-0.75,0.45,0.7,2.55,0.1,2.05,1.85,-0.25,-3.1,-2.65,1.1,-0.95],[-0.35,-0.2,0.1,-0.05,-1.8,-0.5,-2.9,5.75,0.25,0.6,0.8,3.75,0.15,-0.45,0.3,3.75,0.5,-1.05,4.55,2.1,-1.65,-3.8,-0.45,1.55,-2.35,-6.6,-1.35,-6.05,0.75,13.15,-7.2,-0.6,-3.9,3,3.5,-14.35,-6.25,-2.4,-3.95,33.25,-5.35,-10.3,5.7,-35.8,2.85,1.85,1.55,10.4,23.85,-6.55,5.55,-1.7,-2.1,0.3,11.05,0.4,-0.95,-5.2,5.35,3.05,-4.4,-1.2,-1.5,4.65,-1.05,-0.05,2.7,1.75,-0.75,2.45,1.15,-0.45,1.45,-0.2,2.8,0.05,-0.7,-0.6,3.5,2.15,0.25,-0.3,4.25,2,-1.05,1.35,2.1,0.2,-1.15,-1.6,0.1,-0.45,0.1,-1.4,-0.7,-0.75,-0.3,-0.8,-1.8,0.05],[-1.55,-1.9,2.3,2.4,-3.9,-1.2,-1.55,1.75,1.75,-0.6,-5.2,-2.15,2.5,2.15,-1.85,-2.25,1.65,1.85,0.6,0.8,-3.05,-0.1,1.35,0.5,-1.3,1.9,-0.6,-2.45,-3.4,-0.85,-0.35,-32.05,-14.85,1.6,4.65,-7.1,-30.25,-9.05,8.05,-4.8,-0.7,10.1,-11.9,10.2,-13.4,3.9,12,-0.25,-0.1,24.8,13.75,2.4,3.05,0.65,0.2,1,2.55,-1.4,1.1,0.75,-5.4,0.65,-2.6,0.8,-5.65,-1.9,2.5,-0.05,0.15,-1.95,-4,-1.2,1.2,1.45,1.45,2.45,-1.35,3.75,0.95,0.3,1.45,1.25,0.3,2.9,0.55,0,2.5,-1.05,-1.9,1.95,1.95,1.5,0.15,-0.75,0.7,1.05,-0.1,1.4,0.4,1.2],[-1.6,-1,-0.45,0.75,-2.3,-3,-0.9,1.25,4.35,1.4,1.4,2.6,0.05,2.6,-2.7,-0.4,2.7,-1.95,-2.15,0,-1.3,5.95,-0.5,6.25,3.45,-1.55,-2.6,0.3,-1.8,-2.05,1.45,2.5,-3.4,2.9,-10.7,4.25,-3.9,-1.7,3.8,3.25,3.45,26.15,-7.45,7.25,2.85,5.15,-5.55,11.8,1.3,-1.4,5.8,7.95,2.3,2.35,0.85,-3.2,1.75,6.25,-0.1,1.65,0.05,-2.5,0.2,-1.3,0.9,1.75,0.45,0.9,2,-0.55,2.15,-1.9,-0.75,0.6,-2.1,-0.3,2.15,-0.45,-0.25,1.3,1.2,-2.3,0.3,-1.7,-1.9,0,2.95,-0.9,-1,1.15,1.55,0.25,0.6,0.5,1.85,-0.5,-0.5,1.6,-1.05,1.4],[-2.5,-0.95,-0.6,0.05,0.65,-0.95,-1.05,2.65,-0.1,1.1,0.35,-1.5,-2.9,-0.05,4.05,0.65,0.1,-5.35,-4.75,-0.15,3.4,0.9,-1.4,2.1,1.55,-5.55,-1.4,-9.7,3.65,-0.35,-3.8,8.5,-1,-1.7,0.85,-4.15,-13.3,-1.2,-5.1,16.5,28.2,-0.05,-15.5,-0.3,-2.5,-3.3,0.4,11.7,-4.1,-16.9,-15.6,1.85,-5.05,-2.95,1.55,-0.75,1.35,-2.8,5.3,3.3,0.35,0.95,-1.9,-2.2,0.9,-3.3,-0.55,2.9,-1.2,-0.55,-1.4,0.6,1.8,-0.3,-1.75,1.9,5,2.65,0.15,-2.7,-0.85,2.35,-1.25,1.95,3.85,0.95,-1.65,-0.95,1.75,0.65,1.5,-3.35,0.35,0.7,-0.7,-0.55,3.05,0.8,-0.6,0.8],[-0.85,0.1,1.85,-1.6,0.7,-1.3,-1.1,-0.4,-0.6,-0.3,1.65,-0.5,0.45,-0.35,1.7,-2.45,0.7,-2.75,-3.1,0.15,-2.95,-12.5,-0.35,1.45,-9.25,-5,-1.65,-0.45,10.2,3.45,11.3,-0.7,4.1,-8,-5.65,6.1,-10.2,0.3,-12.25,-7.6,0.05,3.75,-1.75,5.4,-0.95,-6.95,4.4,35.65,21.95,-1.35,-0.8,1.5,-23.05,-3.35,0.3,-2.6,-1.4,-8.25,-1.85,-2.35,-2.3,1.45,-0.15,-1.1,0.25,3.1,-1.35,1.6,2.35,0.5,-1.2,0.8,3.2,-0.8,-1.55,2.5,2.65,1.05,-0.95,-1.2,2.3,0.25,1.05,0.9,1.75,-0.1,-2.15,-1.3,3.95,-0.85,-0.55,0.65,1.5,-0.45,-1.65,-0.5,-0.15,-0.55,-0.1,1.1],[-1.65,-0.2,-0.65,-0.35,-0.4,0.3,0.55,0.15,0.05,-0.3,0.25,-1.5,-1.4,2.35,3.15,-2.2,0.9,2.7,2.2,-2.9,1.95,-0.35,-2.2,-0.7,2.15,-0.9,-1.05,-5.5,3.55,-0.85,0.65,5.8,11.05,-2.25,-7.35,-16.8,20.05,14.35,-5.05,4.15,-11.8,1.5,-3.3,2.55,1.75,0.15,0.2,9.35,-3.5,-2.6,1.65,-13.35,-2.15,-1.4,0.1,2,2.3,-2.1,-3.4,-2.8,1,1.4,-0.8,-3.05,-5.6,-7.25,2.85,0.4,3.45,0.5,0.15,-0.25,-3.55,0.65,0.7,2.4,0.3,0.05,0.95,0.35,0.55,-0.55,1.1,2.55,0.95,-0.7,1.2,-2.35,2.3,0.25,-1.35,0.2,0.5,0.65,0.25,0,0.45,-1.1,-1.15,1],[-0.95,0.65,1.45,-2.85,-2.05,-0.15,-0.35,-2.35,-0.45,-0.5,-0.25,0.45,1.15,1.3,0.3,0.35,-0.05,2.15,-3.25,0.85,2.85,-1.9,-0.8,0.5,-3.35,1.85,0.85,1.7,2.25,1.6,-0.5,5.7,-2.35,12.85,-0.8,16.6,-3.25,8.2,-2.45,6.15,-14,12.35,2.35,4.75,1.75,33.9,-14.1,2.85,-1.55,-2.15,-5.55,10,0.05,2.15,-9.1,2.15,4.15,1.25,1.75,3.2,-2.9,1.75,11.25,1,0.75,-0.25,4.1,0,4.3,1.25,-0.05,0.65,-0.25,4.45,-1,0.3,1.5,-0.2,0.7,-0.8,-0.75,0.7,1.3,2.35,1.15,-2.2,0.25,0.1,0.5,2.5,-0.7,-0.05,2.05,-0.65,1.6,-1,1.8,-0.05,0.35,0.75],[-1.35,1.2,0.4,-0.55,0.15,-1.9,1.5,-0.05,1.55,-0.25,-1.1,-0.1,2.85,-0.85,3.7,0.15,1.1,1.5,0.5,1.4,-1.25,1.2,3.7,1.45,-1.6,2.4,-1.2,-0.95,2.65,2,-5.4,-0.35,1.95,-12.35,-10.4,5.55,-8.4,5.4,-1.45,-44.85,-31.35,0,4,7.95,12,-6.8,1.2,3.55,-20.25,-0.8,0.8,-7.25,-3.4,-0.35,4.15,-0.2,-2.9,2.1,-1.75,0.6,1.45,-3.8,3.9,-0.7,-0.15,0,0.9,1.2,-0.85,-0.15,-2.25,0.65,-1.75,0.15,4.5,1.05,3.35,-0.8,-0.75,-0.9,-1.65,-2,0.45,-0.05,0.2,-0.15,0.7,1.4,-0.05,-1.2,1.55,2.05,0.6,-0.8,-1.4,2.2,-0.8,0,-1.15,-0.65],[0,3.2,0.25,-2.35,-1.1,0.55,-0.35,0.45,-2.15,0.45,-0.45,1.65,0.85,1.5,-0.35,-0.75,-1.3,0.85,0,-1.35,-0.3,-0.55,1.55,-0.85,-1.05,3.5,1.15,-0.5,1.9,1.4,-0.7,6.05,-1.65,-24.4,-7.75,-9.25,-3.55,5.45,5.65,1,-0.75,11.25,10.3,1.35,-0.75,-0.35,-8,1.65,-0.7,4.55,-0.6,4.25,-1.1,-0.75,0.15,5.1,-3.3,-0.85,0.2,0.15,-1.45,-2.5,2.1,-1.15,1.25,0.75,-2,1.2,4.4,0.75,2.2,-3.15,-1.2,-0.55,-0.9,-1.1,-0.7,-0.2,-0.8,-0.05,-1.8,-0.1,0.05,1.75,0.5,-0.75,-0.2,-1.85,-2.15,0.9,-0.65,-2.3,-1.65,-1.05,-2.5,0.55,-0.2,-1.05,-0.05,2.9],[-0.55,-1.05,0,-0.65,-0.65,1.55,-0.6,0.85,-0.9,-1.7,-0.05,-1.7,-0.5,2.25,0.55,-1.4,0.2,-0.45,-2.1,2.8,0.4,3.9,-0.25,-0.95,-0.35,1.45,1.3,-0.45,5,1.45,-2.85,-7.75,-3.95,2.7,9.9,11.85,-14.75,14.7,-14.75,3.55,-0.5,3.05,-5.5,60.4,6.4,35.7,-14.4,9.45,49.15,-0.15,4.1,-3.45,2.15,8.8,2.55,2.75,-0.6,3.65,0.05,2.5,-1.65,2.7,2.8,-1.45,0.6,4,-0.05,0.75,0.85,-0.05,2.45,-0.35,-0.2,-2.1,4.75,1.6,-0.45,-1,-0.25,0.15,-1.1,-1.5,0.2,0.35,-0.85,-2.6,0.1,-0.65,1.55,-3,1.2,1.75,-1.95,-0.8,-1.3,0.2,-1.2,-0.4,0.95,-0.5],[-0.25,-0.9,0.65,3.05,-0.85,-2.7,-2.05,0.5,1.55,-0.3,0.65,-0.95,-1.65,1.75,-2.25,-3.55,-0.6,-2.5,-0.2,-0.95,-3,0.25,1.45,0.8,1.45,-0.4,-1.65,-0.8,-3.55,-2.6,2.25,-4.95,-27.85,-11.75,-6.55,-6.2,-4,26.3,-5.8,-28.35,-18.65,-11.3,-23.65,-4.75,-5.2,-7.15,-3.4,-2,-18.65,2,-2.05,-6.8,-0.7,4.05,-1.7,1.85,-1.75,4.9,1.7,-14.4,-0.75,1.9,1.45,-1,-2.3,3.35,-1.1,-1.3,0.15,1.3,-0.3,-0.35,-1.05,1.9,-1.15,-0.9,0.5,-1.7,0.4,0.4,1.6,-1,-1.55,1.75,0.45,1.95,1.05,-1,0.15,0.8,0.8,1.2,1.5,-0.35,-0.4,0.1,0.95,-1.8,-0.6,-0.15],[1,2.3,-1.45,-1.85,0.65,1.15,-0.4,1.1,0,-1.55,1.55,-1.1,-3.4,-2.85,-2,0.55,-0.75,-0.1,1.4,1.95,2.75,0.3,0,1.9,-1.5,0.6,-0.95,2.4,1.1,0.25,-7.9,-5.55,-5.9,7.2,3.25,-32.8,2.1,-10.25,-0.75,-30.7,-5.8,0.1,8,8.75,0.25,2.8,4.4,-4.6,0.15,-8,1.8,3.75,-2.65,6.25,-0.5,-0.95,0.75,-0.45,0.15,1.65,3.7,0.95,2.7,2.15,-0.2,-2.5,-2.6,0.45,4.25,-0.65,-1.35,-0.4,1.2,0.55,0,-3.7,-2.1,0.85,1.5,1.95,-0.4,-1.15,1.9,1.4,1.2,5.65,-0.85,1.65,1.65,1.15,-0.35,2.5,0.35,1.5,-0.85,-8.1,1.75,-0.15,1.85,0.3],[0.2,0.05,-0.1,0.75,0.35,0.85,-0.15,-1.3,-0.1,-0.5,-0.15,2.25,-2.65,0.2,-0.65,-0.9,-1.8,-1.15,-3.75,-1.8,-0.85,-0.9,0.95,-3.6,-0.15,2.35,4.7,-6.3,1.75,-7.6,-4.9,21,-8.5,-13.2,-6.5,20.25,-5.6,-0.6,-1.15,-34.55,0.45,-2.75,36.5,17.55,32.65,-5.85,43.4,0.2,3.55,0.5,3.6,-1,1.9,-8.15,-5.4,-0.4,-0.95,-1.45,1.25,-2.35,0.95,-1.6,-0.45,-0.05,-0.6,0.95,-1.6,0.85,1.2,-0.05,-0.4,-0.2,-1,-0.25,0.45,-1.65,1.45,1.1,0.5,-0.15,1,1.45,-0.75,1.25,-0.1,-2.75,-1.2,-1.55,0.4,-0.55,0.5,-0.35,-0.65,-0.25,0.1,1.4,0.15,0.55,0.35,0.6],[-0.4,0.3,-3.55,0.75,1.05,-1.15,-0.7,-1.8,-0.7,-0.65,0.4,-2.55,-1.9,1.95,0.9,-1.2,-1.25,0.3,2.95,-1.45,-2.7,-0.65,-0.05,-2.1,-0.55,1.15,0,-2.2,1.15,1.35,2.2,-15.6,-5.2,16.55,20.7,18.8,4.15,9.35,-3.1,46.25,12.25,18.35,57.05,-51.95,9.2,-4.45,-18.25,-69.8,9.4,2.25,-19.1,-0.6,0.1,-10.25,5,2.1,-3.4,-0.7,0.1,1.2,-0.7,0,5.3,1.45,-0.35,2.6,-0.15,1.05,0.55,-2.65,1.9,1.8,-0.3,0.75,2.4,-0.55,1.15,3.2,0.05,2.25,-0.15,-2.2,0.25,0.95,-0.4,-0.4,1.25,-0.8,1.65,-0.15,2.1,1.75,0.75,-0.05,-0.25,1.4,2.05,-0.1,1.55,1.35],[0.3,-0.8,-0.4,0.25,0.9,2.5,1.65,-1.25,-1.45,0.9,-0.2,0.9,0,1.95,0.85,-1.55,-0.05,0.5,0.9,0.35,-0.7,-1.45,-0.6,-1.4,-0.2,1.2,-4.8,-2.7,0.65,4.85,7.25,0.8,-24.4,2.7,6.05,7.85,22.15,-3.2,5.15,27.65,16.1,-2.1,-10.5,17.7,28.05,-23.5,-2.15,-0.9,-11.3,1.15,-3.55,-3.75,-1.9,-3.5,1.4,2.85,37.05,-3.05,12.8,-2.5,1.5,-1.4,0.8,-1.2,-6.45,-0.85,-1,0.35,0.3,-1.8,-3,2.7,1.35,1.25,-0.35,1.05,-0.25,0.35,0.7,1.1,-1.05,-2.75,0.5,1.6,-0.3,-0.05,-1,-2.6,0,-0.2,3.95,1.6,1.95,-0.75,1.1,1.25,2,1.3,-2.35,1.75],[0,-1.95,-2.45,0.9,-0.85,-0.6,0.75,0.35,-3.5,-1,-1.7,0.4,1.1,0.4,2.65,-2.5,-0.1,-1.8,2.2,0.15,0.05,-1.5,-1.65,-4.2,-3.2,0.15,-1.05,-1.9,1.65,6.15,-0.45,0.05,-5.2,12.5,-31.25,1.55,11.25,47.45,-52.95,-24.45,-38.9,-11.55,10.65,16.75,-0.4,-1.3,-3.8,4.05,25,-1.85,-0.7,71.85,3.1,8.3,-2.55,-1.05,-2.25,-5.35,-0.55,1.7,-3.65,-2,-0.5,0.55,-0.75,2.25,0.35,-4.65,0.15,1.55,0.9,0.4,-0.2,-0.15,-3.6,-1.6,1.3,1.55,-0.3,0,0.3,1.1,-0.1,0.85,0.1,1.1,-0.6,0.65,0.7,-0.85,0.65,0.65,-0.1,-1.2,-0.3,1.85,1.6,0.95,1.6,-0.15],[-1.2,-0.2,0.1,-0.35,-0.25,-1,-0.45,-1.1,-1.7,1.3,0.05,0.3,0.35,-0.25,0.45,-2.05,-2.15,0.85,-1.75,-0.95,1.4,-0.45,-2.25,-0.95,-2.2,1.1,-0.3,-4.3,1.9,3.15,-63.5,-12.35,5.3,42.75,6.5,-23.45,-26.1,5.3,-74.25,2.35,26.85,-34.05,22.9,-15.1,9.2,-46.55,-6.85,8.8,0.25,-6.3,26.3,2.3,1.25,0.35,6,-1.2,0.65,2.4,0.4,-0.95,1,-1.2,1.55,-1.45,1.6,-1.3,-2.6,9.15,-4.7,0.3,0.85,-0.8,4.6,0.9,-0.7,0.95,-0.95,-1.7,1.05,0.55,-0.25,1.75,1.55,0.3,1.95,-1.1,1.7,-1.45,-0.7,1.3,0.45,2.45,-0.5,-0.4,0.8,-0.1,0.85,0.5,0.9,0.55],[-2.05,1.05,-0.8,-2.65,0.55,-0.15,0.1,0.45,-0.7,0.25,0.85,-0.9,-0.45,-1.85,-0.15,-1.8,-0.4,2.8,-3.4,-0.55,-2.95,-0.05,-0.6,-1,-1.25,-0.75,-2.45,-3.15,-23.65,0.25,-7.25,7.65,-21,3.95,-20.65,-1.45,39.85,1.9,-29.1,28.8,-60.45,6.45,43.35,-1.55,-20.95,-8.6,36.5,14,-25.05,13.5,-4.2,-0.85,50.7,-1.15,-1.55,-1.6,-0.6,-3.35,-2.35,-0.6,-0.1,-6.1,-8.95,-6.1,5.4,2.65,11.6,1.45,1,1.75,-0.5,2.9,1.55,0.9,1.4,-0.25,0.05,-0.5,-1.35,-0.4,0.2,-1,-0.2,1.25,-0.6,-1.6,0.8,0.9,-1.1,0.95,-0.5,1.05,-1.7,0.55,0.05,-2.1,1.05,0.1,1,-0.25],[-2,0.4,-1,-0.7,0.85,-1.1,-1,1.05,-0.3,0.1,-0.35,-0.3,0.6,-0.5,-0.9,0.6,0.65,0.45,1.7,1.1,-1.45,1.3,-0.1,1.8,-0.8,0.2,-2.85,-1.9,-2.1,0.25,-1.25,23.8,19.35,-0.25,-60,17.95,12.95,-23.2,-57.75,33.25,8.9,-30.5,-21.9,-9.1,5.85,1.3,-0.75,4.95,36.3,-8.3,95.5,-56.4,10.3,-20.4,1.45,15.35,2.1,1.15,-1.2,9.6,-20.5,2,-0.55,-1.55,-1.2,0.05,3.35,-0.1,16.4,-1.45,5.85,0.45,-1.55,36.15,-0.25,1.15,-0.05,0.85,-0.9,-0.05,-0.2,-0.05,0.2,0.25,1.05,1.6,0,1.7,-1,-3.15,0.05,21.15,-0.45,-0.65,0.35,1.65,-0.1,0.8,-2,-4],[-0.5,1,1.3,0.1,0,0.55,-1.95,-0.5,-0.8,-0.15,-0.1,-0.55,-0.35,0.2,-1.1,-1.3,1,-0.35,-1.1,-0.1,-1.8,-0.35,-0.35,-1.5,-2.35,1.45,-1.55,0.8,-3.8,0.2,-27.95,-33.95,18.8,-0.7,-63.8,55.4,29.7,6.55,32.1,-27.85,18,-5.4,2.6,52.7,-27.65,0.25,-52.3,27,-9.9,-10.1,-66.25,12.1,-9.45,-10.6,-0.55,33.1,-5.9,-12.95,-0.05,2.55,-0.15,-1.55,0,0.05,22.7,-1.45,-3.95,0.05,23.55,-1.95,8.75,-1.75,2.05,-19.65,1.45,-2.55,0.2,0.65,-2.25,6.7,2.05,-0.8,0.05,0.05,0.8,2.35,2.5,0.85,3.25,1.1,-0.35,6.6,1.3,0,0.1,16.15,16.5,-2.15,-1.5,-0.6],[-0.85,-2.85,0.3,-0.2,-0.4,-0.7,0.4,-0.2,0.45,0.65,-0.65,-0.2,0.35,-0.55,-0.7,0.8,0.55,-0.7,-1.65,0.05,-0.8,-1.1,0.35,-2.35,-1.4,0.75,1.65,0.65,-3.9,-1.7,-38.65,-34,-13.75,-21.05,-2.25,7.15,-57.55,9.7,-12.55,-18.05,-57.15,37.8,25.85,53.2,-44.5,10.55,4.35,13.65,36.25,-13.4,-33.75,71.75,-6.5,22.85,22.45,2.3,6.95,41.95,-17.9,14.85,0.8,-25.35,1.4,50.6,3,25.4,19.8,-28.1,0.1,5.75,2.75,-0.8,8.35,14.4,-11.85,-1.6,18.4,-1.6,0.7,-0.15,6.15,0.7,1.2,1.3,0.2,1.9,0.05,8.85,-0.55,-1.25,1.25,0.3,0.3,1.7,-0.95,-1.6,-1.15,0.35,-0.55,2.5],[0.25,-0.35,-1.05,-1,-0.2,0.45,-0.15,-0.65,0,0.75,0,-1,0.45,0.4,0.65,1.05,-2.6,-0.05,-0.05,1.4,1.85,0.7,0.15,-3.25,-0.8,-1.7,1.65,-1.9,-2.5,23.9,16.45,4.35,-0.9,23.35,-23.1,-52,22.6,-78.1,-9.2,10,-1.1,-12.95,-12.5,-39.5,55.15,-32.9,37.45,-43.6,-25.25,7.7,-20.6,-5.4,-5.1,-17.6,-10.4,61.35,-13.95,-1.85,44.25,3.65,11.3,-1.25,-0.4,-0.05,64.4,0.5,16.35,-5.45,-0.3,30.7,9.45,32.9,0.05,-0.15,-2.65,3.25,0.75,1.1,-0.8,-1.8,0.75,0,22.25,0.4,-11.4,-2.25,31.8,0.65,-1,-1,-0.7,1.7,2.55,3.15,3.25,-0.05,-0.45,1.25,0.7,-0.55],[-0.35,-0.6,0.5,-1.4,-1.15,0.45,0.35,3.1,0.5,-0.85,-0.65,2.15,0,-0.95,1.5,-1.25,0.6,-0.2,-0.95,-0.75,-0.1,-2.4,0.75,-3.55,0.6,1.8,-0.15,-5.25,13.3,-1.05,-15.85,10.6,20.75,-92.25,-46,32.15,-37.95,-34.75,10.2,10.25,78.2,25.35,-2.8,44.35,-42.9,-20.35,-41.2,32.85,-47.2,-5,60.6,11.35,11.5,5,14.35,-8,-6.3,-57.85,-22.85,7.2,-38.1,0.6,2.1,31.1,-49,1.85,-7.5,9.95,1.3,0,15.95,10.6,-23.9,-0.75,-6.3,0.3,0.45,107.3,-0.5,1.1,4.1,-0.45,-36.35,44.4,0.2,1.2,0.35,1.25,25.95,0.5,-4.45,-1,-1.15,7.05,-0.15,1.35,5,-1,0.7,-4.35],[-0.4,1.25,0.35,-1.35,0.65,-1,-0.9,-1.2,0.75,-0.85,0.45,0.4,1.05,0.45,-0.2,-1.05,-1.25,1.1,0.65,1.65,0.45,-0.6,-1,1.85,-0.3,-0.15,16,7.5,-45.85,39.45,-5.15,26.85,49.6,-3.2,-36.65,23.65,-13.15,-8.7,8.8,26.4,-49.8,-16.35,7.1,-26.95,0.4,17.5,-7.85,-39.85,34.75,33.9,-58.25,-51.15,15.8,32.05,2.85,27.05,-60,59.3,1.1,-6.2,6.1,-32.4,8.1,7.9,-40.2,-10.5,21.25,-6.3,-1.3,20.3,-3.05,41.15,-3.7,-4.85,0.85,4.25,4.95,-26.6,-0.8,-0.75,4.05,1.15,6.55,0.85,-14.65,-10.5,8.95,-5.2,1.8,-2.45,-1.35,-1.2,0,-8.35,1.3,16.85,24,-23.35,1,-1.45],[0.45,0.85,-1.2,0.05,-0.4,-0.45,-0.3,-0.15,0.45,0.6,-0.5,0.65,-0.4,0.75,-0.95,-0.5,-1.6,0.1,-0.4,-0.25,-0.3,0,-1.8,0.6,0.25,-3.15,-2,-2.3,0.45,1.45,1.4,33.5,-22.9,7.25,-3.65,36.05,-22.35,-35.85,6.9,-10.7,-19.4,7.4,-18.05,-4.35,8.2,12.35,22.7,-27.1,-0.45,-11.2,14.7,34.65,-9.35,-5.8,-0.3,-6.5,3.85,-15.25,-27.75,10.05,-10.5,-0.55,34,-70,34.25,22.35,-0.25,-3.55,-0.9,0.45,4.6,0.3,14.55,33.65,0.75,4.75,0.75,0.05,1.5,8.85,39.15,-1.45,-5.2,9.1,1.1,-0.05,0.4,45.95,1.7,31.3,-0.65,-49.55,2.85,-66.85,46.5,-0.5,0.65,-0.4,-0.25,0.15],[0,-0.4,-0.4,-0.3,-1.05,-0.3,-0.2,0.75,-1.35,-1.9,-0.75,-0.2,-0.3,-0.55,0.25,-0.05,-0.55,-0.5,0.55,-1.9,-1.05,-1.1,0.65,-2.15,-0.3,2.1,-1.85,-1.4,-28.4,63,46.9,14.5,45.7,-13.05,-2.3,-46.3,-14.9,65.45,-18.6,20.75,-7.5,12.2,-0.05,-54.65,-5.2,-28.3,28.6,-8.1,-22.55,67.5,-18.35,41.6,-50.1,14.1,41.45,1.65,-28.6,17.4,-6.05,37.25,-37.25,45.55,-29.45,30.25,-24.85,8.15,-12.75,13.5,5.45,-33.1,10.4,-13.7,5.25,56.9,-1.15,-0.4,1.85,-1,0.6,13.6,20.4,43.4,19.55,6.8,-50.1,0.7,0.5,0.05,30.8,0.6,-0.05,-57.45,-0.6,0.6,-0.75,0.45,25.75,-1.6,0.1,0.05],[-0.15,-1.35,0.55,0.15,-1,1.15,-0.4,-1.4,-0.7,0.6,-0.15,-0.6,0.05,0.6,1.05,0.15,-0.1,-0.75,-1.8,-1,-0.45,1.3,0.1,0.65,-1.05,-70.3,-4.5,5.95,4.3,41.05,-34.65,5.1,-14.05,-47.45,3,26.7,-9.45,42.75,17.8,16.1,22.05,29.15,-13.2,-21.35,-1.6,52.75,-30.85,-24.5,71.25,-60.95,-25.15,-42.25,19.95,21.95,37.95,-39.2,-42.35,1.25,21.1,19.85,14.6,-47.8,1.45,14.65,12.75,-50.9,-19.15,15.05,34.25,-6.15,-0.75,31.35,-26.45,-0.4,-0.9,23.8,0.45,-30.6,1.05,17.9,35,-18.75,28.5,1.4,0.2,1,-9.8,33.5,52.05,1.25,49.95,21.35,-36.9,1,-3.4,-3.4,1.05,-63.15,-23.2,-0.6],[-0.05,0.6,-0.15,0.5,0.7,-0.45,-0.45,-0.45,-0.1,0.45,-0.15,-0.95,1.65,-0.35,-1.6,-0.7,1.55,0.8,2.65,-2.95,0.3,-0.75,-0.1,1,1,0.95,-4.35,5.95,-7.85,2.4,16.35,9.55,28.1,7.55,28.55,-22.95,-38.1,22.55,34.9,-32.85,21.25,-5.2,3.35,-78.3,61.6,-5.15,-9.65,-32.5,18.65,-16.65,-14.65,-17.5,39.35,5.95,-4.9,33.05,35.6,43.75,-12.05,-27.55,1.9,22.3,-7.7,4.25,32.85,74.5,-0.1,-36.35,-10.55,-18.35,-2.35,-17,0.9,46.1,-1.5,-26.8,24.2,-15.9,12,5.2,6.35,-1,-14.3,-82.85,-74.7,48.95,1.9,-23.05,25.45,-0.35,-4.65,67.3,4.05,34.55,33,-33.35,3.05,0.25,31.45,-1.6],[1.25,0.85,-0.6,-1.6,0.15,0.3,-0.35,0.05,-1.45,-0.1,-2,-0.05,0.1,-2.3,-0.4,-1.55,0.15,-1.5,-2.2,0.3,-0.45,-1.35,-0.7,-2.2,0.4,0.05,16.95,0.4,-63.75,15.65,-13.1,-35.9,10.5,47.95,23.7,7.15,10.9,-62.7,12,56.25,24.8,-34.05,-28.1,26.15,-9.95,-58.55,-21.55,15.95,-15.6,-10.7,-11.95,17.25,1.25,-9.65,-2.55,28.1,-6.2,14.45,20.1,-10.7,-62.9,24.45,50.85,25.2,-21.1,59.85,-0.15,6.75,-30.3,-5.75,-52.75,-22.15,-0.95,-15.4,4.45,13.7,-14.15,11.3,-1.3,-7,-9.5,32.3,23.65,0.95,-14.2,3.3,16.95,15.15,20.15,-22.2,10.3,1.65,9.4,-0.05,27.6,3.4,12.65,-2.1,4.55,-0.55],[-0.3,-0.45,0.35,0,-0.65,-0.25,0.25,-1.1,0.25,-0.6,-0.15,0.8,-0.75,-0.55,0,-0.75,0.15,0,-1.25,-0.95,-0.15,0.05,-2.55,0.05,0.45,2.65,-2.8,-0.55,-9.3,13.55,-12.5,15.85,41.1,-42.85,76.5,-11.4,14.3,-30.95,3.8,49.65,55.2,-9.2,-19.65,11.8,-1.85,14.45,18.9,-40.8,-30.4,39.95,18.05,-38.75,-25.55,0.9,28.6,53.85,65.9,17.1,-37.95,16.5,32.1,-39.4,-9.95,15.6,-20.35,-25.2,31.6,-26.8,-0.8,25.1,-90.2,23.75,-21.45,7.05,51.75,10.1,-22.55,7.8,24.25,68.45,-37.1,16.3,-13.6,44.1,3.9,7.3,-29.45,5.2,9.7,-3.15,-6.55,0.95,62.15,1.55,-0.65,2.1,0,11.55,15.05,2.85],[-0.55,-0.25,-0.5,0.6,1.1,0.4,1.3,1.05,-2.25,0.7,-0.5,-0.25,-1.35,0.95,0.3,-0.85,1.1,-2,1.05,-0.65,-1.05,-0.7,-0.7,-2.05,-8.3,-49.9,-2.1,-6.6,-29.15,90.65,89,-56.65,16.35,-23.8,6,-36.8,1.05,35,-24.85,-21.5,67.3,-35.95,-51.4,0.65,2.2,15.9,-44.95,-12.1,-19,43.2,102.25,-23.6,-33.6,-47.15,22.65,31.3,-41,-46.55,-30.85,18.9,-3.55,18.8,-41.75,-39.55,4.15,60.1,-4.15,14.7,26.25,20.25,-20.4,22,-20,-14.55,11,-15.1,20.75,5.55,-18.2,-2.4,-21.7,30.95,-0.85,-14.35,-2.7,6.8,0.75,-0.2,79.45,-11.75,-0.4,25.7,-30.4,-44.25,0.85,-53.4,-28.25,-19.85,27.4,-1.7],[-0.95,-0.45,-0.05,-0.35,-0.7,0.45,0.8,0.15,-0.85,-0.15,-0.55,0.05,-1.25,1.8,-0.05,-0.1,-1.35,0.95,0.1,-0.1,-0.6,0.05,-2,-3.6,18.05,-18.75,3,-69,47.45,-8,23.55,-20.45,76.7,-29.4,0.9,57.35,-33.55,13.45,-7.15,6.4,31.9,8.1,-2.3,1.2,56.15,23.6,-15.9,-79.5,2.8,13.65,12.95,28.6,40.65,84.8,-18.2,3.4,-15.35,-28.1,-25.6,-3.75,10.65,11.75,25.9,64.45,-48.25,28.75,67.8,-5,-42.25,-7.95,6.8,-0.05,-43.4,32.6,37.45,-9.6,-2.5,54.2,41.4,-1.2,-48.5,-2.8,-2.55,5.85,-32.2,63.4,-7.05,5.9,15.65,-28.55,39.25,12.45,-12.05,-23.85,18,5.45,37.5,14.3,0.15,47.6],[-0.5,-0.7,-1.9,-1.5,0.35,0.4,-0.3,-1,0,-0.45,-1.2,-0.15,-0.2,1.05,-1.05,-0.65,0.9,1.6,0.6,-0.1,0.7,0.95,0.95,-2.15,-16.3,-19.05,26.75,17.75,15.7,-25.75,0.15,-26.25,-25.3,-20.35,-2.25,-21.05,30.8,9.8,-46.25,5.95,-15.1,-23.25,-54.1,14,-19.95,80.85,12.05,-39.5,-14.6,-52.4,26.05,-10.4,46.1,54.9,13.45,-28.1,-23.65,32,-4.2,-15.9,13.95,-4.65,-12.9,18.75,-7.05,14.6,73.4,-58.7,11.9,3.6,-18.55,6.25,3.5,37.1,32.9,2.1,4.35,-42.2,0.3,47.85,-24.3,-24,-1.2,16.7,23.55,-27.3,-7.15,46.4,5.55,-18.3,11.9,-4.85,-69.85,13.1,8.6,6.1,21.65,-10.55,2.05,-27.05],[0.55,-0.55,-0.05,-0.3,-1.35,1.1,-0.85,-1,-0.4,0.05,0.1,-0.7,-0.5,0.45,0,-0.7,0.1,-0.55,-1.6,-0.7,-0.65,0.75,-1.75,47.8,1.7,-10.15,13.5,-24.15,24.75,58.6,-21.6,47.4,44.2,-72.55,-17,-17.6,-64.6,43.55,-30.4,-16,-3.8,-25.5,-44.95,-9.6,-0.45,-61.4,0.4,4.15,-6.2,29.3,0.2,-5.3,31.7,-79.3,-19.05,42.05,-16.9,64.35,-35.7,27.1,-20.9,17.4,42.05,-1.1,-1,-41.2,5.2,34.1,-41.5,23.5,-9,-5.85,40.75,-36,7.65,-61.65,39.85,-23.6,18.4,4.85,0,48.55,-7.3,27.05,5.1,-16.05,-0.1,-6.55,58.75,-23.05,3.55,22.65,-33.4,-4.65,46.35,8.2,25.3,-23.4,-32.3,-2.6],[0.95,-0.15,-0.15,-0.2,-0.95,0.05,-0.85,-0.3,-0.25,-0.25,-1,-0.9,-0.3,0,0.4,-0.85,-0.65,-0.6,-0.8,-1.15,-1.45,0.6,6.35,0.4,-53.95,-3.75,17.55,-42.25,-28.15,-29.05,14,-7.55,2.7,8.8,-7.75,-17.75,24.85,20.7,7.05,12.35,-37.45,-24.95,23.7,-18.6,-3.4,17.45,-24.3,-45.3,-16.9,-11.4,39.8,-6.6,33.35,-29.25,-54.45,33.75,1.45,5.65,-64.6,35.6,23.2,75.4,-4.6,25.35,-5.7,12.2,47.55,-5.05,-44.05,-17,1.7,8.6,-35.25,5.85,24.55,8.05,-28.35,-28.55,18.8,-43.3,0.7,2.15,12.25,-31.65,1.7,16.75,10.05,48.3,4.75,-4.8,4.8,10.05,34.5,2.45,-0.9,4.5,0.25,9.4,-20.85,4.85],[0.35,0.15,0.55,0.35,-1.15,0.55,1.15,-0.65,0.9,-0.85,1,0,0.1,-0.8,0,0.05,-0.45,-0.15,-0.15,-0.9,-0.4,-0.65,0.2,39.6,16.2,-63.1,-41.75,10.9,-17.5,-11.65,-36.85,43.45,3.3,-14.3,20.05,-2.75,-9,34.25,50.75,-5,-34.2,29.15,-45.6,56.5,3.5,0.75,-60.95,11.2,31.45,31.6,-46.85,-19.35,8.3,-23.75,40.9,-7.05,14.25,8.6,10.75,-46.15,-20.2,-6.25,13.45,-35.55,22.8,62.5,50.6,-7.35,6.1,19,13.9,7,-40.65,61.55,46.9,28.9,19.2,18.85,-10.8,-4.4,27.8,-42.3,-35.45,1,-10.3,-6.75,-0.3,9.6,6.55,9.85,38.6,-15.9,19.4,14.9,1.45,-20.8,5.3,-31.8,-35.25,2.7],[-1.65,0.15,0.25,-1.05,-1.05,-0.15,-0.4,-0.65,-0.1,0.95,0.3,-0.95,0,-0.7,0.3,-1.3,0.3,0.35,0.5,-0.65,-1.05,-36.25,1.05,-14.3,4.75,34.9,-37,-31.65,-35.5,-17,-13.4,47.1,-31.4,60.15,-7.8,18.35,-45.4,-15.6,-73.35,-38.55,-23.6,24.4,-1.35,-43.8,9.15,53.45,-76.3,11.7,-18.15,-65.25,-13.5,4.25,-20.8,-39.85,23.1,8.3,53.4,14.55,-49.65,10.15,-5.35,-11.5,3.85,-45.95,-25.3,-14.4,9.6,-44.8,50.45,-12.15,-5.2,75,-25.85,25.55,0.65,8,36.05,-25.55,-0.8,16.9,12.35,8.15,-7.6,-1.7,-4.95,31.65,33.25,10,29.5,18.55,-20.35,-14.85,1.75,-36.85,28,-18.45,-29.9,0.35,13.1,5.95],[0.4,0.3,-1.4,0.05,0.45,-0.3,-0.3,0.95,-0.1,-0.4,-1,0.15,0,-0.5,0.05,-1.9,-0.3,1,-0.35,1.45,-22.95,21.9,0.05,41.35,-9.25,41.45,-14.65,-24.95,59.05,-8.85,66.45,-13.35,17.95,-46.45,7,34.95,6.75,22.1,2.95,-6.2,37.6,20,11.7,13.35,-22.55,-16.7,33.5,31.7,11.4,-14.65,14.1,11.55,0.6,-88.85,6.55,0.7,-47.8,33.05,45.35,1.9,5.25,-44.9,-4.5,-9.15,-31.7,26.85,37,33.25,-6.8,-53.25,35.25,-41.65,-36.3,4.85,-48.2,-47.95,39.1,-17.05,12.85,-25.4,-22.85,27.55,36.25,-7.6,16.3,-42.9,-28.55,1.9,21.6,2.1,-7.65,-0.45,-18.9,29.1,-14.05,13.15,9.1,-42.05,-10.55,-5.7],[0.05,-0.75,0.3,1.2,-0.9,-0.75,-0.3,-0.4,-0.45,0.45,1.55,-1,0.25,-0.8,-0.5,0.1,-0.1,-1.05,1.25,-0.2,0.35,42.8,28.35,-3.8,36.8,-18.95,-10.25,-35.55,-38.35,40.4,16.2,-15.85,71.75,-15.2,-18.3,-39.7,-10.3,9.4,-21.9,-21.75,23.2,-0.2,-6.4,26,27.7,15.7,-14.4,23.85,-43,-3.05,-20.25,-14.1,26.45,-0.9,18.45,-6.1,-19.55,18.15,-17.75,-15.75,4.3,1.65,55.25,8.35,16.15,-7.8,-26.2,-45.85,7.35,-3.6,-4.35,49.55,30.05,48.7,25.5,-16.35,-27.35,22.3,-40.9,17.5,37.8,-0.9,37.55,9.9,30.1,60.05,-35.55,23.55,-26.1,37.1,57.8,43.1,17.4,-5.55,4.35,-4.65,1.25,44.2,36.35,-6.6],[-0.1,0.2,0.6,-0.25,-0.05,0.25,-0.95,-0.15,-0.9,-0.65,-0.45,-0.15,-0.6,1.8,0.3,-1.3,0.35,-0.45,0.75,1.1,-93.05,39.45,-35.8,-29.7,-67.1,-30.8,-43.7,-44.4,-18.4,16.15,-26.25,-2.95,-67.35,17.7,43.15,-3.75,81.45,8.85,-6.4,8.1,-49.35,18.45,-25.9,-22,-12.2,3.25,-6.75,8.6,-35.55,-36.35,11.8,-22.25,-17.7,-79.6,-4.25,-25.05,-54.2,-33.4,2.35,6.55,-5.8,32.5,39.5,-79.45,9.45,20.95,30.55,53.7,29.9,-1.1,-38.25,-84.05,-19.95,15.75,-24.1,-1.7,71.35,26.6,23.2,7.7,-34.2,-60.6,-0.7,-5.6,7.55,3.6,40.45,29.1,6.85,-22.35,37.25,5.5,28.35,1.6,-1.35,-12.55,7.05,2.3,-3.3,7.7],[0.15,-0.35,-0.9,-1.1,-0.75,0.05,0,-0.35,-0.85,-0.45,0.1,0.25,-1.15,0.45,0.65,-0.5,-0.05,-0.3,-0.5,-11.95,29.7,-18.2,13.9,-26.4,2.65,-19.55,37,-20.8,15.1,27.7,45.95,50.65,-34.85,-0.25,-26.35,-2.35,-29.45,16.75,-28.7,-25,4.8,33.4,2.9,-11.55,-22.9,42,-23.65,10.95,21.95,-28.4,-24.1,15.25,8.25,19.85,20.25,23.6,-15,-17.85,24,23.5,-4.65,20.55,-12.35,-3.95,-86.85,-11.8,15.45,5.35,-53.85,55.85,-17.45,6,-15.25,-6.5,4.5,-5,36.65,-7.8,57.8,-5.3,28.9,7.65,13.35,31.25,10.2,-22.05,1.85,22.7,-40.7,9.45,11.85,6.9,8.1,-23.55,10.45,-6.35,9.2,-45.25,25,-1.5],[-0.5,-1,0.05,1.1,-0.4,-0.3,0,-0.45,-0.35,0.55,-0.05,-0.75,-1.15,0.55,-0.6,-0.4,0.35,-1.35,-54.45,-38,58.15,-32.75,21.85,-37.1,-11.65,9.45,11.4,24.25,25.05,-31.85,13.2,2.35,5.25,53.75,1.4,18.05,-15.1,7.65,0.05,40.8,42.8,-44.05,60.4,21.05,31.45,-49.15,-13.3,-19.9,-1.5,25.95,-10.6,37.95,-22.25,22.85,31.75,-46.55,-66.8,46.05,31.4,0.9,9.25,-39.45,-28.95,-42.15,13.45,-25.95,-41.25,-12.55,-4.15,43.2,44.6,9,33.2,13.15,16.9,3.6,17.7,57.75,3.1,10.95,19.55,-24.9,17.7,4.35,-17.05,-25.8,-17.25,-40.4,-18.55,-7.2,1.2,-10.65,-8.9,50.95,28.5,19.1,-11.9,0.95,3.4,23.4],[-0.8,0.35,-0.5,-0.95,0.4,0.1,-0.3,-0.5,-0.8,-0.25,1.05,0.35,0.75,-0.35,-0.2,-0.85,-0.95,-1.05,11.35,-69.5,-88.15,-34.95,-64.05,-5.7,30.65,36,-34.3,6.4,-6.3,-33.25,-30.3,-58.8,0.75,53.25,26.25,62.15,-34.3,15.9,-86.3,-27.2,-40.95,6.2,0.95,-42.6,5.05,46.15,-43.25,9,-30.3,-54.25,21.05,-30.4,56.1,-30.6,-28.25,-40.9,27.75,29.95,-4.3,-3.6,28.65,-9.85,38.1,-15.55,21.8,-45.35,6.25,64.65,36.35,1.45,-36.8,5.3,-1.05,10.5,0.15,19.05,-22.75,8.05,8.55,-16.7,41.8,29.15,-24.35,-53.45,4.65,17.65,-49.3,22.95,20.15,3.85,14.8,-30.25,0.65,0.95,-35.8,1.8,16.85,2.65,7.5,-10.35],[0.2,-0.4,-0.6,-0.5,-0.3,0.3,-0.55,0.25,-0.7,-0.2,0.1,-0.8,-0.1,-0.8,0.25,0.85,-0.6,-6.7,-4.85,-72.45,-32.55,37.35,22.6,-41.7,-25.5,3.95,-14.8,-36.4,7.65,59.5,26.55,45,-15.35,-35.6,11.7,-0.15,22.15,-57.65,-8.55,10.6,22.55,12.3,11.6,-2.35,-15.45,-14.35,5.05,-36.05,-12.7,28.6,27.7,30.2,36.05,0.25,-37.35,13.55,38.35,56.6,5.6,24.55,-13.15,35.1,14.35,63.3,-77.75,-15.2,-4.05,-28.4,-14.6,-37.3,25.75,43.25,34.4,55.25,-3.55,11.7,-41.25,-44.7,13.2,38.05,20.2,9,23.1,-16,-27.2,44.65,19.8,21,-14.5,7.3,-20.9,2.5,-15.6,-5.25,57.8,-4.6,0.85,34.3,19.4,11.85],[-0.25,-0.7,0.05,0.7,-0.05,0.55,-0.1,-2.6,-0.8,0.3,-0.2,-1.3,0.2,-0.25,-0.35,-1.15,-39.55,-15.15,7.7,-12.2,0.8,51.3,46.7,46.05,44.6,-34.3,2.45,-26.05,-59.8,6.4,0.2,51.15,-12.2,63.3,-28.4,-42.35,23.05,-28.1,-22.2,52.3,26.15,45.4,23.65,-7.95,-11.2,55.4,-39.55,43.55,25.4,39.55,-0.6,31,16.7,-46.4,7.95,-0.55,-16.1,2.7,-21.9,-3.2,5.85,41.45,0.5,26.7,9.5,-15.9,-20.2,66.25,-47.2,10,7.45,-1.4,-15.8,-3.6,8.8,7.75,-3.9,20.65,10.8,37.7,49.25,29.95,8.1,32.8,9.35,-1.05,22.65,28.45,-9.55,-15.1,73.2,1.5,-19.3,9.1,-35.15,0.6,10.45,-2.3,6.5,15.7],[-0.65,-0.8,-0.45,0.25,-1.2,1.15,-0.5,-0.2,0.15,0,-1.25,0.75,-0.35,0.25,0.05,-22.2,-46.4,4.9,13,-75.4,20.05,70.25,-12.85,-30.25,-9.45,-15.5,30.25,-18.5,-33.75,-2.55,-15.75,13.8,-23.85,26.95,2.8,5.75,-29.3,-1.2,43.05,21.25,-13.8,5.6,-10.65,14.95,-0.95,8.7,6.9,-18.5,43.55,59.05,-39.1,2.9,9.6,34.25,-7.85,-2.05,40.3,2.2,10.5,15.15,16.55,-17.75,17.8,10.9,31.95,72.05,-10.5,-30.65,-41.25,82.15,-61.45,-11.7,-29.8,10,1.35,-3.05,-17.95,-5.75,22.3,-21.45,-39.6,-15.1,-8.65,9.9,-6,-32.35,16.65,38.85,8.6,6.2,39,-9.05,14.5,-5.3,-0.2,4.8,22.05,10.6,7.2,-3.05],[0.8,0.2,-0.3,0.2,0.15,0.2,-0.45,0.7,-1.15,-1,-0.8,-0.05,0.5,-1.65,-0.1,-10.05,9.25,35.7,-10.65,-11.2,-23.5,14.2,-21.65,-24.8,26.95,50.1,-30.35,-43.75,4.55,-48.95,0.5,21.85,3.7,33.3,37.15,-17.05,41.65,18.6,22.45,-4.7,-24.35,-47.7,22.95,27.8,-19.8,-55.7,0.3,15.35,-13.6,17.9,24.25,17.1,22.55,-1.35,27.7,8.95,46.45,30.7,-25.25,7.55,-5.6,-7.5,-0.2,-15.75,43.85,-15.3,52.3,-9.25,-23.9,0.95,-38.2,68.3,-10.5,7.3,13.75,-5.8,54.45,-11.7,13.55,-16.65,34.1,11.95,-9.55,0.5,21.05,51.75,-4.05,19.95,20.95,4.05,-24.05,4.75,4.15,6.65,12.4,-8.8,7.8,4.15,31.6,21.1],[0,0,-0.2,-0.5,-1.35,-0.1,-0.3,-0.6,-0.1,-0.1,0.05,0.45,-0.15,-6.1,-0.55,-30,-78.85,15.5,-18.55,-1.8,-8.25,-29.05,-5,-24.8,-21.05,-8.05,3.15,23.65,68.1,50.25,26.45,26.7,-15.65,-43.75,-35.8,-33.95,3.15,27.5,1.3,-17,-29.25,10.7,-46.15,-4.8,3.95,-5.15,-12.25,23.85,7.5,23.95,-29,-19.25,-10.05,60.5,-17.7,8.15,-30.8,5.9,7.8,66.8,1.8,10.25,-53.4,-17.1,3.8,20.2,18.65,4.85,42.55,18.6,8.9,27.85,-4.15,55.65,10.15,18.4,-10.35,27.4,-5.85,81.4,0.35,19.75,26.2,9.9,-22.2,-42.1,56.6,22.05,-6.35,19.7,-3.9,25.25,-5.6,9.45,12.8,16.8,7.5,16.7,4.25,15.5],[-0.75,-0.6,-0.4,-0.25,-0.45,0.4,-1.05,0.55,-0.1,-0.05,0.05,-1,-7.2,-4.35,-11.25,-5.2,-12.05,40.15,84.65,-40.65,3.15,-18.7,-8.7,13.95,-41.3,-42.7,-19.05,-3.6,-0.2,-33.65,46.05,-63.9,-15.35,21.65,10.4,-1.55,34.75,-25.75,36.3,1.2,-41.95,10.45,1.05,19.05,-9.1,-32.4,8.05,-6.4,3.25,64,65.55,32.2,1.6,-28.2,-6.85,-2.4,8.5,51.05,23.15,-4.65,28.85,-66.15,8.6,-4.45,14.65,14.1,-35.25,-12.3,11.75,5.35,32.2,6.75,51.65,2.2,16,16.05,-1.25,15.25,4.75,-30.35,18.1,42.3,12.45,-10.5,7.8,10,59.95,2.75,-2.55,1.7,-2.5,-3,14.95,29,-21.15,49.55,15.4,12.7,37.3,21.65],[-0.1,-0.6,0.35,-0.4,-0.2,-0.6,-0.15,-0.55,0.05,0.25,0.55,-1.2,21.7,-24,-24.9,1.45,-8.3,-43.25,-60.25,3.05,-7.4,42.05,2.6,26,11.55,-53,-3.05,66.9,36.15,38.15,-24.4,-6.9,-12.1,8.1,-37.45,-2.95,37.7,16.3,-33.15,36.25,-32.9,-20.25,-18.3,23.95,-79.4,-25.6,-68.1,-30.25,-44.95,10.7,-1.25,-31.3,46.35,-4.15,-18.85,-30.3,11.6,10,13,-18.6,-27.8,29.65,-21.1,-38.7,90.65,-12.55,10.85,2.55,35.3,16.15,18.15,10.25,6.8,3.95,18.65,1.3,7.35,-19.85,-6.35,3.35,5.45,15.15,-4.4,-27.6,18.6,15.2,5.9,17,19.5,42.35,-2,8.45,1.1,21.6,17.75,4.25,0.8,-71.4,-24.05,8.05],[-0.1,-0.45,-1.5,0.45,-0.5,-0.5,-0.2,0.3,-0.35,-1.1,0.15,-0.3,5,-2.4,-5.8,3.95,23.55,-31.2,6.6,-2.5,46.05,-59.85,-19.65,-8.9,5.8,-43.2,-27.4,33.5,-54.7,37.55,8.25,-15.45,58.3,-35.95,1.9,36.45,14.1,-28.6,-1.85,-11.45,-57.2,-12.55,5.15,-0.65,-18.65,15.35,15.6,-2.35,-1.7,15.3,6.6,-0.65,18.05,10.3,14.55,-7.1,-14.9,-19.65,64.8,-5.35,38.55,-8.65,-31.35,17.95,-8.9,-20.05,56.15,7.2,21.6,7.15,22.15,15.45,30.7,29.7,-3.25,-3.85,29.05,17.95,-9,-9,32.85,-4.65,11.2,-21.8,23.25,-4.9,-12.95,-4.6,-0.75,25.55,28.8,6.85,1.8,50.15,23.35,20.5,0.1,18.1,1.05,16.95],[0.05,-0.3,-0.7,0.3,-0.45,-0.2,-0.85,0.05,0.4,-0.05,-2.15,-51.9,7.95,-33.95,7.6,5.95,8.6,22.15,3.5,-17.5,38.3,-14.1,-5.05,-44.85,-5.95,-11.9,-33.75,56.25,10.25,0.9,24.9,-0.45,-19.35,11,-6.3,19.3,-9.95,-5.35,-8.4,28.35,-16.55,-30.9,8.5,35.55,3.35,-2.35,-36.25,25.2,83.85,21.65,43.3,-41.95,13.4,-12.15,-0.9,-24.9,-0.4,7.05,23.8,-8,19.95,-15.3,-36.25,35.65,-22.3,11.8,7.55,23.1,30.7,-54.6,5.75,34.7,64.7,15,-24.9,6.6,-10.95,5.1,19.65,-35.3,5,15.5,-13.9,15.75,12.95,30.7,8.6,5.8,-17.5,10.25,19.4,5.5,-1,24.65,-7.95,-6.05,26.4,-4.65,41,26.5],[0.4,-0.4,0.05,-0.2,-0.3,-0.35,0.6,0.6,-0.35,-0.7,-1.6,-8.5,-62.65,-15.75,-25.15,-2.05,27.85,4.9,-5.15,-53.4,-0.85,47.15,45.85,30.2,-2.95,-32.5,-48.55,-29.85,-12.85,18.65,9,-35.35,-8.3,40.05,-13.8,0.1,-27.9,-6.45,-12.15,-67.15,-16.3,3.5,13.1,-23.2,-16.7,-32.2,-16.3,8.2,64.35,9.35,-76.1,6.7,21.25,24.8,35.6,-33.5,-22.5,-1.35,-47.45,-45.65,-13.45,-0.75,-15.8,25.5,20.7,1.7,19.55,-17.65,17.85,19.35,9.3,21.6,10.25,4.85,7.85,16.8,1.9,-22.7,-20.95,16.65,33.4,19.85,30.4,-0.6,2.25,-18,16.85,12.75,24.8,17,1.8,15.4,9.4,-2.75,34.05,7.5,40.55,-1.25,2.55,36],[-0.1,0.6,0.05,-0.25,-0.5,0.4,-1.5,-0.1,-0.9,-1.25,-22.35,-45.4,-17.35,38.55,-14.55,2.5,0.2,4.75,-14.6,23,-30.25,-48.2,-42.35,-1.85,13.75,55.6,-16.8,-41.55,49.45,20.95,-39.6,23.95,-19.55,14.8,16.8,1.4,14.6,67.6,38.15,-16.55,-3.2,-62.1,20.7,-31.25,51.15,-7.45,-16.35,-16.85,15.15,-11.65,-32.35,43.65,16,13.15,-18.1,-0.65,-20.85,21.65,5.3,-4.25,-43.45,-38,37.25,-3.05,9,-7.35,17.75,-37.25,41.8,8.8,-19.15,13.4,7.1,21.3,13,18.15,-9.05,2.2,33.9,12.65,42.1,-9.6,-7.3,29.65,21.2,-2.1,9.2,3.65,-1.3,44.3,7.1,8.5,28.1,-8.4,16,28.2,19.55,-2.5,23.7,16.95],[-0.15,-0.3,-0.2,-0.45,-0.05,-0.7,0.2,-1.25,0.95,1.25,-41.05,7.8,-42.15,-40.5,15.15,6.4,-63.45,9.3,69.3,-6.1,30.1,24.35,23.4,-21.7,11.05,-52.05,1.25,-12.6,-30.5,-39.95,-11.85,-0.2,6.2,-30.85,-16,31.55,7.1,-78.05,19.9,-22,-34.7,42.1,11.65,-47.8,10.4,16.75,7.75,15.9,-19.9,9.75,-18.65,29.7,39.5,-14.45,-3.15,30.05,7.6,-21.7,9.8,23.4,14.75,10.85,10.45,-4.15,18.1,-21.3,14.8,25.45,-4.65,-18.25,-29.25,5.1,32.95,-10,-9.15,-31.1,-23.45,41.5,-12.9,38.15,-3.5,17.95,21,4.3,-3.7,9.7,-35.2,2.2,8.75,22.35,2.3,12.5,7.55,15.55,26.05,11.15,-9.95,-20.85,7.85,37.65],[-0.1,0,-0.05,0.75,-0.35,-0.4,-0.45,0.1,-84.35,-22.5,-2.9,-0.85,-54.5,-32.15,-14.8,-0.8,-42.1,-7.3,-16.6,-7.3,-17.6,45.55,4.9,-40.55,-18.75,39.6,2.4,4.9,22,50.35,40.7,-14.7,-35.95,-14.5,-28.15,1.2,-13.3,26.35,42.15,-7.5,-17.3,-30.55,-4.6,3.55,17.45,11.85,24.3,40.65,-9.65,-35.7,-10.8,-3.4,8.55,14.9,-8.9,36.15,-15.55,-0.55,26.5,11.2,20.2,7.45,-7.45,53.5,-24.1,16.9,-5.85,8.2,36,46.25,-19.5,16.3,28.65,16.65,30.75,4.45,-35.25,11.6,37.9,13.25,34.55,16.55,5.6,-3.95,1.55,-8.65,55.55,-44.7,14.6,5.1,21.05,67.9,11.6,0.1,40.4,18.9,22.05,29.55,15.05,8.2],[-0.05,0.85,0.25,-1,-0.4,-0.35,-0.35,-0.6,-0.1,-3.05,-31.6,-30.6,-4.75,12.65,13.55,1.95,26.35,56.9,-23.2,-20.35,5.9,-4.5,-1.8,-4.75,-7.1,24.8,-10.95,8.7,32.6,-33.15,-39,-6.55,-21.1,-6.95,-48.1,-28.4,-12.15,-0.95,17.35,-11.5,3.45,-8.45,-4.55,59.35,-7.05,-31.4,-3.45,-69.2,0.4,44.2,-18.6,-12.55,-24.15,9.2,60.9,23.1,52.45,31.55,49.15,12.05,-49.1,3.45,0.9,-18.4,-63.1,4.35,14.8,3.85,33.55,7.25,16.8,18.8,11.1,37.9,-7.3,-6,17.8,39.5,44.3,23.05,40.55,15.1,18.3,12.65,6.15,3.75,17.7,14.55,-5,32,29.85,24.9,39.35,60.15,-11.15,11,0.45,2.75,23.3,38.5],[-0.3,-0.15,-0.15,-0.15,0,-0.8,0,-72.95,-13.95,-66.45,-26.15,11.8,3,-34.6,54.15,-30.4,17,-45.2,-7.2,15.45,19.5,-10.15,59.5,-12.95,-62.2,-36.1,59.35,57.25,8.8,25.9,-5,33.7,32.95,40.4,20.2,4.05,42.2,-35,39.55,-21.45,-22.55,-24.25,-28.4,5.7,-19.8,-38.35,-25.25,-10,26.05,4.35,8.3,-35.25,36.35,17.1,5,-29.1,-19.4,12.2,0.5,12.05,-13.35,18.45,24.35,-7.5,-14.15,10.05,28.15,-24.2,-3.2,32.25,0.45,10.95,4.25,16,4.05,-39.65,45.3,0,24.65,7.1,18.9,-7.65,12.5,2.3,10.45,8.75,-7.3,24.85,1.25,4.75,6.65,7.35,12.45,6.35,15.4,16.2,8.2,36.15,1,24.85],[-0.35,0.1,0.5,0,1.4,0.1,-0.25,-39.2,-23.65,-35.45,-66.05,-9.55,-13.45,-9.4,-8.55,-24.65,-5.75,-20.35,5.25,-17.45,5.5,2.5,-56.2,43.35,18.35,-41.3,-26.2,11.2,-42,-19.3,34.95,-9.7,39.45,29,-2.2,14.85,-0.65,0.45,-2.35,-22.75,6.2,-20.25,-23.9,19.95,31.75,4.5,19.65,28.9,-9.15,1.9,17.55,6,-25.85,-21.4,52.6,-4.05,-40.95,15.2,25.55,35.85,-19.65,3.5,12.75,55.9,8.75,9.85,11.95,1.15,4.55,27.45,26.3,22.95,8.95,25.15,14.25,-8.1,7,25.2,54.5,13.3,-10.9,4.45,-1.6,37.8,11.75,37.15,39.1,26,-14.25,9.05,2.4,16.5,9.9,2.95,11.9,16.25,20.7,-8.15,15.45,-13.2],[-0.15,-0.85,-0.7,-0.2,0.1,-0.4,-0.05,-16.4,-11.5,25.2,18.95,4.65,-18.5,4.3,11,35.25,5.65,-34.25,4.55,21.95,-64.2,-12.05,0.65,11.65,-21.3,3.65,20.7,23.65,-8.9,-22.7,-60.35,7.45,-18.85,2.4,23.4,65.8,2.5,30.5,-10.35,-19.6,-17.15,-39.95,42.7,5.65,-10.3,-23.7,-39.25,46.2,5.05,-6.65,-10.35,-12,7.45,-22.3,-73.85,-3.6,5.45,35.3,48.7,5.2,-0.6,-0.9,-34.6,1.35,2.55,-13.55,-42.95,-8.55,-5,-11.35,30.8,-0.7,10.4,25.9,2.55,10.75,-9.2,-5.4,-3.4,31.05,14.6,29.4,-12.95,16,25.1,-5,34.7,0.7,25.6,10.2,11.5,10.45,39.15,16.3,1.6,39.25,16.7,-4.4,-11.9,13.75],[-0.1,-0.65,-0.55,-0.1,-0.15,-1.75,-4.25,-54.6,5.85,-16.3,2.05,-21.1,44.35,-6.35,10,-3.65,-14.85,-26.7,-9.4,21.35,-23.55,-26.25,18.5,-26.45,-11.7,28.8,-4.25,18.3,-25.9,-16.5,-27,-48.6,-41.45,45.55,-15.45,63.7,52.4,-3.05,15.75,6.15,-9.85,-44.65,10.3,33.05,-33.85,-20.25,-37.25,-0.55,21.45,23.65,-5.7,6.25,-38.3,-13.35,-9.2,22.25,-1.35,23.45,-12.35,-3.3,17.6,-14.35,43.65,-4.55,-1,8.4,8.8,1.35,43.65,-12.15,0.4,3.8,19.45,20.15,5.55,36.15,7.85,25.85,6.35,21.15,6.3,3,11.55,26.2,16.25,-16.85,-5.75,20.2,29.3,1.25,-5.4,-4.75,-0.45,10,19.45,3.75,20.05,21.25,-32.6,-0.95],[0.05,-0.3,-0.1,-0.9,-1.25,-0.15,-46.6,-24.35,-16.7,-49.1,22.1,33.3,45.45,15.25,-10.2,7.45,-9.45,-15.95,-7.5,33.55,-9.3,-23.4,-21.3,-6.2,-38.8,8.45,-20.9,6.75,-6.75,0.85,-31.4,47.45,-21.6,44.15,10.05,34.95,-30.15,55.75,-3.3,-46.55,-7.35,9.1,48.95,-22.05,-1.2,-0.85,13.55,28.45,16.25,-22.95,33.1,-14.25,30.65,-22.85,11.05,26.9,12.55,24.75,-23.5,28.85,-27.05,10.6,12.75,7.35,21.95,16.55,13.95,28.3,13.05,12.7,14.35,5.55,-31.75,-8.15,20.25,-0.65,18.5,4.8,6.25,0.2,14.9,3.95,8.4,5.75,-6.1,-7.45,27.9,1.5,-7.1,10.4,4.25,21.25,-9.65,-1.5,-10.6,23.35,7,17.8,25.8,-3.2],[0.15,-0.1,-0.15,-0.3,-1.2,-0.05,-63.75,-3.15,6.65,-26.55,-34.95,11.2,41.25,16.9,-39.05,-74.55,-15.1,15.05,-43.55,2.7,46,42,-7.05,19.85,18.05,9.55,-11.6,22.15,16.45,-8.75,-2,13.95,-17.9,-16.25,-29.25,49.6,0.2,15.15,32.95,-61.65,-11.8,14.9,-17.5,-61.85,24.85,14.35,-10.85,11.25,-11.9,20.95,-5.45,-6.35,6.15,22.3,3,20.75,14,2.8,-1.15,-5.2,17,30.45,29.3,0.05,67.8,4.95,1.3,10.2,15.45,21.4,1.35,-22.9,-12.4,21.6,35.25,30.9,-0.85,-8.55,-19.35,31.1,18.3,27.7,11.75,-14.85,15.5,-4.55,23.9,-13.75,15.3,16.8,-3.75,43,27.45,-4.7,-6.9,24.05,29.9,5.65,29.3,44.85],[-0.6,0.85,0.25,-1.85,-0.95,-63.15,-30.7,-15.5,-33.1,-45.1,-13,46.45,-27.95,1.45,44,5.45,-7.25,-66.65,-9.85,-2.5,19.5,18.35,35.45,-22.5,-7.05,41.65,25.35,-17.3,15.85,-20.95,1.05,3.8,11.45,-17.9,70.6,16.15,-22.45,51.25,18.35,-30.15,38.1,-32.35,12.3,20.9,35.4,-19.6,2.4,12.25,-9.55,0.5,8.25,-5.1,-17.55,-9.55,0.55,8.4,-23.15,22.2,-4.7,6.35,7.6,-0.4,1.9,16.05,-12.9,-8.95,-13.1,6.6,-3.2,0.3,-20,5.35,41.7,26.75,1.6,24.3,1.9,13.8,29.5,8.1,-4.2,-6.7,38.95,8.4,-10.7,19.75,27.85,34.6,32.85,30,18,28.3,16.05,17.3,28.6,-3.25,-4.05,-1.05,-14.6,16.45],[0.35,0.25,-1.05,-0.15,-1.2,-0.45,-52.85,6.4,0.7,-58.6,-25.2,-6.3,-20.7,-8.65,-11.9,13.95,0.05,38.25,30.45,35.95,-42.2,18.05,5.5,30.4,-12.85,-51,-46.9,-40.2,-31.45,25.7,29.7,18.55,-12.9,64.2,-74.55,18.95,1.3,6.8,-0.15,-2.1,22.9,2.5,-25,12.1,-23.65,-8.6,50.85,-2.1,-40.5,-25.15,-4.35,-29.15,31.8,12,18.25,1.95,5.6,-13.25,14,3.15,24.55,-6.6,-6.75,10.15,-12.25,68.3,25.9,-27.35,15.45,1.9,24.25,26.35,23.3,34.3,31.75,28.2,5.8,15.75,-5,-20.9,-1.65,2.45,12.5,20.05,11.4,55.85,13.1,12.5,-0.9,11.95,17.3,56,21.7,15.75,5.1,2.5,-1.65,14.65,14.05,28.1],[0.1,-0.3,0.95,-0.9,-13.2,-30.4,-48.15,-60,-19.4,67.6,15.55,-15.45,-3.15,-20.55,-14.9,4.25,-2.25,39.2,-16.3,35.8,24.55,-52.6,-59.1,-66.25,47,13.2,-67.05,34.35,-14.45,23.65,-24.4,-40.95,-1.65,-26.05,-19.75,6.3,27.15,26.3,16.2,-6.45,13.6,-6.1,7.25,52.65,2.6,-19.85,-3.6,26.75,-6.05,24.7,-26.5,26.25,36.8,3.9,-6.4,16.65,3.05,-8.15,30,13.7,51.9,1.75,-7.6,52.85,-17.45,39.3,55.7,-4.2,-20.55,-25.55,10.85,20.7,11.75,26.85,22.7,30.85,-2.65,17.75,-27.5,34.2,5.8,9.85,-0.05,8.55,20.85,-2.05,8.3,1.3,-2.7,23.25,16.3,-1.6,17.4,40.2,16.05,31.1,0.6,12.4,15.7,-8.65],[-0.1,-0.2,0.15,-22.1,-88.7,-33.3,-59.75,-21.55,-35.3,-26.65,-7.5,20.7,37.9,-3.05,-27.35,10.7,-40.9,21.4,-19.75,-44.7,15.8,8.35,-3.8,-47.1,-27.05,4.1,50.95,-5.35,-38.3,14.85,72.85,-25.9,0.7,-26.15,25.55,-19.2,6.05,16.8,33.4,-59.15,20.85,-29.9,29.6,18.85,-20.05,26.35,0.2,43.4,24.6,7.1,24,-5.2,-2.8,21.4,-14.4,47.6,-1.85,33.6,-32.15,14,49.5,-12.05,-7.2,38.45,3.8,51.6,18.65,-20.7,10.7,14.75,11.85,19.55,5.6,32.6,23.9,25.6,20.5,21.95,20.6,33.75,1.75,-2.65,14.95,13.4,29.35,3.45,26.7,16.2,-15,-0.15,6.85,-6.6,24.85,-1.7,11.85,20.85,24.05,15.45,-1.25,39.55],[-0.7,0.25,0.35,-34.85,-15.75,-37.55,-67.2,-19.65,32.6,-20.9,35.7,-35.6,-32.8,46.55,-30.25,-13.7,10.65,-38.2,-20.7,14.35,-21.55,-14.45,5.8,8.2,43.4,-16.25,37.35,-4.75,11.85,6.1,24.15,-10.4,-40.8,11.65,-33.85,9.35,-76.65,-1.3,18.6,19.45,25.95,-30.15,20.4,28.65,-23.95,-33.65,-4.15,-12.9,-1.1,19.15,10.3,-18.55,46.75,0.25,-10.65,31.75,13.95,3.35,-2.25,21.8,-1.85,9.5,28.9,4.3,11.1,19.95,3.25,-4.6,3.8,7.3,-8.6,13.35,23.8,21.75,-12.5,-10.3,7.65,-1.3,14.55,4.45,-5.95,29,42.25,4.2,29.4,25.5,7.75,6.15,47.3,10.75,-0.25,53.1,8.55,11.8,7.35,26.85,24.25,8.45,19.15,13.2],[-0.65,-0.35,-1.1,-0.2,-76.7,-41.75,-52.6,-27.2,4.05,56.5,10.8,-42.25,-8,-58.75,-16.75,-63.5,41.35,46.9,-9.05,24.05,-43.9,29.3,-13.95,35.75,-34.25,3.25,-7.4,35.3,-8.8,0.95,22.8,78.45,-8.2,-20.2,7.4,3.15,41.5,-31,26.95,17.15,0.1,-29.85,23.75,-46.3,2.2,20.9,4.2,-20.05,-31.5,-5.95,-19.7,-19.15,-9.95,1.8,9.4,0.85,6.45,13.95,25.5,6.6,27.55,37.85,7.05,35.35,15.85,29.35,4.9,15.1,40.1,-4,4.65,20.6,14.75,40.2,7.1,16.6,16.6,-35.75,-12.7,22.35,-20.35,33.45,30.7,28.8,4.4,29.2,-22.15,-9,16.05,-2.9,2.3,6.7,6.4,-29.7,2.4,12.9,6.8,10.1,-20.75,-8.5],[-1.3,-0.2,-0.3,-28.2,-33.25,-48.6,-35,-4.55,-7.3,1.45,-45.45,-23.15,-44.25,-8.05,-38.5,10.5,-18.3,-99.65,45,-35.1,-17.5,11.7,-56.5,-47.9,-3.35,-57.45,-42.05,-0.7,-11,8.9,-48.35,12.95,-53.45,1.9,-0.55,9.25,11.35,-6.45,14.85,32.1,17.2,55.05,6.55,29.05,-1.1,29.05,13.1,28.15,26.65,4.7,13.85,-8.05,-17.05,43.1,-13.25,0.8,32.15,-5.35,-10.6,13.5,-2.1,1.25,-1.55,20.9,20.3,47.45,2.55,0.25,31.05,12.1,3.25,33.65,12.45,30.6,8.8,-25.4,21.3,28.4,5.9,9.8,18.85,8.8,6.05,5.75,19.75,1.5,-2.1,8.85,21.85,-6.05,12.55,8.2,16.2,-9.45,27.4,70.75,1.95,12.35,5.15,5.7]],
 "total_payoff":[[1799.4,2020.25,1107.8,1461.5,1448.15,1599.05,468.8,896.65,885.35,1846,1819,1380.7,1837.2,637.9,1321.8,1388.1,1457.25,1118.05,1995.95,1292.85,1851,1474.6,2188.7,2345.7,1906.2,2052.2,2122.8,2253.35,1555.15,1647.8,1646.2,2444.8,1401.9,1799.85,2191.05,1917.8,2315.35,1138.3,1738.3,1381.7,1937.6,1226.65,1368.95,2496.15,2150.15,2099.6,1976.8,2556.8,2047.4,2426.15,1994.95,1492.4,1985.2,2805.8,2377.4,2884.95,2363.55,2111.6,1880.15,1428.4,2414.3,1878.9,2281.1,2250.7,2079.5,2345.15,2557.8,2244.15,2184.2,1702.6,2210.2,2376.35,2326,2720.75,2024,1815.7,1285.8,2964.25,3082.2,2541,1874.3,3019.9,1675.4,3054.65,2713.7,2608,3102.3,3182.7,2513.2,3267.5,3524.25,2941.55,2636.65,2687.05,2526.55,1865.7,3412.2,2556.05,3407.3,3188.85],[1669.25,597.05,1391.3,1950.9,1581.25,1401.15,1273.9,1345.05,1635.55,1332.1,1141.65,1432.15,1841.6,1563.95,1523.6,2094.55,989.9,1475.35,2025.65,2018.2,1460,1410,1231.6,1888.25,2514,2011.95,878.55,1820,1891.5,2203.65,1450.25,2173.2,2251.5,1793.5,1612.15,2372.95,2385.3,2282.4,1119.65,2517.9,2424.9,1356.9,1255.5,2573.1,2297.5,2940,868.6,2894.65,2168.95,2015.85,2136.5,2310.4,2396.8,2930.55,2060,2063.65,1569.4,2328.25,2457.4,2626.3,2214.9,1673,2610.95,2223.45,1792.7,2370.8,2090.6,2551.85,2738.6,3177.4,2451.3,3154.75,3083.5,3169.7,2864.95,2745.65,2431.65,1728.2,2757.5,2566.35,2845.2,2730.1,2911.1,3448.2,3447.65,2818.3,2722.7,2910.8,3196.75,2245.2,2237.25,3236.35,2605.9,3593.65,3044.8,3267.6,3121.65,3482.55,3440.75,2901.75],[699.15,1969.2,1016,1466.65,1464.05,688.05,574.8,1167.95,1545.55,1393.7,1657.85,1117.3,1169.8,1058.3,1150.05,1822.7,2131.75,1338.95,1474.55,1809.8,1425.05,957.15,1490.35,1070.6,1875.45,1030.8,1180.25,1950,1979.1,1881.25,881.55,1840,1364.95,2657.55,1787.55,1621.75,2034.4,2424.85,2483.85,2613.8,2610.2,1896.75,1919.9,1973.55,1790.7,1682.1,2086.55,2674.6,1408.9,2135.55,2551.65,2024.55,1931.9,1852.05,2162.5,2135.75,2347.25,2222.55,2606.75,2646.65,2697.2,1498.35,2243.05,2770.6,2560.9,1911.15,3128.55,2315.6,2527.1,2353.15,2715.1,2789.25,1910.25,1941.25,2789.2,2397.65,3405.2,2499.1,2423.65,2354,2560.2,3082.3,2641.5,2873.05,3137.55,3126.45,2634.65,3288.8,2801.8,2883.35,3448.8,2528.3,3291.6,2573.65,2740.1,2658.7,3157.25,3277.8,2963.85,3319.75],[1256.85,1111.8,1431.45,580.1,1520.3,1840.2,667.6,624.55,545.35,823.8,1067.7,1544,1612.05,1309.5,1197.15,2022.9,722.85,1590.55,2307.7,1550,1971.5,1014.2,1888.6,1534,2015.2,1803.05,1626.7,1444.9,2431.3,1529.5,1738.7,934.45,1702.35,1969.7,2354.4,1761.6,2467.1,2469.6,2388.75,1926.4,1615,811.85,2575.65,1792.85,1587.1,2221.05,2746.5,1757.6,2692.3,2886.45,2224.25,2993.9,2458,2947.45,1709.65,2806.55,2359.65,2582.2,2057.4,2046.95,2274.3,2341.8,2230.6,2715.5,3143.15,2430.4,2581.25,2945.8,2522.4,2025.4,2821.05,2504.15,2509.85,3126.4,2896.45,2228.7,2738.3,2564.95,3021.85,2385.05,3277.55,3000.9,3195.25,3343.65,2720.8,3215.95,3221.45,3528.45,3303.05,2479.6,3047.85,2936.2,3333.4,3564.75,3540.25,3137.8,2768.7,2971.9,2609.55,2527.9],[967.25,1108.6,851,980.9,678.95,624.35,608.75,1389.85,1335.4,1313.65,1705.55,601.4,2055.55,1273.05,1115.05,1674.1,935.65,1630.9,1956,1305.2,1541.4,1702.05,1872,726.7,1267.55,1467.05,1652.15,1643.65,1324.3,1866.95,2063.1,1390.4,1444.7,2041.1,2886,2135.65,1771.8,1666.35,2518.05,914.95,1744.65,2531,1555.15,2067.65,1548.6,2268.65,1313.1,1934,2280.85,2108.8,2547.15,2483.2,2767.9,1813.25,1948.5,3085.95,2038.35,2542.85,2205.2,2650.3,2203.8,1690.7,2871,1995.65,2809.7,2619.9,2546.3,2165.45,2760.55,2851.15,2557.4,2928.75,3315.05,2356.25,3207.8,2937.75,2745.5,2435.95,2389.25,3117.95,2598.3,2987.9,2745.1,3149.95,3104.3,2850.45,3447.8,2858.45,2943.7,2763.5,2699.6,2970.9,3445.7,2663.85,3305.4,2990.9,2806.8,3356.5,3137.55,3107.15],[759.15,1028.55,369.95,2090.8,1575.15,819.6,991.5,1369.1,973.9,1423.35,452.7,1777.25,777.65,1607.3,1083.15,1694.7,1311.05,1090.45,1194.4,1492.45,1221.75,1574.75,1608.3,1357.6,1846.6,1796.65,2119.35,2021.2,1939.05,1705.2,1355.9,1822.75,1290.8,2132.35,1180.95,1654.9,1611.3,734.85,2710.35,2336.9,1911.65,2240.2,1527.9,2056.55,2340.5,1906.3,2548.45,2200.45,2094,2405.2,2185.65,1770.85,3078.3,2167.1,1977.75,1624.5,2196.9,2865.9,1930.65,2127.8,2339.6,2576.95,2269.75,2492.6,3360.45,2813.75,3308.85,1736.65,2050.05,3317.25,3025.1,3036.65,3191.8,2862.45,2228,3260.55,2974.6,3174.55,3412.75,2744.85,2922,2450.15,3331.05,2577.5,3076.15,2833.55,3484.75,3205.45,2953.5,2765.5,3328.55,2823.75,3326.85,3363.8,3508.25,3249.4,3551.05,3438.2,3277.5,3305.65],[1419.25,1060.3,642.75,998.2,1612.7,1419.1,1278.95,678.85,781.3,837.4,1365.1,1400.3,1534.6,2131.4,1335.3,1904.6,1644.55,1114.05,1700.1,2087,1341.35,1114.95,1962.05,1517.9,1806.65,959.6,2447.1,1016.75,1680.9,633.75,1039.8,1886.25,1743.75,1712.45,1873.25,2576,1484.95,2362.2,2099.35,1525.15,2112.95,1481.1,1862.5,2029.4,3130.35,2530.45,1564.65,2427.9,2017.2,2300.85,2545.2,2054.35,1953.5,3290.8,2784.4,2882.6,2767.3,2533.6,3343.05,1628.15,2966,2468.2,2483.75,2920,2637.55,2704.25,2626.4,2730.2,3288.35,2227.2,2307.4,2988.2,2686.85,2099.55,2785.8,2489.6,2606.05,2830.6,3059.85,3025.3,3728.6,3207.65,2514.4,3511.7,3299.1,2939.9,3049.95,3620.05,3043.85,3133.35,2982.95,3083.5,3506.5,3567.7,3266.2,3436.9,3530.45,3702.4,3455.2,3301.85],[1138.8,522.8,1422.85,2003.85,1198.4,514.95,540.7,684.1,759.15,945.25,1039.4,432,1346.05,1901.35,942.05,1402.75,1123.5,876.3,1390.25,1217.75,1277.8,1079.35,1430.95,2218.95,2133.25,2122.3,1174.3,1186.4,1743.95,1201.5,1269.75,1607.25,1670.75,2155,1932.45,1606.4,1984.65,1340.05,1166.85,1551.55,1874.6,2781.6,1782.55,2699.2,1886.45,1981.05,2407.55,2224.35,1178.75,2191.9,1265.75,2330.3,2670.85,2471.05,2031.75,2712.9,2116.2,3093.95,2369.7,2744.15,2541.7,2677.9,2516.85,2723.15,2006,3424.05,2748.2,2399,2632.35,2135.65,2420.1,3213.5,2876.25,3250.45,3361.45,3324.7,3243.95,3000.95,3489,3565.65,3354.95,2783,3112.8,2831.75,3102.3,2891.05,3543.45,3215.95,3578.6,3529.35,3344.7,3631.5,2406.25,3138.6,3374.1,3244.8,2466.95,3764.35,3640.2,3554.7],[1150.85,570.85,1459.7,1141,760.4,604.05,563.75,1272.6,1013.4,1350.1,687.85,603,1097.75,1239.05,1482.75,909.3,935.4,856.5,1727,1165,1481.1,1585.7,1073,1583.7,1413.55,1532.95,1361.4,1387.05,2182.6,1816.45,1648.1,1296.95,1783.8,1344.2,1577.7,1866.45,2213.25,1370.95,1341.75,2158.05,1657.7,2484.4,1599.9,1869.2,1988.25,1997.3,2256.5,1727.6,1498.35,2028.05,2211.9,2296.35,2544.6,2734.55,3080,2637.8,2054.7,3343.8,2588.8,3234.65,2869,2806.65,2139.55,3524.3,3428.3,2980.45,2803.55,2890.9,2972.35,2019.25,2697.9,2776.1,2446.9,3545.45,2908.1,3135.75,2620.5,2629.75,3538.6,2562.2,3140.45,3351.35,3596.65,3489,3126.2,3156.2,3416.6,3395.2,3373.95,3680.2,3550.45,3527.25,3508,3198.7,3268.75,3030.65,3278.7,3426.35,3195.45,3236.7],[667.5,707.35,1178.5,383.65,450.6,1216.25,495.9,946.15,913.05,1502.45,1214.75,919.4,1044.4,1825.75,1324.2,2292.1,1205.45,1541.1,1207,1657.4,889.15,2359.15,2226.45,1165.1,1892.3,1401.4,1280.65,1761.55,1993.8,1520.85,1857.3,2226.35,1386.1,1580.45,1756.85,2235.3,1475.35,1645.95,1976.05,1913.15,2031,1082.3,2102.8,2488.7,2247,2083.65,2026.9,2037.7,2229.9,2486.45,1786.6,2335.15,2581.85,2195.4,3037.25,2051.6,2911.7,2473.55,2455.8,2576.15,2151.25,3408.9,2964.2,3206.95,3148.15,2227.1,2779.8,3077.35,1475.05,2779.15,2887.9,2233.8,2538.05,2717.25,2929.2,2471,3157.6,3322.6,2378.8,2649.6,2935.25,3629.5,3175.5,3060.05,3002.45,3097.35,3241.5,3151.1,3345.65,3468.85,3188.2,3147.5,3654.6,3445.7,3650.25,3788.9,3106.7,3754.8,3402.2,3643.3],[1427.3,826.4,556.85,676.2,647.8,1077.3,382.1,637.35,729.2,833.25,1165.15,938.15,1311.5,1126.65,1231.55,845.05,1197.35,1485.35,1287.3,1187.35,924.1,1258.55,509.4,1159.3,1834.8,2565.8,1522.3,1700.1,1078.7,2466.05,1790.7,1444.85,1361.35,1587.7,1859.4,2540,1717.3,1947.1,2152.9,2089.3,1939.4,2300.45,2307.2,2142.1,2069.85,1738.3,2304.4,2378.75,2064,1808.25,2754.1,2829,2810.5,2310.55,2724.1,1916.25,2160.05,2450.7,2329.15,3292.15,2986.15,3098.4,3044.35,1821.95,2944.6,3082.55,2658.9,3019.2,3403.35,2208.45,3193.65,3193.65,2988.05,3599.05,3047.75,3468.9,3131.75,2909.85,3242.5,3467.35,3356.15,3410.1,3545.1,3818.3,3403.35,3184.9,3507.9,3205.6,3055.2,3444.8,3506.7,3554.95,3711.65,3069.05,3342.65,3790.65,3650.05,3430.1,3304,3588.55],[752.7,1083.15,651.6,1442.1,599.25,1365.25,1296.4,714,391.1,1104.8,598.1,1491.2,694.5,944.25,1561.35,832.05,901.3,907.65,1017.05,1603.15,835.75,729.8,1350.75,1092.55,1042.55,1871.6,1953.75,1757.6,1354.65,1766.8,1561.1,1365.75,1905.35,1559.85,2121.15,1698.6,1837.2,2656.75,2100.55,1966.45,1458.5,1625.85,2739.4,2237.1,2261.25,1817.95,2587.3,1672.15,1717.2,2295.5,2328.95,2006.35,1910.35,2755.4,2595.55,2746.2,2706.25,3121.7,2696.65,2566.05,3301.45,2739.25,3226.6,2431.35,3212.1,3160.55,3205.75,3067.9,3148.6,3209.7,3583.65,3627.1,3541.75,2703.6,3288.75,3374.8,3602.15,2876.45,3647.8,3077.8,3008.1,3289.05,2847.8,2413.3,2950.25,3035.55,3431.55,3714.2,3472.15,3471.45,3382.65,3495.2,3661.95,3674.1,2996.85,3544.6,3203.4,3827.8,3202.8,3440.65],[1132.8,348.9,706.6,1105.25,504.85,498.6,1077.8,449.95,1130.85,413.05,709.95,898.05,879.5,1613.4,1487.3,932.95,1590.4,1131.5,867.65,1340.45,1749.55,1435.05,1487.35,1965.25,2055,1293.5,1720.45,2306.65,1320.65,1271.6,1689.8,2018.45,1260.9,980.45,1172.5,1661.9,2135.05,1702.95,2053,1778.85,1785.7,2010.5,1114.2,2174,2326.1,2114.4,1576.5,2047.3,2391.1,2410.95,1886.5,2957.1,2476.05,2995.4,2219.15,2580.25,2473.6,2819.1,3398,3214.3,2608.35,3020.5,3060.25,2771.55,3164.25,3092.7,3067.65,3100.75,2753.3,2243.05,3495.2,2901.1,2863.9,3745.95,3607.45,3002.8,3265.85,3487.4,3758.7,3067.4,3576.05,3381.05,3659.3,3517.3,3686.25,3718.25,3663.8,3560.05,3632.2,3616.05,2955.8,3228.7,3476.8,3601.6,3446.2,3516,3568.3,3553.45,3595.3,3664],[421.45,965.85,495.3,867.95,906.1,936.1,763.85,631.3,695.6,1038.35,724.25,794,665,386.75,655.3,770.05,877.5,1097.5,1404.1,1146.05,1223,1907.65,1429.35,1321.95,985.8,1919.15,1295.4,1061.85,1350,1290.95,1482.75,1875.75,2381.6,1724,1601.25,2108.75,2067.75,1780.3,1873.1,2602.35,1301.1,2047.8,907.05,1761.9,2437.85,2204.2,3015.45,2673.25,2922.85,3083.35,2155.25,2556.75,2328.95,2381.15,3008,2838.85,2746.55,2585.25,2898.35,3097.15,2507.45,2413.75,3126.5,2622.85,3207.1,3449.25,3467.65,2917.25,2741.75,3006.8,3336.7,3592.9,3690.55,3571.3,3411.9,3556.95,3359.3,3505.95,3528.9,3661.25,3698.15,3755.25,3787.35,3608.3,2807.7,3379.15,3296.5,3700,3712.45,3465.8,3650.95,3540.25,3470.55,3654.1,3677.05,3780.3,3831.5,3550.85,3841.05,3678.75],[765.2,1231.75,444.2,787.2,810.2,563.4,583.4,389.5,673.8,506.95,805.2,729.9,642.6,606.9,1426.95,1359.2,899.7,390.9,953.55,1517.25,1428.6,1811.3,678.45,2181.65,1101.35,1204.1,1725.8,966.5,2269.7,1679.55,1529,1945.25,1477.85,1758.8,1668,1922.65,1400.55,1921.6,2994.1,2468.85,1445.65,2298.6,2128.75,1895.3,1629.45,3089.35,1839.35,2041.85,2312.35,2174.1,2850.95,2020.5,2685.1,3212.3,2734.5,3186.95,2910.3,3158.4,2722.65,3565.25,2749.8,3584.05,2760.95,3456.1,3228.4,3296.5,3174.25,3207.9,3087.1,3091.5,3071.5,2659.9,2842.3,3207.05,2701.95,2829.9,2891.7,2866.25,3190.3,3084.95,3581.4,3506.45,3608.6,3713.65,3082.8,3506.7,3565.9,3596.1,2761.1,3426.35,3672.4,3563.25,3781.6,3471.65,3424.15,3721.6,3841.8,3445.15,3496.65,3789.1],[331.1,377.75,831.6,641.2,654.45,445.15,519.9,1068.95,990.6,1521.1,464.1,416.65,492.3,418.35,922.75,1163.6,629.05,860.65,1968.95,1224.75,560,1282.1,1698.7,686.1,1080.6,1368.35,1149.7,998.85,1464.3,1728.6,1752.85,1462.9,1558,930.25,1539.4,1953,2148.4,2239,1262.1,2748.1,1985.7,1832.45,2652.95,2090.1,2659.1,1469.1,2050.6,2406.2,2303.2,2526.3,2868.45,2145.85,3100.5,3117.3,2852.65,3106.45,2386.9,2564.5,3316.85,3004.05,2464.9,3416.65,3012.55,2932.65,3103.1,3266.5,2724.75,2722.6,3494.55,3234.05,2699.2,2575.75,3207.9,3422.75,3173.3,3473.6,3238.8,3371.65,3387.35,3606.05,3588.05,3559.45,3118.85,3595.65,3745.2,3717.05,3613,3404.95,3696.2,3550.75,3542.85,3713.5,3798.1,3531.25,3640.5,3343.05,3123.65,3727.5,3633.4,3753.55],[477.8,404.7,640.3,544.9,361.4,417.05,573.9,793.1,993.85,781.8,522.6,595.4,524.7,745.9,517.1,1654.9,635.55,1102.7,649.1,561.85,721.65,1544.3,1516.8,689.8,714.6,1410.65,2185.75,809.75,904,1200.9,1873.6,1474,1282.85,1770.55,2407.1,1773.45,2221.45,2261.1,1914.3,1497.35,1597.65,2087,2387.2,1676.55,2492.5,2834.2,2363.3,1941.65,2374.85,2718.85,2849.85,2583.3,3450.6,2783.25,2438.95,2177.1,2765.25,3417.85,2163.15,3297.4,1994.35,3454.5,3287.7,3145.95,2179.7,3278.55,3324.6,3599.65,3485.35,3536.4,3562.35,3057.05,2845.1,2856.25,3553.75,3188.4,3173.5,3465.5,3830.4,3611.95,3614.25,3593.65,3393.45,3455.2,3618.55,3694.35,3430.35,3731.75,3676.65,3100.85,3717.1,3698.8,3839.9,3820.4,3218.8,3893.3,3898.75,3640.1,3742.15,3703.75],[302.4,362.5,1043.75,441.05,931.5,636.55,763.35,453.75,391,847.75,543.2,810.05,318.6,944.4,605.75,586.65,447.05,393,1762.75,805.75,1135.25,1307.75,619,1030.15,1052.45,987.3,989.35,1152.85,1225.1,869.2,1420.35,1999.25,1183.35,1824.85,1288.25,1328.3,2266.65,1973.6,2252,3099.5,2811.95,1371.8,1721.55,2699.55,2201.35,2240.85,1926.1,2595.45,2784.7,3266.85,2312.6,2505.4,2126.15,2235.95,1771.6,3078.75,2673.4,3132.35,2745.85,3433.05,2942.15,2771.9,3152.45,3140.95,2696.6,3659.75,2956.1,3168.85,3492.15,2904.05,2979.45,3256.95,3239.3,3283.15,3101.1,3596.15,3465.8,3820.85,3554.15,3650.2,3598,3764.55,3607,3495.45,3668.1,3727.55,3706.15,3548.2,3532.15,3661,3399.85,3347.2,3756.55,3829.15,3701,3877.15,3747.2,3810,3790.45,3698.55],[331.5,241,423.9,441.3,406.45,556.2,339.45,310.45,394.75,618.55,761.1,718.05,468.2,467.15,539.65,807.85,1033.2,428.9,916,485.55,1071.85,1048.8,588,776.6,1021.4,1844.85,1011.55,1042.2,990.4,1038.55,954.75,1590.25,1824,1485.95,1262.15,2092.65,1717.55,2122.6,2528.65,2358.25,1835.55,1736.5,1258.85,1841.7,2266.6,3399.75,3111.8,2729.95,2042,3399.4,3470.25,3241.55,2549.3,2212.6,2851.25,3052.85,2926.6,2824.85,3108.7,2915.75,3148.7,2704.85,3380.1,3404.45,3860.4,3191.25,3326.45,3069.4,3821.3,3346.1,3041.65,3478.1,3596.55,3280.4,3886.45,3499.3,3082.3,3631.7,3945.45,3643.95,3410.15,3686.15,3478.7,3351.4,3678.45,3361.6,3858.3,3853.75,3709.25,3536.65,3646.5,3826.1,3814,3716.65,3658.3,3680.35,3654.2,3716.95,3483.2,3750.4],[261.25,529.4,445.2,307.85,350.4,421.8,441.35,399.85,455.05,588.95,711.25,711.6,527,633.95,545.15,1584.3,826.45,416.7,1112.75,910.85,1283.75,746.65,1543.95,1421.7,1224.7,1392.5,1039.3,1964.85,1213.45,644.25,1304.4,2180.55,2198.7,1488,2057.5,2232.3,2261.8,2294.3,1552.1,1955.3,2393.1,2716.8,1947.05,2275.4,2633.95,2229.3,2028.3,3192.95,2408,2626.2,2884.1,2126.6,2292.8,2677.65,3460.95,2956.75,2579.55,3043.55,3107.8,3229.3,2978.4,2993.8,3305.4,3031.7,2801.9,3688.8,3212.6,3553.1,3589.7,3707.4,3614,3555,3391.85,3741.95,3733.9,3596.2,3417.45,3413.1,3766.65,3798.5,3809.2,3837.95,3746.7,3631.7,3582.2,3698.8,3952.05,3654.85,3669,3989.95,3784.4,3358.25,3692.9,3890.05,3896.85,3940.4,3817.7,3962.2,3918.55,3417.75],[265.2,292.5,443.85,512.2,274.4,361.45,462.85,872.25,435.3,591.2,479.95,556.15,285.4,379.2,815.5,308,574.45,994.8,397.5,1099.7,594.45,690.75,901.4,515.9,848.9,1239.3,1004.6,1054.15,1289.8,834.4,1660.45,1715,2242.9,878.95,1756.6,1723.75,2266.2,1899.85,1294.55,1705.7,1897.2,1876.4,2713.45,2479.5,2528.8,2595.8,2578.1,2494.35,2880.9,2717.2,3610.7,2128.65,2688.8,2233.6,2980.35,3081.85,2813.1,2941.5,2756.7,3036.9,3584.2,3304.5,3046.05,3564.85,3267.2,3254.15,3702.4,3888.7,2986.2,3262.3,3723.1,3716.7,3718.25,3495.75,3624.15,3600.65,3552.9,3755.8,3572.05,3632.45,3272.2,3681.4,3441.25,3629,3909.3,3731.35,3723.55,3649.9,3541.45,3683.35,3824.9,3783.1,3890.8,3827.7,4044.25,3884.6,3883,3932.15,3891.15,4034.35],[333.55,198.4,392.7,263.8,275.65,209,469.8,283.2,299.9,654.55,565.9,548.2,386.7,766.25,525.4,274.6,403.65,518.05,1340.3,531.5,1364.1,1055.95,669.55,680.1,1232.9,412,572.55,1187.95,933.95,815.75,686.85,1451.1,1362.65,1352.45,2383.9,1597.65,2053.6,1239.7,2413.15,1709.6,2287.7,2513.8,2204.7,2608.5,2222.25,2385.3,2752.45,2846.25,2822.9,2723.05,2516.4,2232,2669.55,2801.35,3021.55,3225.7,3242.2,2798.9,2765.95,3437.85,3160.35,3463,3192.25,3011.55,3470.5,3663.95,3671.6,3716.65,3580.45,3499.9,3615.45,3449.15,3388.15,3757.6,3724.5,3465.55,3218,3709.5,3788.15,3653.5,3852.3,3682.35,3616.7,3884.3,3778.5,3957.55,3810.05,3915.95,3079.75,3801,3717.25,3851.25,3907.1,3935.95,3855.6,3818.55,3787.5,3637.35,3620.8,3802.85],[274.55,211.05,178.8,468.95,356.2,411.1,399.3,229.5,178.9,609.7,216.45,459.35,392.55,559.5,410.3,259.6,400.55,711.85,890.7,610.75,362.15,1381.1,681.05,508.75,882.25,817.65,746.1,682.85,1364.4,1162.7,1505.8,1153.05,1615.75,2102.95,1486.1,1304.6,1734.45,1947.75,2117.05,1551.25,2031.2,3053.5,3168.65,3258.85,2844.75,2313.55,2686.2,2612.5,2577.7,2808.8,3087.95,3015.95,3174.85,2818.55,3361.45,2640.05,3106.65,2998.1,3330.7,2762.45,3286.9,3738.75,3360.45,2233.6,3292.15,3530.8,2879.5,3540,3475.3,3639.6,3513.5,3653.7,3879.15,3686.2,3775.8,3724.65,3813.2,3808.45,3731.3,3627.5,3602.75,3947.55,3769.8,3825.65,3700.45,3945.45,3718.3,3916.6,3865.15,3932.8,3927,3754.2,3615.45,3792.15,3784.7,3873.15,3862.6,4116.2,3873.5,3872.1],[313.7,297.8,218.8,270.65,394.95,423.85,212.6,176.15,352.25,281.5,350.4,313,498.2,677.45,480.8,403.4,721,800.8,559.65,1235.3,585.95,664.55,378.75,498.7,1252.8,705.85,1387.35,636,1189.65,1361.15,1012.4,1496.55,1201.4,2117.2,1396.55,1374.5,1520.85,2113,2305.75,1693.45,2626.85,2211.65,2442.9,2733.65,2220.5,1973.8,2233.2,2869.15,3065.5,3386.55,3146.75,2778.5,3426,2714.35,2385.85,2936.6,2591.2,3226,3348.25,3733.4,3434.05,3462.8,3703.15,3419.55,3597.35,3474.6,3307.1,3799.05,3537.45,3900.9,3734.9,3340.55,3138.8,3663.65,3650.4,3706.7,3696.45,3830.2,3547.8,3854.1,3892,3741.05,3898.75,3941.65,3725.7,3816.15,3941.9,3726.4,3740.45,3772.85,3787.55,3870.55,3711.05,3774.8,3932.35,3708.25,3969.6,3931.05,3906.7,3876.05],[331.35,317.3,179.85,207.7,227.75,243.9,275.55,245.7,267.1,412.3,458.5,410.85,631.05,299.4,303.55,550.35,666.15,397.95,489.85,724.45,678.45,461,930.55,516.8,987.35,357.6,811.15,1349.95,1517.2,1742.3,1441.35,1830.15,634.4,1302.85,713.75,1818.45,1445.9,2232.05,1527.3,2356.7,2395.5,1963.1,2862.2,2226.45,3101.2,3095.6,2690.65,2938.95,3256.3,3236.5,3246.65,3382.7,3286.3,3113.15,3187.1,3468.4,3516.9,3131.75,3518.3,3015.3,3426.4,3012.85,3709.35,3580.65,3388.55,3704.4,3682.5,3329.15,3686.05,3937.95,3715,3644.45,3709.1,3709.35,3621.55,3805.5,3773.35,3752.4,3840.75,3771.35,3785.3,3823.45,3852.75,3820,4008.2,3823.05,3644.65,3843.55,3788.25,3874.55,3799.45,3742.6,3616.55,3994.5,3823.1,3853.6,3986.4,3958.85,3873.4,3869.05],[172.85,255.95,205.95,178.2,360.7,296.95,382.05,341.65,344.05,422.95,254.95,158.7,191.35,333.2,375.55,215.3,285.15,201.8,1095.45,1081.1,430.55,267.25,448.9,923.1,376.85,844.1,884.2,428.25,947.45,872.85,1014.4,2007.85,1411.85,1673.65,1014.55,1621.95,903.25,1687.05,1724,2167.55,2621.15,3134.7,2486.8,2827.6,3546.1,2627.8,2672.1,1904.05,2686.8,2466.55,3009.35,3558,2796.45,3468.6,3302.7,3456.95,3401.5,3186.2,3219.3,3484.95,3577.9,3566.6,3523.8,3536.1,3383.35,3376.35,3755.35,3789.35,3768.05,3795,3666.75,3807.15,3773.1,3836.5,3643.6,3980.7,3642.1,3571.45,3933.9,3867,4015.45,3831.6,3834.15,4003.4,3875.05,3937.95,3795.35,3944.3,3835.15,3790.2,3917.15,3901.5,3947.45,3891.4,3845.65,3764.8,3872.85,3875.35,3634.1,3867.5],[153.2,176.15,316.85,177.75,140.3,225.1,225.1,228.2,315.55,580.6,267.7,221.65,415,644.1,288.5,848.75,911.95,403.55,350.35,534.65,200.7,739.55,325.75,693.55,1007.25,1126.95,1984.2,452.45,799.3,1433.75,1775.65,1381.9,913.6,1669.05,2030.2,1339.1,1792.65,1970.75,1815.35,2398.7,1852.65,1671.15,2502.25,2114.1,2549.1,2317.85,3095,3092.3,2993.6,3103.05,2839.85,3119.5,3400.2,2790.7,3237.3,2871.85,3086.5,3540.05,3591.8,3458.35,3448.65,3756.65,3269,3526.8,3390.75,3710.55,3350.85,3698.85,3827.35,3636.45,3717.3,3754.45,3795.7,3773.45,3758.65,3809,3974.1,3713.85,3787.8,3947.7,3739.05,3674.4,4047.15,3770.85,3727,3650.55,4011.05,3926.1,3980.5,3888.65,3744,4041.2,3993,3699.5,3966.85,3793.5,3798.75,3869.7,3746,3859.6],[146.15,326.85,181.15,203.5,345.5,181.55,205.7,148.35,275.85,162.55,208.95,228.3,269.55,255.9,310.75,363.15,467.4,265.55,358.5,304.15,871,285.5,482.85,784.35,209.15,590.4,1509.1,479.55,851.8,1198.75,1274.45,1033.55,1398.25,1222.7,1574.55,1443.15,1525.05,1219.7,1954.55,2055.25,2720.05,2188.15,2414.85,2759.5,3282.9,2347.85,2679.25,2573.9,2921.35,2916.1,2917.8,3279.35,3129.35,3093.7,3314.75,2828.5,3292.7,3157.6,3166.4,3676.1,3611.65,3452.35,3814.2,3424.6,3633.5,3765.45,3895.5,3800.3,3811.6,3821.65,3724.6,3700.25,3753.35,3781.55,3926.4,3728.75,3839.2,3868.3,3989.15,3788.6,3834.75,3836.3,3851.35,3766.65,3896.45,3895.4,3989.6,3977.75,3936.35,3823.9,3742.65,3776.95,3982.35,3997.3,3837.2,3876.9,3970.35,3974.2,3987.55,3840.65],[192.2,203.55,171.9,235.95,160.8,113.35,122.1,191.4,356.4,164.3,164.35,282.6,344.95,468.05,434.25,235.95,342.45,246.75,717.25,1046,354.95,410.85,416.15,532.4,870.5,1082.6,540.15,1048.2,492.8,1068.55,727.55,1351.35,747.8,1040.85,2076.85,1137.8,1769.9,1265.8,2811.1,1595.25,2088.3,2372.75,2345.5,2966,1957,2475.55,3308.4,2782.45,3049,3089.95,3400.5,3525.85,3266.4,3447.9,2907.6,3626.45,3458.35,3188.8,3646.9,3268.05,3665.65,3249,3685.95,3675.9,3797.15,3814.4,3958.1,3885.15,3819.65,3236.55,3770.2,4047.05,3892.75,3662.4,3853.05,3815.95,3868.75,3780.75,4001.15,3734.4,3715.55,3853.6,3993.15,3923.25,3864.95,3906.6,3840.9,4001.55,3977.25,4072.35,3907.1,3889.75,3853.8,3942,4077.75,3876.85,3864.15,3892.35,3769.6,4079.75],[114.85,257.3,167.1,219.85,173.75,281.15,140.1,170.6,146.25,205.55,151.85,120.95,253.2,315.55,183,265.25,306.25,167.45,317.05,256.25,366.1,480.75,317.4,788.95,1266.6,1288.25,581.6,582.4,1048.4,1062.7,1197.05,1254.2,1166.8,1609.2,1093.1,1475.95,1610.05,2094.45,2592.45,2279.5,2626.95,1977.4,2037.6,1732.2,2486.5,2646.65,2852.75,2953.9,3327.05,3465.5,3554.8,2952.05,3561.9,2334.3,3138.05,3661.4,2706.25,2910.65,3796.65,3571.7,2994.8,3153.8,3512.05,3725.95,3868.25,3615.05,3675.3,3804.95,3859.8,3711.95,3685.85,3934.75,3793.1,3761.15,3974,3780.7,3780,3873.35,3840.3,3765.65,3992.85,3857.95,3995.85,3866.2,4012.6,4069.45,3786.15,3884.15,3815.85,3837.2,4011.2,3872.55,3857.9,3927.35,3897.15,3732.95,3942.9,3897.6,3851.3,3702.4],[165.9,145.4,128.7,167.4,139.1,156.8,225,291.1,195.65,174.1,171.1,277.65,269.7,215.95,394.7,236.85,359.2,319.5,524.45,205.25,231.75,335.4,618.5,378.95,572.1,1335.7,480.1,658.25,653.3,1209.55,1065.85,547.65,953.55,767.25,1681.85,2221.3,2037.95,2345.85,2115.4,2150.1,2341.4,1647.95,2780.2,1861.3,3279.35,2544.55,2757.55,2713.8,2577.15,3422.35,3570.1,3425.5,3535.05,3656.95,2978.35,3596.5,3699.35,3133,3404,3539.25,3276.55,3731.85,3689.6,3748.85,3686.8,3768.5,3795.65,3714.4,3831.45,3894.4,3967.95,3659.25,3999.4,4029.95,3706.65,3786.5,3954.85,3961.65,3794.25,3811.85,3735.55,3996.1,3865.7,3906.1,3910.75,3773.5,3891.65,3996.45,3952.9,4030.1,4082.8,4039.9,3949.95,3837.85,3886.9,3873,3658.5,3854.2,3961.15,3909.75],[148.7,127.15,128.85,146.95,186.85,87.9,198.65,218.4,163.95,127.1,192.35,151.45,236.2,168.5,170.65,199.05,226.9,309.65,323.5,581.85,398.8,217.15,673.7,428.8,398.35,500.75,404.45,662.3,935,1242.9,663.45,1843.4,1277.55,967.05,1521.05,1052.7,1745.9,1636.15,2114.8,2098.45,2030.9,2284.55,2246.3,2889.75,2398.15,3269.5,2764.05,3181.35,3645.45,2295.1,2913,3722.75,2755.45,3637.95,3385.95,3501.75,3481.95,3722.05,3375.05,3539.05,3267.55,3840.65,3617.3,3661.7,3859.15,3888.25,3836.75,3882.2,3866,3763.8,3772.9,3831.7,3875.55,3891.25,3859.05,3932.4,3829.4,3911.95,3811.2,3802.9,3971.3,3945.15,4009.15,3696.8,4020.15,3920.3,3935.9,3962.3,3945.55,3872.3,3836.85,3816.05,3895.15,4055.85,3909.4,3839.9,3916.05,3872.45,3867.4,3772.7],[121.1,145.45,113.8,121.75,108.35,151.65,152.65,139.25,165.2,129.45,167,158.9,235.85,216.85,183.95,148.85,235.2,385.55,200.8,258.85,268.1,260.6,747.95,452.35,980.95,955.8,761.7,545.65,445.2,731.75,1476.05,673.45,958.2,956.15,1426,1110.9,1107.6,2366.45,1958.3,1903.15,3224.3,2431,2266.6,1987.55,3576.75,2985.8,2357.55,3198.3,2542.8,2851.65,3071.35,2893.55,3119.5,3488.85,3721.2,3770.9,3698.3,3735.3,3776.85,3680,3663.7,3349.95,3872.3,3821.3,3884.8,3700.6,3946.9,3674.1,3828.15,3770.75,3872.65,3868.2,3909.85,3851.3,4006.6,3864.05,3953.45,3915.35,3870.75,3716.9,3796.55,3973,3878.45,3857.75,3861.3,3934.4,3920.1,4168.95,3901.15,3872,4021.55,3824.1,4066.35,4033.65,3896.85,3951,4136.9,3935.95,3879.95,4041.85],[86.7,103.05,106,118.7,176.2,143.55,140.55,282.1,215.35,166.3,156.45,127.9,283.55,185.55,263.2,137.45,241.55,294.25,281.6,282.5,465.1,370.2,393.25,224.85,246.65,534.4,434.1,836.25,925.35,1102.85,1380.75,798.5,682.65,775.75,746.15,1886.9,1732,1532.45,1592.65,1955.1,2700.3,2216.05,2230.2,3465.15,2965.45,3120.4,2429.2,3087.7,2657.85,2749.3,2975.05,3099.2,3786,3639.9,3453.65,3747.95,3744.15,3462.2,3714.55,3384,3864.45,3734.35,3942.55,3785.85,3703.8,3899.25,3902.7,3761.45,3934.3,3808.4,3967.2,3984.25,3793.55,3891.3,4005.15,4095,4100.45,3882,3864.75,3772.55,3787.15,3851.6,3961.6,3977.9,3794.4,3999.35,4022.35,3869.2,3848.85,3821.2,3953.35,3882.4,3821.8,3900.4,4055.75,4049.1,3976.5,3825.9,3855.25,3895.6],[153.8,116.45,76.65,87.25,124.95,136.05,161.35,102.05,119.15,130.3,174.25,150.7,124.5,220.1,224.05,177.6,282.4,209.7,330.65,228.25,411.6,910.4,357.75,329.05,591,574,792.65,559.95,410.75,325.25,978.65,435.35,499.55,826.95,1386.2,1639.7,2094.45,1948.55,2351.75,2027.25,2117.1,3214.1,2913.2,2277.9,3168.7,2315.4,3328.85,2640.8,2113.4,2989.55,3213.75,3671.1,2877.5,3779.3,3556.65,3063.65,3858.4,3604.45,3526.15,3861.65,3592.95,3907.2,4001.75,4013,3832.25,3483.2,3782.35,3755.85,3862.4,3834,3758.05,3818.9,3896.05,3743.85,4036.25,4005.95,3817.35,3995.95,3788.5,3804.8,3958.6,3933.5,3738.7,3923.8,3912.9,4099.35,3997.05,3985.7,3743.8,3883,3998.3,3959.4,3894.45,3990.7,3971.95,3888.35,3948.5,3819.2,3946.65,3812.55],[120.5,101.85,117.75,114.75,104.8,138.1,164.15,112,102.85,129.3,110.05,196.35,187.1,128.25,187.1,109.9,143.75,261.25,260.65,168.25,228.6,251.55,469.35,227.65,275.9,366.4,268,423.7,696.8,341.05,1156.1,538.05,976.4,1428.45,854.4,1766.6,1668.9,1945.55,2190.15,2389.55,1953.15,2083.2,2062.4,2311.15,3252.8,2671.2,2513.25,2583.35,3278.95,3416.5,3655.15,2368.25,3538.1,3634.4,3716.45,3896.3,3828.6,3821.1,3753.25,3737.9,3950.6,3782.7,3779.75,3836.9,3726.2,3575.15,3812.8,3911.55,3603.3,3747,3824.8,3951.6,3935.15,3817.8,3722.8,3932.1,4050.35,4110.15,3863.85,3777.5,3981.35,4114.35,4066.8,4038.5,3954.25,4025.7,3884.8,3892.75,3969.2,3904.8,4015.45,4024.5,4083.5,4165.55,3865.1,3923.65,4040.6,4029,3970.55,3884.25],[103.4,97.05,104.45,120.05,77.2,148.85,84.1,112.9,182.5,136.75,100.25,110.7,158.65,183.8,136.75,135.1,130.85,254.9,238.05,255.35,224.55,192.05,138.2,194.5,307.05,854.5,270.45,480.15,337.1,297.95,600.35,1008.25,968.2,1901.15,1392.5,2066.9,2274.9,1713.2,1962.55,2349.35,2878.7,2997.1,3276,2218.8,2494.2,2563.9,2630.8,3324.05,2872.6,3510.7,3240.25,3219.05,3474.6,3862.8,3509.35,3898.5,3827.65,3716.25,3654,3748.75,3842.35,3700.2,3559,3739.45,3799.1,3871.4,3762,3782.25,3607.55,3818.65,3992.1,3858,3919.85,3879.35,3883,3932.45,3938.6,3929.9,3991.3,3941.1,3952.15,3945.55,4109.25,3960.25,3918.35,3927.4,3822.5,3948.55,3889.8,4041.35,3906.35,3742.55,3943.9,4071.8,3988.4,4103.7,4031.25,3942.7,3984.4,3959.9],[74.65,107.3,113,84.65,84.95,101.3,64,142.1,64.1,62.3,103.35,86.9,177.65,109.4,144.8,118.05,139.15,159.2,112.25,240.15,203.7,241.25,226.45,212.05,264.25,217.1,329.65,389.45,893.2,651.6,564.6,450,1118.45,647,1531.7,1881.3,1862.5,1882.95,1904.3,1823.85,1998.35,2224.9,2493.25,2432,2685,2066.3,2693.4,3037.8,2739.65,3366.65,3670.85,3531.25,3638.75,2572.55,3848.9,3529.35,3669.25,3679.75,3772.45,3589.35,3684.45,3793.35,3856,3812.8,3839.05,3889.75,3832.6,3916.05,3974.45,4106.85,3876.95,3991.85,3693.85,3989.55,3963.05,4063.45,3880,3851.55,3894.45,3958.6,3922,3932.45,3975.45,3967,4091.9,3971.4,3851.45,3950.55,3956.9,4007.1,3902,3995.35,3888.15,4059.25,3986.95,3832.05,3925.7,3845.7,3906.75,3903.5],[114.9,93.95,54.95,64.75,110.05,73.75,71.85,93.9,72.7,97.75,113.5,97.6,125.7,143.75,71.4,115.55,99.7,128.6,85.25,184.35,246.35,139.8,257.6,238.2,266.35,242.5,420.05,773.55,314.7,540.3,241.05,491.45,790.25,979.4,1548.45,1354.15,1812.3,1751.5,2166.5,2191.5,2182.5,3002.4,2441.85,2704.85,2171.2,2217.9,2355.4,2230,3030.75,3159.25,3711.45,3212.9,3544.6,3421.35,3915.75,3694.95,3868.8,3427.8,3596.45,3733.2,4134.3,3796.75,3786.95,3884.55,3907.15,3927.95,3948.3,3820.8,4016.35,3958.4,3747.35,4060.8,4011.25,3922.05,3949.95,3895.55,3809.35,3749.25,3916.45,3908.5,3872.7,4085.4,3789.45,4049.25,3836.7,4008.55,4008,4087.7,3972.15,3963.15,3868.35,4130.15,3999.15,4051.8,3825.9,3964.25,3987.8,3959.75,3975.9,4037.6],[81.25,51.65,56.1,120.8,84.7,98.65,94.4,88.35,73.6,119.95,132.65,138.8,109.15,102.35,151.4,214.05,134.2,106.05,182.5,148.85,159.75,288.65,241.1,202,173.3,186.45,226.5,292.95,1389.45,617.7,375.5,1198.95,727.95,1522,2051.7,1386.15,2120.15,2073.75,1863.2,2161.05,2363.65,2798.5,2363.1,2341.55,2733.55,2374.6,2899.8,2620.8,2478.45,3632.9,3785.05,3641.75,3836.65,3378.25,3926.65,3900,3757.55,3626.55,3910.2,3952.15,3718,3979.05,3961.15,3798.7,3931.4,3642.8,3871.4,3904.9,3968.1,4030.6,3892.5,4068.85,3921.9,4017.8,4005.55,3869.45,3994.45,4001.45,4100.15,4042.75,3820.6,4028.8,3708.05,3937.95,4100.9,3956.5,4026.65,3914.85,3852.7,3852.5,3933.8,3854.1,4004.55,4156.05,4094.25,4079.05,4005.5,3949.05,4000.8,3863.25],[65.7,98.3,106.65,94.75,89.25,84.25,75.7,72.25,73.75,89.5,86.65,119.4,129.8,133.8,155.05,117.5,113.05,123.2,176.7,154.3,133.55,105.75,226.15,217.75,258.55,275.25,264.4,209,299.9,307.4,370.8,1407.1,990.75,997.35,1457.9,1415.9,1833.7,1796.45,2009.7,2114,1955.45,2014.85,2550.3,2769.05,2517.85,2918.5,3304.8,2724.65,2391.95,3573.75,3381.8,3697.9,3434.85,3731.35,3800.9,3398,3696.8,3624.7,3779.7,3591.1,3962,3759.4,3796,3818.4,3789.8,3750.15,3950.5,3797.35,3895.8,4053.35,3989.35,4044,3925.2,4016.2,4069.85,4143.15,3884.7,3952.7,3895.95,4002.75,3941,4107.95,3917.55,4022.5,3901.85,3906.65,3999.55,3939.55,3909,3888.3,3935.55,3823.6,3890.6,3896.85,3866.35,3954.7,3936.9,3844.45,4030.8,4081.5],[82.85,67.4,97.45,52.3,86.6,87.05,86.95,73.35,74.75,54.55,74.6,92.8,162.95,104.85,68.6,93.5,160.15,142.35,113.6,106.8,114.85,180.4,165,246.55,249.9,176.2,274.45,189.2,443.05,232.15,1032.1,1425.45,994.6,1388.05,1430.95,1742.45,1906.65,2080.55,2083.55,2129.25,2539.15,2666.45,2810.15,2037.1,2240.65,2732.95,3228.85,2286.8,3484.35,2949.8,3332.3,3452.55,3194.75,3654.15,3742.75,3686.15,3792.3,3709,3779,3760.05,3163.95,4046.2,3986.4,3984.9,4010.5,3881.9,3782.3,3816.75,4052.8,3950,3855.05,3916,3854.15,3850.9,3958.6,3975.95,4064.9,4013.55,3931.95,4127.65,3966.05,4011.5,4041.15,3826.9,3924,3746.35,3909.25,3884.45,3811.65,3982.9,4025.95,4172.5,4036.15,3924.85,3983.2,3777.7,3945.55,3830.65,3988.3,3994.1],[57.4,51.55,57.05,92,58.8,62.85,74.75,85.45,116.1,103.15,42.5,69.15,106.7,94.2,68.15,111.5,180.7,145.2,120.65,93.6,85.9,97.4,121.05,149.3,138.4,254.05,437.25,377.95,319.25,1029.55,1130,1277.45,1630.95,1376.05,1676.5,1948.85,1602.5,1731.45,2306.25,1994.2,1989.4,2545.15,2125.2,2257.25,2371.6,2087.6,2616.05,2879.25,3349.85,2597.1,3724.2,2652.95,3824.5,3242.55,3523.9,3649.3,3758.75,3917.35,3789.45,3783.25,3968.7,3897.5,3842.65,3872.25,3901.2,3843.9,3930.2,4073.5,3854.15,3935.55,3776.1,3742.65,4018.35,3975.6,3964.3,4149.05,4052.05,3769.75,3914.65,4006.9,3937.2,3882.3,4090.6,3826.7,3955.7,3973.3,3889.85,4015.75,4076.6,4096.15,4024.35,4061.75,3780.2,4025.05,4052.1,4179.3,3938.15,3960.2,3776.3,4042.6],[54.05,50.35,68.95,60.45,51.1,78.55,83.1,88.8,71.5,88.5,48.85,96.55,78.2,101.3,74.15,93.55,143.8,56.95,156.5,155.45,147.1,140.4,139.05,144.8,274.5,223.75,201.3,231.25,213.95,274.1,732.15,711.95,610.3,1658.85,1283.95,2062.5,1308.3,1618.1,2252,2196.6,1999.75,2081.1,2058.6,1989.95,2913.5,2293.9,2404.4,1962.7,2743.4,3414.95,2546.1,3732.15,3515.75,3499.75,3742.9,3656.9,3739.7,3315.05,4007.15,3628.25,3823.5,3889.45,3726.4,3983.85,3719.9,3840.75,3743.2,4035.1,3797.65,4011.15,3986.95,4102,3561,4006.6,3823.35,4028.5,3843.1,3963.4,3954.85,4039.15,4093.3,3891.25,3739.9,3893.9,3945.75,3996.3,3945.6,3923.2,4015.8,3976.4,4036.75,3807.3,3843.65,3956.4,4004.95,3882.1,4074,4011.75,3876.7,3950.55],[38.35,71.3,49.05,63.35,60.95,76.25,55.95,75.8,90.35,98.8,95.5,59.65,61.75,130.2,92.65,95.3,161.65,67.2,72.85,149.25,120.1,85.3,123.35,107.55,123.7,223.4,311.85,413.05,486.55,493.85,526.2,1323.55,1520.2,1554.9,2119.5,1988.65,2088.8,1829,2102.8,2094.75,2109.75,2152.35,2763.8,2619.05,2584.9,2251.75,2552.7,2458.55,2111.75,3635.75,2819.05,3637.95,3716.5,2128,3819.65,3568.55,2336.65,3385.55,3053.95,3859.15,3791.4,3250.9,3999.95,3903.45,3821.1,3902.75,3962.25,3707.25,3903.05,3942.65,4114.5,3941.85,3901.9,4019.55,3953.75,4030.45,3961.45,4040.45,4052.25,4012.15,3943.3,3871.35,3992.8,3774.9,3921.05,4021.4,4046.2,4008.1,4116.4,4009.85,3918.55,4105.7,4031.2,4024.65,4033.8,4011.35,3907.95,3945.1,4047.75,3872.7],[44.5,43.25,60.15,75.15,64.6,41.7,98.1,50.5,97.65,80.75,81.85,96.8,105.55,92.3,93,74.2,82.75,107.1,90.6,122.35,137.3,86.7,206.2,130.9,86,155.05,286.35,158.45,403.05,548.7,1286.85,311.7,1461.85,1910.95,1792.25,1866.9,2080.9,2087.75,1863.95,2108.95,1994.25,2138.5,2063.9,2531.25,2413.55,2292.5,2065.35,2450.05,2266.75,3027.95,3657.9,2260.25,3695.05,3739.2,2183.8,3689.8,3805.95,3634.4,3828.55,3894.15,4044.1,4014.8,3871.5,4055.85,3798.3,3844.55,3772.35,3871.15,3816.7,4045.1,3884.85,3895.1,3991,3964,3526.4,4046.3,3861.6,3909.2,3857.15,4034.85,3963.65,3791.05,3880.45,3984.1,3944.1,3930.05,4026.45,3270.8,4043.45,3924.35,4088.5,3960.2,4093.2,4166.15,4048.85,3859.7,3943.65,3960.8,3993.75,3992.85],[61.45,53.95,29.4,47.4,76.3,36.6,89.85,78.9,62.85,42.85,55.3,80.8,57.5,89.5,111.05,92.55,75.4,121.4,79.95,65.5,52.65,144.65,167.35,123.05,180.75,192.1,146,196.7,330.4,996.8,1787.25,1287.95,1152.15,1777.3,1889.15,1935.5,2043.15,1984,1935.1,2165.15,2209.5,1887.15,2056.15,2112.8,2074.85,2053,2515.6,2144.45,3216.15,2034.2,2264.95,3116.15,3602.8,3496.45,3424.75,3809.6,3921.65,3981.6,3893.85,2882.5,3984.6,3802.85,3813.65,3804.3,3913.7,3955.95,3408.2,3780.65,3635.6,4038.35,4050.35,3885.75,3728.85,3991.55,3981.1,3971.4,3881.45,4027.8,4003.35,3832.15,3906.4,4029.95,4003.25,3911,4155.35,4010.8,4036.1,4066.95,3901.75,3969.95,3852.05,3926.9,3836.8,4061.8,3972.25,4051.9,3886.25,3962.3,4118.9,3912.4],[39.85,42.35,38.75,59.85,53.05,46.3,46.4,51.7,39.8,56.1,48.2,51.5,43.35,78.6,72.6,76.55,83.85,77.9,96.75,111.9,195.6,107.6,170.35,60.45,114.75,149.55,320,129.75,1201.1,332.9,1839.1,1851.05,1740.85,1923.75,1778.05,1953.1,1857.75,2028.6,1928.05,2144.95,1944.1,1960.3,2085.1,2046.75,2497.6,2068.2,2213.8,2292.95,2277.2,2138.3,2432.85,3463.45,2084.95,2402.25,3812.6,3954.5,3939.45,3727.45,3840.5,3883.7,4002.45,3098.7,3275.35,3520.4,3670.95,3891.9,3359.35,3934.5,3992.4,4004.95,3928.1,3915,3856,3969,3865.65,3951.95,4066.4,3895.3,3790.4,3857.4,3897.6,4038.15,4058.5,4009.4,3932.5,3785.15,3882.8,3999.75,4019.95,3823.7,3998.55,3991.15,3965.85,4001.95,3934.85,3768.8,3945.2,3976.1,3868.85,3930.85],[47.05,64.45,57,57.85,64.65,42.6,60.55,62.6,38.9,42.9,51.9,63.9,60.85,56.6,77.35,56.9,87.45,77.85,101.35,79,98.5,134.85,114,192.15,68.45,121.3,115.75,257.4,230.15,927.65,159.1,1628.65,2065.15,1910.95,1898.35,2051.5,2035.95,1992.3,1881.55,2083.95,2091.35,1969.1,2039.6,2086.45,2080.15,2096.65,2584.1,2120.7,2184.3,2019.35,2231,2184.35,2222.1,2223.5,3770.55,2479.85,3915.7,3895.5,2915.4,3515.65,2219.7,3860.3,3874.4,3794.6,3872.45,4058.35,4004.85,3953.9,2906.1,3901.55,3674.95,3732.4,3909.95,2182.2,3749.05,3877,3870.3,3960.8,3937.6,4000.25,3893.4,4007.65,3961.75,4045.8,4026.4,3730.85,3991.6,3848.1,3902.65,3991.55,3837.9,2218.05,3924.55,4201.35,3945.35,3937.55,4046.85,3954.3,4053,3931.95],[59.3,42.85,38.9,31.45,36.7,43.9,40.1,51.35,54.9,52.8,53.9,34.25,34.35,66.3,91.15,48.85,78.45,61.95,97.45,99.7,129.85,137.1,70.45,144.05,122.55,107.3,136,162.8,247.55,166.6,1063.4,1363.85,2008.15,2025.85,1894.4,2038.95,2148.15,2014.55,2070.65,1930.6,2060.8,1983.1,2168.45,2143.55,1979.15,2137.2,2076,2119.8,2052.75,2040.35,2078.35,2034.5,2203.3,2825.75,3818.5,2107,2757.9,2072.5,3463.25,3829.7,3553,3900.5,3939.9,4102.35,2762.95,2809.7,3756.25,3921.75,2747.55,3848.35,3590.25,4018.9,3992.2,2094.35,3877.85,3825.85,4030.4,3962.45,3794.05,3735.05,4029.7,3866.45,3983.3,4024.75,3841.25,3465.5,4119.3,3826.8,4015.8,3837.1,3953.55,3674.85,3998.9,3973.8,3925.3,3357.8,3106.85,3901.35,3568.05,4162.25],[36.1,40.7,38.55,35,39.65,26,35.25,32.4,50.65,50.25,56.75,60.3,26.25,71.7,55.25,84.15,68.4,54.85,47.9,52.3,81.15,90.5,91.5,130.75,113.7,134.2,200.6,165.25,208.95,616.55,953.9,1498.25,1895.7,1865.7,1919.05,2109.15,1803.25,2021.45,1962.9,1977.05,1978.05,2170.9,2075.55,2183.35,1978.75,2161.65,2113.75,2619.85,2267.75,2051.3,2055.75,2329.6,3201.65,2213.85,2119.4,2403.35,2170.55,2103.3,2068.1,2134.2,3929.45,2109.75,3645.45,2197.05,2509.85,2121.9,2947,2564.75,3961.55,3672.75,2134.2,3855.6,3472.8,3577.5,2545.2,3815.3,2141.95,4150.85,3861.35,3947.2,2203.75,3895.75,3852.1,3704.85,3871.05,3984.7,3906.7,2122.45,4156.1,4092.55,3588.65,4020.75,4125.9,3938.75,3721.65,3993.05,3799.1,4049.65,3957.2,3894.05],[38.4,38.75,38.9,21.5,28,58.5,32.85,39.3,48.8,56.35,26.1,53.25,68.3,43.1,50.85,54.2,49.9,76,74.45,91.5,67.4,82.55,82,116.75,114.95,198.5,117.85,361.5,202.65,1473.55,1741.85,1659.3,948.2,2018.45,1965.85,1858.4,2032.4,1841.15,1948.65,1984.8,1969.6,2019.25,1994.85,1902.7,2090.1,1988.1,2367.55,2041.15,2442.85,2083.25,2616.6,2058.3,1997.25,2000.4,2112.9,2151.05,2033,2363.95,2158.25,3128.15,2372.55,3964.8,2013.1,3618.75,2329.6,3978.15,2135.35,3138.2,3850.65,2240.45,3825.25,3066.2,3869.15,3844.95,2650.3,4005.3,3985.55,2135.7,4139.5,2021.35,3992.4,3978.1,2157.65,3917.5,3370.35,3698.35,3404.35,4083.65,3827.85,4086.7,3976.6,4074.35,3937.2,2700.35,3047.5,3638.75,4029.05,4036.6,4113.3,4154.05],[22,36.45,30.6,36.6,40.85,28.9,29.9,47.25,43.5,32.6,49.75,53.55,38.45,55.15,46.6,51,43.75,70.6,42.45,39.55,83.3,76.15,86.5,75.9,95.75,110.75,111.9,237.1,911.7,712.5,1356.55,2038.5,1970.4,1781,1880.15,1943.3,1976.3,1956.1,2033.3,2015.25,2150.85,2130.1,2028.55,2097.8,1865.65,2028.2,1977.35,2041.65,1933.7,2033.3,2144.35,2071.9,2558.05,2056.8,2087,3331.25,3075.65,2241.65,1978.05,2078.3,2008.8,4054.45,3861.55,2107.65,2043.1,2198.6,2084.3,2115.6,3111.75,3981.75,2982.65,2611.65,3164.05,3821.55,1993.8,3983.45,4085.95,2374.45,4020.9,4033.7,2125.8,4034.7,2562.2,2169.6,3920.05,3894.35,4044.6,3578.3,2038.5,4058.35,3603.55,4072.8,4194.25,3349.4,3840.8,3664.75,2275.2,4026.85,3940.1,3684.85],[16.85,43,44.1,25.65,33.55,50.65,36.05,39.6,40.5,34.4,58.9,56.35,41.9,42.3,36.1,51.25,63.5,54.6,59.65,70.95,60.35,86.95,95.4,62.25,57.85,93.15,870.65,914,1530.15,1871.5,1973.75,2175.4,2074.5,1940.5,2070.9,2081.55,1987.65,1981.25,2047.5,2048.9,1969.5,2015.15,2066.9,2049.05,2050.25,2187.85,2026.75,2015.4,2146.2,2099.55,2386.95,2315.55,2059,2879.25,2191.05,2162.95,1900.5,2247.2,3888.8,2061.3,2030.4,1909.65,2085.7,2061.45,2975.05,2093.05,2114.75,2627.5,3877.8,3107.6,4017.75,2226.85,3071.6,3390.35,3886.15,2440.7,3542.9,2679.2,4078.7,3977.3,3889.4,4096.3,2066.2,2057.85,3348,2707.45,2042.95,3264.55,3931.65,2661.05,4036.65,3941.75,3993,3702.3,3916.35,2446.1,2236.15,2940.65,3940.5,3984.7],[32,21.45,26.65,31.4,22.85,24.6,23.9,21.85,44.85,24.7,40.25,56.8,50.65,22.3,63.2,50.85,63.9,53.2,52.25,60.3,73.15,80.1,55.45,108.05,86.4,243.15,199.2,99.6,591,1001.25,1572.35,1770.4,1945.3,2098.9,1996.6,2138.35,1957.15,1898.3,2042.2,2044.15,2039.15,2041.15,1975.45,1992.65,2109.7,2039.05,2026.4,1993.7,2049.15,1963.7,2061.7,2490.15,2005.65,1992.7,2077.35,2001.4,2046.85,1985.3,2642.75,2073.6,1948.55,3889.3,2396.25,1882.45,2127.45,2799.6,3860.55,2008.6,3928.4,4252.85,3194.8,4044.05,2437.9,2058.55,2057.25,3839.3,4072.4,3921.4,3973.6,2108.3,2199.55,4072.8,3642.5,2094.05,4057.05,3849.55,3907.15,2115.1,3914.5,2104.15,4081.05,1843.7,3843.2,1907.5,2102.45,3941.25,3986.5,4021.35,3957.9,4109.55],[23.85,21,24.45,29.1,38.85,33.85,32.9,36.55,18.5,32.1,38.5,59.6,41.3,36.6,34.8,33.75,44.35,37.4,44.85,69.8,58.2,72.55,75.95,148.55,99.3,119.3,438.3,1322.2,1675,2195.45,2100.05,1916.3,2077.2,1931.85,1968.5,1915.75,1951.75,2130.6,2004.15,1999.55,2011.15,1937.15,2002.3,1814.85,2095.1,2002.25,2084.75,1999.7,1901.1,2214.6,1920.9,2153.6,1926.2,2276.1,2132.95,2035.55,1978.6,2114.4,1948.65,2645.05,1975.8,2047,1889.55,2023.3,1963.95,1969.05,2376.05,2002,3355.7,1988.6,2385.6,2771.1,2878.55,2154.8,3718.65,3931.5,4130.55,3355.05,3881,3083.05,2107.8,2909.15,2023.85,2062.45,1984.8,3925,4098.95,4046.3,2110.75,4001.3,3804.3,1989.45,4040.15,3982.4,3841.35,4145.2,2177.75,4099.25,3929.95,4095.8],[27,30.1,22.3,16.95,23.5,25.65,20.8,28.7,20,29.85,40.65,33,25.5,32.5,38.2,19.7,55.6,64.75,45.8,47.45,49.3,77.3,114.35,76.25,79,1735.65,241.5,777.7,1092.85,2086.6,1842.4,2026,1974.7,1914,2139.6,2204.25,1969.85,2097,2012.65,2176.05,2067.15,1995.15,1987,1963.7,2044.55,2089.85,1919.1,2012.6,2120.15,1842.2,1911.25,1925.25,2074.95,2093.1,2052.15,1937.9,2228.2,2015.85,2010.1,2004.25,2061.75,1815.4,1989.2,2091.45,2046.85,1968.05,2570.95,2736.9,2417,2509.05,2316.25,2082.4,2036.05,3940.3,3840.45,2140.85,3907.05,2013.85,3783.95,2055.6,2605.4,2075.95,2017.45,3958.5,4063.9,3904.2,1943,2351.9,2157.7,3857.85,2157.05,2078.95,2000.2,4111.3,2017.85,2017.75,3881.55,1943.45,2003.05,3397.25],[19.6,26.7,30.6,31.3,22.3,26.3,24.8,32.65,25.7,30.95,33.5,34.8,44.7,42.55,41.3,40.1,41.95,42.85,37.7,68.7,60.1,50.5,110.9,67.45,59.25,86.1,589.35,1360.4,1973.75,2045.95,2096.25,2100.2,1949.2,1976.1,2160.8,1992.15,1957.6,2019.65,2090.25,1984.7,2090.95,1983.6,2062.85,1805.6,2053,1995.05,1941.05,1956.55,2087.2,1829.6,1881.05,2018.3,2290.05,2104.2,1976.8,2100.45,2161,2175.2,2057,2033.2,2032.45,2048.75,2262.85,2070.85,2139.2,2294.55,2061.1,1893.5,1965.5,2146.15,2002.95,2888.55,4003.35,2154.7,3609.15,1949.05,2776.5,2900.1,2061.35,2608.3,2095.15,4060.75,2000.75,1915.3,1927.35,2203.7,2001.95,2037.55,1929.25,3850.85,2093.9,2226.2,3835.85,2117.95,2084.95,3090.15,3723.25,3940.75,3287.65,3691.65],[23.15,27.5,23.65,15.1,33.6,39.6,16.2,25.6,23.85,31.05,37.35,24.1,29.7,33.55,60.9,24.2,20,51.7,63.9,49.4,45,64.3,94.35,110.25,119.9,91.95,2098.6,2059,1948.75,2042.8,2036.8,1927.25,2009.45,2086.55,2051.6,1994.35,2061.4,1994.3,2072.65,2154.8,2098.1,1964.3,1923.3,2091.55,1999.5,1947.45,2019.45,2101.8,1988.9,1981.3,1958.45,2086.45,2060.45,1941.6,1991.45,2127.95,2041.2,2114.4,2064,2118.05,1958.65,2121.65,2162.3,1993.1,2031.6,2174.55,4029.35,2923.8,2016.05,2034.15,1967.2,2035.8,1956.3,2023.4,3381,2248.55,2030.15,3469.65,3668.45,2062.15,2084.15,2517.4,2005.95,3961.1,2760.7,3941.95,2052.7,2756.65,2034.95,2774.25,3017.8,3891.85,3392.1,2119.55,2086.15,2662.7,2047.3,3530.3,3761.1,3915.3],[27.3,11.35,22.95,20.95,17.65,16.8,21.2,22.7,36.1,17.3,29.1,22.7,35.45,37.9,23.45,28.2,39.15,30.8,45.35,66.5,85.7,64.75,91.25,40.95,29.95,110.55,1965.5,1499.9,1996.65,2010.8,1977.8,2040.85,2232,1923.6,2286.15,2057.1,2056.1,1981.35,2032.5,2135.35,2091.85,2014.4,1914.3,2080.25,2004,2119.05,2074.4,1836.7,1953.85,2095.15,2053.85,1987.35,1982,2132.7,2168.2,2102.35,2197.1,2076.4,1912.5,2347.1,2318.2,1936.6,1968.75,2762,2102,1933.25,2155.95,1928.35,1992.7,2179.3,1770.7,2079.7,2253.9,2057.05,2051.1,3754.15,2317.4,3302.4,2019.75,2160.75,1977.8,2100.9,1948.75,2264.2,2014.75,2052.85,2045.5,2806.2,2008.6,2886.5,2144.1,3759.25,2214.25,3920.15,3897.4,3830.2,4078.2,2079,2155.5,3421.4],[13.8,17.25,26.6,22.25,27.45,22.05,21.75,38.95,28.6,29.25,24.4,22.9,24.35,24.05,23.85,31.6,33.4,31.45,36.65,30.9,48.3,47.1,54,79.6,755.1,1818.35,1493.8,1273.15,2033.25,2151.45,2230.85,1905.35,2116.6,1993.25,2138.4,1837,2077.8,2052.55,2063.1,2056.1,2204.35,1930.2,1877,1947.05,1944.75,2051.8,1954.8,1983.6,1938.25,2108.35,2239.75,1958.6,1959.15,2000.1,2141.7,2032,1993.65,1871.7,1994.95,2056,1995.35,2008.15,1941.1,1981.7,2048.05,2128.05,2006.5,2783.1,2364.1,2900.35,2012.35,2112.25,2085.1,2038.35,2169.45,1972.7,2086.3,2146.95,1941.55,1965.65,2037.9,2068.9,3922.45,1893.15,1995.45,2058.45,3952.5,2005.05,2217.85,2279.6,2825.1,2240.55,2054.7,1974.1,4086.6,1920.65,2040.15,2239.35,2182.2,3871],[21.85,11.4,14.7,20.75,18.5,17.25,18.55,24.25,25.3,16.7,21.1,43.55,21.8,24.15,29.15,26.2,16.45,36.3,42.7,33.35,67.15,47.45,60.75,120.65,947.7,1979.5,1529.7,1857.7,2104.7,2133.9,1932.05,1995.85,2192.25,2006.4,1997.35,2097.75,1902.7,2030.5,2100.6,1984,2060,2082.15,2030.65,1969.4,2145.35,2122.65,2005.95,1829.7,2046.65,2091.7,2013.45,2032.25,2113.1,2197,1986.15,1968.15,2028.35,1923.5,2018.3,2010,2123.05,2112.9,2026.45,2165.65,1889.05,2655.05,2187.8,2074.25,1882.7,2065.9,2041.3,2045.35,1863.75,2081.55,2585.45,1967.05,2482.55,2094.9,2050.55,2065.05,1944.75,3677.75,2665.3,2170.1,2075.65,2293.15,2626.3,2121.65,2118,1903.45,2124.85,2030.5,2437.4,2396.8,2144.6,2174.4,2182.05,3093.15,2580.3,2101.95],[9.65,15.25,16.45,26.8,19.55,18.85,16.05,24.9,16.95,24,34.55,30.35,20.8,20.15,21.8,19.35,34.1,42.8,33.35,41.65,68.8,36.9,38.2,95.5,1906.1,1985,2007.25,2120.2,2154.15,1955.4,2131,1886.95,1991.3,1981.55,2027.3,1959.15,2077.5,2003.25,1944.7,2004.65,2072.4,1894.8,1908.1,2061.1,1890.85,2176.6,2053.35,1910.8,1957.25,1913,2134.3,2005.1,2094,2138.85,2099.05,2034.95,2075.65,2138.2,2120.25,1973.3,2036.65,2025.9,2027.55,2163.05,2480.3,2145.4,2181.65,2022.35,2081.6,2047.75,1997.05,2017.3,1972.85,2180.85,2118.7,2346.8,2404.9,1925.25,1975.5,2112.1,2024.45,2315.25,3031.45,1984.2,2112.45,1998.45,2008.15,2134.25,2012.45,2784,3567.6,2457.5,1949.85,2139.55,3392.35,3121.5,2326.2,2049.85,2627.65,2060.2],[15.95,19.7,21.65,26.25,20.5,18,16.7,20.9,23.2,20.05,14.45,15.4,19.45,31.8,22.25,21.4,15.4,16.15,23.35,25.45,48.1,63.55,39.65,2066.1,374.85,2024.05,2118.5,1961.1,2103.6,2273.5,1912,1958,2042.15,1993.45,1956.1,1967.75,1877.35,2164.2,1891.9,2039.8,1933.45,1990.55,2022.95,2008.85,1986.25,1765.95,1966.3,2030.65,1995.25,2126.4,1938.1,2003.6,2122.8,1911.9,2051.85,2108.95,2101.2,2219.75,1946.2,2117.1,1951.1,1995.4,2135.3,2018.05,2036.95,1869.5,2061.45,2005.9,1960.95,2080.7,1973.1,2041.3,2195.4,1885.1,2149.55,1964.65,2125.55,1972.3,2047.7,2145.6,3973.8,2192.2,2293.65,2195.4,2431.05,3178.2,2025,2616.3,2184.15,2069.85,2611.55,2027.45,1979.4,2144.8,2150.75,2414.75,2144.1,2555.15,1974.05,2058.75],[18.3,11.8,15.15,11.9,13.4,18.05,11.6,12.7,14.55,21.4,19.5,17.3,23.5,24.55,20.5,17.75,23.1,34.65,18.05,49.6,42.9,52.45,278.35,47.75,1835.1,1970.4,2065.45,1996.8,1990.1,1943.75,1997.5,2063.5,2022,2002.6,2144.85,1995,2074.9,2130.3,1981.95,2082.35,1931.3,2003.25,2109.6,2010.45,1949.85,1898.25,1954.75,2020.6,1988.9,2059.35,2092.85,1848.45,2124.8,1962.7,1840.4,2164.5,1981.5,1969,1856.25,2057.55,2059.45,2264.95,1913.3,2095.85,2131.4,2005.35,2146.8,1986.35,2067.3,1971.9,2781.45,2385.85,1973.35,2003.55,2273,2091,2078.7,1970.7,2429.75,2069.8,1938.5,2034.55,2582.6,2019.5,2052.45,2092.45,3135.2,2130.5,3805.7,2089.8,2964.4,2183.55,2147.9,2098.65,2148.05,2411.75,1981,2802.65,2047.35,3473.6],[14.75,15.55,24.55,17.75,10.8,22.25,23.85,12.1,15.05,19.35,18.3,8.3,15.35,20.3,24.15,15.95,17.55,27.15,36.2,22.5,87.05,44.15,52.65,2118.4,2050.6,1894.85,1924.4,2004.45,1996.9,2085.8,1923.6,2078.55,2034.6,1982.75,2067.95,1990.2,1953.35,2065.8,2088.55,1966.7,1901.25,2147.6,1941.5,2297.1,2047.4,2015.4,1953.4,2071.55,2142.7,2086.7,1932.7,1885.9,2028.65,2024.2,2082.05,2055.25,2067.15,2049.45,2129.9,1967.95,2018.85,1917.1,2119,1923.3,2059.3,2088.9,2058.75,2075.85,2028.25,2188.7,2032.85,2030.1,1916.75,2104.15,2178.75,2026.1,2024.35,2132.4,2017.25,2473.35,2156.2,2026.35,2417.5,2116.35,2088.85,2012,2039.95,2191.7,1968.65,2161.9,2162.25,2287,2961.6,2982.55,4015.3,2447.25,3264.25,2026.8,1959.15,3195.75],[16.05,16.5,19.25,14.4,15.85,14,10.5,17.35,13.65,14.7,16.45,13.2,10.2,21.9,16.9,29.95,32.2,15.85,31.65,29.1,28.45,1949.65,22.85,2038.3,2010.4,2035.7,1912.85,1941.5,1980.8,1904.95,1970.85,2146.6,2020.9,2083.45,1974.65,2055.55,1967.05,2001.25,1903.2,1959.9,1824.25,2087.6,2020.25,1947.45,2101.15,2105.2,1843.6,1919.6,2014.85,1913.2,1937.95,2090.05,1916.2,1954.7,2159.35,2097.85,2153.85,2032.6,1912.6,2122.1,1980.55,2325.4,2004.8,1986.1,1977,2013.15,2264.85,1909.4,2041.65,2049.55,3084.9,2196.1,2004.15,2649.05,1988.05,2083,2129.15,2053.25,2004.85,2364.45,2146.75,3008.35,2373.85,2860.75,3311.2,2162.85,2198.4,2044.1,2177.6,2113.15,2103.6,1944.95,2184.7,1928.85,2540.9,2021.35,2262.4,3899.65,3072.4,2097.7],[8.2,12.2,14.95,16.05,14.35,8.7,12.7,12.5,10.25,12.95,15.8,23.45,21.1,16.05,17.35,29.35,17.9,26.05,12.4,60.65,1796.7,1392.7,1836.65,2193.15,1892.65,2029.25,1985.15,1972,2132.7,2067.9,2152.15,2048.5,2031.25,2019.35,2013.95,2084.4,1985.9,2071.85,2085,2028.9,2052.35,1982.4,2109,2078.15,2036.6,1991.2,1965.5,2139.2,1961.95,1975,2037.5,2024.1,2006.05,1720.05,2112.85,1946.4,1913.45,2120.65,2138.8,2086.45,2023.3,1923.7,2124.4,1924.45,1944.6,2094.7,2057,2036.85,2089.15,2254.6,2717.6,1988.95,2006.4,2000.15,1926.4,1823.55,2048.1,2042.6,2519.7,2013.9,2097.55,2076.75,2230.3,2020.2,2056.55,2127.6,2490.7,2053.95,2113.1,2127.7,2182.8,2884.5,2197.35,2247.85,2012.75,2849.35,2430.35,1945.8,3085.5,3155.2],[8.55,10.2,20.65,14.2,13.7,10.35,15.95,12.35,8.6,16.9,19,14.15,16.9,15.9,14.7,25.5,25.3,20.35,37.15,26.55,45.7,2065.5,2069.2,2071.75,2089.1,1916.55,2016.15,1961.3,1919.4,2066.65,1973.15,1911.7,2057.85,2020.8,1957.55,1969.05,1986.35,2061.15,1976.1,1919.3,2037.2,2009.05,2014.6,1989.6,2050.6,2043.6,1996.6,2038.95,1933.2,2063.65,1917.9,1949.7,2110.75,1963.3,2043.5,2084.5,1981.35,2100.5,2023.5,2058.5,2024.8,2064.85,2162.65,2069.8,2073.1,2038.7,1991.05,1970.15,2102.25,2052.35,2071.95,2128.2,2072.25,2234,2073.45,2007.9,1999.15,2168,2006.4,2025.7,2101.25,2188.65,2060.1,2084.45,2187.4,2242,2365.55,2086.6,1996.95,2192.35,2218.2,2224.15,2693.2,2159.2,2934.6,2861.9,3155.75,2577.15,2230.3,2303.3],[9.15,13.65,12.2,10.2,10.65,10.3,8.25,11.4,8.7,16.15,18.15,14.2,15.5,9.75,11.45,29,38.3,21.7,36.9,25.1,1745.1,2116.45,1889.9,1981.65,1869.4,1905.25,1935.75,1870.8,1972.2,2029.65,1985.25,2062.65,1856,2053.95,2131.45,2137.3,2090.5,1995.05,1974,2026.55,1860.15,2119,1968.65,1907.65,1931.65,1996.75,2037.1,2138.1,1940.15,1870.7,1989.6,1988,1900.15,1809.25,1939.7,1861.15,1841.55,1924.05,2095.4,2201.95,2009.45,2111.45,2076.8,1971.4,2046.75,2002,2164.3,2270.55,2165.8,2104.05,2019.95,1848.1,2330.6,2096.95,2046.65,2050.45,2274.6,2187.25,2560.95,1995.35,1944.95,1919.85,2304.6,2153.4,2188.55,2132.35,2094.95,2065.6,2106.55,2014.7,2234.1,2087.05,2308.95,2151.75,3382.1,2069.6,3637.1,3722.95,3451.7,2274.05],[9.9,6.45,9.95,5.65,13,12,9.1,12.15,10.6,11.35,8.3,13.4,13,17,22.65,13.3,10.05,19.8,27.1,1717.8,2179.25,1973.2,2089.4,1969.1,2076.1,2033.95,2116.7,1956.15,2077,1993.7,2093.3,2125.5,1862.15,1937.9,2004.35,2006,1965.7,2096.55,1936.05,1992.45,2052.85,2203.8,2060.95,2026.1,2016.85,2104.45,1967.05,1962.75,2078.7,1974.25,1924.5,2034.35,2036.15,2046.35,2103.45,2054.05,2008.3,1946.55,2202.55,2000,2061.25,2053.6,2008,1980.65,1820.3,1981.25,1987.85,2160.05,1880.6,2169.8,1970.95,2067.9,2003.8,2105.25,2643,2070.75,2185.55,2116.6,2263.6,3606.95,2195.6,2658.05,2119.1,2169.4,2167.55,2115.4,2879.15,2168.25,1952.9,2406.8,2065.55,2730.85,2307.35,2123.35,2343,2281.5,2607.3,2009.05,2434.65,2441.55],[10,10,7.35,12.5,16.2,7.6,11.45,11.45,9.35,15.45,12.1,19.7,12.6,15.05,32.15,15.05,24.2,14.55,1877.8,1752.95,2157.85,1868.3,2023.5,1955.6,2015.65,2032.7,2029.45,2021.7,2111.3,1923.1,1903.15,2006.2,2025.8,2067.1,2059.1,2080,1908.35,1999.55,1989.9,2133.35,2137.8,1894.6,2081.4,2059.1,2011.25,1882.2,1963.25,1932.1,2059.5,2050.05,1932.45,1968.7,2004.55,2098.7,2018.2,2073.85,1946.1,2097,2035.75,2152.4,2045.5,2060.3,1997,1975.3,2078.25,1998.9,1996.55,2132.75,2040.55,2098.9,2697.3,2088.9,2165.6,2030,2147.3,3322.1,3396.2,2251.3,2417.15,2149.8,2103.15,2146.4,2322.5,2072.65,2116.6,2111.3,1987.3,2040.7,2079.15,3021.2,2316.85,2608.25,2115.9,2603.4,2245.85,2165.9,2875.3,2543.1,3029.15,2909.3],[8.9,8.2,12.4,13.35,6.5,10.8,14.6,9.9,12.95,11.9,14.25,10.85,9.1,9.7,13.3,14.1,17.1,22.95,2029.25,1813.25,1781.6,1930.2,1849.75,2016.65,1974.6,2028.7,1937.55,2072.95,2021.5,1918.8,2012.35,1897.3,1942.5,2106.85,2073.9,2095.05,1968.1,2069.75,1887.65,2014,1935.8,1947.35,2025,1980.05,1987.55,2066.05,2012.75,2010.35,1916.9,1877.9,1993.7,1913.7,2098.65,2047.75,1981.65,1940.2,2257.5,2092.8,2114.75,2048.05,2071.4,2009.2,2068.9,1988.15,2442.75,1943.65,1989.4,2116,2353.85,2006.45,2021.75,2056.2,2061.8,2154.35,2547.65,2138.8,2093.9,2287.4,2624.25,2227.45,2228.85,2325,2070.65,2099.25,2174.05,2080.6,2159.4,2312.2,2322.4,3018.1,2122.7,2109.1,2993.05,3093.5,2620.8,3877.55,2679.9,3454.65,2546.4,2336.65],[5.7,7.1,10.3,8.3,7.2,15.85,7.55,15.35,8.15,6.45,11.35,7.95,9.9,10.95,18.15,20.55,15.45,1368.2,1491.3,1900.35,1948.65,2093.95,2019.15,1865.65,1939.3,1955.1,1961.2,1859.1,2017.95,2156.35,2106,2050.7,1926.95,1881.6,2037.55,2039.55,2034.35,1905.85,2018.35,2040.15,2051.7,2046.8,2071.95,2076.45,1972.9,2104.15,2050.45,1915.35,2084.4,2149.25,2079.15,2067.9,2230.65,2024.7,1927.6,1948.95,2044.3,2223.7,2071.9,2132.95,2012.8,2162.6,2006.8,2465.45,1880.45,2129.8,2109.75,1919.75,2129.65,1969.5,2250.1,2494.05,2075.65,2202.05,2021.85,2068,2045.85,1969.65,2183.4,2193.6,2423.3,2194.3,2774.4,2361.35,2195.75,2472.15,2103.1,2923.45,2470.4,3330.8,2142.45,2263.95,2096.55,3531.75,2240.05,3199.4,3258.35,3033.8,2904.75,3653.25],[8.3,7.6,4.95,11.6,8.9,8.3,9.3,10.55,13.7,12.45,9.3,13.55,14.85,21.55,16.8,31.2,1848.35,1794.4,2025.05,2126.05,1902.1,2101.5,2146.6,2064.9,2087.25,2010.55,2002.65,1964.05,1930.25,2148.95,2047.25,2134.2,2045.15,2145.9,1970.05,1904.05,2019.25,1939.85,1936.25,2100.35,2115.7,2030.7,2085.15,1962.3,2048.35,2016.95,1918.75,2087.3,2141.95,2102.75,2037.65,2189.1,2037.7,2072.45,2003.1,2033.85,1990.8,1964.15,2076.4,2100.2,2056.5,2040.15,2073.4,2179.5,2036.05,1993.15,1906.45,2101.25,2121.4,2131.1,2101.5,2923.2,2286.35,2361.4,2147.85,2188.25,2544.15,2083,2992.9,2491,2544.55,2485.95,2079.35,2191,2303.6,3355.75,2369.6,2372.75,2263.25,2525.75,2276.35,2293.7,2189.45,3236.15,2063.65,3086.5,3299.95,3293.6,2285.7,3610.25],[7.45,5.3,10.2,11.1,8.8,13.15,10.85,7.8,5.8,7,17.95,12.55,10.7,11.65,17.6,1973.45,1874.6,2019.8,1922.4,1797,2018.85,2157.5,1937.5,1935.2,2004.5,2034.75,2178.7,1969.35,1913.35,1896.05,1969.9,2089.65,1900.45,2093.35,2016.8,2068.15,2003.6,1985.95,2031.45,2104.7,2018,2118.35,1964.35,2082.5,2020.3,2005.9,2129,1946.6,2155.65,2179.95,1896.2,2131.65,2035.55,2113.35,2175,2006.25,2019.5,2184.65,2229.4,2150.1,2163.4,2129.35,2626.65,2061.15,2049.7,2165.85,2121.25,2155.75,2153.15,2333.85,1968.4,2334.3,2059.3,3029.2,2285.1,2069.9,2092.85,2021.55,2218.7,2325.4,2295.4,2193.2,2430.8,3440.65,2337.15,2152.95,3257.75,2277.95,3176.25,2521.15,2393.35,2760.55,2566.95,2628.05,3618,2767.7,3328.95,3235.75,2453.45,2639.1],[7.95,6.4,8.4,8.9,5.9,7.8,9.6,7,11,8.6,6.85,7.3,16.4,17.8,14.5,1428.7,2119.8,2049.45,1931.6,2016.6,2031.6,2059.3,1976.5,1998.7,2164.2,2137.8,2014.25,1893.15,2106.3,1882.5,1972.8,2139,2040.4,2067,2087.6,2036.7,2242.2,2071.75,2168.75,1985.85,2016.85,1944.6,2036.4,2051,2010,1940.85,2016.35,2089.95,2123.1,2057.15,2264.65,2095.7,2066.25,2319.8,2065.55,2072.05,2155.95,2018.75,2082.05,2053.75,2137.55,1984.8,2334.35,2282.95,2092.4,2101.35,2114.1,2212.4,2107.1,2006.35,1923.25,2514.9,2161.8,2444.4,2162.4,2976.85,2419.15,2256.95,2168.8,2566.8,2167.95,3252.7,3074.7,2421.3,2234.3,2540.05,2314.95,2290.35,2139.45,3612.45,2760.85,3470.7,2392.55,2853.1,3433,2538.25,2675.8,2971.95,2585.2,3073.2],[5.8,6.45,5.6,6.2,6.7,8.55,11.1,7.3,10.9,6.6,12.45,7,10.85,854.2,19.45,1878,1835.4,2053.8,2035.75,1939.95,1963.35,2063.75,2065.8,2062,2014.35,2019.6,2026.5,2010.4,2183.9,2129.5,2112.35,2110.45,1961.2,1905.75,1949.1,1903,1971.65,2120.1,1964.7,1919.95,1943.25,1959.3,1974,2085.85,1960.2,1968.45,2030.5,2056.3,2049.15,2074.65,1939.55,2115.7,1966.25,2203.7,1971.9,2118.4,2236.75,2191.25,2124.6,2234,2127.95,2173.4,1990.1,2132.15,2546.65,2244.55,2148.8,2913.65,2304.4,1992.35,2235.9,2308.45,2136.75,2272.6,2622.5,2424.75,2327.2,2107.35,2425.75,2411.15,2780.1,2374.6,2684.2,2923.75,2202.85,2160.85,2482.05,2273.65,2437.8,2890.85,2573.3,3453.6,2630.15,3083.35,2727.85,2973.05,3062.3,2466.4,3301.65,3044.7],[7,3.8,11.15,5.7,6.5,8.35,5,6.5,8.15,7.7,7.65,20.15,101.85,924.6,1028.3,2020.45,2030.9,2166.65,2216.65,1937.6,2056.55,1983.05,2005.9,2088.55,1914.8,1822.4,2038.55,1990.95,2025.5,2028.2,2148.45,1882.45,2025.7,2165.75,2044.1,1922.35,2045.25,2079.9,2089.25,2077.85,2010.55,2017.75,2098.15,2078.5,2107.1,1955.25,2085.4,2003.25,2060.85,2227.9,2133.2,2145,2108.75,1968.7,1995.15,2028.95,2268.4,2257.95,2231.3,2096.25,2022.35,1972.75,2073.5,2055.7,2293.6,2374.05,2338.85,2163,2269,2388.6,2181.3,2231.8,2149.95,2196,2493.4,2796.25,2967.2,2169.2,2300,2238.25,2699.6,2586.65,2703.95,2371.65,2675.55,2786.7,2206.65,2924.2,2372.5,2520.85,3440,2627.75,3259.35,2711.45,2528.1,2656.1,2326,2871.25,2775.6,2394.45],[6.85,4.4,9.3,6.65,5.5,8.95,3.4,5.9,5,11.3,10.95,21.05,2004.35,1518.55,1956.55,1956.65,2027.45,1939.45,1912.35,1999.65,2003.2,2069.3,2008.2,2068.15,2058,1839.85,1877.6,2168.2,2115.15,2165.15,2113.2,2028.4,1939.2,2105.8,1961.9,2057.9,2121.4,2142.5,2005.55,2102.75,1934.95,2120.05,1998.85,2120.6,1905.15,2029.6,1942.85,1877.35,1926.2,1984.6,1986.8,2041.9,2173.25,2132.2,2046,2042.9,2238.5,2100.45,2172.4,2070.7,2101.65,2192.05,2318.9,2066.8,2265.9,2140.3,2148.2,2184.2,2390.4,2219.65,2425.95,2370.7,3002.25,2216.55,2880.45,2918.35,2193.6,2181.25,2196.45,2670,2485.65,3398.75,2182.9,2254.2,3014.6,3064.4,2304,3238.45,2881.35,2691.65,2905.95,2777.95,3169.8,3392.75,2890.1,2949.45,2656.3,2359.35,3042,3017.6],[4.9,5.35,8.7,5.05,7.3,7.55,6.8,11.6,7.1,6.55,11.45,12.65,1218.65,1399.95,1997.05,2012.95,2030.75,1870.35,2112.3,1983.15,2129.8,1910.5,1969.75,1968.8,2034,1916.4,2017.65,2075.65,1910.3,2059.25,2010.35,2022.1,2146.35,2013.25,2074.3,2098.4,1966.8,1951.8,1914.35,2041.65,1934.85,1999.25,2061.85,2047.25,1984.7,2116.85,2068.8,2095.55,2113,2147.9,2128.05,2131,2076.7,2087.15,1979.9,1994.35,2213.9,2131.65,2566.9,2112.55,2106.65,2313.45,2529,2129.55,2053.5,2063.7,2288.8,2376.75,2214.35,2400.65,2325.3,3046.05,2455.4,2643.45,2455.75,2516.1,2336.4,2529.15,2836.5,2588.25,2348.2,2759.7,2349.35,2419.95,2855.55,2393,3028.8,2308.1,2402.8,2282.75,2425.1,3090.45,2843.9,2429.25,3335.3,2756.25,2702.25,3148.2,2566.15,2915.4],[5.25,3.35,4.05,9.65,3.8,6.95,7.85,9.5,5.7,5.6,24.8,1843.3,2031.35,2010.85,1989.75,1986.7,1962.9,2045.7,2100.95,2063.75,2095.2,2028.35,2057.1,1833.8,2063.95,1946.7,1993.25,2120.6,2037.35,1968.25,2038.3,1957.1,1951.7,1970.5,1963.45,2173.6,2070.3,2004.95,1993.05,2064.95,2032.95,1981.9,2091.8,2118.15,2007.6,2155.15,2215.8,2159.8,2267.6,2131.75,2083.85,2214.05,2133,2168.7,2161.7,2021.8,2151.45,2075.25,2165.95,2228.6,2217.85,2113.75,2036.05,2355.9,2322.75,2885.15,2334.25,2262.8,2306,2217.3,2583.9,2711,2305.95,2775.85,2219.95,2567.75,2150.7,2791.3,2460.1,2849.75,2685.2,2826.6,2851.8,2696.25,2677.2,2533.3,2858.65,2767.9,2616.3,3217.9,2745.8,2470.65,2671.25,3047.15,2803.4,2627.85,2557.65,3107.7,2751.1,3114.8],[4.65,6.9,4.8,8.3,6.9,3.45,7.75,5.85,6.1,11.8,11.1,939.95,1885.65,1970.9,2010.45,1989.5,2051.55,1991.55,2030.25,1919.1,1912.2,2108.15,2133.65,2199.35,1989,1969.5,1975.65,2044.8,1933.05,2071.3,1980.3,1947.55,2060.5,2083.7,1926.2,1943.3,1953.2,1905.7,1896,1888.5,1966.45,2061.55,2039.8,1994.3,1939.5,1925.55,1921.75,1984.35,2172.8,2079.25,1925.65,2142.65,2099.8,2144.45,2065,2086.2,1955.2,2095.75,2432.15,2181.3,2010.6,2187.75,2712.95,2327.4,2543.7,2263.4,2382.6,2265.55,2417,2234.25,3473.65,2354.65,2104.75,2910.9,2408.05,2769.85,2359.65,2172.45,2237.15,2552.45,2428.6,2911.65,2565.8,2503.5,2759.5,2620.45,3016.05,2963.6,2782.3,2173.65,2463.5,3147.2,3097.75,2767.95,2931.15,2657.2,2583.05,2519.35,3666.75,2441],[5.1,5.85,3.3,4.95,7,5.1,7.5,5.9,8.15,5.45,1789.8,1683.85,1954.15,2015.1,1908.65,2102.3,1994.85,1981.9,2011.75,2111.95,1880.5,1953.15,1990.7,2039.35,2059,2080.15,1953.8,1994.9,2102.2,2187.7,1876.05,2080,2001.35,2067.5,2056.25,1960.15,2044.1,2152.5,2070.8,1881,2018.7,1999.55,2006.65,2060.1,2104.5,2386.6,2093.1,2035.7,2152.3,2107.95,2064.65,2264.55,2113.25,2169.55,2029.5,2210.4,2234,2200.65,2030.15,2136.3,1980.45,2047.75,2350.55,2174.8,2392.5,2312.15,2200.65,2244.4,2495.95,2850.3,2327.3,2379.4,2232.6,2395.85,3087.65,2567.85,2582.75,2749.2,2484.6,3194.3,2233.9,2957.6,2655.85,2558.45,3161.95,3185.45,2965.45,2543.25,3251.05,2707.7,2321.3,2927.4,3366.95,2917.8,2943.4,2993.9,3025.45,2602.4,2701.05,2941.7],[4.6,3.55,6,3.8,3.8,4.95,6.8,9.6,13.35,7.5,1858.55,1712.5,1910.15,1883.45,2114.9,2008,1927.15,1959,2124.45,1979.4,2038.95,2003.1,1888.75,2002.05,2071.85,1921.05,1951.15,1916.3,1978.4,1928.7,1978.25,1970.45,1962,1919.15,2066,2104.2,2167.05,1825.55,2145.5,1956.8,1979.3,2246.4,2112.2,1954.9,2082.65,2085.7,2096.15,2071.4,2098.05,2128.85,2053.3,2067.95,2194.3,2129.4,2297.9,2258.1,2202.4,2160.8,2551.1,2691.2,2173.4,2585,2624.55,2373.05,2398.75,2220.8,2416.45,2556.7,2489.55,2349.05,2184.1,2594.9,2428.75,2520.65,2969.6,2432.65,2301.3,2139.05,2115.1,2255.2,2409.3,2685.75,2994,2703.05,3276.7,3140.7,2397.75,2623.55,3491.8,3198.85,3392.5,2834.9,2905.5,2936.15,2630.8,3436.85,2695.05,2792.45,3122.3,2716.25],[3.2,4.1,7.05,6.45,7.55,4.2,10.5,6.85,1756.15,1661.3,1870.95,1670.2,2014,1847.15,1936.1,2053.7,1992.95,1979.8,2008.6,1973.05,1904.9,2069.9,2137.2,1973.45,1947.9,2180.75,2060.45,2114.75,2058.6,2131.15,2117.45,1985.65,1906.6,2052.9,2057.8,2081.25,1928.75,2188.2,2229.55,2086.45,2221.45,2193.2,2102.7,2151.05,2061.95,2158.05,2141.95,2135.5,2042.75,2036.5,1936.5,2155.45,2112.95,2257.75,2287.6,2249.3,2094.6,2243.45,2432.1,2661.75,2207.2,2584.55,2297.1,2237.35,2386.95,2035.95,2222,2465.8,2355.35,2407.8,2236.7,2768.85,2385.1,2441.45,2983.3,2768.65,2442.85,3134.95,2770,2836.3,3297,2689.65,2524.3,2594.9,2677.8,3520.55,2457.75,2747.45,3328,2439.85,3469.65,2787.3,2857.65,2478.55,2680.3,2431.7,2910.95,3099.7,3363.85,2386],[4.5,5.05,4.1,3.55,4.75,2.55,6.65,10.25,4.9,1547.55,1917.9,2037.25,2019.3,2002.45,1979.8,1979.7,2109.85,2090.7,2064.6,1920,2123.45,1933.95,1956.6,2022.5,1972.95,2051.85,2036.9,2014.05,2147.9,1941.65,1891.4,1952.4,2024.95,2059.1,1894.5,2037.7,2123.1,1958.9,2130.1,1983.55,2231.85,2106.1,2020.5,2188.2,2079.75,2073.6,2320.65,1937.2,2424.3,2194.8,2108.5,2392.4,2052.85,2676.2,2381.7,2591.05,2243.2,2371.8,2310.95,2369.75,2343.85,2115.35,2317.5,2688.65,2186.4,2551.45,2998.4,3134.85,2621.25,2576.05,2624.35,2916.6,3104.2,2759.5,2603.15,2907.15,3091.4,3161.95,3148.2,2484.8,2767.6,3196.55,2667.25,2714.75,2934.65,3011.9,2247.05,2721.25,2997,3039.35,3085.2,2993.9,3005.15,2790.8,2789.55,2665,2389.7,3399.05,3068.9,2864.75],[3.25,3.95,3.25,2.5,7.6,5.3,8.2,1021.6,1358.85,1870.5,1892.7,1996.75,2001.2,1989.45,2064.85,1795.7,2084.75,1957.95,2005.6,2052.65,2011.6,2039.9,2166.95,1907.9,1859.7,1908.95,2149.6,2239.85,2009.55,2081.55,2100.1,2177.4,2077.35,2154.9,2131.85,1980.4,2088.25,2090.75,2160.4,2087.6,2316.1,2041.9,2097,2133.7,2180.05,2167.9,2196,2130.5,2159,2431.1,2101.65,2274.35,2374.45,2892.6,2154.95,2088.05,2375.55,2683.65,2752.6,2387.85,2439.6,2508.1,2790.8,2137.1,2337.55,2737.4,2308.15,2528,2653.45,2772.45,2670.95,2564.1,2729,2698.5,3172.15,2688.65,2361.35,2407.8,3100.7,2783.65,2857.35,2818.15,2518.45,3237.75,2369.15,2861.35,2433.25,2719.9,3460.45,2591.9,2736.05,3030.6,3348.6,2903.45,2778.35,3641.4,3138.95,2861.85,2849.5,3363.6],[4.25,3.45,8.1,6.4,5.4,3.95,7.25,738.15,1364,1939.7,1845.4,2072.85,1984.65,2006.05,2073.6,2020.15,2065.65,1938.55,1992.3,1947.65,2065.75,2038.45,1955.3,2023.25,2111.75,1951.85,1883.45,2040.65,1961.9,1983.6,2082.8,1950.95,1979.5,2078.7,1967.9,2109.35,2037.9,2031.65,2008.5,2082.2,2101.5,1975.2,2134.7,2164.1,2327.8,2187.7,2218.8,2196.75,2091.25,2307.3,2231.75,2384.9,2211.7,2095.05,2397.6,2486.65,2250,2527.5,2513.9,2255.8,2577.55,2715.15,2532.55,2374.05,2463.85,2510.5,2258.25,2313.9,2978.55,2736.75,2276.9,2787.6,2679.75,2697.75,3127.25,2559.15,3030.9,2821.9,2334.15,3127.3,2509.5,2806.15,2939.1,2694.35,2829.25,3250.8,2899,2737.75,3300.45,2708.95,2513.75,2938.45,3189.95,2883.7,3070.5,3128.1,3342.95,3001.95,3200.75,3209.4],[4.05,5.45,4.6,2.95,3.8,4.05,4.75,1457.6,1597.6,1947.3,1910.85,2108,1985.4,1969.15,2008.5,2085.45,2004.85,1972.65,2055.55,2049.15,1972.25,1936.3,2012.05,2063.75,1901.7,2105.05,2057.3,2070.4,2042.3,2013.95,1946.3,1955.35,2033.1,2059.8,2139.85,2044.7,2055.1,2065.6,2025.35,1983.65,2140.45,2028.5,2176,2044.65,2072.15,2192.85,2221.65,2162.15,2155.35,2106.25,2372.65,2281.7,2468.55,2265.25,2542.6,2246.95,2273.35,2532.55,2446.75,2764.5,2585.75,2361.1,2583.55,2416.8,2699.15,2556.7,2416.8,3250.35,2739.1,2458.7,2527.05,2515.75,2663.35,2718.75,2587.35,3065.75,2945.55,2552.7,2416.85,2459.85,2180.65,2598.05,2819.05,3343.4,2904.1,2547.85,2547.75,2980.5,2481,3202.7,2515.65,2633.45,2925.2,2767.9,2938.25,2947.05,3205.55,3018.15,2703.55,3433.95],[3.6,3.25,6.3,4.55,4.1,13.85,85.5,1839.35,1915.25,2079.2,1988.15,2001.55,2127.45,2004.15,2027.2,2020.35,2002.45,1971.6,1956.2,2012.8,1992.1,1942,2104.5,1937.2,1988.5,2075.8,1974.8,2072.15,2014.2,1864.55,2039,1916.8,1962.65,2106.6,2050.9,2135.2,2345.7,1961.95,2136.4,2141.15,2222.1,2098.35,2192.1,2119.95,1993.35,2260.55,2215.3,2203.65,2288.05,2159.15,2235.5,2200.6,2172.7,2376.8,2232.4,2221.2,2445.4,2852.3,2316,2584.6,2643.1,2599.8,2327.05,2333.7,2912.3,2566.35,2433.75,2729.45,2529.45,2589.65,2642.45,2615.5,2655.9,2293.9,2883,2550.15,2656.9,3075.1,3347.5,3011.35,2365.5,2675.9,2728.15,2811.15,2950.4,2864.4,3094.6,2643.45,2807.45,3092.35,2861.5,3501.4,3541.65,3117.35,3170.2,3180.25,3217.05,3608.35,2755.05,3231.15],[3.2,4.65,3.8,6.95,7.45,9.9,1066.9,1936.75,1856.95,1897.7,2035.5,1995.3,2137.4,2026.45,1988.2,2136.1,1975.25,2062.2,1992.05,2109,2085.75,2029.65,1924.95,2053.5,1976.75,2019.15,2043.7,2050.2,2049.35,2066.9,1981.85,2112.9,2128.15,2185.9,2087.8,2088.5,2100.95,2113.85,1981.8,2048.65,2065.9,2186.1,2454.65,2251.6,2103.1,2290.9,2170.2,2179.35,2142.5,1999.65,2276.85,2342.75,2225.2,2384.2,2250,2113.25,2331.7,2974.65,2476.85,2298.8,2667.55,2294.25,3006.5,2918.35,3026.3,2392.6,2706.6,2500.05,2916.05,2822.5,2969.3,2767.65,2350.25,2251.7,2456.75,2980.8,2440.5,2403.2,2489.1,2721.55,2529,2697.85,3361.45,3091.35,2720.2,3012.45,2954.65,2770.15,2940.4,3310.8,2720,2946.05,2756.7,3473.6,2563.4,2821.35,3230.35,3226.3,3179.3,2780.4],[7.2,4.05,4.45,4.15,7.95,4.95,1289,1737.65,2034.4,1968.1,1917.2,2087.1,2049.05,1988.65,1963,1930,1921.75,2048,1923.25,2079,2052.95,2119.5,2090.75,2035.7,2113.05,2043.15,1954.8,2054,2039.9,2029.4,2038.7,2059.3,2041.35,1988.5,2128.9,2263.35,2084.7,2136.9,2103.85,2048.05,2254.1,2148.5,2195.35,2125.9,2067.35,2591.55,2150,2136.6,2190.35,2311.4,2215.05,2724.15,2409.55,2172.3,2500.5,2334.35,2689.95,2640.85,2361.85,2378.95,2467.05,2448.35,2718.8,2870.3,2332.7,2457.1,2880.05,2675.3,3124.05,3014.3,2831.35,2160.55,2774.45,3171.8,3230.25,2402.4,2664.45,2723.35,2635.7,2735.7,3371.95,2740.4,3178.65,2811.3,2981.85,2627.65,2602.25,2934.9,2882.55,2921.65,3381.35,2768.2,3212.55,3517.95,2580.5,3066.65,2733.8,3195.75,3157.75,3030.3],[3.4,5.45,6,9.65,5.75,1171.25,1157.05,1887.85,1847.7,1972.65,2022.6,2159.2,1880.6,1971.7,2111.8,2070.3,1899.8,1873.9,2021.75,2032.85,2129.2,2007.35,2033.35,1920.15,2016.45,2100.3,2114.25,1986.7,2214.75,2030,2127.85,2115.7,2019.3,2058.6,2336.8,2144.25,2067.8,2276.7,2075.5,1971.55,2203.35,2204.6,2150.55,2165.15,2172.5,2625.2,2190.8,2317.2,2306,2462.15,2156.35,2388.5,2601.45,2546.05,2425.95,2205.15,2294.5,2613.65,2565.3,2706.55,2360.3,2441.4,2307.95,2806.15,3024.6,2555.35,2512.05,3131.4,2611.35,3097.45,2792.65,2229.1,2801.75,2903.15,2887.75,3327.85,2857.8,2724.25,2806.85,3047.1,2560.25,2802.25,2581.25,2631.2,2969.8,3208.5,3025.3,2968.85,2835.4,2877.15,2827.65,3262.15,3161.75,3193.8,3141.8,2886.45,2540.35,2412.15,2841.05,3103.85],[9.1,1.8,2.3,3.5,6.85,3.3,1687.9,1926.1,2000.9,1911.45,2032.7,2057.25,1952.3,2007.05,1958.1,2126,2071.35,2077.4,2013.45,2098.1,1998.55,2094.05,2030.5,1997.5,1976.4,2045.3,2000.05,1992,2048.1,2075.65,2159.55,2093.55,2026.4,2165.55,1865.4,2240.55,2275.05,2273.3,2076.65,2148.85,2148.7,2134.4,2154.5,2239.1,2198.35,2385.05,2561.25,2264.95,2336.6,2168.95,2252.15,2326,2277.85,2170.3,2506.4,2943.5,2279.1,2477.85,2875.75,2333.3,2472.4,2418.55,2802.15,2418.25,3240.35,2470.05,2572.1,2402.95,3084.2,2325.85,2557.85,2843.2,2759.8,2833,2803.45,2656.85,2531.4,2608.25,2623.75,2481.3,2340.3,2977.2,3104.35,2965.95,2870.5,2952.8,2764.8,3260.35,3110.35,2979.8,2740.5,3072.65,3265.65,3572.9,3482.9,3112.85,3237,3227.7,2823.05,3217.15],[2.25,4.3,6.4,12.8,113.75,675.7,1837.25,1828.95,1998.85,2170.35,2014.2,1936.6,1998.5,1920.95,1980.95,2120.85,1996.25,2192.15,1996.95,2099.2,2042.85,1889.1,2040.7,1850.55,2063.8,2014.6,2006.35,2216.9,2060.55,2096,2034.45,2004.6,2069.2,2001.35,2046.25,2361.05,2204.7,2138.2,2106.6,2308.25,2207.25,2178.55,2253.55,2336.1,2221.45,2122.5,2426.6,2187.1,2681.05,2299.5,2223.5,2368.35,2506.05,2583.55,2377.65,2302.45,2513.4,2370.35,2499.4,2437.7,2486.3,2612.05,2473.6,2557.2,2327.2,2748,2736.8,2615.1,2399.1,2879.35,2821.55,2538.85,2798.45,3166.4,2855.25,3116.45,3379.85,2847.05,2425.7,2459.65,2929.05,3270.3,3145.55,3380.75,3062,2938.8,2783.15,3323.65,2719.1,3418.85,3074.55,3231.05,3413.6,2896.7,3441.75,3028.8,2577.35,2802.55,3317.45,2856.75],[4,3.15,5,171.45,965.5,948.45,1545.25,1901.15,1903.5,1946.4,1932.4,2061.65,2038.8,1961.65,1899.05,1997.45,1896.1,1968.75,1920.15,1856.45,2000.85,2013.15,2052.25,1949.7,2040.75,2157.75,2123.2,2007.55,1909.15,1991.75,2251.9,2131,2106.95,2081,2233.75,2096.65,2129.85,2113.05,2356.8,2115.6,2298.15,2046.8,2300.15,2509.7,2091.6,2368.95,2479.75,2670.5,2385.55,2380.05,2566.5,2347.75,2260.5,2511.05,2400.2,2521.1,2547.5,2354.15,2588.2,2981.1,2660.15,2567.75,2491.15,2360.5,2626.75,2343.3,2730.1,2600.35,3062.45,2693.4,3195.6,2228.1,2617.1,2578.3,2668.35,2853.05,2626.75,2367.8,3246.65,3089.7,3119.95,2445.45,2770.4,2944.4,2498.65,2954.5,2788.9,2819.6,3358,2541.85,2971.45,3431.2,3291.5,3300.7,2994.45,2915.15,2938.45,3202.55,3413.4,3086.45],[6.4,1.75,4.7,364.75,248.65,720.3,1641,1878.75,2124.1,2063.35,2042.6,1873.1,1902.15,2126.1,1955.2,1981.55,2097.45,1943.9,2019.3,2067.8,1996.4,1985.5,2077.7,2000,2141.95,2086.55,2202.1,2019.2,2186,2105.7,2167.6,2077.55,1981.2,2092.95,2061.05,2075.5,2210,2100,2090.5,2148.4,2271.55,2239.95,2137.05,2224.7,2396.1,2090.5,2108.05,2169.65,2185.3,2664.95,2188.65,2235.85,2439.4,2363.8,2355.25,2501.55,2595.55,2492.9,2354.1,2875.25,2658.45,2922.35,2702.6,2775.95,2603.75,2607,2267.05,2545.3,2591.35,2849.3,3042.8,2537.65,2593.15,2671.45,2750.25,3205.5,2985.6,2292,2768.1,3344.85,2548.65,2894.15,2968.8,3085.7,3239.3,3127.55,3227.45,2987.25,2663.75,3075.75,3185.15,2696.9,3106.05,2951.3,3013.4,2993,3153.1,3369.05,2815.2,3178.75],[4.1,4.05,11.05,6.05,1045.4,985,1815.15,1876.05,2011.1,2190.6,1923.95,1930.15,2000.6,1882.25,1995.2,1780.75,2159.95,2092.15,2033.95,2074.1,1846.35,2025.45,1978.85,2125.25,2051.45,2092.2,2163.65,2209.05,2110.95,2038.05,2095.2,2199.15,2087.6,2119.8,2141.7,2083.35,2164.65,2062.8,2341.05,2112.75,2106.05,2234.8,2161.7,1995.45,2198.95,2448.4,2371.4,2399.95,2127.05,2497.6,2285.3,2349.95,2720.55,2585.2,2461.4,2862.15,2347.85,2274.15,2706.2,2991.9,2780.2,2425.85,2809.8,2816.5,2777.5,2798.35,2484.4,2804.2,2501.75,2615.5,2461.85,3003.4,3092.9,2971.45,2952.7,2866.2,2766.35,2731.5,2790.25,3217.1,2503.1,2985.35,2699.45,2739.05,3273.25,2914.65,2463.45,2523.1,2731.4,3247.1,2476.55,3146.95,3033.35,2850.4,3142.3,3344.25,2587.25,3054.65,2977.4,3242.85],[5.55,1.35,5.15,299.25,613.05,1376.7,1793.35,1990,1956.4,1936.1,1897.05,1973.05,1897.2,2036.1,1961.5,2075.05,1941.6,1825.5,2195.85,1919.35,2060.6,2029.05,1926.4,1916.5,2030.25,1876.95,1978.9,2166.25,2036.7,2103.3,2062.35,2245.3,2133.15,2051.45,2108.1,2364.3,2222.25,2179.25,2198.7,2098.1,2237.8,2268.9,2193,2406.85,2171.35,2482.15,2332.35,2629.65,2373.8,2519.7,2407.15,2131.15,2232.7,2350.05,2688.3,2379.95,2309.05,2399.9,2860.15,3105.15,2644.45,2380.15,3014.4,2651.85,2615.15,2946.35,2297.1,2428.6,2587.95,2957.65,2892.05,2514.05,2971.85,2841.1,3096.75,2396.4,2815.95,2552.6,2440.15,2518.2,2959.2,2598,2780.3,2801.7,2541.9,2994.45,2446.85,3227.7,3248.65,2993.3,2807.45,2761.75,3018.85,3034.9,2933.55,2678,3042,3213.35,3057,3296.45]],
 "timestamp":"2017-03-08 18:34:48.99781036 +0100 CET"
}
