# Supplementary material for: Imitating the winner leads to discrimination in spatial prisoner’s dilemma model
Source: Sci Rep. 2019 Mar 7;9:3776. doi: 10.1038/s41598-019-40583-w (PMC6405999; doi:10.1038/s41598-019-40583-w)
Supplement: Supplementary file 2 — figure_generation [file 41598_2019_40583_MOESM2_ESM.zip › figure_generation/randomGraphScan/main.go]

package main

import (
	bb "../backbone"
	"bitbucket.org/Gorm_nbi/goflag"
	"math"
	"sync"
)

func main() {
	// output file name
	fname := goflag.StrD("fname","data")
	// Set number of go routines
	Ngorutines := goflag.IntD("Ngoroutines",8)
	// scan parameters
	N := goflag.IntD("N", 1000)
	connectivity := goflag.F64D("connectivity",4)
	BadgeDist := goflag.IntD("BadgeDist", 1) // 0: only zeros , 1: uniform random , 2: linearly increasing ones , 3/4: h/v-stribes , 5: checkerboard

	mu := goflag.F64D("mu", 0.001)

	w_exp_min := goflag.F64D("w_exp_min", -3)
	w_exp_max := goflag.F64D("w_exp_max", 0)
	w_steps := goflag.IntD("w_steps", 10)

	b_min := goflag.F64D("b_min", 1)
	b_max := goflag.F64D("b_max", 10)
	b_steps := goflag.IntD("b_steps", 10)
	// time series parameters (all times are per agent)
	TT := goflag.IntD("TransTime", 2000)
	Ndps := goflag.IntD("Ndps", 20)
	tpdp := goflag.IntD("tpdp", 500)

	goflag.NoMoreFlags()
	// ********************************************************************* READY TO GO *********************************************************************

	// make scan-grids
	w_list := linspace(w_exp_min, w_exp_max, w_steps)
	b_list := linspace(b_min, b_max, b_steps)
	for i, w := range w_list {
		w_list[i] = math.Pow(10, w)
	}
	// set up data-slices
	D_strat_count  := make([][][4]float64, w_steps)
	D_correalation := make([][]float64, w_steps)
	D_total_payoff := make([][]float64, w_steps)
	for i := range w_list {
		D_strat_count[i] = make([][4]float64, b_steps)
		D_correalation[i] = make([]float64, b_steps)
		D_total_payoff[i] = make([]float64, b_steps)
	}

	// set up waitgroup
	var WG sync.WaitGroup
	// loop over go routines
	for routine := 0; routine < Ngorutines; routine++ {
		WG.Add(1)
		go func(routine int) {
			defer WG.Done()
			// set up world
			W := bb.NewWorld_ErdosRenyi(N, connectivity/float64(N), int64(routine))
			W.ArrangeBadges(BadgeDist)
			W.Mu = mu
			// set up temporary data-structures
			tds_STRAT := make([][4]float64, Ndps)
			tds_COR := make([]float64, Ndps)
			tds_TPO := make([]float64, Ndps)
			// loop over parameters
			for i := routine; i < w_steps; i += Ngorutines {
				for j := range b_list {
					// reset world
					W.W = w_list[i]
					W.B = b_list[j]
					W.ErdosRenyi_shuffle(connectivity/float64(N))
					W.ArrangeBadges(BadgeDist)
					W.UniformStrategy([2]float64{0,0})

					// transient simulation
					for t := 0; t < TT*len(W.Agents); t++ {
						W.TimeStep()
						t++
					}
					// collect data
					for dp := range tds_STRAT {
						// reset temporary data-structures
						tds_STRAT[dp] = [4]float64{0,0,0,0}
						tds_COR[dp] = 0
						tds_TPO[dp] = 0
						// run simulation for a little while
						for t := 0; t < tpdp*len(W.Agents); t++ {
							W.TimeStep()
						}
						// measure data-point
						for _, A := range W.Agents {
							// strategy count
							tds_STRAT[dp][int(A.Strategy[0]+2*A.Strategy[1])]++
							// strategy/badge correalation
							for badge, s := range A.Strategy {
								if badge == A.Badge {
									tds_COR[dp] += s
								} else {
									tds_COR[dp] -= s
								}
							}
							// total pay-off (or equivalent: total number of cooperations)
							for _,n := range A.Neighbours {
								tds_TPO[dp] += A.Strategy[n.Badge]
							}
						}
					}
					// output data
					D_correalation[i][j] = mean(tds_COR)
					D_total_payoff[i][j] = mean(tds_TPO)
					for _,Scount := range tds_STRAT {
						for ii,scount := range Scount {
							D_strat_count[i][j][ii] += scount
						}
					}
					float64_len_tds_STRAT := float64(len(tds_STRAT))
					for ii := range D_strat_count[i][j] {
						D_strat_count[i][j][ii] /= float64_len_tds_STRAT
					}
				}
			}
		}(routine)
	}
	WG.Wait()
	// combine all the data-files into one great beast and save it
	goflag.SaveData(fname+".json", "strat,corr,total_payoff", D_strat_count, D_correalation, D_total_payoff)
}

// take note of the 'end-points'. Example: linspace(1.,5.,4) = [1.5, 2.5, 3.5, 4.5]
func linspace(min, max float64, steps int) (S []float64) {
	S = make([]float64, steps)
	dx := (max - min) / float64(steps)
	fi := .5
	for i := range S {
		S[i] = fi*dx + min
		fi++
	}
	return
}

// somebody had to do this!!
func mean(fs []float64) (mean float64) {
	for _, i := range fs {
		mean += i
	}
	mean /= float64(len(fs))
	return
}
