# Supplementary material for: Imitating the winner leads to discrimination in spatial prisoner’s dilemma model
Source: Sci Rep. 2019 Mar 7;9:3776. doi: 10.1038/s41598-019-40583-w (PMC6405999; doi:10.1038/s41598-019-40583-w)
Supplement: Supplementary file 2 — figure_generation [file 41598_2019_40583_MOESM2_ESM.zip › figure_generation/uniformLabelDistScan/makefile]

.PHONY: clean all

all: wbScan_uniformLabelDist.pdf

scan = ../param_scan

wbScan_uniformLabelDist.pdf: plotter.py scanData.json
	python3 plotter.py 

# generate scanData. Very slow, not recomended unless nessesary.
scanData.json: $(scan)/main.go
	echo "no parameter-scan-data found, now producing it. This will most likely take many hours!"
	time go run $(scan)/main.go N=100 b_steps=200 w_steps=200 fname=scanData BadgeDist=1
