# Supplementary material for: Imitating the winner leads to discrimination in spatial prisoner’s dilemma model
Source: Sci Rep. 2019 Mar 7;9:3776. doi: 10.1038/s41598-019-40583-w (PMC6405999; doi:10.1038/s41598-019-40583-w)
Supplement: Supplementary file 2 — figure_generation [file 41598_2019_40583_MOESM2_ESM.zip › figure_generation/uniformLabelDistScan/scanData.json]

{"metadata":{"w_exp_min":"-3","BadgeDist":"1","w_exp_max":"0","TransTime":"2000","N":"100","fname":"scanData","Ngoroutines":"8","Ndps":"20","tpdp":"500","b_min":"1","b_max":"10","b_steps":"200","mu":"0.001","w_steps":"200"},
 "strat":[[[4554.45,2251.4,1849.1,1345.05],[3789.2,2139.05,2552.05,1519.7],[3514.65,2526.7,2306,1652.65],[4229.4,2270.2,2200.85,1299.55],[3605.25,2272.7,2298.95,1823.1],[3656.1,2327.05,2651.4,1365.45],[3747.2,1805.9,2125.9,2321],[3762.55,2558.45,2142.45,1536.55],[4248.4,2138.25,2068.2,1545.15],[4076.35,2351.25,2178.05,1394.35],[3141.5,2835.65,2489.3,1533.55],[4236.35,2318.95,2040.45,1404.25],[3781.85,2364,2275.95,1578.2],[4344,1981.7,2009.8,1664.5],[3803.5,2016.1,2073.4,2107],[4181.85,2291.95,1870.25,1655.95],[4366.55,2071,1950.65,1611.8],[3549.95,2201,2547.6,1701.45],[3560.35,2463.25,1862.3,2114.1],[3636.25,2286.8,2557.95,1519],[3832.3,2272.65,2327.6,1567.45],[3545.05,2090.7,2224.4,2139.85],[3223.25,1987.5,3203.15,1586.1],[3513.7,2318.45,2121.1,2046.75],[3560.75,2446.9,2481.25,1511.1],[2800.5,2982.8,2332.8,1883.9],[4186.95,2369.4,1867.35,1576.3],[3527.5,2524.55,1862.75,2085.2],[3576.5,1867.6,2696.75,1859.15],[3775.75,1881.9,2854,1488.35],[3084.65,3000,2149.25,1766.1],[2943.65,2774.75,2210.45,2071.15],[2872.65,2299.65,3079.65,1748.05],[2956.15,2307.35,2195.75,2540.75],[3614.8,2476.65,2015.85,1892.7],[2899,2330.45,2175.15,2595.4],[3257.65,2768.85,1923,2050.5],[3341.85,2181,2669.9,1807.25],[3431.85,2575.55,2020.1,1972.5],[3330.85,1804.95,2960.25,1903.95],[3119.8,2416.7,2757.45,1706.05],[3306.65,2345.35,2538.5,1809.5],[3396.6,2198.85,2083.65,2320.9],[3193.7,2248.85,2413.05,2144.4],[2896.95,2494.8,2622.85,1985.4],[3411.55,2592.35,1997.2,1998.9],[3270.1,2749.3,1960.8,2019.8],[3294.5,2441.95,2022.95,2240.6],[2646.25,2148.95,2897.95,2306.85],[3376.3,2696,1898.9,2028.8],[2872.25,2241.25,2755.95,2130.55],[2956.55,2598.2,2489.7,1955.55],[2379.45,2481.25,2823.35,2315.95],[2945.45,2548.15,2317.25,2189.15],[2754.35,2686.8,2193.8,2365.05],[2602.05,2476.9,3175.35,1745.7],[2613.9,3184.75,2345.2,1856.15],[2768.95,2864.9,2214.9,2151.25],[3124.35,2335.65,2273.3,2266.7],[3397.6,2381.1,2070.05,2151.25],[2681.1,2625.05,2455.5,2238.35],[2978.1,2501.45,2335.9,2184.55],[3294.75,2215.05,1991.55,2498.65],[2820.1,2897,2058.5,2224.4],[2699.6,3343.95,2217.6,1738.85],[2382.6,2413.95,2443.6,2759.85],[3218.8,2376.9,2559.6,1844.7],[2795.45,2541.2,2390,2273.35],[2513.6,2715.35,2277.3,2493.75],[2458.55,2314.4,2649.7,2577.35],[2955,2692.55,2102.15,2250.3],[2380.5,2089.75,2469.1,3060.65],[2349.25,2105.7,2847.2,2697.85],[2468.9,1996.25,2477.95,3056.9],[1980.85,2508,2958.45,2552.7],[2961.9,3575.85,1785.25,1677],[3078.9,2047.5,2308.75,2564.85],[1921.55,2556,3164.3,2358.15],[3506.15,2067.1,2435.75,1991],[2618.4,2752.3,2109.2,2520.1],[2503.95,2479.05,2145.5,2871.5],[2178.65,2607.1,1962.3,3251.95],[2316.3,2269.65,2656.4,2757.65],[2235.25,2299.2,2121.4,3344.15],[2969.2,2102.25,2361.55,2567],[1784,3025.4,2623.6,2567],[2033.55,2671.65,2449.95,2844.85],[2288.35,2282,2729.75,2699.9],[2259.05,3207.65,2127.6,2405.7],[2522.2,2206.55,2069,3202.25],[2066.7,2938.3,2608.9,2386.1],[2450.4,2125.95,2348.4,3075.25],[1801.05,2873.55,2299.1,3026.3],[2044.35,2195.6,2966.2,2793.85],[2159.3,2058.6,2902.5,2879.6],[1950.8,2228.1,2233.1,3588],[2904.25,2511.75,2585.25,1998.75],[2231.45,2002.7,2849,2916.85],[2529.8,2077.8,2484.65,2907.75],[1804.85,2821.35,2216.15,3157.65],[1969.05,1856.65,2115.05,4059.25],[2142.5,2244,2850.6,2762.9],[2053.25,3024.15,2089.85,2832.75],[2237.5,2172.2,2322.6,3267.7],[2011.55,1767.55,2538.95,3681.95],[1757.2,2419.35,2756.7,3066.75],[2215.3,2143.45,2934.95,2706.3],[2292.85,2580.9,2365.6,2760.65],[1722,2185.4,2715.25,3377.35],[1548.05,2914.05,2196.75,3341.15],[1710.6,2604.6,2192.2,3492.6],[1985.3,2223.05,2352.7,3438.95],[2030.75,2573.6,2880.25,2515.4],[1650.6,2406.7,2623.05,3319.65],[1923.7,2064.6,2298.75,3712.95],[2134,2163.65,2346.1,3356.25],[1783.05,2268.35,2557.15,3391.45],[1691.45,2795.8,2686.7,2826.05],[2363.25,2342.2,2241.65,3052.9],[1531.65,1996.5,2693.65,3778.2],[1769.15,1824.6,2430.85,3975.4],[2046.6,2160.25,2207.55,3585.6],[1939.5,2529.1,1799.05,3732.35],[1629.7,2489.6,2504.4,3376.3],[1575.65,2521.25,2411,3492.1],[1739.2,2254.9,2101.75,3904.15],[1874.5,2886.4,2071.3,3167.8],[1464.5,1980.45,2828.85,3726.2],[1772.35,2246.55,1961.15,4019.95],[1506.7,2205.25,1875.05,4413],[1925.4,2931.75,1945.55,3197.3],[1572.2,1799.4,2599.9,4028.5],[1899.2,2322.6,2720.1,3058.1],[1607.2,2089.45,1708.7,4594.65],[2184.05,2232.9,1823.8,3759.25],[1434.9,2095.15,2072.75,4397.2],[1863.2,2130.35,2223.6,3782.85],[1541.8,2004.65,2234.85,4218.7],[1398.25,2163.5,2888.4,3549.85],[1467.75,2045.9,2059.3,4427.05],[1626,2426.7,2046.85,3900.45],[1668.45,1998.15,2303.45,4029.95],[1537.15,2676.1,2185.5,3601.25],[1547.6,2618.15,2251.5,3582.75],[1566.35,2357.8,2014.1,4061.75],[1368.25,2312.25,2461.3,3858.2],[1448.6,2135.25,1893.75,4522.4],[1448.9,2333.25,1989.65,4228.2],[1509.95,2462.5,2122,3905.55],[1745.8,2033.85,2055.85,4164.5],[1577.1,2131.4,2191.85,4099.65],[1290.25,1851.4,2326.6,4531.75],[1657.55,2899.95,1664.65,3777.85],[1590.15,2229.25,1889.6,4291],[1189,2314.95,2095.65,4400.4],[1086.7,2068.25,2871.9,3973.15],[1431.7,1918.3,2124.35,4525.65],[1100.35,2373.35,2102.3,4424],[1340.25,2294.65,1792.45,4572.65],[1345.65,2180.45,1908.6,4565.3],[1294.55,2126.5,1640.9,4938.05],[1333.45,2016.2,2493.85,4156.5],[1392.35,2512.4,2364.8,3730.45],[1227.35,2492.45,2154.1,4126.1],[1118.65,2711.05,2135.75,4034.55],[1674.35,2387.7,1996.15,3941.8],[1402.4,1743.25,1765.7,5088.65],[1322.9,2078.4,1938.95,4659.75],[1367.4,2253.85,2285,4093.75],[1284.5,2209.8,2343.75,4161.95],[1286.7,2122.05,1995.45,4595.8],[922.3,1940.2,1849.9,5287.6],[1328.25,1702.2,2186.2,4783.35],[1042.3,1750.95,2197.25,5009.5],[1288.3,1988.95,2129.65,4593.1],[1161.75,1722,2402.35,4713.9],[1165.4,1850.35,1937.7,5046.55],[1290.65,1650.95,1373.25,5685.15],[1101.25,1928.6,1891.7,5078.45],[1304.15,2026.45,1677.1,4992.3],[1164.6,1928.8,1923.3,4983.3],[1109.8,1603.15,2472.1,4814.95],[1293.1,1831.7,1966.5,4908.7],[1109.35,2031.05,1858.85,5000.75],[1231.5,1809.3,1662.05,5297.15],[1188.35,2517.55,1950,4344.1],[1032.5,1559.6,1704.15,5703.75],[1143.05,1795.3,1805.45,5256.2],[1047.1,1999.25,2179.8,4773.85],[1072.7,2120,1666.3,5141],[1129.3,1881.7,1989.8,4999.2],[1367.9,2019.45,1539.7,5072.95],[1004.45,2249.4,1690.7,5055.45],[1057.15,2145.05,1929.3,4868.5],[1048.6,1671.95,1657.95,5621.5],[933.8,1522.05,1736.75,5807.4],[1025.1,1805.05,1604.6,5565.25],[1138,1695.3,1839.5,5327.2],[933.6,1740,1526.6,5799.8],[1236.1,1577.25,1315.8,5870.85]],[[4046.75,2681.1,1991.05,1281.1],[4119.55,2609.55,1931.3,1339.6],[4487.25,2129.05,1815.25,1568.45],[4491.1,2205.2,1836.2,1467.5],[4468.6,2256.65,1889.05,1385.7],[4422.65,2051.95,2163.05,1362.35],[3982.85,1954.25,2262.25,1800.65],[4620.05,1761.15,2279.05,1339.75],[4064.8,2461.15,2048.85,1425.2],[3999.25,1845.95,2830.65,1324.15],[3061.5,2881.2,2657.85,1399.45],[4519.5,2324.3,1803.25,1352.95],[4757.55,2301.7,1635.6,1305.15],[4284.55,2052.15,2274.85,1388.45],[3053.3,2297.95,2937.65,1711.1],[3820.9,2199.05,2340.55,1639.5],[4526.75,2454.8,1730.3,1288.15],[4873.5,2097.6,1891.7,1137.2],[4134.95,2449.6,1896.35,1519.1],[4509.9,2178.2,1440.55,1871.35],[3214.9,2662.75,2294.85,1827.5],[3296.5,1938.85,2780.3,1984.35],[3622.65,1685.75,2283.65,2407.95],[3884.7,2339.5,2035.45,1740.35],[4754.4,1657.4,1988.95,1599.25],[3356.2,2588.8,2493.15,1561.85],[3480.15,1990.7,3007.45,1521.7],[4423.25,2197.25,1762.4,1617.1],[2916.5,3166.5,2417.55,1499.45],[3061.65,2431.5,2256.7,2250.15],[3888,1759.95,2392.15,1959.9],[4077.7,2172.7,2365.95,1383.65],[3486.3,1955.75,2290.5,2267.45],[3738.05,2294.9,1883.35,2083.7],[3519.2,2571,1884.55,2025.25],[3190.9,2131.15,2639.55,2038.4],[3614.05,2432.55,2011.8,1941.6],[3202.45,2384.95,2709.1,1703.5],[4060.55,2603.25,2072.65,1263.55],[3696.35,2388.2,1808.3,2107.15],[3320.35,2411.4,2223.15,2045.1],[3038.45,2603.45,1952.7,2405.4],[3621.55,2335.4,2168.1,1874.95],[3570,2103.4,2183.15,2143.45],[3002,2249.45,2560.7,2187.85],[3145,1757.3,2775.75,2321.95],[3061.3,1852.45,3195.55,1890.7],[2569.95,3110.9,1778.7,2540.45],[2781.95,2589.55,2464.05,2164.45],[3109.7,2628.4,2171.9,2090],[3239.3,2432.55,2342.55,1985.6],[4180.5,2009.6,1830.3,1979.6],[2567.6,2688.25,2695.15,2049],[3257.5,2239.05,2631.25,1872.2],[2927,2144.2,2933.75,1995.05],[3338.2,2306.2,2154.95,2200.65],[3099.85,1947.75,2998.05,1954.35],[3267.7,2788.75,2046.4,1897.15],[2793.6,2646.95,2604.9,1954.55],[2406.95,2439,2965,2189.05],[2156.05,2037.8,3234.35,2571.8],[2988.55,2007.65,2441.15,2562.65],[2874.95,2198.6,2723.05,2203.4],[3532.5,1368.5,2540.15,2558.85],[3120.85,2588.7,2429.35,1861.1],[2955.9,2594,2304,2146.1],[2854.65,2736.15,2219.5,2189.7],[2850.95,2172.05,2352.4,2624.6],[2003.9,2903.1,2573.55,2519.45],[2387.65,1989.95,2916.7,2705.7],[2848.45,2378.05,2280.7,2492.8],[2811.45,2448.7,2491.05,2248.8],[2373.1,2674.2,2234,2718.7],[2558.7,2083.1,2908.1,2450.1],[3007.7,2305.85,2618.05,2068.4],[2411.45,2745.7,2420.35,2422.5],[2477.5,2403.65,2373.8,2745.05],[2992.15,2378.75,1689.4,2939.7],[2674.85,3177.6,2211.15,1936.4],[2291.05,2537.1,2752.75,2419.1],[2345.1,2968.45,2389.65,2296.8],[1978.85,2162.5,2408.2,3450.45],[2759.85,1894.85,2163.7,3181.6],[2529.35,2532.4,2497.95,2440.3],[2294.7,2727.1,1782.45,3195.75],[1784.05,2694.25,3019.6,2502.1],[2267.9,2716.6,2492.7,2522.8],[2899.65,2140.15,1994.6,2965.6],[2103.95,2244.55,2251.65,3399.85],[1683.95,2119.8,2677.45,3518.8],[2387.35,2700.15,1939.2,2973.3],[2091.3,2509.1,2544.85,2854.75],[2010.7,2458.8,2383.7,3146.8],[2238.95,2651.85,2201.9,2907.3],[2276.25,2356.5,2001.95,3365.3],[2240.95,1989.75,2118.6,3650.7],[2857.2,2049.1,2557.65,2536.05],[1829.75,2557.25,2593.35,3019.65],[2618.5,1710.9,2227.9,3442.7],[2426.2,1781.5,2418.5,3373.8],[2124.7,2866.95,2026.05,2982.3],[1980.5,2651.6,2871.2,2496.7],[1875.65,2594.45,2191.35,3338.55],[2470.65,1940.1,2590.6,2998.65],[2100.75,2791.4,2510.8,2597.05],[1870.05,2334.3,2262.8,3532.85],[1784.2,2549.9,2133.8,3532.1],[1987.35,2658.2,1837.05,3517.4],[1595.55,2749.6,2736.3,2918.55],[1810.75,2302.95,2389.75,3496.55],[1850.7,2354.6,2671,3123.7],[1690.2,2113.65,2799.7,3396.45],[2201.9,2711.85,2422.35,2663.9],[1832.15,2082.8,2059.4,4025.65],[1398.85,2672.55,2784.9,3143.7],[1734.8,2459.6,2056.85,3748.75],[1508.55,2574.25,1584.15,4333.05],[1694.3,2471.95,2321.85,3511.9],[1539.05,1954.5,2587,3919.45],[1557.85,1604.05,2445.8,4392.3],[1904.15,2305.65,2017.65,3772.55],[1593.15,2194.05,2301.15,3911.65],[2087.2,2184,2111.75,3617.05],[2031.65,2489.15,1755.45,3723.75],[1565.7,1885.35,2584.5,3964.45],[2046.8,3143.4,2021.7,2788.1],[1662.2,2386.35,1992,3959.45],[1614.85,2972.9,2102.6,3309.65],[2370.35,2352.55,2192.85,3084.25],[1403.5,2614.9,2307.65,3673.95],[1574.9,2719.85,2671.55,3033.7],[1942.45,1758.6,2385.55,3913.4],[1734.3,2447.1,2005.85,3812.75],[1552.65,2387.7,2114.55,3945.1],[1715.95,1559.75,2611.55,4112.75],[1705.5,2140.95,2565.3,3588.25],[1490.3,1945.3,2658,3906.4],[1445.75,1934.05,2440.25,4179.95],[1843.3,2075.4,2378.45,3702.85],[1737.6,1959.85,1694.3,4608.25],[1543.75,2049.8,2478.05,3928.4],[2171.55,2554.35,1980.85,3293.25],[1774.2,2181.8,2193.7,3850.3],[1478.4,2977.35,2023,3521.25],[1510.5,2542.65,2276.1,3670.75],[1648.3,2044.35,2451.2,3856.15],[1781.6,1736.7,2128.4,4353.3],[1259.75,2220.45,2202.2,4317.6],[1462.55,1860.8,1938.2,4738.45],[1337.55,2469.85,2414.15,3778.45],[1710.4,1861.3,1810.35,4617.95],[1461.3,1871.3,2707.1,3960.3],[1600.15,1793.75,1906.35,4699.75],[1291.6,2057.35,2251.9,4399.15],[1370.65,2675.75,1947.3,4006.3],[1448.85,2137.3,1560,4853.85],[1832,2186.8,2184.95,3796.25],[974.2,2052.35,1773.2,5200.25],[1203.3,2435.6,1888.95,4472.15],[995.35,1942.4,2009.65,5052.6],[1112.15,1960.95,2007,4919.9],[1165.4,1783.7,2031.35,5019.55],[1334,2789.5,1746,4130.5],[1300.65,2152.25,1683.6,4863.5],[1443.65,1984.15,2132.75,4439.45],[1367.65,2081.9,2057.45,4493],[1273.2,2343.8,2277.65,4105.35],[1234.1,2047.05,1801.15,4917.7],[1432.65,2238.05,2074.85,4254.45],[1193.55,2299.4,1739.15,4767.9],[1363.15,2728.55,1588.55,4319.75],[1146.6,1967.65,2128,4757.75],[1373.9,2447.2,2196,3982.9],[1323.25,1795.15,2151.9,4729.7],[1275.85,2053.85,2140.55,4529.75],[1181.25,1909.25,2231.35,4678.15],[1343.7,1695.4,1547.15,5413.75],[1130.35,1588.2,2157.3,5124.15],[1418.6,2326.3,1756.55,4498.55],[1438.25,1536.8,1715.15,5309.8],[1126.55,1947.85,1962.95,4962.65],[1191.5,1990,1697.55,5120.95],[1473.55,1780.9,1920.2,4825.35],[1300.8,1998.9,2033.6,4666.7],[1297.05,1809.9,1743.25,5149.8],[1138.9,1628.55,2054.95,5177.6],[1204.25,1535.65,1822.5,5437.6],[1178.8,1852.5,2001.8,4966.9],[1140.3,1782.5,2146.25,4930.95],[1059.75,1898.9,2159.5,4881.85],[1109.8,1853.8,2226.5,4809.9],[1057.7,1668.1,1623.3,5650.9],[926.75,1388.05,1839.1,5846.1],[903.8,1723.05,1755.35,5617.8],[913.25,2019.45,1593.9,5473.4],[1223.25,1714.15,1496.15,5566.45],[1005.9,1925.85,1765.75,5302.5],[1050.8,1619.9,1508.95,5820.35],[1121.85,1840.85,1681,5356.3],[969.3,1700.05,2090.6,5240.05]],[[3852.1,2351.6,2518,1278.3],[4940,1800.75,1975.05,1284.2],[3760.05,2200.9,2337.85,1701.2],[4755.45,2144.05,1888.45,1212.05],[5224.75,1733.7,1737.3,1304.25],[4089.15,2112.35,2341.6,1456.9],[3113.05,2698.5,2391.1,1797.35],[4027.5,2778.6,2009.1,1184.8],[4120.6,2107.5,2602.75,1169.15],[3912.5,2544.05,1978.65,1564.8],[4229.9,2383,1714.7,1672.4],[4630.6,2216.9,1572.15,1580.35],[3255.35,2540.25,2477.9,1726.5],[4024.1,2564.25,1696.05,1715.6],[4083.45,2682.5,1822.7,1411.35],[3222.25,2071.9,2893.15,1812.7],[4787.65,2307.9,1747.1,1157.35],[3522.3,2459.65,2236.6,1781.45],[3853,2589.55,2285.55,1271.9],[3396.15,2202.5,2788.35,1613],[3762.4,1980.3,2599.3,1658],[4412.15,2294.5,1841.25,1452.1],[3501.25,2369.5,2562.7,1566.55],[3911.3,2844.1,1822.1,1422.5],[3640.95,2055.8,2509.2,1794.05],[3746.45,2022.9,2213,2017.65],[3794.75,2414.65,2174.1,1616.5],[3988,2251.6,2019.75,1740.65],[3964.15,2451.2,2136.85,1447.8],[3266.35,2365.35,2404.85,1963.45],[3002.6,1879.3,3280,1838.1],[3343.05,1962.9,3004.75,1689.3],[4085.25,2481.2,1714.25,1719.3],[3357.75,2195.9,2692,1754.35],[3851,2012.95,2420.85,1715.2],[2818.05,2299.8,3257.45,1624.7],[3332.7,2698.2,2167.35,1801.75],[3208.1,2562.2,2135.7,2094],[3277.7,1848.45,2513.5,2360.35],[3631.65,2479.3,2198.45,1690.6],[3881.25,2411.85,1986.55,1720.35],[3620.1,2465,1830.25,2084.65],[2843,2640.15,2102.75,2414.1],[3252.15,2086.55,2906.65,1754.65],[3740.75,1887.8,2242.55,2128.9],[3773.4,2345.45,2222.1,1659.05],[2810.5,2957.4,2084.8,2147.3],[3197.1,2442.9,2211.85,2148.15],[2251.6,3145.15,2963.35,1639.9],[2819.7,2458.9,2652.95,2068.45],[2408.8,2787.85,2443.9,2359.45],[2942.3,2477.5,2176.1,2404.1],[3264.95,2120.15,2512.8,2102.1],[2726.5,2684.85,2220.55,2368.1],[3031.95,2439.55,2633.75,1894.75],[2919.2,2447.6,2236.7,2396.5],[2974.15,2838.15,1941.8,2245.9],[2776.65,2781.4,2177.25,2264.7],[2500.25,3137.15,2324.05,2038.55],[3159,2220.35,2440.95,2179.7],[2663.35,2142.3,2662.75,2531.6],[2127.5,2617.5,3014.65,2240.35],[2127.7,3019.7,2278.65,2573.95],[3045.65,2254.5,2233.45,2466.4],[2930.45,2143.35,2833.3,2092.9],[2499.25,2290.85,3029.45,2180.45],[2925.25,2256.8,2227,2590.95],[2988.1,2229.55,2515.3,2267.05],[2668.15,2285.55,2346.6,2699.7],[2147.35,3110.7,2619.3,2122.65],[2946.65,2824,2516,1713.35],[3237.45,2426.05,1844.25,2492.25],[2295.35,2370,3179.95,2154.7],[2985.9,2405.55,2013.6,2594.95],[3711.95,1888.05,2618.25,1781.75],[2621.1,2397,2164.35,2817.55],[2580.4,2485.75,2670.45,2263.4],[2425.05,2338.85,2453.45,2782.65],[2369.55,2892.45,2081.5,2656.5],[2320.25,2170,2344.45,3165.3],[2501.45,1883.35,2611.25,3003.95],[2867.9,1904.85,1772.3,3454.95],[2207.9,3038.3,2374.9,2378.9],[2661.35,2169.05,2869.1,2300.5],[2355.35,2131.15,2988.15,2525.35],[2400.35,2250.7,2534.5,2814.45],[2378.7,2449.15,2272.45,2899.7],[2364.6,2689.85,1911.2,3034.35],[2392.6,2212.2,2356.35,3038.85],[2433.2,2712.7,1995.25,2858.85],[1889.35,2986.05,2006.4,3118.2],[2531.5,2006.1,2867.95,2594.45],[1959.2,2334.55,2764.75,2941.5],[2257.4,2184.45,2603.5,2954.65],[2228.9,2659.45,2399.9,2711.75],[1972.75,3110.7,2229.05,2687.5],[2339.95,2096.3,2235.75,3328],[1464.8,2723.9,2300.15,3511.15],[1820.9,2548.9,2649.55,2980.65],[2346.1,1951.35,2795,2907.55],[2204.1,2400.6,2943.95,2451.35],[2528.3,2632.5,1920.35,2918.85],[2357.5,2368.65,1851.05,3422.8],[1671.1,3173.05,2041.2,3114.65],[2193.55,2378.55,2159.6,3268.3],[1621.95,2717.65,2078.45,3581.95],[1568.5,2918.85,1959.55,3553.1],[2114.75,1780.7,3018.1,3086.45],[1964.6,2758.75,2348.95,2927.7],[1756.95,2521.3,2545.8,3175.95],[1903.8,2733.4,2302.5,3060.3],[1926.3,2697.25,2134.75,3241.7],[1649.2,2323.9,1892.45,4134.45],[1837.95,2190.2,2225.25,3746.6],[1787.55,2418.2,2366.35,3427.9],[2086.3,2173,2054.15,3686.55],[1742.25,2870.45,2165.4,3221.9],[1795.8,2153.5,2763.85,3286.85],[1906.05,2237.6,2208.1,3648.25],[1693.95,2824.65,2304.7,3176.7],[1762.2,2457.35,2480.45,3300],[1641.9,2777.9,2414.75,3165.45],[2239.95,2196.9,2214,3349.15],[1622.1,2269.35,2047.35,4061.2],[1675.15,2086.7,2841.4,3396.75],[1638.35,2095.2,2474.65,3791.8],[2313.3,2076.8,2062.65,3547.25],[1624.65,2628.1,2299.55,3447.7],[1665.55,2807,2711.7,2815.75],[1719.55,2277.9,1961.5,4041.05],[1669.9,1968.6,2516.25,3845.25],[1614.6,2360.55,2353.15,3671.7],[1661.85,2100.2,1734.7,4503.25],[1389.1,1906.3,2160.45,4544.15],[1337.9,2371.6,2139.35,4151.15],[1616.8,2709.7,2041.95,3631.55],[1714.3,2272.1,2292.9,3720.7],[1699.65,2220.15,2003.35,4076.85],[1339.2,1449.5,2459.9,4751.4],[1689.2,1964,2746.05,3600.75],[1725.5,2080.8,2166.05,4027.65],[1249.9,2436.6,1950.8,4362.7],[1717.15,2022.05,2810.05,3450.75],[1568.65,2402.3,2142.6,3886.45],[1136.85,1929.5,2000.55,4933.1],[1601.65,3041.2,1923.35,3433.8],[1186.95,2010.05,2472.35,4330.65],[1196.7,1831.4,2092.55,4879.35],[1286.8,2075.4,2105.1,4532.7],[1580.6,2176.7,2249.65,3993.05],[1089.6,2232.7,2045.35,4632.35],[1473.15,2471.15,2391.25,3664.45],[1529.25,2026.3,2189.1,4255.35],[1593.15,2125.05,1991.35,4290.45],[1586.7,2031.7,1406.15,4975.45],[1272.6,2620.4,1829.15,4277.85],[1391.2,2587.5,1908.2,4113.1],[1627.15,1840.95,1995.75,4536.15],[1486.35,2254.5,2342.1,3917.05],[1423.35,2098,1431.1,5047.55],[1344.15,1686.55,2134.6,4834.7],[1210.1,1467.25,2113.5,5209.15],[1129.75,2143.2,2642.7,4084.35],[1456.2,2531.2,2219.05,3793.55],[1252.9,1531.65,2384.65,4830.8],[1161.15,2224.3,1701.5,4913.05],[995.8,1815.4,2252,4936.8],[1002.9,1798.85,2168.9,5029.35],[1277.55,2288.95,1968.35,4465.15],[1122.55,1804.35,1861,5212.1],[1133.2,2060.25,1445.35,5361.2],[1409,1965,1915.8,4710.2],[1432.25,1923.2,2013.25,4631.3],[1152.5,2267.4,1906.6,4673.5],[1286.65,1764.35,1544.85,5404.15],[1098.4,1756.05,1471.6,5673.95],[1126.65,1540.95,2484.95,4847.45],[1062.3,1798.4,1562.9,5576.4],[1084.3,1867.8,1762.8,5285.1],[1223,1642.25,1535.6,5599.15],[999.75,1720.85,1199.05,6080.35],[944.95,1652.05,1674.5,5728.5],[1368.15,1634.45,1941.3,5056.1],[1316.7,2331.6,1523.55,4828.15],[1099.05,2069.05,2821.35,4010.55],[945.85,1987.75,1734.2,5332.2],[1242.6,2274.7,1734.5,4748.2],[1038.25,1869.3,1825.8,5266.65],[1249.9,1746.3,1604.1,5399.7],[992.55,1704.85,1611.05,5691.55],[1042.9,1706.4,2127.9,5122.8],[1002.5,2283.1,2163.9,4550.5],[962.85,1489.65,2086.2,5461.3],[881.35,1770.5,1705.4,5642.75],[1134.9,1812.15,1592.2,5460.75],[984.8,2644.45,1815.25,4555.5],[953.65,1678.3,1697.85,5670.2],[1102.25,1513.2,1953.75,5430.8],[1150.3,2358.6,1809.8,4681.3],[1082.7,1559.25,1753.25,5604.8]],[[4665.05,1995.3,2014.6,1325.05],[4497.95,2305.45,1894.35,1302.25],[4569.5,2389.45,1513.3,1527.75],[3956,2158.55,2387.15,1498.3],[3954.6,2228.5,2499.8,1317.1],[4459.6,2052.15,1935.85,1552.4],[4315.05,1583.25,2533.1,1568.6],[4679.9,2075.8,2026,1218.3],[4658.25,2019.65,2078.85,1243.25],[4698.7,1880.6,1763.75,1656.95],[4573.1,1924.3,2097.9,1404.7],[3917.25,2511.25,2050.25,1521.25],[4298.35,2239.7,1952.6,1509.35],[3997.55,2302.85,2133.65,1565.95],[3918.45,2187.2,2345.75,1548.6],[3828.45,2063.05,2364.95,1743.55],[4617.2,1841.25,1973.4,1568.15],[4207.55,2278.4,1703.6,1810.45],[3963.5,2259.25,2243.7,1533.55],[3535.15,2415.8,2271.95,1777.1],[3611.65,2522,2313.15,1553.2],[3899.7,2385.9,1906.1,1808.3],[2977.05,2888.5,2184.35,1950.1],[3524.55,1811.65,2792.8,1871],[4060.2,1826.35,2394.6,1718.85],[3656.9,2185.95,2471.5,1685.65],[3857.35,2306.55,2411.3,1424.8],[4445.85,1738.7,2340.25,1475.2],[3057.15,2460.3,2606.85,1875.7],[3893.45,2443.9,1843.15,1819.5],[4359.5,1873.5,2216.4,1550.6],[3353.8,2334.95,2442.05,1869.2],[3276.7,2214.85,2341.15,2167.3],[3878.6,2152.8,2274.7,1693.9],[4726.45,1846.75,2146.15,1280.65],[3738.65,2240.85,2555.55,1464.95],[3877.5,1893.65,2345.1,1883.75],[2862.5,3226.3,2132.65,1778.55],[3467.15,2202.15,2240.15,2090.55],[3993.8,2005.1,1849.4,2151.7],[3433.95,1872,2831.1,1862.95],[2412.8,3060.5,2317.95,2208.75],[3148.45,2994.75,2251.55,1605.25],[3940.15,2135.5,2154.1,1770.25],[4171.1,1519.05,2795.85,1514],[3847.4,2433.65,2319,1399.95],[2457.9,2477.15,2560.7,2504.25],[3666.75,2165.9,2175.7,1991.65],[3478,2786.7,2107.25,1628.05],[2599.35,2857.25,2867.1,1676.3],[2822.75,2157,2665.2,2355.05],[1547.55,2393.05,3023.3,3036.1],[3082.4,2361.35,2341.15,2215.1],[3006.05,2876.4,2019.7,2097.85],[2461.95,2548.2,2707.45,2282.4],[2706,2940.75,2281.4,2071.85],[3384.45,2036.45,2809.35,1769.75],[2788.25,3148.2,1851.7,2211.85],[2508.95,2533.55,2485.15,2472.35],[3170.1,2716.7,1882.1,2231.1],[2976.6,2442,2696.8,1884.6],[2823.5,2912.7,2284.5,1979.3],[3413.25,2630.5,2026.3,1929.95],[2723.85,2625.75,2487.1,2163.3],[3232.65,2404.05,2542.7,1820.6],[2365.85,2198.95,2504.85,2930.35],[2617.15,2319.2,2499.2,2564.45],[2201.75,2601.35,2546.9,2650],[2778.65,2319,2777.1,2125.25],[2711.5,2205.35,2317.7,2765.45],[2526.25,2481.35,2689.8,2302.6],[2596.65,2794.9,2499.6,2108.85],[2833.35,2028.6,2319.65,2818.4],[2623.75,2523.6,1942.2,2910.45],[3027.1,1744.3,2535.6,2693],[3107.95,2367.85,1998.4,2525.8],[1906.55,2127.15,3352.4,2613.9],[2209.6,2016.35,2371.3,3402.75],[2590.35,2730.65,2317.95,2361.05],[2536.15,2453.15,1954.95,3055.75],[2102.2,2506.3,2299.95,3091.55],[2214.85,2297.2,2509.1,2978.85],[2161.6,2232.1,2506.5,3099.8],[2639.2,2295.25,2571,2494.55],[2609.2,2489.35,2794.7,2106.75],[2408.1,2405.4,2566.35,2620.15],[2385.15,2364.8,2339.9,2910.15],[2049.65,2384.25,2623.7,2942.4],[2065.75,2524.25,2936.25,2473.75],[2102.9,3145.05,2296.95,2455.1],[2414.3,2709.25,2525.1,2351.35],[2233.7,2821.25,2059.75,2885.3],[2470.65,2729.7,2706.25,2093.4],[2542.3,2499.1,2385.6,2573],[2539,2665.85,2132.5,2662.65],[2273.8,1969.55,2218.75,3537.9],[2199.35,2272.55,2484.85,3043.25],[1924.2,2315.9,2761.6,2998.3],[1434.3,1999.05,3166.25,3400.4],[1957.85,3256.85,1842.2,2943.1],[1967.6,2670.55,2225.75,3136.1],[2277.25,1972.05,2469.3,3281.4],[2404.55,2037.8,2493.65,3064],[2256.05,2727.7,2502.2,2514.05],[1986.95,2599.55,2272.25,3141.25],[2045.9,2668.15,2590.3,2695.65],[1516.3,1800.75,2791.2,3891.75],[1715.35,2626.85,1993,3664.8],[1971.8,1962.7,2675,3390.5],[1567.25,2644.15,3132.4,2656.2],[1715.05,2183.65,2722.35,3378.95],[1923.35,1639.2,2159.7,4277.75],[1856.2,2381.65,2427.8,3334.35],[1827,2329.7,2422.75,3420.55],[1823.15,2215.75,2015.65,3945.45],[2489.95,2175.5,1905.1,3429.45],[2149,2544.2,2083.3,3223.5],[1557.3,2036.1,2550.25,3856.35],[1325.35,2089.4,2041.5,4543.75],[1374.2,2471.4,2044.1,4110.3],[1936.05,2639,2397.85,3027.1],[1478.15,2335.5,1945.5,4240.85],[1576,2463.65,2436.85,3523.5],[1442.1,2359.2,2568.4,3630.3],[1646,2719.4,1727.65,3906.95],[1960.85,2034.45,2365.1,3639.6],[1421.7,2845.05,2304.9,3428.35],[1316.9,2206.7,2889.65,3586.75],[1383.65,2370.9,2688.4,3557.05],[1742.45,2135.8,2069.7,4052.05],[1827.8,2726.6,2016.95,3428.65],[1625.95,2563.1,2558.7,3252.25],[1744.2,2128.35,2348.05,3779.4],[1368.45,1699,2188.55,4744],[1834.55,2376.25,1993.35,3795.85],[1448.9,1996.2,1835.5,4719.4],[1762.2,2253.05,1723.75,4261],[1797.25,1937.45,2614.3,3651],[1261.35,1877.7,1905.15,4955.8],[1559.6,2206.15,2155.3,4078.95],[1458.5,2687.25,1952.5,3901.75],[1352.95,2528.75,1896.5,4221.8],[1608.4,1819.95,1981.8,4589.85],[1713.3,1775.2,2220.35,4291.15],[1490.1,1981.6,1392.55,5135.75],[1618.05,2078.9,2158.75,4144.3],[1492.85,2276.85,2061.4,4168.9],[1445.7,2350.45,2467.35,3736.5],[1471.25,2035.65,2134.1,4359],[1495.4,2143.25,1900.5,4460.85],[1441.55,1729.55,2293.05,4535.85],[1585.5,2064.95,2400.2,3949.35],[1294.65,1655.95,2101.7,4947.7],[1740.95,2451.1,2151.65,3656.3],[1554.45,1931.5,2013.4,4500.65],[1245.8,1897.55,2086.2,4770.45],[1048.05,1868.3,2250.2,4833.45],[1168.3,2670.4,1655.45,4505.85],[898.7,1287.1,1855.65,5958.55],[1269.75,1450,2116.7,5163.55],[1348.3,1923.2,2580.05,4148.45],[1079.25,1821.45,1383.35,5715.95],[1503.35,1746.8,1853,4896.85],[1251.4,2135.15,2157.05,4456.4],[1515.65,2350.75,1684.55,4449.05],[1187,1553.85,2344.7,4914.45],[1197.55,1900.5,2149.75,4752.2],[1128.25,1791.05,2137.9,4942.8],[1151.55,2120.4,1982.2,4745.85],[1080.1,1513.25,2270.5,5136.15],[1451.1,1864.6,2082.7,4601.6],[1236.55,2323.95,2077.25,4362.25],[1001.8,1464.9,1643.75,5889.55],[1108.1,2171.75,2060.85,4659.3],[1144.6,2348.85,2081.85,4424.7],[1172.05,1709.8,1409.5,5708.65],[1044,1841,1512.7,5602.3],[869,2010.8,1993.85,5126.35],[1151.05,1895.8,1626.9,5326.25],[1074.65,2660.8,2154.15,4110.4],[1373.45,1790.15,1934.25,4902.15],[1143.1,2087.35,1585,5184.55],[1245.4,2011,1413.95,5329.65],[850.1,1591.8,1615.85,5942.25],[886.2,2127.3,1790.45,5196.05],[1000,2285.6,1424.3,5290.1],[1147,1723.15,1646.25,5483.6],[1116.6,1608.15,1784.8,5490.45],[936.7,1421.85,1832.1,5809.35],[1297,1870.85,1521.2,5310.95],[855.85,1620.3,1509,6014.85],[904.2,1934.75,1532.25,5628.8],[967.4,1519.3,1507.4,6005.9],[934.05,1622.8,1611.2,5831.95],[1041.35,2113.45,1613.75,5231.45],[906.3,1953.6,1413.05,5727.05],[1039.35,1838.65,1747,5375],[891.1,1418.85,2039.1,5650.95],[1134.9,1614.5,2103.25,5147.35],[1014.2,1583.6,2002.9,5399.3]],[[4655.7,1980.4,2317.15,1046.75],[4669.7,2241.1,1830.2,1259],[4171.5,2543.2,1952.15,1333.15],[3560.6,2758.95,2170.6,1509.85],[4673.45,2138.15,1940.5,1247.9],[4727.25,1406.95,2445.8,1420],[4331.75,2062.15,2139.6,1466.5],[4147.3,2032.4,2332.05,1488.25],[4332.8,2309.95,1600.45,1756.8],[4061.65,1839.05,2607.8,1491.5],[4367.25,1979.8,2185.05,1467.9],[4503.8,2130.25,1803.5,1562.45],[4439.05,1638.95,2585.25,1336.75],[4217.2,2051.55,2058.25,1673],[3722.8,2598.8,2105.15,1573.25],[4619.5,2318.4,1541.45,1520.65],[3650.95,2265.05,2519,1565],[3574.4,2456.05,2317.65,1651.9],[3769.7,1942.45,2683.6,1604.25],[3539,2520.25,2157.95,1782.8],[3944.85,2311.7,2335.7,1407.75],[3682.65,2497.3,2155.9,1664.15],[4290.5,1599.9,2704.4,1405.2],[3840.3,2462,2062.8,1634.9],[3986.9,2319.2,1810.8,1883.1],[3793.65,2550.45,2125.75,1530.15],[3540.95,2303.2,2469.05,1686.8],[3412,2227.6,2263.65,2096.75],[4214.55,1957.7,2295.4,1532.35],[3570.7,2248.3,2447.7,1733.3],[3560.85,2073,2306.95,2059.2],[4042.9,1757.1,2479.55,1720.45],[3363.25,2021.9,2150.25,2464.6],[3453.45,2154.75,2799.8,1592],[3593.4,2313.05,2625.05,1468.5],[3663.4,2684.6,1889.65,1762.35],[3577.55,1972.05,2282.45,2167.95],[3154.25,2723.95,2591,1530.8],[3553.75,2262.2,2203.4,1980.65],[3479.55,2502.95,2221.2,1796.3],[3394.7,2659.15,1991.55,1954.6],[3185.3,2830.55,2122.9,1861.25],[2912.3,2538.1,2219.65,2329.95],[3262.65,2562.7,2518.95,1655.7],[2375.65,2841.65,2675.85,2106.85],[3008.7,2013.25,3177.3,1800.75],[3591.25,2401.25,2288.7,1718.8],[3582.25,2640.05,1827.6,1950.1],[3794.75,2113.85,2359.7,1731.7],[3418.55,2582.95,1826,2172.5],[2858.3,2656,2127.25,2358.45],[2970.05,2503.35,2221.8,2304.8],[3556.45,2022.5,2615.25,1805.8],[3364.2,2348.8,2403.3,1883.7],[3251.5,2030.05,2640.1,2078.35],[3267.2,2597.5,2454.2,1681.1],[3445.65,2160.45,2296.1,2097.8],[2101.4,2712.6,2863.05,2322.95],[2969.55,2550.45,2442.85,2037.15],[3045.3,2391.85,2353.4,2209.45],[3833.6,2107.75,1958.35,2100.3],[2213.9,3016.2,2522.65,2247.25],[2634.2,2286.45,2278.05,2801.3],[2063.5,3050.65,2745.35,2140.5],[2734.1,2114.85,2884.55,2266.5],[2872.2,2190.4,2327.8,2609.6],[2595.35,2484.45,2455.2,2465],[2226.05,2801.7,1861.5,3110.75],[2919.7,2475.05,2415.3,2189.95],[2813.1,1886.7,2596.25,2703.95],[2307.4,2282.8,2964.7,2445.1],[3171.15,2348.05,2155.8,2325],[2761.75,1799.45,3293.55,2145.25],[2700.6,2271.45,2419.4,2608.55],[2500.3,2054.8,2851.2,2593.7],[2887.1,2858.95,2094.65,2159.3],[2030,2099.45,2379.55,3491],[2762.8,1963.2,2669.45,2604.55],[2789.6,2416.45,1966.35,2827.6],[2025.85,2679.95,2754.25,2539.95],[2488.1,2262.7,2294.2,2955],[2608.85,2568.7,2376,2446.45],[2082.45,2635.2,2315.2,2967.15],[2337.35,2352.55,2204.9,3105.2],[2332.2,2213.75,2664.05,2790],[2763.15,2592.9,1997.2,2646.75],[1871.9,2594.45,2355.4,3178.25],[3044.25,1664.7,2389.1,2901.95],[2037.2,2216.15,2318.25,3428.4],[2661.55,2689.4,2076.85,2572.2],[1979.55,3025.5,1878.25,3116.7],[2007.2,2403.95,1808.65,3780.2],[1690.35,2243.15,2581.55,3484.95],[2256,2190.75,2644.2,2909.05],[2697.95,2234.65,2248.1,2819.3],[1878.7,2376.75,2493.25,3251.3],[2292.9,1874.2,1918.15,3914.75],[2167.45,2646.2,2182.65,3003.7],[2347.75,2604.05,2340.1,2708.1],[2369.9,2339.4,2518.35,2772.35],[2131.15,2759.1,2669.55,2440.2],[1621.45,2861.9,2775.7,2740.95],[1705.4,2521.3,2299.1,3474.2],[1644.85,2380.05,2480,3495.1],[1923.3,1949.9,2279.5,3847.3],[2515.1,1761,2935.1,2788.8],[1878.25,2420.35,2297.8,3403.6],[1911.7,2096.3,1621.9,4370.1],[1968.65,2314.05,2260.05,3457.25],[2000.85,1861.7,3165.7,2971.75],[1720.35,2312.2,2475.65,3491.8],[2011.05,2039.85,2367.75,3581.35],[1784.4,1924.15,1508.95,4782.5],[2055.75,2130.45,3074.25,2739.55],[1876.1,2553.05,2179.25,3391.6],[1705.6,1967.5,2274.65,4052.25],[1383.15,1952.8,2663.55,4000.5],[1696.75,2445.45,1919.05,3938.75],[1799,2020.05,2260,3920.95],[1938.75,1868.45,1642.45,4550.35],[2148.8,2694.9,1806.6,3349.7],[1356.9,2459.75,2590.9,3592.45],[1860,2307.8,2733.9,3098.3],[1300.15,1839.25,2435.55,4425.05],[1499.65,2955.55,2410.2,3134.6],[1788.4,1863.6,1870,4478],[2394.5,2304.75,2587.65,2713.1],[2090.25,1933.5,2114.1,3862.15],[1500.15,2474.75,2092.85,3932.25],[1591,2294.15,1951.15,4163.7],[1586.1,1718.1,2374.85,4320.95],[1949.3,2035.4,1926.7,4088.6],[1564.55,2134.35,2528.55,3772.55],[1432.9,2008.45,2709.3,3849.35],[1272.7,2567,2085.6,4074.7],[1297.95,2547.85,2016.25,4137.95],[1562,2592.55,2325.65,3519.8],[1514,1817.4,2179.15,4489.45],[1738.55,1862.35,2244.3,4154.8],[1532.25,2154.75,2379.55,3933.45],[1484.25,2208.65,2330.5,3976.6],[1391.45,2126.95,2033.15,4448.45],[1632.5,1931.65,2057.55,4378.3],[1237.8,1902.95,2259.4,4599.85],[1247.45,2336.45,2329.5,4086.6],[1178.4,1682.65,2178.65,4960.3],[1766.9,2574.25,2376.95,3281.9],[1341.3,1813.85,2521.85,4323],[1310.1,2067.35,2477.3,4145.25],[1397.55,1750.75,2374.95,4476.75],[1521.7,1945.95,2111.45,4420.9],[1135.2,2108.85,1793.35,4962.6],[1216.5,2503.8,1976.05,4303.65],[1446.8,2091.05,2390.85,4071.3],[1000.1,2779.85,2010.65,4209.4],[1266.75,1950.65,2155.5,4627.1],[1199.25,1925.1,2210.4,4665.25],[1252.4,1833.95,1669.85,5243.8],[1490.65,2369.5,2329.95,3809.9],[1307.5,1831.55,2194.9,4666.05],[1369,1724.25,1748.3,5158.45],[1434.15,2618.4,2343.45,3604],[1505.55,2132.45,2484.65,3877.35],[1110.45,1974.95,2228.7,4685.9],[1163.3,2074,1567.15,5195.55],[1069.85,2065.6,1834.15,5030.4],[1417.45,1681.7,2873.15,4027.7],[1195.9,2361.1,1387.95,5055.05],[1396.25,2183.6,2283.8,4136.35],[1330.4,1873.35,1986.7,4809.55],[1358.05,2168.75,2259.45,4213.75],[889,2137.3,1979.25,4994.45],[943.65,1865.15,2043.9,5147.3],[950.05,1765.85,1600.35,5683.75],[935.55,2090.4,1761.1,5212.95],[840.35,1450.8,1403.2,6305.65],[1034,2071.65,1775.05,5119.3],[1059,1584.45,1786.85,5569.7],[860.7,1417.8,1868,5853.5],[934.1,1738,1975.1,5352.8],[1194.35,1757.5,1507.2,5540.95],[833,1819.7,1692.75,5654.55],[1142.85,1637.2,2105.55,5114.4],[1050.3,1634.9,2269.45,5045.35],[1121.5,1411.25,2064.65,5402.6],[885.65,1897.55,1389.65,5827.15],[1352.65,1646.7,1322,5678.65],[1047.15,1908.1,1691.7,5353.05],[828.5,1928.6,2176.1,5066.8],[1193.85,1499.95,2099.5,5206.7],[725.25,1941.5,1545.5,5787.75],[1084.25,1629.45,1658.1,5628.2],[1209.75,2276.55,1701.65,4812.05],[928.7,1558.15,2055.7,5457.45],[867.5,1480.85,2075.9,5575.75],[927.8,1793.65,2146.5,5132.05],[904.3,1778.5,1680.9,5636.3],[1015.35,1357.1,2103.25,5524.3],[890.35,1356.35,1660.7,6092.6],[970.85,2098,1840.25,5090.9]],[[4525.25,2250.15,1910.05,1314.55],[4776.8,1827.35,1983.35,1412.5],[3898.9,2589.75,2099.9,1411.45],[4415.8,1848.35,2274.2,1461.65],[5075.15,1425.7,1944.45,1554.7],[4198.85,1937.65,2299.95,1563.55],[4130.7,2097.1,2228.1,1544.1],[4353.55,2373.7,1991,1281.75],[3852.55,2114.55,2301.95,1730.95],[4944.95,1952.95,1919.1,1183],[4169.55,2191.05,2204.95,1434.45],[3784.95,2908.85,1634.55,1671.65],[3352.4,2623.2,2579.55,1444.85],[3774,2812.55,1975.05,1438.4],[4204.9,2115.9,2229.4,1449.8],[4117.95,1733.35,2342.4,1806.3],[3998.25,2356.85,2218.75,1426.15],[3916,2647.35,2191.8,1244.85],[3519.6,2769.6,1983.25,1727.55],[3688,2178.15,2215.85,1918],[3206.95,2875.4,2079.45,1838.2],[4507.45,2089.2,2206.5,1196.85],[4254.85,1927.35,2383.25,1434.55],[3951.6,2146.65,2122.95,1778.8],[3337.45,2583.35,2405.8,1673.4],[3658.3,2417.95,2155.1,1768.65],[3654.75,2652.45,1683.1,2009.7],[4779.45,1428.6,1913.35,1878.6],[3486.25,2621.45,2077,1815.3],[3557,2191.85,2572.3,1678.85],[3272.45,2447.8,2202.1,2077.65],[3059,2417.05,2395.7,2128.25],[2746.4,3088.15,2486.05,1679.4],[3700.75,2336.15,2154,1809.1],[3776.35,2337,2241.4,1645.25],[3560.35,1982.8,2399.6,2057.25],[3402.7,2251.75,2876.5,1469.05],[2809.25,3183.95,2073.7,1933.1],[3210,2712.8,1968.55,2108.65],[3581.8,2081.65,2649,1687.55],[4179.7,1847.3,2441.15,1531.85],[2843.75,3176.55,2362.8,1616.9],[3442.75,2369.75,2211.9,1975.6],[3207.05,2276.55,2042.9,2473.5],[3570.75,2864.6,2045.1,1519.55],[2876.45,2429.5,2720.85,1973.2],[3789.3,2009.75,2430.45,1770.5],[2887.15,2245.85,2575.5,2291.5],[2680.8,2503.05,2684.45,2131.7],[3005.15,2228.1,2575.5,2191.25],[3563.65,2809.45,2103,1523.9],[2679.3,2312,2530.25,2478.45],[3576,1975,2048.65,2400.35],[3300.3,2136.35,2465.7,2097.65],[2816.25,2422.25,2408.35,2353.15],[2431.2,3232.1,1803.9,2532.8],[2720.1,1931.15,2831.35,2517.4],[2806.35,2423.45,2514,2256.2],[2613.4,2353.4,2587.9,2445.3],[2835.25,2839.65,2324.3,2000.8],[2717,2127.85,3395.05,1760.1],[2548.05,2358.1,2342.95,2750.9],[3238.65,2365.3,2542.55,1853.5],[2395.75,2765.35,2260.8,2578.1],[2807.9,2816.9,2232.5,2142.7],[2519.6,2085.5,2824,2570.9],[3123.95,2232.45,2726.9,1916.7],[3205.45,2112.95,2418.15,2263.45],[2685.85,1884.15,2622.6,2807.4],[2787.35,2002.55,2609.1,2601],[2585.4,2531.9,1987.9,2894.8],[2382.45,3290.8,2165.2,2161.55],[2585.65,2438.65,2165.05,2810.65],[2608.15,2185.75,2023.25,3182.85],[2243.75,2935.35,2572.15,2248.75],[2351.15,2454.1,2598,2596.75],[3202.4,2500.6,2404.7,1892.3],[2355.45,2766.65,2393.4,2484.5],[2887.6,1996.25,2745.2,2370.95],[2039.35,2211.05,2143.7,3605.9],[2170.55,2525.4,2216.2,3087.85],[2482.4,2753.1,2168.3,2596.2],[2539.45,2598.2,2713.5,2148.85],[2758,2035.2,2371.5,2835.3],[2527.7,2031.05,3096.25,2345],[2184.6,2723.7,2270.5,2821.2],[2457.45,2190.1,2438.95,2913.5],[1983.25,2365,2087.05,3564.7],[2633.6,2198.5,2152.4,3015.5],[2082.45,2213.85,2925.1,2778.6],[1869.95,2637.1,2623.7,2869.25],[2037.25,2631.25,2046.85,3284.65],[2412.45,2797.85,2416.15,2373.55],[2252.85,2306.05,2611.95,2829.15],[2108.3,2523,1854.2,3514.5],[2402.75,2185.35,2529.55,2882.35],[2169.1,2891.15,2212.8,2726.95],[1797.65,2510.9,2314.05,3377.4],[2056.25,2175.6,2507.35,3260.8],[1805.05,2971.75,2161,3062.2],[2296.65,3002.95,1865.9,2834.5],[2295.8,2759.1,2187.7,2757.4],[1822.75,2429.85,2088.4,3659],[2306.2,2733.25,2558.7,2401.85],[1896,3188.85,1873.15,3042],[2054.7,1925.05,2026.2,3994.05],[1872.95,2421.4,2165.3,3540.35],[2048.95,2572.9,2439,2939.15],[1689.8,1823.65,1869.7,4616.85],[1926.8,2910.15,2433.5,2729.55],[1951.45,2566.1,2034.1,3448.35],[1888.6,2330.1,1932.5,3848.8],[1756.8,2521.6,2043.85,3677.75],[2129.7,2748.8,2058.75,3062.75],[1463.55,2121.05,1990.25,4425.15],[1974.75,2778.4,2063.9,3182.95],[1984.6,2230.8,1839.95,3944.65],[1728,2286.7,2202.9,3782.4],[1773.2,2988.6,1927,3311.2],[1811.5,2632.25,2063.8,3492.45],[1495.6,2411.6,1979.35,4113.45],[1829.75,2250,1593.8,4326.45],[1708.85,2199.4,2218.55,3873.2],[1347.3,2102.1,2393.15,4157.45],[1671.35,2245.9,2382.6,3700.15],[1959.9,2125.85,2345.7,3568.55],[1575.05,1854.55,2036.65,4533.75],[1642,2325.85,2355.95,3676.2],[1550.85,2939.8,2334.8,3174.55],[1535.75,2154.8,1745.25,4564.2],[1579.7,2213.6,2123.75,4082.95],[1570.15,2376.5,2748.85,3304.5],[1595.85,2225.6,1902.15,4276.4],[1417.15,2372.05,2355.7,3855.1],[1320.65,2375.4,2662.8,3641.15],[1642.25,2548.55,2152.1,3657.1],[1473.45,2374.8,1907.85,4243.9],[1604.95,2656.7,2252.65,3485.7],[1484.2,2073.95,2269.45,4172.4],[1335.75,2458.05,2144.25,4061.95],[1240.7,2039.55,2049.95,4669.8],[1268.3,2026.5,1614.5,5090.7],[1627.25,2406.75,2185.95,3780.05],[1150.55,2859.35,1889.3,4100.8],[1427.7,1474.3,1768.3,5329.7],[1227.25,2191.85,1913.45,4667.45],[1171.35,1727.45,2234.5,4866.7],[1217.85,1918.45,2684.2,4179.5],[1527.4,2072.4,1935.1,4465.1],[1395.4,2267.2,1904.8,4432.6],[1543.5,1885.15,1494.85,5076.5],[1045.55,2045.35,2033.6,4875.5],[1361.1,1881.3,1477.45,5280.15],[1063.45,1853.65,2070.6,5012.3],[1267.4,1561.85,2173.95,4996.8],[1193,2270,1933.15,4603.85],[1185.1,2044.2,1830.7,4940],[1312.6,1964.05,1943.05,4780.3],[1183.2,2039.35,2036.75,4740.7],[1438.5,2338.6,2122,4100.9],[1161.65,1666.35,2136.55,5035.45],[1169.05,2081.7,1734.9,5014.35],[1183.1,2441.5,2074.75,4300.65],[1274.95,1907.15,2319.05,4498.85],[1228.65,1773.15,2134.85,4863.35],[1338.15,2145.8,1548.55,4967.5],[1072.2,1936.85,1686.25,5304.7],[1179.15,1904.55,2043.25,4873.05],[1245.4,2212.7,1761.55,4780.35],[1384,2003.3,1833.8,4778.9],[1193.45,1573.35,2594.3,4638.9],[1037.95,2150.85,2003.1,4808.1],[1203.7,2135.9,1613.5,5046.9],[1149.75,1563.5,1774.75,5512],[1049.45,1907.2,2033.85,5009.5],[987.5,1753,1674.7,5584.8],[888.2,1521.35,2000.4,5590.05],[1027.35,2018.05,1998.8,4955.8],[958.9,1478,2082.5,5480.6],[1092.85,1731.55,1628.85,5546.75],[1098.6,1929.05,1351.25,5621.1],[1013.6,1431.2,1219.45,6335.75],[1014,1838.8,1348.35,5798.85],[1054.35,2234.45,1826.7,4884.5],[843.7,1956.25,1784.75,5415.3],[1005.7,1562.8,1670.4,5761.1],[1020.3,2009.45,1626.3,5343.95],[1015.75,1765.4,1642.9,5575.95],[984.7,1602.35,1350,6062.95],[803.45,1632.25,1939.8,5624.5],[937.7,1566,1749.65,5746.65],[901.15,1752.5,1666.25,5680.1],[926.85,1976.95,1603.4,5492.8],[1273.15,1650.2,1632.55,5444.1],[929.95,1923.8,1734.1,5412.15],[769.9,1454.5,1755.15,6020.45],[1094.55,1726.5,1837.3,5341.65],[991.15,1470.35,1631.5,5907],[996.55,1521.45,1787.5,5694.5],[1227.45,1847.65,1865.8,5059.1]],[[4266.45,2308.7,2107.75,1317.1],[5409.65,1651.45,1875.95,1062.95],[4966.25,1718.85,1853.85,1461.05],[5022.3,1432,2212.8,1332.9],[4369.75,2292.25,1937,1401],[3275.15,2638.5,2743,1343.35],[4676.55,1879.85,2103.5,1340.1],[5174.2,1700.65,1824.4,1300.75],[4915.4,1858.45,2053.3,1172.85],[4317.05,1886.75,2345.1,1451.1],[3811.2,1948.6,2391.85,1848.35],[4839,1808.4,2304.55,1048.05],[4555.95,2173.7,2170.15,1100.2],[4486.3,2077.1,2229.7,1206.9],[5139.25,1692,1808,1360.75],[4417.65,2228.2,1868.15,1486],[3847.25,2607.2,2143.55,1402],[3276.45,2456.95,2169.85,2096.75],[4113.6,1959.55,2351.05,1575.8],[3654.9,2275.3,2830.9,1238.9],[3411.45,2009,2928.7,1650.85],[3723.45,1816.85,2803.15,1656.55],[3020,2013.6,2916.35,2050.05],[4102.8,2220.25,1993.65,1683.3],[3443.4,2340.4,2451.85,1764.35],[4428.6,2448.85,1518.05,1604.5],[4031.8,2263.35,2059.55,1645.3],[4142.25,2463.55,1802.2,1592],[4635.4,1739.7,1934.35,1690.55],[3287.65,2672.1,2225.35,1814.9],[3568.7,2496.1,2258.4,1676.8],[3505.55,2247.35,2264.55,1982.55],[3455.85,2632.65,2241.75,1669.75],[3428.35,2413.1,2351.95,1806.6],[4262.65,2188.6,1732.75,1816],[3536.55,2593.55,1940.45,1929.45],[4347.1,2306.15,1781.65,1565.1],[3800.55,2654.1,2122.7,1422.65],[3217,2534.45,2135,2113.55],[3884.1,2527.95,2232.65,1355.3],[3997.75,2282.85,2035.85,1683.55],[3017.3,2622.6,1741.3,2618.8],[3700.75,2117.55,2674.35,1507.35],[3680.75,1693.55,2119.7,2506],[3435.1,2059.7,2784.5,1720.7],[3114.05,2391.9,2827.05,1667],[3027.4,2463.45,2732.3,1776.85],[3672.05,1973.7,2224.35,2129.9],[3450.9,1565.15,2877.45,2106.5],[2979.3,2651.1,2260.5,2109.1],[3943.7,1894.4,2594.1,1567.8],[3659.25,2187.55,1994.15,2159.05],[3290.65,2179.15,1694.45,2835.75],[3460.4,2294.2,2015.85,2229.55],[2658.85,2622.75,2614.9,2103.5],[3025.5,2211.7,2773.35,1989.45],[3357.35,2341.75,2126.95,2173.95],[2619.55,3035.75,2445.6,1899.1],[2891.9,2397.3,2506.95,2203.85],[3146.65,2461.45,2373.35,2018.55],[2642.5,2537.05,2315.15,2505.3],[3205.1,2288,2239.8,2267.1],[2979.65,1853.85,2673.6,2492.9],[2830.15,2452.35,2332.15,2385.35],[2590.5,2422.7,2630.05,2356.75],[3010.15,2547,2059.7,2383.15],[2208.65,2353.65,2979.4,2458.3],[2886.25,2039.7,2130.5,2943.55],[2328.95,2304.05,2293.25,3073.75],[2646.8,2916.6,1626.7,2809.9],[2933.95,2039.45,2901.35,2125.25],[3194.7,2291.6,2270.65,2243.05],[2422.5,2483.35,3063.25,2030.9],[2775.95,2520.5,1949.5,2754.05],[2742.95,2664.55,2093,2499.5],[2083.65,3252,2083.4,2580.95],[2313,2225.15,3287.75,2174.1],[1960.2,2857.35,2626.05,2556.4],[2651.75,2391.8,2405.65,2550.8],[2745.15,1881.5,2464.7,2908.65],[2258.9,2531.1,2409.3,2800.7],[2477.45,2435,2522.45,2565.1],[2450,2777.55,2180.4,2592.05],[2454.15,2718.7,1805.15,3022],[2418.3,2122.95,2399.8,3058.95],[1855.8,3170.35,2259.75,2714.1],[2591.1,3100.45,1907.45,2401],[2000.9,2675.15,2791.75,2532.2],[2076.7,3119.45,2258.45,2545.4],[2563.45,2409.15,2266.9,2760.5],[2840.65,1997.4,2253.1,2908.85],[2334.5,2202.95,2640.85,2821.7],[1970.85,1788.55,2823.1,3417.5],[2442.9,2143.55,2486.4,2927.15],[1668.2,2305,2405.75,3621.05],[1994.35,2201.2,2386.9,3417.55],[1896.35,2490.9,2703.6,2909.15],[2065.95,2333.35,1979.75,3620.95],[1455.05,2394.85,2058.5,4091.6],[1967.7,2206.1,2911.55,2914.65],[2010.65,1962,2492.1,3535.25],[2058.7,2422.05,2245.35,3273.9],[1756.05,2958.95,1901.85,3383.15],[1591.4,2305.95,2489.6,3613.05],[2153.65,2391.25,2360.5,3094.6],[1870.15,2482.4,2352.3,3295.15],[1892.45,2270.5,2617.75,3219.3],[1562.9,2728.1,2041.25,3667.75],[1597.75,2731.5,2380.9,3289.85],[2304.6,2532.2,2287.65,2875.55],[1887.05,2179.55,2010.6,3922.8],[1926.7,2409.55,2146.3,3517.45],[1977.1,1675.3,2464.4,3883.2],[2014.3,2975.55,2227.75,2782.4],[1925.6,2105.55,2585.5,3383.35],[1865.6,1879.65,2427.05,3827.7],[1850,2639.75,1552.2,3958.05],[2059.15,2464.95,1845.1,3630.8],[1533.5,2537.45,1819.9,4109.15],[1756.65,2007.8,1887.45,4348.1],[1667.3,2659.45,2448.15,3225.1],[1720.1,2345.4,2033.4,3901.1],[2136.65,1809.3,2412.45,3641.6],[1692.5,2449.35,2772.85,3085.3],[1435.3,2184.3,2571.3,3809.1],[1381,2082.9,1990.65,4545.45],[1860.75,2269.1,2027.5,3842.65],[1389.05,2147.6,1912.6,4550.75],[1853,1676.1,1921.8,4549.1],[1556.5,1875.5,2570.25,3997.75],[1553.15,1916.9,2608.85,3921.1],[1437.9,1969.9,3035.8,3556.4],[1579.1,1919.95,2517.9,3983.05],[1693.6,1828.4,2074.3,4403.7],[1287.05,1856.65,2190.25,4666.05],[1436.45,2036.45,2060.5,4466.6],[1453.85,2213.7,2360.25,3972.2],[1333.55,2405.95,1828.35,4432.15],[1797.1,1865.3,2537.35,3800.25],[1361.7,2016.3,2673,3949],[1540.3,1894.35,2091.1,4474.25],[1438.1,2206,2051.05,4304.85],[1294.85,2083.85,2284.9,4336.4],[1585.45,1922.55,2246.55,4245.45],[1650.65,2060.7,1902.35,4386.3],[1426,1552.1,2683.4,4338.5],[1428.05,1850.15,2863.9,3857.9],[1307.5,1854.15,2173.15,4665.2],[1189.95,1459.5,2130.7,5219.85],[1448.15,2017.5,1827.6,4706.75],[1564.8,1598.9,1650.55,5185.75],[1239.6,2173.8,2023.15,4563.45],[1132.5,2501.3,2000.6,4365.6],[1347.6,2119.7,2160.75,4371.95],[1254.75,2132.15,2707.6,3905.5],[1403.45,2039.9,1945.2,4611.45],[1153.1,2063.9,1446.3,5336.7],[1074.1,2462.4,1623.8,4839.7],[1157.25,1863.65,1864.9,5114.2],[1292.1,1869.25,1556.9,5281.75],[1096.85,1823.45,1784.75,5294.95],[1282.25,2571,1715.3,4431.45],[1394.35,1510.9,2144,4950.75],[1153.75,2728.45,1718.55,4399.25],[1184.35,1450.05,1666.25,5699.35],[962.55,1672.6,2031.1,5333.75],[888.05,1724.35,2438.75,4948.85],[1229.7,1532.6,2546.9,4690.8],[1019.15,1916.7,1641.35,5422.8],[1232.05,2153.7,1647.85,4966.4],[958.6,2023.9,1712.2,5305.3],[771.5,1933.3,1735.55,5559.65],[1061.4,1794.55,1601,5543.05],[1053.1,1620.45,2048.35,5278.1],[1139.5,1685.4,1826.65,5348.45],[983.9,1788.15,1329.25,5898.7],[944.45,1846.35,1933.5,5275.7],[926.45,1773.4,2173.35,5126.8],[898.95,2313.55,1889.35,4898.15],[939.4,1756.5,1822.05,5482.05],[1033.7,1860.2,1619.1,5487],[852.1,1840.65,2046.2,5261.05],[1214.9,1828.7,2027.15,4929.25],[1039.95,1526.5,1479.6,5953.95],[1153.35,1775,1413.4,5658.25],[751.75,1546.95,1532.55,6168.75],[921.7,1647.85,1787.7,5642.75],[1022.65,1795.6,1381.05,5800.7],[971.3,1872,1715.4,5441.3],[920.9,1372.1,1800.6,5906.4],[808.15,1564.45,1417.25,6210.15],[903.7,2093.4,1993.2,5009.7],[915.6,1548.75,1768.65,5767],[980.3,1934.35,1789.65,5295.7],[905.55,1730.05,1465.1,5899.3],[961.4,1485.6,1336.2,6216.8],[912.85,1472.3,1375.65,6239.2],[972.8,1731.9,1464.35,5830.95],[1072.2,1756.45,1268.25,5903.1],[828.6,1220.75,1457.2,6493.45]],[[5046.3,2144.2,1730.7,1078.8],[5104.45,2156.15,1422.1,1317.3],[4631.25,1608,2133,1627.75],[4368.15,1898,2441.3,1292.55],[4809.3,2097.4,1959.9,1133.4],[3991.85,1991.85,2620.35,1395.95],[3675.65,2614.15,2054,1656.2],[4897.3,2018.65,1675.6,1408.45],[5137.3,1946.2,1684.75,1231.75],[4873.2,2087,1783.2,1256.6],[4069.7,2238.1,2555.05,1137.15],[4266.3,2409.75,2201.3,1122.65],[4157.8,2170.95,2047.7,1623.55],[4490.25,1984.25,2073.95,1451.55],[3762.55,2239.8,2501.15,1496.5],[4584.45,1683.85,2146.8,1584.9],[4500.2,2273.05,1976.75,1250],[4212.7,2287.2,1849.2,1650.9],[4659.1,1991.35,2191.6,1157.95],[4115,2207.8,2057.75,1619.45],[3266.4,2487.5,2911.75,1334.35],[4935.25,1785.75,1994.55,1284.45],[3533.2,2482.65,2071.55,1912.6],[3678.15,2204.9,2422.75,1694.2],[4841.85,2120.25,1657.15,1380.75],[3594.4,2192.05,2821.6,1391.95],[4398.7,1921.95,2335.8,1343.55],[3444.9,2383.85,2340.6,1830.65],[4365.9,1726.4,2161.95,1745.75],[3513.1,2584.6,2172.95,1729.35],[3681.15,2621.65,1940.5,1756.7],[3978.5,2236.75,2317.7,1467.05],[3750.95,2306.6,2205.75,1736.7],[3455.25,2275.45,1961.3,2308],[3880.15,2331.25,2113.3,1675.3],[5089.05,2013.65,1684.5,1212.8],[3796.35,1774.05,2745.9,1683.7],[3287.55,2717.4,1733.4,2261.65],[3103.85,2550.25,2632.35,1713.55],[3598.7,2178,2452.75,1770.55],[3414.75,2797.75,2362.9,1424.6],[2829.55,2153.7,2486.85,2529.9],[2506.3,2639.4,2757.6,2096.7],[3451.7,2269.45,1987.95,2290.9],[3144.55,2724.35,2294.1,1837],[2965.8,2389.35,2646.45,1998.4],[2857,2853,2049.75,2240.25],[4020.1,2119.95,1906.7,1953.25],[2839.3,2608.05,2288.4,2264.25],[3488.2,2362.3,1982.55,2166.95],[3621.7,1524.1,2791.85,2062.35],[2989.3,2844.9,2472.85,1692.95],[3201.85,2311.25,2473.35,2013.55],[2679.6,2082.8,2474.45,2763.15],[2580.4,2846,2289.3,2284.3],[2436.35,2622.55,2248.85,2692.25],[2872.6,2307.9,2241.3,2578.2],[2871.5,2734.55,2778.35,1615.6],[3108.3,2999.25,1699.7,2192.75],[2675.6,2183.3,2337.85,2803.25],[3994.25,1920.75,2162.45,1922.55],[3108,2363.4,2455.1,2073.5],[2298.3,2280.15,3197.55,2224],[3285.55,2239.95,2280.25,2194.25],[2392.65,2369.75,2001.2,3236.4],[2396.2,2545.65,2618.9,2439.25],[1801.95,2458.5,3082.5,2657.05],[2632.55,2647.35,2667.7,2052.4],[2830.5,2566.5,2204.55,2398.45],[2634.85,2286.2,2447.7,2631.25],[3427.45,2071.35,2429.9,2071.3],[2968.55,2415.9,2304.7,2310.85],[2531.1,2459.05,2885.05,2124.8],[2212.75,2548.3,2934.6,2304.35],[2238.75,2072.2,2623.35,3065.7],[3330.35,2364.65,2070.45,2234.55],[2972.5,2540.9,2215.3,2271.3],[2281.95,2843.75,2666,2208.3],[2589.6,2546.65,2090.6,2773.15],[2861,2517.95,2034.9,2586.15],[1860.4,2466.4,2740.75,2932.45],[2296.7,2134.95,3039.9,2528.45],[1945.45,2422.6,2531,3100.95],[2733.7,2217,2482.4,2566.9],[2066.3,2586.3,2716.2,2631.2],[1764.35,3047.75,2333.05,2854.85],[2122.7,2662.85,2096.55,3117.9],[2593.15,2115.1,1945.55,3346.2],[2316.65,2208.2,2615.3,2859.85],[2164.7,2608.85,2173.4,3053.05],[2189.5,2161.85,2704.95,2943.7],[1855.4,2407.9,2105.65,3631.05],[2108.5,3223,1977.6,2690.9],[1668.8,2628.5,2852.05,2850.65],[2088.8,2670.1,2279.1,2962],[2145.25,2434.6,2405.95,3014.2],[1662.55,2756.7,2667,2913.75],[2138.15,2245.4,2435.85,3180.6],[2315.25,1720.6,2457.45,3506.7],[1844.8,1619.1,1939.35,4596.75],[1784,2325.55,2123.6,3766.85],[2636.25,2128.55,2175.5,3059.7],[1996.8,2244.6,2617.9,3140.7],[2108.35,2594,2013.55,3284.1],[2327.95,2210.9,2671.05,2790.1],[2024.95,2154.2,2403.4,3417.45],[1860.45,2286.1,2318.65,3534.8],[1906.6,2973.1,1901.05,3219.25],[1359.85,2129.7,2579.25,3931.2],[1435.75,2960.25,2036.6,3567.4],[1644.25,2287.25,2306,3762.5],[1672.5,1953.65,2352.1,4021.75],[1986.1,2346.7,2312.35,3354.85],[1737.95,1904.35,2406.9,3950.8],[1934.35,1732.65,2784.25,3548.75],[1839.05,2590.55,2126.6,3443.8],[1511.2,2681.15,2463.75,3343.9],[1255.45,2473.6,2434.45,3836.5],[1378.8,2144.8,2321.1,4155.3],[1186.3,1928.55,2943.6,3941.55],[1759.4,1867.4,1902,4471.2],[1327.95,2382.35,2150.6,4139.1],[1599.15,2367.7,2661.55,3371.6],[1726.2,1875.95,1781,4616.85],[1375.2,2275.8,2183.9,4165.1],[1669.6,1913.85,2000.85,4415.7],[1688.7,1973.65,2412.1,3925.55],[1545.55,1983.3,2028.6,4442.55],[1232,1842.2,2606.1,4319.7],[1325.95,2131,2472.65,4070.4],[1586.05,1701.75,1903.55,4808.65],[1716.55,1838.05,2051.2,4394.2],[1382,2522.6,2934.75,3160.65],[1547.15,2076.5,1770.55,4605.8],[1469.25,2219.25,2237.2,4074.3],[1477.3,2169.5,1822.6,4530.6],[1566.15,1925.75,2102.7,4405.4],[1471.45,2055.35,1889.3,4583.9],[1397.95,2229.8,2416.9,3955.35],[1354.35,2226.65,2380,4039],[1565.35,1818.8,2086.85,4529],[1312.6,1920.3,1503.35,5263.75],[1533.3,2147.2,2102.95,4216.55],[1417.25,1772.5,2597.55,4212.7],[1481.8,2410.3,2113.95,3993.95],[1429.05,1901.95,2079.35,4589.65],[1188.3,1865.95,2687.7,4258.05],[1460.3,1743.9,1976.7,4819.1],[1432.8,2035.4,2039.05,4492.75],[1352.9,1936.9,1765.95,4944.25],[1219.5,1694.8,1932.35,5153.35],[1354.45,1640.9,1877.75,5126.9],[1153.35,2002.4,2012.75,4831.5],[1089.05,2101,1474.45,5335.5],[1174.95,2201.9,1680.35,4942.8],[1195.5,1790.95,2181.25,4832.3],[1318.4,2416.65,2265.35,3999.6],[940.2,1854.95,2033.85,5171],[1216.45,1978.95,1658.15,5146.45],[1119.85,1686.55,2040.2,5153.4],[955,1909.3,1865.05,5270.65],[1248.7,2097.15,1752,4902.15],[979.2,2010.15,1518.55,5492.1],[1123.15,2768.9,1714.15,4393.8],[1024,2393.6,1738.7,4843.7],[946.3,1779.35,2136.75,5137.6],[1350.25,1584.6,2032.35,5032.8],[1100.45,1745.6,1620.15,5533.8],[922,2265.9,2058.6,4753.5],[1083.3,1677.05,1760.1,5479.55],[919.9,1663.75,1538.9,5877.45],[949.8,1696.15,2128.1,5225.95],[966.45,1616.95,1466.35,5950.25],[1086.15,1931.05,1456.6,5526.2],[859.55,1639.1,1834.45,5666.9],[969.6,1656.9,1928.2,5445.3],[1054.95,1454.9,1528.1,5962.05],[1062.55,1540,1772.6,5624.85],[1208.15,1742.2,1616,5433.65],[804.55,1402.1,2127.5,5665.85],[1190.05,1613.6,1877.85,5318.5],[967.15,1718.2,1838.9,5475.75],[943.2,1449.65,1926.6,5680.55],[867.45,1617.2,1161.3,6354.05],[1104.4,1411.1,1494.75,5989.75],[1058.7,1345.15,1530.35,6065.8],[959.45,1909.1,1291.15,5840.3],[970.3,1553.95,1842.7,5633.05],[1011.2,1471,1593.55,5924.25],[1014.4,2181.75,1451.6,5352.25],[924.4,1498.45,1570,6007.15],[874,1534.9,1822.75,5768.35],[857.1,1585.4,1438.4,6119.1],[951.5,1743.5,1590.95,5714.05],[968.6,1553.35,1867.8,5610.25],[789.9,1732.35,1689.85,5787.9],[985,1617.25,1777.8,5619.95],[732.9,1317.8,2065.9,5883.4],[724.55,1594.8,1857.8,5822.85],[776.65,2144.65,1976.5,5102.2]],[[4388.95,1990.85,2178.55,1441.65],[4244.3,2611.5,2090.75,1053.45],[4347.9,1782.75,2750.55,1118.8],[5021.35,1870.75,1697.85,1410.05],[4846.85,1823.95,2007,1322.2],[3864.55,2234.95,2565.9,1334.6],[4526.45,2078.85,2038.6,1356.1],[4131.55,2686.05,2073.25,1109.15],[4253.75,2284.25,2119,1343],[4334.5,1983.45,2377.75,1304.3],[4295.3,1895.55,2316.2,1492.95],[5006.8,1937.1,1725.9,1330.2],[3268.3,2254.05,2882.2,1595.45],[4766.15,1995.6,1821.25,1417],[4845.55,2206.15,1724.15,1224.15],[4495.65,1753.95,2102.65,1647.75],[4445.25,2315.6,1771.2,1467.95],[4267.7,2439.75,2042.2,1250.35],[4201.95,2261.8,2029.1,1507.15],[5027.1,2206,1434.55,1332.35],[4355.35,2198.65,1908.95,1537.05],[3799.55,2621.9,1964.8,1613.75],[4144.55,2355.95,1947.7,1551.8],[3532.6,2630.4,2365.5,1471.5],[3928.35,2194.6,2467.8,1409.25],[4260.8,2246.2,2199.3,1293.7],[3281.1,1972.2,2512.65,2234.05],[3246.5,3029.85,2027,1696.65],[3882.05,2540.5,2302.3,1275.15],[3632.4,2262.7,2219.1,1885.8],[4254.75,1762.8,2033.5,1948.95],[3117.2,2373.1,2805.6,1704.1],[2813.95,2865.15,2507.35,1813.55],[3617.7,2396.6,2009.6,1976.1],[4209.95,2312.75,1775.65,1701.65],[3387.5,1957.65,2856.9,1797.95],[3104.15,2519.9,2578.85,1797.1],[3685.2,2489.05,2091.15,1734.6],[4397,1723.1,1997.3,1882.6],[4166.8,1595,2528.6,1709.6],[2595,2230.55,2976.8,2197.65],[3676.75,1921.4,2581.55,1820.3],[3845.35,1849.7,2033.45,2271.5],[3647.55,2201.8,2174.9,1975.75],[3643.3,2186.1,2703.95,1466.65],[3490.85,2109.35,2822.35,1577.45],[3709.85,1930.8,2410.4,1948.95],[3254.9,2780.35,2350.9,1613.85],[3269.5,2383.1,1967.35,2380.05],[3193.65,2462.25,2757.55,1586.55],[3082.55,2301.35,2420.7,2195.4],[3203.35,2192.85,2533.1,2070.7],[2896.4,3017.35,2094.05,1992.2],[3413.1,2210.1,2360.45,2016.35],[2852.25,2544.25,1821.25,2782.25],[3207.35,2585.65,1806.35,2400.65],[2829.2,2603.05,2525.8,2041.95],[3398.95,2066.7,2386.25,2148.1],[2863.75,3136.05,2022.1,1978.1],[3015.35,2690.8,2127.75,2166.1],[2905.55,2699.6,1950.55,2444.3],[3164.9,1782.15,2688.45,2364.5],[2964.05,2314.15,2188,2533.8],[2884.25,2086.6,2811.05,2218.1],[1974.3,2630.4,2437.65,2957.65],[3214.7,2177.8,2215,2392.5],[2548.35,2885.9,2005.3,2560.45],[2089.25,2482.45,2812.65,2615.65],[3191.1,2228.9,2174.95,2405.05],[3118.2,2235.2,2593.1,2053.5],[2525.15,2173,2764.65,2537.2],[2046.55,2736.25,2553.1,2664.1],[2645.5,2527.65,2569.4,2257.45],[2312.15,2718.05,2499.15,2470.65],[2367.05,3327.5,1372.2,2933.25],[2336.7,2135.95,2980.4,2546.95],[2752.8,2349.55,2230.65,2667],[2618,2344.25,1938.3,3099.45],[2696.85,2591.85,1907.3,2804],[2770.05,2427.6,2418.15,2384.2],[1842.25,2922.35,2729.3,2506.1],[1838.15,2480.15,3068.85,2612.85],[2639.25,2442.4,1898.8,3019.55],[1990.75,2362.25,2564.95,3082.05],[2171.35,2141.1,2782.2,2905.35],[2417.15,2625.25,2027.25,2930.35],[2077.85,2127.8,2504.3,3290.05],[1884.45,2560.4,1895.75,3659.4],[2142.2,2478.25,2218.6,3160.95],[2340.05,2239.15,2616.25,2804.55],[2080.85,2503.5,2506.4,2909.25],[2302.5,2164.85,2362.7,3169.95],[2397.5,2649.2,1953.45,2999.85],[2182.3,2335.7,2448.75,3033.25],[2557.8,1696.45,2853.15,2892.6],[2351.9,2616,2549.35,2482.75],[2105.55,2425,2484.4,2985.05],[1703.2,2106.45,3051.15,3139.2],[2131.25,2475.35,1886.55,3506.85],[1928.8,2148.35,2361.15,3561.7],[1639.15,2163.15,2961.05,3236.65],[2100.45,1863.75,2334.6,3701.2],[1794,2166.4,2708.05,3331.55],[1638.8,2277.5,1808.7,4275],[1942.9,1900.15,1649.5,4507.45],[2104.4,2678.75,1725,3491.85],[1958.2,1963.25,2291.65,3786.9],[2187.6,2530.75,2159,3122.65],[1215.1,2258.55,1964.1,4562.25],[1274.75,2836.3,2055.4,3833.55],[1521.05,2227.15,2756.95,3494.85],[2003.65,2132.75,1895.45,3968.15],[1900.05,2120.75,2101.35,3877.85],[1732,1673.75,2186.8,4407.45],[1552.4,2272.95,2659.55,3515.1],[1609.65,2293.55,2335.5,3761.3],[1868.6,2021.85,2317.55,3792],[1380.95,1935.9,2014.55,4668.6],[1598.35,2244.6,2392.35,3764.7],[1449.1,2530.45,2119.95,3900.5],[1425.8,3156.15,2574,2844.05],[1353.65,2822.05,2287.7,3536.6],[1697.3,2669.3,1680.55,3952.85],[1333.05,1608.55,2079.5,4978.9],[1290.2,2121.2,3020.85,3567.75],[1422.25,2276.5,1684.4,4616.85],[1592.8,2008.5,1924.5,4474.2],[1485.5,2327.8,2544.2,3642.5],[1483.85,2422.2,2667.75,3426.2],[1376.2,2345.7,2294.45,3983.65],[1320.25,2478.55,2338.5,3862.7],[1377.2,1780.4,2546.1,4296.3],[1271.5,2436.55,2254.05,4037.9],[1624.2,1571.1,1949.6,4855.1],[1584.15,2169.9,2384.35,3861.6],[1388.1,2794.9,2027.7,3789.3],[1469.3,2551.55,1554.3,4424.85],[1188.35,1878.95,2319.05,4613.65],[1349.05,2085.75,1861.2,4704],[1326.5,1771.35,1620.8,5281.35],[1099.95,1744.65,1959.6,5195.8],[1174.45,2312.3,1787.85,4725.4],[1168.25,2148.35,2048.45,4634.95],[1481.15,1786.95,1606,5125.9],[1279.55,2115.6,2198.6,4406.25],[1271.05,2209.55,1701.5,4817.9],[1422.95,1718.55,1646.2,5212.3],[1222.75,1930,1461.2,5386.05],[1029.45,1684.2,2149.5,5136.85],[1011,1711.5,2411.75,4865.75],[934.05,2757.35,2103.15,4205.45],[1057.7,2153.5,1981.65,4807.15],[1100.45,1942.4,2061.45,4895.7],[1241.1,2450.4,1839.6,4468.9],[1272.65,1858.05,2023.5,4845.8],[1156,1969.5,2510.6,4363.9],[1274.7,1563.55,1661,5500.75],[1406.15,1255.1,2291.25,5047.5],[1152.45,1459.8,1670.5,5717.25],[1068.85,1611.25,1864.75,5455.15],[1069.95,2363.6,2203.3,4363.15],[1322.8,1930.4,1257.15,5489.65],[1257.55,1875.55,1738.7,5128.2],[1193.3,1891.15,1967.8,4947.75],[985.95,2011.7,2003.1,4999.25],[942.75,2263.95,1982.4,4810.9],[1177.4,1988.65,1839.7,4994.25],[819.8,2205.55,1680.4,5294.25],[805.75,1686.45,1712.65,5795.15],[1085.65,1934.85,2435.05,4544.45],[990.4,1814.2,1959.85,5235.55],[1114.15,1623.6,1648.95,5613.3],[883.45,2258.75,1734.6,5123.2],[846,1819.3,1793.45,5541.25],[995.3,1472.45,1681.5,5850.75],[908.45,1824.7,2082.35,5184.5],[1021.5,1778.65,1404.55,5795.3],[931.75,1383.95,2191.4,5492.9],[901.95,1699.35,1561.6,5837.1],[794.4,1349.35,1846.15,6010.1],[759.55,1343.45,1506.7,6390.3],[920.9,1867.05,1406.7,5805.35],[1106.05,1889.75,1463.55,5540.65],[794.3,1635.4,1490,6080.3],[1035.65,1320.35,1230.8,6413.2],[850.95,1508.8,1391.25,6249],[766.2,1505,1257.25,6471.55],[826.8,1794.45,1634.4,5744.35],[886.3,1561.4,1585.05,5967.25],[932.15,1717.55,1373.5,5976.8],[757.25,1717.35,1649.1,5876.3],[809.25,1429.4,1439.25,6322.1],[981.6,1350.5,1903.15,5764.75],[1014.1,1258.75,1401.75,6325.4],[784.35,1153.9,1448.8,6612.95],[827.65,1629.55,1522.4,6020.4],[958.5,2403.1,1782.5,4855.9],[842.7,1256.05,1326.4,6574.85],[959.35,1876.7,1938.2,5225.75],[753.7,1282.55,1629.8,6333.95]],[[4079.65,1919.65,2492.55,1508.15],[5279.95,1692.2,1948.7,1079.15],[4291.75,2183.3,2550.4,974.55],[3823.35,2418.85,2095.5,1662.3],[4487.55,2146.75,1921.5,1444.2],[4447.35,2027.85,2195.4,1329.4],[5038.6,1958.95,1642.75,1359.7],[4252.05,2002.2,2373.45,1372.3],[4457.65,2034.8,2243.95,1263.6],[4837.05,2100.35,1654.65,1407.95],[4766.05,1482.6,1990.8,1760.55],[4473.1,1856.1,2055.45,1615.35],[4307.45,2641.55,1702.35,1348.65],[4304.4,1889.15,2358.6,1447.85],[4026.45,2201.2,2292.6,1479.75],[4484.05,2243.05,1760.3,1512.6],[4102.8,2275.2,2153.9,1468.1],[5019.4,1666.4,1959.9,1354.3],[3659,2377.35,2440.5,1523.15],[3896.35,1976.2,2619.55,1507.9],[3970,2188,2184.2,1657.8],[4425.15,2421.35,1845.8,1307.7],[4823.45,2036.2,1886.35,1254],[4715.7,2128.55,1642.05,1513.7],[4106.9,1912.4,2228.5,1752.2],[4227.55,2070.7,2356.85,1344.9],[4301.4,2015.4,1977.1,1706.1],[4531.55,1776.85,2081.65,1609.95],[4281.15,1983.2,2386.35,1349.3],[4096.65,1831.55,2595.05,1476.75],[4181.25,2529,1730.4,1559.35],[3743.4,2534.45,2427.2,1294.95],[3486.15,2266.6,2164.4,2082.85],[3563.25,2119.65,2450.55,1866.55],[3644.65,2533.9,2078.75,1742.7],[3030.75,2371.45,2931.55,1666.25],[3472.6,2243.05,2446.3,1838.05],[3576.85,2381.25,2177.65,1864.25],[3395.1,2126.95,2496.8,1981.15],[2550.6,2752.45,2763.45,1933.5],[3235.85,2547.2,2116.9,2100.05],[3844.7,2106.3,2130.7,1918.3],[3593.15,2581,2330,1495.85],[4165.95,2054,2161.8,1618.25],[3624.1,2132,2299.5,1944.4],[3437.2,2096.1,2041.8,2424.9],[2602.3,2480.75,2784.1,2132.85],[3561.3,2328.2,2315.5,1795],[3064.85,3140.85,2213.35,1580.95],[3214.15,2223.55,2515.4,2046.9],[3153.75,2732.3,2165.75,1948.2],[3031.25,2287.3,2291.65,2389.8],[2914.25,2747.95,2694.55,1643.25],[3253.2,2106.45,2364.45,2275.9],[3497.15,2141.45,2008.25,2353.15],[2365.45,2395.8,2387.35,2851.4],[3784.8,2284.1,1908.45,2022.65],[3297.7,2356.5,2299.1,2046.7],[3248.35,1911.6,2158.85,2681.2],[2802.6,2515.75,2725.3,1956.35],[2686.4,2392.95,2929.7,1990.95],[2675.1,2463.75,2231.85,2629.3],[2803.7,2497.05,2173.05,2526.2],[2392.25,2290.55,2963.15,2354.05],[2682,2421.7,2512.55,2383.75],[2567.5,2324.25,2107.35,3000.9],[2478.75,2450.7,2667.4,2403.15],[2963.3,2739.7,1997.65,2299.35],[2926.45,2470.5,2066.3,2536.75],[3395.35,2071.4,2126.45,2406.8],[2850.8,2094.6,2524.4,2530.2],[3540.9,2536.4,2142.15,1780.55],[2941.65,2412.7,2763.8,1881.85],[2564.4,2696.75,2091.15,2647.7],[2532.8,2736.1,2049.9,2681.2],[2812.1,2362.95,2345.45,2479.5],[2691.1,2643.05,2073,2592.85],[2137.35,2186.95,2302.95,3372.75],[2301.6,2872.25,2190.85,2635.3],[2242.85,2629.95,2191.5,2935.7],[1839.05,2443.55,2872.4,2845],[2908.25,2477.7,2314.05,2300],[1911.5,2712.55,2804.45,2571.5],[2284.65,2534.15,2527.15,2654.05],[2321,2087.85,2425.4,3165.75],[2243.35,2572,2839.55,2345.1],[2169.05,2389,2025.6,3416.35],[2634.75,2612.5,1757.75,2995],[2207.3,2367.45,2482.7,2942.55],[2662.05,2706,2211.85,2420.1],[2234.35,2566.8,2227.6,2971.25],[2792.2,1731.35,2716.65,2759.8],[2121.2,2122.65,2336.95,3419.2],[2057.1,2014.45,2482.7,3445.75],[2189.85,2313.6,2057.35,3439.2],[1729.4,2070.9,1927.2,4272.5],[2010.05,2709.9,2527.6,2752.45],[2471.75,2472.45,2176.95,2878.85],[1812.5,2276.15,2507.5,3403.85],[1513.45,2708.2,2424,3354.35],[2299.15,2494.15,2564.85,2641.85],[1696.95,1834.45,2197.1,4271.5],[2119.45,2552.6,2129.25,3198.7],[1451.2,2551.1,2679,3318.7],[1823.5,2384.35,2178.85,3613.3],[1786.5,1561.85,2601.5,4050.15],[1911.1,1806.4,3163.2,3119.3],[2028.95,2158.15,2420.4,3392.5],[2099.15,2267.2,2667.9,2965.75],[1490.45,2225.85,2849.6,3434.1],[1511.9,3285.25,2321.65,2881.2],[1636.1,2194.25,2518.55,3651.1],[1684.4,1928,2084.1,4303.5],[1470,2580.4,2113,3836.6],[1429.65,2165.95,1771.95,4632.45],[1742.45,1943.8,2036.15,4277.6],[2100.5,1848.15,1874.75,4176.6],[1849.85,1658.4,2226.4,4265.35],[1885.5,2096,2370.5,3648],[1852.65,2536.2,2114.5,3496.65],[1783.25,2555.9,2101.05,3559.8],[1489.95,2151.9,2566.05,3792.1],[1575.3,2401.15,1568.35,4455.2],[1145.95,2233,1836.4,4784.65],[1675.2,1716.05,2130.5,4478.25],[1546.7,2168.2,1833.4,4451.7],[1583.55,2146.2,1969.15,4301.1],[1390.4,2380.4,1902.4,4326.8],[1693.8,2099.65,1974.75,4231.8],[1269.8,2336.8,2348.1,4045.3],[1578.1,2322.6,2205.55,3893.75],[1124.7,2247.1,1853.85,4774.35],[1291.4,2263.8,2451.15,3993.65],[1150.35,2228.5,1921.15,4700],[1222.2,1814.4,1887.4,5076],[1358.7,1881.15,2500,4260.15],[1053.9,2297.95,1871.75,4776.4],[1163.8,2003.8,2168.7,4663.7],[1131.2,1506.35,2002.5,5359.95],[1130.85,1893.7,2304.35,4671.1],[1193.85,1888.2,1874.85,5043.1],[1269.3,1587.8,2221.45,4921.45],[1335.45,1832.1,2676.65,4155.8],[1128.45,1835.05,2113.95,4922.55],[1197.6,1857.1,2257.35,4687.95],[1297.9,2398.75,1573.15,4730.2],[1404.6,1531.95,1772.35,5291.1],[1602.35,2234.95,1680.4,4482.3],[1359.1,1851.55,1732.65,5056.7],[1044.35,1743.15,1849.4,5363.1],[1315.55,1684.7,1962.55,5037.2],[1145.85,2708.15,1720.15,4425.85],[1066.25,1931.35,2275.55,4726.85],[1417.4,1908.6,2186.55,4487.45],[1214.55,2059.8,1659.55,5066.1],[1009.05,2065.55,1765.8,5159.6],[1083.5,2359.45,2158.6,4398.45],[974.7,2148.2,1577.05,5300.05],[937.4,1824.4,2391.55,4846.65],[1003.5,2173.95,2428.4,4394.15],[907.8,2125.7,2117.85,4848.65],[1337.8,1583.55,1768.25,5310.4],[1014.6,1782.95,2088.7,5113.75],[1216.65,1547.15,1661.5,5574.7],[1072.35,1424.7,1576.4,5926.55],[966.7,2074.25,1828.75,5130.3],[1124.25,1843.3,1877.95,5154.5],[1022.4,1866.45,2099.3,5011.85],[974.5,1565.15,1764.65,5695.7],[1023.2,1384.9,2457.45,5134.45],[1023.7,1580.9,1905.25,5490.15],[966.25,1833.8,1705,5494.95],[1119.2,1879.8,1548.95,5452.05],[971.2,1624.1,1507.9,5896.8],[889.85,1611.55,1662.75,5835.85],[1313.85,1951.25,1680.7,5054.2],[846.55,1731.75,1851.2,5570.5],[1147.8,1319.4,1465.3,6067.5],[828.3,1505.1,1698.35,5968.25],[982.6,1460.6,1756.6,5800.2],[809.75,1554.15,1123.25,6512.85],[847.45,1738.3,1850.7,5563.55],[868.45,1642.45,1569.25,5919.85],[785.35,1356.65,1574.5,6283.5],[837.65,1776,1458,5928.35],[718.75,1814.05,1553.2,5914],[807.7,1613.75,1435.65,6142.9],[939.5,1280.9,1384.05,6395.55],[705.9,1503.05,1779.5,6011.55],[977.25,1450.85,1823.8,5748.1],[898.75,1328,1345.2,6428.05],[801.2,1859.35,1569.05,5770.4],[633.7,1499.4,1551.05,6315.85],[808.8,1689.8,1281.95,6219.45],[752.7,1512.1,1101.65,6633.55],[732.75,1936.65,1388.75,5941.85],[782,1330.85,1185.85,6701.3],[829.5,1297.15,1884.4,5988.95],[791.05,1243.15,1807.5,6158.3],[821.55,1570.25,1606.85,6001.35]],[[5084.65,1919.3,1585,1411.05],[4632.15,2063.1,1959.9,1344.85],[4050.5,2392.75,2256.55,1300.2],[5389.5,1806.65,1746.7,1057.15],[4445.85,2270.3,2179.25,1104.6],[4106,2014.5,2307.5,1572],[4225.35,2056.3,2244.45,1473.9],[4693.05,2010.2,2055.75,1241],[4328.55,2543.25,1830.85,1297.35],[4874.85,1860.1,1820.25,1444.8],[4931.5,2142.5,1980.6,945.4],[4791.7,2028.8,2057.45,1122.05],[4656.8,1545.7,2282.3,1515.2],[4111.25,2149.3,2227.5,1511.95],[4276.6,1758.05,2467.4,1497.95],[3999.95,2366.95,2127.55,1505.55],[3682.45,2791,1958.5,1568.05],[4557.55,1977.25,1938.6,1526.6],[3604.1,2444.75,2293.1,1658.05],[4705,2057.7,1986.4,1250.9],[5422.55,1844.7,1654.1,1078.65],[4010.75,2305.7,2117.85,1565.7],[3557.5,2694.15,1934,1814.35],[3786.1,2308.7,2447,1458.2],[4091.75,1866.55,2516.6,1525.1],[4362.7,1984.65,2279.45,1373.2],[4357.5,1815.25,2451.5,1375.75],[4515.65,1951.55,2223.85,1308.95],[3402.6,1897.3,2658.75,2041.35],[4070.75,2554.3,1930.15,1444.8],[4050.05,2215.9,1986.65,1747.4],[3695.3,2210,2214.6,1880.1],[3448,2181.4,2570.15,1800.45],[4331.2,2013.35,1952.65,1702.8],[4286.15,2346.4,1889.95,1477.5],[4077.7,2136.2,2016.6,1769.5],[3696.4,2170.35,2097.95,2035.3],[3964.35,1964.2,2412.35,1659.1],[3675.95,2120.1,2524.35,1679.6],[4344.75,2294.7,2060.85,1299.7],[2592.3,2753.45,2554.25,2100],[3610.85,2067,2375.7,1946.45],[3935.95,2168.3,2225.7,1670.05],[2956.45,1998,2674.3,2371.25],[2427.4,1807.95,3447.2,2317.45],[3311.1,2550.45,2352.65,1785.8],[3188.1,2200.35,2660.25,1951.3],[3069.55,2499.8,2528.8,1901.85],[3583.2,2461.8,2359.05,1595.95],[3831.15,2150.75,2355.4,1662.7],[2824.3,2685.7,2477,2013],[2835.85,3147.65,2385.8,1630.7],[3394.9,2539.8,1899.75,2165.55],[2660.75,2069.1,2778.25,2491.9],[2705.35,2723.45,2074.05,2497.15],[3319.95,2577.15,2774.3,1328.6],[3564.7,2136.7,2014.75,2283.85],[3759.1,2287.45,2362.75,1590.7],[2196.6,2748.4,2250.95,2804.05],[3082.35,2052.7,2432.4,2432.55],[2773.35,2088.4,2804.6,2333.65],[2659.7,2460.3,2531.35,2348.65],[2759.6,2181.8,2659.15,2399.45],[2980.75,2157.7,2555.3,2306.25],[2689.4,2275.15,2844.5,2190.95],[2613.15,2795.85,2406,2185],[2936.3,1944,2894.6,2225.1],[2853.2,1926.75,2579.5,2640.55],[2633.6,2180.6,2343.4,2842.4],[2399.5,2774.1,2380.75,2445.65],[2881.9,2427.35,2588.9,2101.85],[2496.95,2376.4,2633.1,2493.55],[2518.2,2809.7,2357.65,2314.45],[2363.5,2757.7,1971,2907.8],[1894.6,2657.2,2595.5,2852.7],[2376.5,2450.4,2092.6,3080.5],[2338.75,2434.95,2067.65,3158.65],[2224.15,2958,2096.6,2721.25],[1789.45,2708.7,3235.75,2266.1],[2121.75,2774.15,2043.7,3060.4],[3131.35,1832.6,2640.35,2395.7],[2082.45,2993.35,1815.6,3108.6],[2501.15,2424.8,2451.3,2622.75],[2280.4,2672.45,2365.2,2681.95],[2296.6,2716.35,2232.3,2754.75],[2356.1,2251.55,2769.45,2622.9],[2104.1,2126.5,2622.15,3147.25],[2193.15,2459.05,2532.85,2814.95],[2503.85,2343.5,1724.1,3428.55],[1885.4,2210.85,2944.8,2958.95],[1774.7,2369.3,1951.15,3904.85],[2297.3,2161.1,2566.6,2975],[2635.25,2434.5,1927.4,3002.85],[1715.85,2499.95,2458.5,3325.7],[2191.85,2333.8,2544.45,2929.9],[1748,2224.8,2112.7,3914.5],[1880.15,2711.2,2332.1,3076.55],[2276.4,2586,2452.85,2684.75],[2822.6,2121.85,2063,2992.55],[2214.7,3089,1830,2866.3],[1925.4,2578.45,2724.2,2771.95],[1805.65,2007.1,2291.55,3895.7],[2135.7,2031.75,2398.2,3434.35],[2637.55,2201.7,2219.1,2941.65],[1655.35,2653.25,1846,3845.4],[1463.65,2157.05,2032.7,4346.6],[1616.6,2603,2211.55,3568.85],[1684.2,2221.95,3054.6,3039.25],[1909.55,2414.25,1919.65,3756.55],[1978.7,2076.9,2401.35,3543.05],[1535.35,2191.3,2148.5,4124.85],[1758.35,2224.35,2570.3,3447],[1780.15,2771.2,2434.1,3014.55],[1718.8,2579.3,2349.8,3352.1],[1587,2585.1,1974.6,3853.3],[1827.85,2258.35,2690.1,3223.7],[1756.75,2140.6,2317.65,3785],[1918.65,1875.5,2063.65,4142.2],[1600.1,1982.85,2587.1,3829.95],[1609,2696.65,2184.3,3510.05],[1809.6,1708.15,2285.45,4196.8],[1387.75,2500.85,2212.4,3899],[1648.3,2203.3,2097.3,4051.1],[1368.3,1958.2,2148.15,4525.35],[1661.35,2139.5,2370.1,3829.05],[1457.15,1861.7,3151.75,3529.4],[1173.9,2256.6,2078.3,4491.2],[1439.25,2080.25,1397.1,5083.4],[1452.75,1600.75,2575.45,4371.05],[1915.75,2115.45,2027.9,3940.9],[1106.4,2079.5,2815.65,3998.45],[1403.35,1842.85,1813,4940.8],[1483.25,2347.55,1947.7,4221.5],[1573.25,2264.45,1930.6,4231.7],[1554.45,1827.8,2703,3914.75],[1240.25,2667.55,2266.2,3826],[1447.25,2288.15,1641.1,4623.5],[1453.05,1940.3,2387.9,4218.75],[1014.3,1965.5,2031.85,4988.35],[1336.2,2193.7,1752.95,4717.15],[1465.35,1751.7,2024.1,4758.85],[1287.05,1775.7,1751.75,5185.5],[1369.15,2272.9,2230.5,4127.45],[1470,1939.95,1355.2,5234.85],[1287.5,1503.45,2278.95,4930.1],[1123.85,1522.4,1893.85,5459.9],[1102.35,1873.3,1831.2,5193.15],[1313.65,1802.45,2280.75,4603.15],[1106.35,1944.2,1499.05,5450.4],[1491.3,1587.3,1677.8,5243.6],[1291.85,1930.65,1796.45,4981.05],[1370.65,1677.65,2107.85,4843.85],[926.1,1945.8,1805.45,5322.65],[1053.55,2039.2,1981.35,4925.9],[1072.95,2093.15,1679.75,5154.15],[1228.75,1870,1564.3,5336.95],[1161.8,1755.35,1813.8,5269.05],[1163.35,1661.5,2148.8,5026.35],[1255.5,1541.4,2148.55,5054.55],[1364.1,1541.6,1577.65,5516.65],[904.6,1766.3,1974.65,5354.45],[1160.8,1967.6,1660.65,5210.95],[1018.4,1691.5,2451.6,4838.5],[794.55,2088.55,2507.9,4609],[890.4,1567.25,1415.5,6126.85],[954.1,1848.25,1491.1,5706.55],[980,1667.8,1708.65,5643.55],[816.95,2040.25,1526.15,5616.65],[1152,1652.9,1259.15,5935.95],[963.65,1984.45,1457.2,5594.7],[945.3,1965.95,1851.85,5236.9],[893.9,1908.05,1919.1,5278.95],[915.55,1965.75,2231.55,4887.15],[991.45,1654.7,1460.9,5892.95],[825.3,1631.75,2127.65,5415.3],[942.95,1343.8,1811.9,5901.35],[1154.7,2017,1596.75,5231.55],[891.6,1792.5,1848.8,5467.1],[786,1679.95,1934.95,5599.1],[847.7,1591.35,1680.9,5880.05],[732.6,1390.15,1601.45,6275.8],[902.45,1728,1570.9,5798.65],[895.3,1694.1,2192.2,5218.4],[739.15,1497.15,1477.65,6286.05],[994.5,1808.25,1598.15,5599.1],[840.2,1788.45,1355.1,6016.25],[933.1,1445.35,1444.2,6177.35],[989.7,1764.35,1316.15,5929.8],[968.95,1535.8,1140.4,6354.85],[827.65,1412.15,1578.65,6181.55],[814.85,1388.75,1647.15,6149.25],[809.1,1165.9,1543.7,6481.3],[902.15,1344.7,1743.7,6009.45],[742.45,1549.25,1352.2,6356.1],[1106.9,1761.55,1456.3,5675.25],[767.2,1809,1650.55,5773.25],[903.1,1690.3,1749.5,5657.1],[753.9,1162.65,1578.05,6505.4],[604.65,1264.9,1931.8,6198.65],[645.65,1439.1,1148,6767.25]],[[5096.15,2376.2,1528.7,998.95],[5309.05,1797.5,1814.8,1078.65],[5300.65,1542.95,1932.8,1223.6],[4970.8,1946.45,2222.1,860.65],[5134.8,1839.15,1941.85,1084.2],[3889.25,2490.1,2624.6,996.05],[5043.15,1953.1,2056.45,947.3],[3797.3,2713.45,2064.8,1424.45],[5077.15,1504.65,2147.2,1271],[4130.15,2126.85,1956.75,1786.25],[4208.6,2743.85,1581.6,1465.95],[5175.3,1847.4,1623.8,1353.5],[4860.35,1912.45,1974.15,1253.05],[4222,2156.1,2076.6,1545.3],[4737.55,2407.55,1350.35,1504.55],[3721.35,2251.75,2545.3,1481.6],[4633.15,1966.1,1851.8,1548.95],[4306.45,2457.05,1965.75,1270.75],[4294.4,2437.4,1900,1368.2],[3872.85,2315.5,2027.8,1783.85],[4772.3,1704.8,2220.25,1302.65],[4150.1,1929.6,2240.25,1680.05],[4226.65,2255.35,1841.1,1676.9],[3869.45,2656.9,1917.9,1555.75],[3410.6,2274,2456.4,1859],[4715.55,2001.85,1901.2,1381.4],[3703.1,2056,2751.65,1489.25],[4633.95,1794.95,2222.25,1348.85],[4096.75,2206.2,2135.05,1562],[4682.9,1782.3,1919.4,1615.4],[3692.2,2073.75,2035.95,2198.1],[4036.05,1988.55,2307.35,1668.05],[3843.3,1751.6,2704.35,1700.75],[3243.95,2894.35,2321.55,1540.15],[3673.2,2324.15,2150.95,1851.7],[3298.95,2912.25,2179.4,1609.4],[4688.25,1760.8,2212.7,1338.25],[3799.15,2397.9,2317.35,1485.6],[3701.4,2508.5,2025.3,1764.8],[4090.8,2124.8,2441.15,1343.25],[3222.95,2362.65,2067.15,2347.25],[3684.35,2051.45,2420.25,1843.95],[3477.95,2326.05,2588.6,1607.4],[3175.45,2269.9,2765.05,1789.6],[2862.4,2308.4,2738.4,2090.8],[3232.05,2389.8,2359.5,2018.65],[3454.1,2374.9,2425.75,1745.25],[3446.95,2424.1,2726.4,1402.55],[3049.2,2208.75,2188.9,2553.15],[3887.6,2007.3,2632.65,1472.45],[3873.95,2669.65,1781.9,1674.5],[3227.3,2447.8,2453.35,1871.55],[3970.55,2094.5,1899.15,2035.8],[3043.45,2754.85,1921.1,2280.6],[2658.1,2755.1,2174.65,2412.15],[3300.85,2485.15,1943.3,2270.7],[4002.4,1839.4,2362.1,1796.1],[3211.45,2710.35,2035.4,2042.8],[3022.85,2657.75,2646.6,1672.8],[2909.7,3096.7,2059.5,1934.1],[3318.45,2206,1941.6,2533.95],[2690.4,2584.25,3001.65,1723.7],[2615,2052.05,2648.85,2684.1],[2546.6,2752.3,2588.5,2112.6],[2397.8,2880.9,2417.25,2304.05],[2414.65,2090.2,2607.45,2887.7],[2930.9,2269.6,1915.85,2883.65],[2443.15,2366.85,2148.7,3041.3],[2113.05,2549.75,3054.15,2283.05],[2975.75,2957.7,2268.35,1798.2],[2273.75,2694.3,2433.5,2598.45],[3223.15,2100.05,2142.5,2534.3],[2569.15,2386.1,2693.35,2351.4],[1814.75,2954.7,2504.1,2726.45],[2172,3247.3,1661.85,2918.85],[2431.9,2000.8,2736.95,2830.35],[2631.5,1956.1,2537.15,2875.25],[2510.5,2482.95,2785.75,2220.8],[2525.15,2364.7,2483.75,2626.4],[2808.55,1860.5,2721.55,2609.4],[2186.65,2551.3,2365.45,2896.6],[2646.2,1903.75,2521.35,2928.7],[2267.85,2610.8,2427.05,2694.3],[2119.6,2548.15,2451.3,2880.95],[2068.45,2642.75,2708.2,2580.6],[2438.3,1935.55,2579.05,3047.1],[1833.85,2678.8,2045.5,3441.85],[2440.05,2266.9,2216.95,3076.1],[2491.7,2259.3,2692.1,2556.9],[2314.35,1895.5,2284.7,3505.45],[2091.4,2136.05,2837.4,2935.15],[2298.05,1919.75,2078.4,3703.8],[1917,2521.4,2206.45,3355.15],[1760.1,2357.35,2630.6,3251.95],[1817.85,2335.35,2016.25,3830.55],[1803.1,2941.4,2296.4,2959.1],[2374.65,2224,1777.45,3623.9],[2284.85,1817.45,2352,3545.7],[2147.5,2143.45,2457.25,3251.8],[1693.1,2573.95,2353.45,3379.5],[2133.2,2263,2764,2839.8],[1526.2,2338.1,1967.25,4168.45],[1848.9,1996.75,1835.15,4319.2],[1767.25,2473.6,2691.35,3067.8],[1842.75,2003.55,2498.6,3655.1],[1623.4,2803.95,2065.05,3507.6],[1624.35,2846.85,2133.1,3395.7],[1864.3,1825.1,1910.9,4399.7],[2167.1,2362.45,1765.6,3704.85],[1594.05,2085,2411.7,3909.25],[1793.4,2448.1,2332.2,3426.3],[1420.2,2752.15,2830.75,2996.9],[1515.1,2226.1,1887.5,4371.3],[1730.7,2307.7,2906.75,3054.85],[1357.95,2442.35,2275.35,3924.35],[1213.1,2358.45,1600.05,4828.4],[1306.8,2037.45,2562.95,4092.8],[1298.95,2270,2257,4174.05],[1201.9,1936.3,2283.9,4577.9],[1801.05,1864,2308.35,4026.6],[1342.45,2149.15,2191.3,4317.1],[1758.55,2673.85,2304.3,3263.3],[1376.7,2236.9,1995.6,4390.8],[1536.25,1810,2175.05,4478.7],[1595.05,1958.05,2637.6,3809.3],[1098,1657.2,2749.4,4495.4],[1237,2489.65,1990.85,4282.5],[1333.1,1961.95,1816.45,4888.5],[1769.65,2283.75,1640.1,4306.5],[1466.5,1697.25,2257.3,4578.95],[1254,1658.6,1979.05,5108.35],[1159.5,2102.25,1696.25,5042],[1508.4,2074.8,1886.05,4530.75],[1322.7,1388.7,1597.3,5691.3],[1284.4,2049.35,2404.25,4262],[1419.15,2703.3,1614.4,4263.15],[1433.3,2655.65,2363.15,3547.9],[1289.65,2367.8,2475,3867.55],[1162,2010.3,2004.15,4823.55],[1458.65,2045.65,2108.3,4387.4],[1274.15,2051.35,2489.8,4184.7],[1074.85,2059.45,1619.05,5246.65],[1033.9,1992.45,1588.2,5385.45],[1385.25,1692.3,1955.8,4966.65],[1262.05,2226.85,2182.95,4328.15],[1641.7,2199.3,1910.3,4248.7],[1262.2,2237.95,1956.1,4543.75],[1140.15,2131.25,2346.1,4382.5],[1034.25,1976.45,1622.25,5367.05],[1253.25,2145.7,2071.95,4529.1],[1467.6,1836.4,1356.8,5339.2],[942.9,2091.9,1799.95,5165.25],[968.4,1395.55,1766.85,5869.2],[1306.9,1970.95,1625.95,5096.2],[821.55,1998.2,2279.25,4901],[1144.5,2125.05,2073.1,4657.35],[1023.75,1908.4,2000.75,5067.1],[962.8,2044.9,2039.45,4952.85],[1013.4,2124.8,1801.85,5059.95],[1259.55,2149.8,2124.4,4466.25],[1262.5,1755.25,1956.55,5025.7],[1006.65,1608.9,1506.3,5878.15],[842.55,1502.35,1668.5,5986.6],[1086.45,1822.9,1542.8,5547.85],[829.2,1731,1748.65,5691.15],[1050.85,1552.15,1300.5,6096.5],[879.1,1391.7,1568.5,6160.7],[1098.25,1954.6,1723.9,5223.25],[1034.1,1611.6,1554.3,5800],[803.8,1669.55,1596.35,5930.3],[960.65,1423.3,1884.35,5731.7],[1054.3,1990.9,1314.9,5639.9],[826.85,1421.05,1355.3,6396.8],[1347.35,1895.1,1673.8,5083.75],[1024.05,1470.05,1561.3,5944.6],[1151.7,1432.7,1718.95,5696.65],[827,1669.5,1507.6,5995.9],[937.15,1285.1,1725.85,6051.9],[971.95,1147.35,1283.55,6597.15],[723.35,1532.2,1437.75,6306.7],[794.9,1634.5,1799.9,5770.7],[890.15,1419.35,1345.65,6344.85],[785.75,1527.95,1314.65,6371.65],[765,1824.3,1353.7,6057],[796.9,1415.4,1183.55,6604.15],[1054.85,1294.25,1290,6360.9],[900.3,2119,1365.15,5615.55],[781.75,1286.3,1240.2,6691.75],[913.1,1653.15,1368.65,6065.1],[803.3,1509.95,1144.25,6542.5],[769.05,1502.95,1534.9,6193.1],[752.25,1529.85,1270.8,6447.1],[837.25,1581.85,1782.7,5798.2],[825.35,1495.35,1679,6000.3],[736.6,1486.1,1443.45,6333.85],[957.15,1188.15,1443.75,6410.95],[759.8,1835.05,1584.6,5820.55],[652.75,1304.95,1187.9,6854.4],[720.4,1559.55,1208.65,6511.4],[694.45,1651.7,1601.2,6052.65]],[[5006.05,1931.95,1836.75,1225.25],[5137.15,1865.75,1726.55,1270.55],[4790.3,2284.75,1892.25,1032.7],[4680.1,2034.45,1986.05,1299.4],[5075.5,1832.45,1762.4,1329.65],[4608.9,2172.25,2157.05,1061.8],[4835.6,1858.45,1952,1353.95],[4408.35,2167.35,2005.8,1418.5],[4365.65,2176.25,2214,1244.1],[4989.85,1688.35,2098.55,1223.25],[5185.45,1751.45,1611.8,1451.3],[5514.05,1679.35,1765.2,1041.4],[4238.9,2111.85,2002.95,1646.3],[5160.3,1734.6,1774.55,1330.55],[4438.35,2223.05,1978.8,1359.8],[4642.65,2040.75,2107.5,1209.1],[4825.85,2127.65,2075.6,970.9],[4001.65,2468.15,2177.9,1352.3],[4613.15,2135.35,1812.85,1438.65],[4463.75,2442.55,1652.1,1441.6],[3841.25,2370.65,2330.35,1457.75],[3275.4,2714.25,2501.1,1509.25],[4876.8,1895.1,1713.35,1514.75],[4448.6,2153,2202.7,1195.7],[4149.75,2181.15,2431.25,1237.85],[4580.05,1712.1,1929.3,1778.55],[2979.15,2504.55,2554.1,1962.2],[4070.45,2091.65,2529,1308.9],[4502.65,1785.9,1839.4,1872.05],[3975.7,2139,2553.6,1331.7],[5138.4,1894.65,1653.85,1313.1],[3910.25,1983.4,2125.95,1980.4],[3976.15,2284.65,2387.9,1351.3],[3743,2309.25,2247.55,1700.2],[3898.9,1988.85,2359.3,1752.95],[3689.55,2527.5,2242.4,1540.55],[3578.5,2485.3,1880,2056.2],[4131.3,2026.8,2396.25,1445.65],[3399.1,2694.35,1995.75,1910.8],[3463.1,2568.8,2117.65,1850.45],[3994.85,2459.6,1935,1610.55],[3976.75,2213.25,2086.75,1723.25],[3577.65,1812.65,2807.5,1802.2],[3671.85,2460.85,2537.1,1330.2],[3700.8,2160.9,2056.05,2082.25],[2748.25,2835.45,2279.85,2136.45],[3385.7,2690.4,2245.9,1678],[3542.25,2305.2,2395.2,1757.35],[3418.55,1810.45,2443.05,2327.95],[3130.9,2840.65,2084.15,1944.3],[2763.45,2527,2429.5,2280.05],[3149.35,2643.8,2283.55,1923.3],[3272.4,1982.1,2624.2,2121.3],[2646.95,3044.05,2264.3,2044.7],[2791.55,2577.25,2545.1,2086.1],[3085.25,1744.15,2970.9,2199.7],[3022.15,2387.3,2187.05,2403.5],[2787.65,1862.3,3252.95,2097.1],[3472,2499.05,2116.55,1912.4],[3195.3,2127.45,2484.3,2192.95],[2835.3,2951.15,2371,1842.55],[2532.15,2346.9,2472.6,2648.35],[2622.45,3016,2230.35,2131.2],[2977,1752.55,3386.1,1884.35],[3003.3,2694.45,2286.35,2015.9],[3068.25,2129.45,2601.1,2201.2],[2289.8,2941.6,2182.9,2585.7],[2981.25,2267.9,2451.85,2299],[2646.4,2397.5,2884.65,2071.45],[2275.55,2849.45,2706.65,2168.35],[2015,2417.65,2529.55,3037.8],[3014.55,2284.95,2435.05,2265.45],[2430.5,2678.25,2652.15,2239.1],[2910.8,2642.25,2120.75,2326.2],[2840.7,1953.85,3494.1,1711.35],[2182.3,2181.35,2780.35,2856],[2519.75,2720.75,2993.7,1765.8],[2354.5,2559.8,2679.45,2406.25],[2631.85,2569.6,2338.9,2459.65],[2855.45,2784.4,1737.05,2623.1],[2433.5,2807.45,2551.25,2207.8],[2170.35,2494.75,2623.2,2711.7],[2709.1,2915.7,2040.1,2335.1],[2296.9,2493.15,2058.5,3151.45],[1740.55,2121.1,2287.9,3850.45],[2399.4,2230.1,2569.1,2801.4],[1843.45,2841.75,2498.45,2816.35],[1907.45,2443.2,2173.75,3475.6],[2222.15,2590.75,1796.15,3390.95],[2404.8,1827.5,2823.5,2944.2],[2435.25,2871.15,1958.2,2735.4],[1846.8,2258.9,2504.85,3389.45],[1630.4,2508.85,2675.35,3185.4],[2098.5,2099.95,2171.2,3630.35],[1739.1,2901.65,2216.45,3142.8],[1929.75,2537,2497.15,3036.1],[2016.15,2316.3,2304.6,3362.95],[1436.55,2410.75,2867.4,3285.3],[1952.05,2598.6,2414.05,3035.3],[1799.05,1582.15,2569.55,4049.25],[2383.7,2029.3,2072.7,3514.3],[1799,2477.8,2096.25,3626.95],[2207.7,1796.1,2747.35,3248.85],[2102.95,2039.75,2167.55,3689.75],[1464.1,1881.35,1981,4673.55],[1939.4,2200.55,2264.5,3595.55],[1844.85,2949.8,2095.4,3109.95],[1713.35,1820.7,2211.9,4254.05],[1777.2,2233.3,2062.95,3926.55],[2102.6,2011.6,2248.6,3637.2],[1959.5,1988.1,2419.2,3633.2],[1548.3,3220.65,2237.8,2993.25],[1780.6,2334.5,1908.35,3976.55],[1410.7,2109.1,2868.7,3611.5],[1442.8,2655.35,2163,3738.85],[1650.05,2225.9,1494.05,4630],[1997.1,2763.6,2073.9,3165.4],[1404.85,2832.55,2228.5,3534.1],[1427.05,2106.35,2337.8,4128.8],[1430.5,2286.4,2013.4,4269.7],[1130.65,2216.1,2090.1,4563.15],[1399.55,2046.1,2150.4,4403.95],[1319.1,1900,1776.25,5004.65],[1711.85,1746.55,2038.85,4502.75],[1884.45,2289.25,1793.85,4032.45],[1337.5,2198.4,1665.4,4798.7],[1375.1,1578.9,2406.95,4639.05],[1405.15,2203.25,2460.8,3930.8],[1436.4,1857.35,1511.3,5194.95],[1675.55,2010.95,1599.6,4713.9],[1150.35,2085.2,1761.55,5002.9],[1061,1959.6,1901.9,5077.5],[1305.1,2152.4,1735.4,4807.1],[1241.35,2060.35,1815.85,4882.45],[1123.45,1945.45,2033.9,4897.2],[1447.85,1600.35,2202.55,4749.25],[1139.1,2226.45,1917,4717.45],[1297.85,1916.25,1838.4,4947.5],[910.85,2247.2,2161.45,4680.5],[1456.85,2077.3,2142.5,4323.35],[1265.6,2027.45,2085.6,4621.35],[1266.55,1808.75,1448.3,5476.4],[1181.05,1805.5,1845.4,5168.05],[1127.6,1960.95,2199.55,4711.9],[1319.8,1868.75,2069.8,4741.65],[1053.45,2226.25,2020.15,4700.15],[1004.3,2189.75,1644.45,5161.5],[1224,1962.65,1617.65,5195.7],[965.05,2012.7,1942.75,5079.5],[1014.95,1754.75,1942.4,5287.9],[1287.15,1625.8,1894.65,5192.4],[1096.55,1923.5,2621.3,4358.65],[1290.4,1515.9,1932,5261.7],[957.25,1834.9,2533.45,4674.4],[1155.45,1604.05,1829.05,5411.45],[1067.5,1635.2,1600.6,5696.7],[999.05,1666.15,1379.25,5955.55],[1100.85,1794.75,2067.85,5036.55],[1127.4,1416.2,2116.75,5339.65],[994.2,1823.55,1980.75,5201.5],[667.1,1734.95,2072.2,5525.75],[1070.8,1589.5,1431.4,5908.3],[1150.55,2147.7,2022.55,4679.2],[879.35,1306.3,1412.85,6401.5],[1103.9,1906.6,1969.6,5019.9],[913.6,1758.4,2103.1,5224.9],[1054.75,1835.15,1611.35,5498.75],[791.05,1853.15,1574.4,5781.4],[956.7,1137.85,1729.1,6176.35],[1056,1538.3,1666.8,5738.9],[874.3,1986.15,1910.05,5229.5],[859.25,1695.05,1572.7,5873],[652.8,1662.1,1260.8,6424.3],[753.6,1559.75,1777.35,5909.3],[853.8,1707.45,1691.5,5747.25],[1015.25,1399.9,1923.2,5661.65],[774.05,1586.35,1795.3,5844.3],[959.85,1584.8,1351.2,6104.15],[913.7,1344.75,1440,6301.55],[774.75,1502.4,1712.7,6010.15],[765.2,1606,1621.7,6007.1],[667.05,1259,1359.05,6714.9],[787,1416.05,1702.55,6094.4],[855.3,1539.35,1454.1,6151.25],[911.15,1301.05,1691.1,6096.7],[933.8,1427.3,1766.5,5872.4],[847.25,1384,1570,6198.75],[829.45,1490.4,1349.45,6330.7],[858.55,1490.1,1208.7,6442.65],[809.65,1354.95,1468.75,6366.65],[898.65,1465.6,1402.75,6233],[711.65,1628.6,1831.55,5828.2],[701.05,1308.85,1495.8,6494.3],[622.45,1189,1291.8,6896.75],[690.25,1327.3,1383.1,6599.35],[788.55,1128.6,1668.6,6414.25],[693.15,1532.05,1413.7,6361.1],[670.15,1108.15,1262.85,6958.85],[730.95,1191.6,1674.15,6403.3],[650.4,1340.85,1152.7,6856.05]],[[4121.9,2075.7,2635.8,1166.6],[4936.85,2390.3,1747.5,925.35],[4635.2,1784.45,2125.65,1454.7],[5324.15,1758.55,1862.75,1054.55],[4902.05,1918.95,1868.85,1310.15],[3802.35,2345.65,2432.4,1419.6],[4212.7,2135.45,2338.1,1313.75],[5008.1,1484.45,2287.8,1219.65],[3577.3,2383.55,2979.6,1059.55],[4969.55,2263.1,1730.35,1037],[4964.2,1858.65,2074.6,1102.55],[4789.75,2071.65,1929.2,1209.4],[4818.45,1803.7,1942.3,1435.55],[4322.75,2374.6,1778.4,1524.25],[4390.05,1890.55,2437.35,1282.05],[4255.45,2254.15,1951.45,1538.95],[5259.55,1971.2,1616.35,1152.9],[4806.2,1859.7,2078.1,1256],[5331.15,1779.85,1804.35,1084.65],[4629.75,2020.6,1910.45,1439.2],[3584.45,2418,2275.6,1721.95],[4394.55,1722.95,2331.35,1551.15],[4439.5,1778.8,2241,1540.7],[4431.5,2312.15,1900.05,1356.3],[4377.25,1953.1,2678.55,991.1],[4321.65,2373.6,1726.45,1578.3],[4192.05,1984.8,2473.7,1349.45],[4351.75,1691.45,2535.4,1421.4],[4018.95,1813.85,2396.3,1770.9],[3459.85,2743.7,2129.65,1666.8],[4534.65,1834.4,2111.5,1519.45],[3796.95,2117.8,2619.35,1465.9],[3585.35,2376,2464.9,1573.75],[3420.55,2105.85,2661.4,1812.2],[2879.75,2513.35,2779.5,1827.4],[3712.75,2416.95,2261.9,1608.4],[3295.45,2248,2438.3,2018.25],[4131.95,2125.75,1837.55,1904.75],[3639.05,1975.45,2508.2,1877.3],[3227.75,2562.3,2311.35,1898.6],[3224.3,2607.4,2353.85,1814.45],[3419.6,2241.15,2722.35,1616.9],[3625.05,2555.9,1995.95,1823.1],[3521.4,2569,2028.5,1881.1],[2856.4,2614.4,2833.35,1695.85],[2983.6,2616.15,2079.15,2321.1],[3745.6,2371,1795.95,2087.45],[3152.25,2201.05,2608.15,2038.55],[1909.5,4288.25,1997.75,1804.5],[3307.85,2065.15,2587.5,2039.5],[3300.9,2152.25,2387.75,2159.1],[4118.4,2317.45,2017.8,1546.35],[3833.3,2256.35,2023.2,1887.15],[3240.65,2405.25,1904.2,2449.9],[3426.35,1775.55,2557.35,2240.75],[3220.05,1920.3,2370,2489.65],[2462,2200.5,2552.55,2784.95],[3454.95,1941.55,2312.65,2290.85],[3134.5,2306.1,2432.8,2126.6],[3067.65,2928.95,1958.5,2044.9],[3352.3,2923.8,2125.8,1598.1],[2474.8,2450.1,2895,2180.1],[3246.45,2201.1,1960.9,2591.55],[2428.65,2403.95,2755.65,2411.75],[2756.5,2708.85,2595.45,1939.2],[2156.9,3474.85,2601.55,1766.7],[2538.55,2362.35,2521.15,2577.95],[2783.5,2363.2,2160.15,2693.15],[3454.2,1707.8,2670.15,2167.85],[2776.9,2096,2147.45,2979.65],[2745.4,2414.9,2322.8,2516.9],[2892.25,2116.4,2536.2,2455.15],[2089.3,2134.3,2595.65,3180.75],[2762.55,2108.65,2812.7,2316.1],[2765.7,1978.6,2615.8,2639.9],[2386.85,2399.95,2698.35,2514.85],[2234.15,2320.55,2784.65,2660.65],[2738.25,2357.1,2410.55,2494.1],[2370.45,1988.25,2464,3177.3],[2372.35,2523.05,2672.45,2432.15],[2693.1,2389.15,2527.9,2389.85],[2588.9,2009.25,2639.1,2762.75],[2546.85,2674.8,1917,2861.35],[1966.05,1723.75,3338.35,2971.85],[2800,1881.05,3023.65,2295.3],[2694.2,2082.9,2108.55,3114.35],[2039.2,2437.85,2362.4,3160.55],[2118.2,2406.05,2583.1,2892.65],[2029,2316.1,2358.2,3296.7],[1970.85,2308.65,2804.8,2915.7],[2160.55,2894.85,2486.45,2458.15],[2484.05,2863.95,1973.1,2678.9],[2118.95,2312.15,2084.6,3484.3],[1764.95,2162.25,1909.3,4163.5],[2369.25,2474.3,2130.2,3026.25],[1673.55,2601.5,2309.75,3415.2],[2491,2689.9,2072.2,2746.9],[2248.75,2234.65,2634.2,2882.4],[1644.1,2671.4,2710.8,2973.7],[1778,2123.9,2303.05,3795.05],[1505.5,2481.55,2041.1,3971.85],[2268.9,2276.7,1802.95,3651.45],[1709.85,2101.25,2174.7,4014.2],[1623.05,2598.3,2545.35,3233.3],[1609.65,2298.75,2165.15,3926.45],[1756,1955.5,2655.85,3632.65],[1423.05,2529.7,2042,4005.25],[1427.35,1736.45,1914.75,4921.45],[1409.65,2432.7,1998.55,4159.1],[1436.4,2479,2682,3402.6],[1606.4,1947.45,2764.15,3682],[1452.7,2127.3,2957.75,3462.25],[1433.15,2061.25,2150.6,4355],[1930.3,1980.45,2433.5,3655.75],[1478.9,2206.45,1843.3,4471.35],[1185,1598.15,2083.85,5133],[1401.1,2173.75,1907.65,4517.5],[1463.9,2309.7,2573.55,3652.85],[1339.55,2406.85,2859.45,3394.15],[1635.15,2297.85,2301.7,3765.3],[1472.15,2012,1953.2,4562.65],[1357.95,1747.2,2629.65,4265.2],[1537.65,2165.15,2563.35,3733.85],[1853.35,2094.95,1909.8,4141.9],[1321.7,2055.6,2057.65,4565.05],[1361.4,2332.5,1762.2,4543.9],[1146.25,1721.95,2421.45,4710.35],[1658.6,2637.25,1940.4,3763.75],[1217.9,2018.55,2050.6,4712.95],[1262.9,2335.7,2323.35,4078.05],[1252.15,2119.7,2350.05,4278.1],[1258.95,2075.15,2088.4,4577.5],[1192.35,1962.2,2394.3,4451.15],[1202.1,1881.45,2089.45,4827],[1314.25,1922.4,2450.7,4312.65],[1110,1600.7,1738.6,5550.7],[1272.15,2185.4,2233.05,4309.4],[1514.8,2136,2460.45,3888.75],[1211.35,2165.1,1919.05,4704.5],[1046.45,2097.45,1928,4928.1],[1300.5,2457.8,1681,4560.7],[1095.2,1940.1,1836.1,5128.6],[1173.05,2167.5,1773.85,4885.6],[1116.25,1813.9,2104.2,4965.65],[851.2,1808.95,1865.35,5474.5],[959.8,2161.95,1980.8,4897.45],[1221.65,1604.95,1756.9,5416.5],[1146.75,2212.25,1587.6,5053.4],[1132.85,2226.25,2001.4,4639.5],[862.6,1692.7,2307.05,5137.65],[1203.55,2065.95,2263.45,4467.05],[1006,1963.6,1850.95,5179.45],[1041.25,1550.25,1640.95,5767.55],[1086.7,1780.85,2010.75,5121.7],[935.4,1660.6,2140.9,5263.1],[1209.85,1544.8,2148.3,5097.05],[906.25,1643.55,2178.45,5271.75],[755.5,1564,1556.35,6124.15],[1140.6,1773.2,1535.35,5550.85],[968.35,1664,1577.1,5790.55],[1087.4,1708.1,1766.75,5437.75],[857.1,1971.65,1727.8,5443.45],[1019.4,2048.55,1706.25,5225.8],[855.5,1951.1,1533.75,5659.65],[906.55,2778.85,1425.6,4889],[907.2,1287.15,1552.1,6253.55],[782.05,1678.2,1573.05,5966.7],[827.75,1763.9,1958.55,5449.8],[758.1,1362.85,1736.05,6143],[849.35,1513,1516.65,6121],[937.45,1686.5,1719.3,5656.75],[821.6,1438.05,1550.45,6189.9],[773.85,1608.45,1842.95,5774.75],[956.25,1708.75,1636.5,5698.5],[956.65,1910.7,1275.95,5856.7],[940.85,1740.05,1617.35,5701.75],[756.2,1636.35,1457.6,6149.85],[977.55,1652.8,1562,5807.65],[682.5,1975.7,1684.1,5657.7],[943.85,1726.75,1204.15,6125.25],[887.8,1415.05,1717.7,5979.45],[792.95,1761.55,1623.3,5822.2],[761.25,1775,1276.2,6187.55],[632.5,1525.3,1565.6,6276.6],[701.35,1403.35,1344.8,6550.5],[685.35,1691.4,1587.15,6036.1],[621.2,1275.05,1481.55,6622.2],[593.85,1397.45,1232.8,6775.9],[716.45,1071.85,1163.75,7047.95],[662.35,1258.1,1815.8,6263.75],[670.3,1558.15,1095.4,6676.15],[771.45,1225.2,1811.9,6191.45],[681.3,1275.7,1240.6,6802.4],[663.1,1707.15,1636.2,5993.55],[739.85,1617.1,1370.95,6272.1],[759.3,1389.45,1549.7,6301.55],[845.85,964.1,1458.5,6731.55],[830.4,1391.05,1256.95,6521.6],[595.15,1266.95,1650.4,6487.5],[790.6,1292.15,1314.25,6603]],[[5269,1626.4,2050.65,1053.95],[4342.5,2146.8,2240.5,1270.2],[4678.2,2059.8,1905.85,1356.15],[5697.45,1721.65,1594.75,986.15],[4820.3,1942.1,2166.7,1070.9],[4928.95,2068.55,1998.25,1004.25],[5282.65,2022.8,1702.15,992.4],[5389,1870,1783.35,957.65],[4650.95,2062.5,2155.9,1130.65],[5180.85,1488,2095.25,1235.9],[4189.2,2473.65,2284.15,1053],[4863.4,1530.9,2265.15,1340.55],[4294.7,1939.5,2616.5,1149.3],[5204.7,1823.6,1647.85,1323.85],[4755.45,2280.55,1959.2,1004.8],[5056.3,1807.1,1868.6,1268],[4928.95,1749.7,1963.95,1357.4],[3582.15,2431.1,2690.05,1296.7],[4329.4,2209.7,2360.85,1100.05],[3850.6,3018.85,1540.25,1590.3],[4693.85,2276.3,1831.75,1198.1],[3432.55,2913.75,2019,1634.7],[4539.25,2302.5,1699.25,1459],[4409.75,2356,2118.85,1115.4],[4033.4,2294.8,2153.45,1518.35],[4166.8,2096.85,2462.4,1273.95],[3545.55,2652.35,2104,1698.1],[3759.4,2525.1,2199.05,1516.45],[3727,2007.55,2618.2,1647.25],[4606.65,2344.55,1466.6,1582.2],[3847.25,2297.9,2294.55,1560.3],[3535.9,2936.7,1958.65,1568.75],[4449.05,1860.4,2181.7,1508.85],[4623.3,1772.8,2168.55,1435.35],[4065.1,2535.15,1884.9,1514.85],[4633.2,2173.9,1956.1,1236.8],[3801,2096.3,2049.95,2052.75],[3958.35,2157.8,2287.8,1596.05],[3160.35,2699.45,1784.45,2355.75],[3839.1,2194.05,2580.45,1386.4],[3493.45,1943.5,2570.75,1992.3],[4384.55,2260,1918.3,1437.15],[3353.45,2470,2080.9,2095.65],[2686.7,2373.95,2208.35,2731],[2941.95,2662.85,2043.8,2351.4],[3915.95,2222.05,1919.85,1942.15],[3065.85,2627.3,2429.45,1877.4],[3589.55,1815.35,2838.05,1757.05],[3095.95,2383.55,2140.25,2380.25],[2952.4,2601.7,2049.65,2396.25],[3432.6,1885.5,2909.35,1772.55],[3269.1,2517.2,2592.15,1621.55],[2925.3,2083.75,3123.05,1867.9],[2979.1,2590.3,2685.95,1744.65],[3337.95,2694.55,2023.2,1944.3],[3659.35,2094.15,1984.35,2262.15],[2709.35,2785.3,2127.8,2377.55],[2473.45,3103.1,2495.15,1928.3],[3367.35,1559.65,2412.3,2660.7],[2677.2,2460.85,1756.35,3105.6],[2924.25,1934.45,2989.65,2151.65],[3680.7,1632.75,2382.65,2303.9],[2462.85,2857,2415.1,2265.05],[3118.8,2332.85,2622.05,1926.3],[3144.1,2619,2425.9,1811],[2650.1,2537.8,2127.95,2684.15],[2199.2,2230.15,3033,2537.65],[2130.2,2546,2699.05,2624.75],[2873.6,2706.35,2238,2182.05],[2232.3,2350.05,2226.5,3191.15],[2535.55,2800.95,2385.65,2277.85],[3340.25,2647.45,2306.25,1706.05],[2491.8,2347.55,2916.7,2243.95],[2173.3,3133.95,2174.9,2517.85],[2297.4,2167.05,3101.95,2433.6],[2239.85,2852.55,1916.35,2991.25],[2648.25,2219.35,2873.3,2259.1],[2294.8,2676.05,2034.85,2994.3],[2510.55,2015.25,2665.05,2809.15],[2654.95,2218.9,2760.2,2365.95],[2552.25,2406.8,2446.5,2594.45],[2222.25,2385.4,2552.45,2839.9],[2101.45,2973.1,2472.45,2453],[2939.55,1943.85,2272.45,2844.15],[2172.8,2446.4,2120.45,3260.35],[2013.7,2531.75,3104.7,2349.85],[2078.9,2618.3,1918.9,3383.9],[2289.65,1624.1,2508.25,3578],[2210.2,3104.05,1934.9,2750.85],[1773.05,2349.35,2323.95,3553.65],[2098,2075.75,2958.85,2867.4],[2120.35,2083.95,2863.1,2932.6],[2576.6,1798.4,2505.55,3119.45],[2214.95,2014.5,2988.4,2782.15],[1642.9,2149,2637.2,3570.9],[1811.85,2661.25,2014.45,3512.45],[1979.75,2750.75,1724.55,3544.95],[2005.4,2497.25,2296.95,3200.4],[2145.65,2517.05,2276.55,3060.75],[1643.85,2897.8,2669.6,2788.75],[1829.6,2314.35,2310.9,3545.15],[1638.95,2705.05,2571.1,3084.9],[1846.15,1761.85,2086.8,4305.2],[2294.35,2934.65,1844.05,2926.95],[2026.8,1896.6,1754.4,4322.2],[1570.05,1856.25,3187.2,3386.5],[1990.5,2308,1779.85,3921.65],[1265.7,2330,2573.95,3830.35],[1604.95,2586.9,1850.6,3957.55],[1508.05,2020.3,2121.8,4349.85],[1636.85,2443.65,1626.95,4292.55],[1397.5,2436.1,2638.2,3528.2],[1630.75,2343.3,2006,4019.95],[1552.65,2095.55,2429.15,3922.65],[1551.55,2266,2350.7,3831.75],[1440.9,1820.55,2265.3,4473.25],[1534.65,2003.05,2832.55,3629.75],[1584.3,2375.75,2352.75,3687.2],[1344.45,2484.8,2352.25,3818.5],[1053.1,1684.05,2565.55,4697.3],[1762.85,1708.55,2071,4457.6],[1696.75,2332.2,2056.65,3914.4],[1332.6,1905.25,1578.55,5183.6],[1233.95,2274.2,2295.45,4196.4],[1054.35,2447.9,1947.6,4550.15],[1426.5,2189.35,2466.55,3917.6],[1325.75,2460.35,2098.2,4115.7],[1573.85,2366.55,1725,4334.6],[1068.85,2893.5,2373.3,3664.35],[1439.3,1882.7,2472.5,4205.5],[1527.8,2532.4,1868.5,4071.3],[1201.6,2042.55,2321.55,4434.3],[1112.2,2551.55,1882.35,4453.9],[1205.9,2093.55,2431.35,4269.2],[1228.55,2167.15,2143.8,4460.5],[1542.55,2449.25,1687.3,4320.9],[1055.1,2364.85,1882.25,4697.8],[1246,1833.9,2095.8,4824.3],[1153.05,1847.85,1780.15,5218.95],[1235.4,2096.1,1882.3,4786.2],[1322.05,1740.8,1818.4,5118.75],[892.25,1880.65,1664.95,5562.15],[1156.4,2128.35,2058.8,4656.45],[1166.7,1956.4,1719.9,5157],[1088.15,1685.7,2126.6,5099.55],[1151.45,1791.85,1964.75,5091.95],[1096.7,1864.55,1847.45,5191.3],[1121.65,1946,1725.05,5207.3],[962.75,1618.75,1355.85,6062.65],[1098.75,1421.55,1358.9,6120.8],[1282.55,1709.35,1568.25,5439.85],[1143.05,1602.8,1929.9,5324.25],[1098.65,1665.75,1540.85,5694.75],[842.7,1830.75,1378.45,5948.1],[1079.75,1635.9,1859.4,5424.95],[925.55,1612.95,2029.65,5431.85],[1095.65,1688.35,1796.3,5419.7],[1037.6,1332.9,1803,5826.5],[983.05,1664.15,1388.5,5964.3],[863.4,1927.1,1659.1,5550.4],[683.55,1964.5,1854.45,5497.5],[849.65,1887.45,1612.1,5650.8],[1022.95,2291.2,1666.2,5019.65],[860.65,1467.9,1636.6,6034.85],[995.8,1721.3,1655.65,5627.25],[1162.05,1794.15,1665.2,5378.6],[762.75,1518.65,1577,6141.6],[688.5,1397.3,1088.65,6825.55],[773.25,1684.95,2025.8,5516],[793.5,1626.7,1255.3,6324.5],[865.45,1775.15,1292.9,6066.5],[742.7,1658.95,1513.7,6084.65],[795.15,1299.1,1245.35,6660.4],[1046.35,1331.65,1751.3,5870.7],[663.25,1331.35,1962,6043.4],[774.5,1912.7,2277.85,5034.95],[941.85,1277.75,1409.6,6370.8],[932.1,1617.95,1476.25,5973.7],[800,1382.5,1628.45,6189.05],[698.7,1269.6,1780.7,6251],[761.2,1401.4,1796.35,6041.05],[752.95,1275.4,1499.25,6472.4],[767.7,1478.05,1302.65,6451.6],[757.35,1525.2,1213.5,6503.95],[713.35,1071.65,1824,6391],[720.7,1393.2,1569.8,6316.3],[853.8,1157.9,1701.7,6286.6],[668.2,1495.25,1443.7,6392.85],[645.6,1163.9,1299.45,6891.05],[718.45,1554.55,1440.3,6286.7],[803.95,1285.15,1162.8,6748.1],[923.25,1304.95,1344.25,6427.55],[789.05,1444.9,1350.5,6415.55],[627.3,1348.5,1388.65,6635.55],[699.35,1588.55,1768.05,5944.05],[751.25,1053.9,1573.55,6621.3],[622.5,1414.35,1545.5,6417.65],[636.25,1305,1595.8,6462.95],[630.55,1228.6,1254.7,6886.15],[741.55,1331.35,1282.05,6645.05]],[[5417.1,1561.5,1859.8,1161.6],[5841.7,1526.2,1632.65,999.45],[4771.85,2109.9,2045.35,1072.9],[5709.8,1578.05,1751.95,960.2],[4712.15,2025.75,1857.15,1404.95],[5273.25,2019.15,1623.4,1084.2],[4252.75,1966.05,2341.8,1439.4],[5348.75,1507.1,1916.45,1227.7],[5577.05,2052.45,1328.3,1042.2],[5423.7,1388.05,1956.65,1231.6],[4955.75,1817.5,2285.2,941.55],[4870,2010.7,1969.4,1149.9],[5385.9,2073.8,1542.3,998],[4460.35,1776.6,2329.5,1433.55],[4296.45,1677.6,2685.3,1340.65],[4139.2,2262.75,2214.8,1383.25],[4097.2,2498.1,1935.7,1469],[5131.75,1554.25,1944.1,1369.9],[3493.3,2264.8,2980.8,1261.1],[4965.75,1747.55,1912.75,1373.95],[4667.2,2283.25,1933.65,1115.9],[4745.65,1801.9,2208.55,1243.9],[3902.6,2628.1,1807.6,1661.7],[4842.15,1647.15,2333.7,1177],[4803.05,1680.85,1898.8,1617.3],[4781.5,1887.05,2035.2,1296.25],[5025.85,2207.8,1628,1138.35],[5135.75,1700.75,1638.95,1524.55],[3936.65,2373.8,2274.8,1414.75],[4716.5,2054.4,2038.2,1190.9],[4146.55,2340.55,1867.45,1645.45],[4300.85,1738.45,2619.15,1341.55],[4194.6,1957.1,2330.4,1517.9],[3635.4,2934.1,1800.85,1629.65],[3198.8,2268.2,2941.5,1591.5],[3813.9,2315.7,2461.35,1409.05],[3328.75,2530.4,2869,1271.85],[3312.2,2328.65,2622.4,1736.75],[3769.85,2682.2,2027.85,1520.1],[3443.15,2049.15,2708.55,1799.15],[3138.95,2374.55,2545.3,1941.2],[3571.6,1763.7,2569.8,2094.9],[4217.25,2001.75,2215.3,1565.7],[3092.2,2453.95,2831.75,1622.1],[3150.7,2533.35,2143.15,2172.8],[4126.5,1797.1,2098.9,1977.5],[3753.15,2141.8,1937.95,2167.1],[2791.05,2810.6,2597.55,1800.8],[3812,1957.6,2530.4,1700],[2953.15,2250.25,2416.6,2380],[3569.65,2073,2582.95,1774.4],[2987.45,2409.15,2068.15,2535.25],[2981.4,2836.35,1865.7,2316.55],[2720.4,2114.7,2989.9,2175],[2889.1,2734.35,2195.25,2181.3],[2851.05,2162.2,2371.05,2615.7],[2763.95,2175.95,2778.3,2281.8],[2897.65,2310.95,2281.25,2510.15],[3441.7,2304.45,2580.4,1673.45],[2995.25,2427.75,2424,2153],[2847,2208.5,3179.6,1764.9],[2430.65,2809.85,2394.85,2364.65],[3668,2006.35,2628.5,1697.15],[2931.9,2492.9,2438.9,2136.3],[2968,1920.4,3172.7,1938.9],[2934.55,2220.4,2372.9,2472.15],[2817.4,2735.4,2310.55,2136.65],[2976.4,2488.95,2952.45,1582.2],[2331.95,2426.2,2905.15,2336.7],[3023.2,2165.9,2471.45,2339.45],[1995,2924.15,2729.25,2351.6],[3075.6,1940.45,2332.95,2651],[2264,2717.7,2584.3,2434],[2276.05,2294.2,2456.6,2973.15],[2554.65,2561.2,2527.9,2356.25],[2775.1,2399.4,2024.35,2801.15],[2158.2,2307.7,2510.9,3023.2],[2154,2393.75,3100.05,2352.2],[2167.8,2638.8,3126.4,2067],[1911.55,2353.3,2952,2783.15],[2193.6,2523.7,2222.95,3059.75],[2489.05,1927.85,2719.6,2863.5],[2713.25,2294.3,1998.15,2994.3],[1905.1,1919.75,2500.4,3674.75],[2232.3,2404.5,2325.6,3037.6],[2302.95,2392.15,2594.1,2710.8],[2223.45,1732.8,3213.55,2830.2],[2197.45,2586.8,2268.8,2946.95],[2283.85,2767.5,2166.25,2782.4],[2461.05,2437.55,1962.45,3138.95],[1724.7,2512.3,2707.6,3055.4],[1703.8,2458.95,2767.8,3069.45],[1841.55,2707,1890.1,3561.35],[1983.2,2460.7,2365.75,3190.35],[1913.6,1996.8,3219.2,2870.4],[1767.75,2366.15,2840.5,3025.6],[2046.4,3049.35,1813.25,3091],[2328.95,2187.45,2173.55,3310.05],[1673.35,2675.1,1925.9,3725.65],[1918.65,2162.75,2164.6,3754],[1849.5,2363.6,2158.95,3627.95],[2245.95,2687.45,2226.85,2839.75],[1728.05,1766.85,2061.85,4443.25],[1622.75,2366.4,2285.85,3725],[1282.2,2228.75,2709.35,3779.7],[1728.9,2753.3,2915.3,2602.5],[1959.25,2495.9,2028.5,3516.35],[1613.85,1755.9,2141.15,4489.1],[1931.25,2499.9,2146.7,3422.15],[1855,2183.3,1931.15,4030.55],[1886.6,2384.1,2476.65,3252.65],[1452.05,2311.6,2962.95,3273.4],[2022.85,2066.2,2615.1,3295.85],[1845.05,2441.85,2232.85,3480.25],[1311.25,1974.05,2400.85,4313.85],[1600.55,2420.15,2059.65,3919.65],[1535.1,1987.95,2355.5,4121.45],[1784.3,2454.65,1887.4,3873.65],[1499.6,2112,1900.75,4487.65],[1793.7,2071.8,2070.45,4064.05],[1352,2009.05,2723.1,3915.85],[1004.1,2003.5,1389.5,5602.9],[1354.05,2100.85,1957.3,4587.8],[1187.95,1434.5,2472.3,4905.25],[1397.05,2126.25,1780.5,4696.2],[1333.75,2570.9,1570.7,4524.65],[1098.65,2071.4,2216.75,4613.2],[1363.45,1385.65,1693.4,5557.5],[1346.05,1417.45,2177.85,5058.65],[935.05,2068.85,2118.7,4877.4],[1204.25,2027.7,2300.6,4467.45],[1161.1,2284.5,2084.45,4469.95],[1166,2388.25,1769.3,4676.45],[1108.3,2161.7,2291.8,4438.2],[1029.55,1797.55,1613.7,5559.2],[1186.2,1529.45,2258.75,5025.6],[1600.35,1826.2,2053.55,4519.9],[953.15,2195.5,2229.9,4621.45],[862.55,1877.75,2220.85,5038.85],[1162.6,1628.1,1877.05,5332.25],[1139.7,1657.2,1746.4,5456.7],[989.2,1768.15,1271.35,5971.3],[1065.6,1872.75,1677.25,5384.4],[1221.55,1846.75,1753.5,5178.2],[1165.4,1557.45,1985.45,5291.7],[1195.75,1780,1827.45,5196.8],[888.7,1919.55,1695.7,5496.05],[1155.5,2230.3,1995.2,4619],[1185.25,1953.05,2007.15,4854.55],[1154.35,1584.7,1748.45,5512.5],[1107.5,1766.05,1753.2,5373.25],[888.85,1821.6,1454,5835.55],[952.5,2043.5,1795.6,5208.4],[956.25,1488.8,1872,5682.95],[915.75,2049.55,1497.35,5537.35],[966.45,1683,1786.05,5564.5],[939.85,1456.35,1631.9,5971.9],[746.45,1749.15,1635.8,5868.6],[1024.9,1815.15,1632.5,5527.45],[970.6,2050.6,1805.45,5173.35],[901.7,1626.35,1301.4,6170.55],[1007.85,1635.4,1415.3,5941.45],[875.95,1432.25,1878.15,5813.65],[1036.2,1612.6,1760,5591.2],[1032.85,1692.65,1814.9,5459.6],[772,1832.8,1764.1,5631.1],[841.1,1580.55,1742.25,5836.1],[811.7,1509.9,1576.85,6101.55],[771.2,1799.7,1621.85,5807.25],[834.9,1764.7,1896.3,5504.1],[619.15,1475.4,1477.85,6427.6],[866.1,1590.7,1297.25,6245.95],[728.9,1265.55,1334.35,6671.2],[787.65,1790.4,1086.15,6335.8],[805.25,1337.8,1137.25,6719.7],[601.85,1132.05,1462.6,6803.5],[840.8,1230.15,1479.1,6449.95],[787.85,1523.75,1255.9,6432.5],[600.9,1137.95,1660.7,6600.45],[914.95,1591.5,1638.2,5855.35],[808.1,1836.8,1667.15,5687.95],[942.15,974.3,1449.75,6633.8],[794.55,1268.4,1437.05,6500],[668.2,1388.3,1446.05,6497.45],[675.35,1448.05,1752.15,6124.45],[638.45,943.15,1363,7055.4],[581.8,1279.45,1409,6729.75],[697.95,1612.75,1319.5,6369.8],[655.35,1480.6,1208.55,6655.5],[570.35,1219,1079.65,7131],[658.9,1516.1,1401.3,6423.7],[714.8,1581.15,1425.75,6278.3],[539.2,1432.25,1196.4,6832.15],[712.4,1245.55,1597.55,6444.5],[647.75,1239.8,1256.7,6855.75],[878.75,1304.25,1599.85,6217.15],[532.3,1382,1191.05,6894.65],[657.4,1381.4,1328.3,6632.9],[616.95,1326.8,1299.5,6756.75],[565.6,1315.1,967.3,7152]],[[4993.85,1952.3,1935.25,1118.6],[5417.7,1887.4,1430.4,1264.5],[4958,2378.85,1694.15,969],[4794.1,2106.25,1986.65,1113],[5222.2,1683.6,2033.95,1060.25],[5057.45,1629.2,2062.85,1250.5],[5623.15,1621.45,1702.95,1052.45],[5473.7,1913.2,1556.45,1056.65],[4837.95,1792.95,2198.65,1170.45],[5247.85,2016.15,1679.2,1056.8],[5436.5,1814.85,1761.7,986.95],[4262.7,2323.95,2010.9,1402.45],[5374.7,1605.1,1915.15,1105.05],[4498.65,2371,2031.2,1099.15],[5335.25,1961.85,1609.95,1092.95],[5244.05,1772,1894,1089.95],[4563.2,2024.95,2289.9,1121.95],[3896.5,2297.25,2352.65,1453.6],[4816.85,1685,2250.65,1247.5],[4636.95,2270.3,1580.7,1512.05],[4416,2151.45,2055.8,1376.75],[4723.5,2095.55,2130.55,1050.4],[4418.85,2195.8,2175.1,1210.25],[4071.05,2577.6,2115.4,1235.95],[3401.55,2681.65,2261.75,1655.05],[4413.65,2483.1,1753.05,1350.2],[3558.65,1958.95,2642.6,1839.8],[4683.45,1703.2,2108.75,1504.6],[4841,2259.35,1464.1,1435.55],[4015.1,1759.45,2467.55,1757.9],[4672,2041.8,1710.1,1576.1],[4439.8,2033.55,2168.15,1358.5],[4107.1,2441.05,1945.05,1506.8],[4326.1,1649.2,2467.35,1557.35],[3817.25,2039.25,2466.95,1676.55],[3820.75,2317.55,2329.75,1531.95],[3064.5,2259.95,2809.2,1866.35],[3797.85,2217.4,2556.7,1428.05],[3966.2,2247.9,2165.35,1620.55],[3917.35,2397.7,2478.15,1206.8],[4461.75,2227.05,1791.1,1520.1],[3714.45,2072.85,2388.6,1824.1],[2957.2,2581.85,2918.75,1542.2],[3617.1,2699.65,2157.45,1525.8],[2924.2,2804.95,2398.2,1872.65],[3201.8,1980.45,2729,2088.75],[3065.75,2513.95,3019.35,1400.95],[3346.5,2321.45,2480.25,1851.8],[3515.55,2417.8,1938.35,2128.3],[3222.45,2606.2,2494.35,1677],[2805.4,2668.65,2464.25,2061.7],[2776.3,3044.25,2564.35,1615.1],[3098.1,2717.75,2560.3,1623.85],[3039.1,2566.15,2274.3,2120.45],[3367.9,2335.2,2576.6,1720.3],[3007,3075.9,2090.7,1826.4],[3334.2,1646.9,2588.55,2430.35],[3082.5,2266.55,2444.7,2206.25],[2937.45,2260.45,2413.25,2388.85],[3326.3,2786.35,1790.45,2096.9],[3315.9,2356.3,2012.1,2315.7],[3263.05,2103.7,2721.5,1911.75],[3003.65,2657.6,2203.5,2135.25],[2930.85,1920.75,2647.8,2500.6],[3051.15,2374,2085.05,2489.8],[2870.15,1882.6,2878.55,2368.7],[3072.15,2505.65,2174.5,2247.7],[2696.4,2477.95,2255.45,2570.2],[2997.7,2573.55,2396.5,2032.25],[2967.65,2205.75,2771.65,2054.95],[3071.65,2931.6,1938.4,2058.35],[2603.25,2647.3,2578.9,2170.55],[2713.95,1889.1,2287.4,3109.55],[2294.55,2710.25,2058.65,2936.55],[2617.5,2416.35,2772.65,2193.5],[2480.75,1944.6,2058.45,3516.2],[2316.4,1975.2,2829.35,2879.05],[2458.4,2512.75,2459.95,2568.9],[1827.8,2336.5,2462.5,3373.2],[2391.4,2150.55,2422.95,3035.1],[2455.95,2100.85,2877.9,2565.3],[1826.8,2842.65,2296.65,3033.9],[1832.6,2572.7,2615.45,2979.25],[2090.3,2630.55,2020.5,3258.65],[2252.4,2566.35,2484.2,2697.05],[2175.05,2167.6,2679.6,2977.75],[2335.15,1851.05,3006.7,2807.1],[2605.85,2041.2,2973.9,2379.05],[1912.25,2433.25,2386.75,3267.75],[1951.65,2659.55,2062.35,3326.45],[2213.1,1720.6,3071.6,2994.7],[1918.5,2566.7,2730.5,2784.3],[1811.3,2823.4,2288.7,3076.6],[1692.45,3236.75,2405.05,2665.75],[1636.75,2315.25,2442.7,3605.3],[1712.9,2368.45,2601.9,3316.75],[1764.95,1912.6,2809.55,3512.9],[1960.95,1989.05,3017.4,3032.6],[2366.75,2212.65,1942.6,3478],[1675.1,1857.05,2772.7,3695.15],[1818,2665.25,2274.65,3242.1],[1590.8,2339.35,2569.2,3500.65],[1439.35,2189.2,2427.4,3944.05],[1462.15,1882.05,2762.35,3893.45],[1534.55,2335.45,2218.5,3911.5],[1541,2154.2,1944,4360.8],[1835.95,1995.15,1907.1,4261.8],[1556.4,2404.5,2106.45,3932.65],[1907.95,2397,2216.25,3478.8],[1363.35,2403.45,2178.15,4055.05],[1890.2,1967.85,2094.4,4047.55],[1631.4,2711.2,2617.3,3040.1],[1658.65,1942.65,2133.05,4265.65],[1481.9,2875.55,2096.4,3546.15],[1740.7,2361.75,2018.05,3879.5],[1070,2267.45,2110.55,4552],[1383.8,1617.05,1981.9,5017.25],[1440.35,2153.85,2023.7,4382.1],[1592.65,1981.05,2224.55,4201.75],[1236.15,2157.8,2295.15,4310.9],[1599.95,1850.05,2319.8,4230.2],[1346.35,1878.35,1891.7,4883.6],[1156.55,2012.2,1825.15,5006.1],[1013.45,2079.15,2481.4,4426],[1395.4,2127.05,2259.35,4218.2],[1202.6,2004.5,2071.5,4721.4],[1130.35,1488.15,1916.8,5464.7],[1130.55,1891,2316.2,4662.25],[1200.65,2455.45,1674.85,4669.05],[1400,1877.55,2131.75,4590.7],[1244.1,1479.25,1519.6,5757.05],[1071.7,1651.8,1694.6,5581.9],[1081.45,2084.85,1888.1,4945.6],[1203.8,1840.25,2155,4800.95],[1244.9,1940.5,1991.15,4823.45],[1253.6,1959.25,1960.25,4826.9],[1023.05,2228.1,2231.5,4517.35],[1206.95,1989.15,1704.35,5099.55],[1134.5,1982.8,1828.1,5054.6],[1376.4,1688.45,1851.55,5083.6],[1069.6,1835.95,1881.2,5213.25],[942.9,1534.6,1769.5,5753],[1089.7,1568.1,1616.6,5725.6],[1153.15,2241.4,1630.55,4974.9],[881.9,1725.25,1470.5,5922.35],[812.1,1779.4,1216.95,6191.55],[998.3,1870.6,1993.3,5137.8],[917.4,1591.8,1236.6,6254.2],[917.45,2104.35,1572.95,5405.25],[849.95,1852.3,1545.45,5752.3],[956.2,1672.45,1186.4,6184.95],[944.4,1975.8,1733.45,5346.35],[902.9,2021.25,2016.65,5059.2],[982.7,1371.8,1644.65,6000.85],[891.15,2109.85,1446.75,5552.25],[863.55,2002.15,1591.7,5542.6],[976.55,2028.35,1852.85,5142.25],[1165.6,1383.75,1265.5,6185.15],[809.2,1605.15,2158.95,5426.7],[983.95,1523,2160,5333.05],[808.1,1763.35,1608.5,5820.05],[969.85,1294.75,1776.55,5958.85],[914.35,2327.35,1481.2,5277.1],[1050.5,1171.15,1378.65,6399.7],[759.25,1359.95,1796.9,6083.9],[743.9,1924.75,1639.9,5691.45],[715.15,1276.75,2562.85,5445.25],[740.95,1583.05,1509.75,6166.25],[846.7,1388.05,1306.05,6459.2],[989.2,1355.3,1760.95,5894.55],[820.2,1384.65,1457.9,6337.25],[609.5,1219.75,1517.5,6653.25],[688.65,1276.15,1677.75,6357.45],[724.95,1591.05,1153.7,6530.3],[945.7,1768.45,1492.5,5793.35],[679.35,1677.55,1679.1,5964],[695.45,1341.2,1437.8,6525.55],[725.9,1317.7,1835.85,6120.55],[677.5,1544.4,1422.65,6355.45],[764.65,1590.15,1249.75,6395.45],[680.4,1303.5,1409.25,6606.85],[723.5,1378.3,1520.45,6377.75],[844.6,1077.95,1252.5,6824.95],[626.15,1483.65,1023.45,6866.75],[674.2,1334.35,1111,6880.45],[704.65,1002.25,1226.3,7066.8],[703.7,1071.6,1225.65,6999.05],[708.05,1478,1179.2,6634.75],[683.35,1325,1344.35,6647.3],[713.5,1128.95,1130.2,7027.35],[661.85,1173.45,1427.85,6736.85],[802.2,1244.6,1466.1,6487.1],[642.1,1405.8,1337.5,6614.6],[694.55,978.7,1144.85,7181.9],[681.1,1060.15,1450,6808.75],[581,1069.65,1171.05,7178.3],[605.3,1263.3,1565.6,6565.8],[599.9,1152.95,1324.5,6922.65],[624.65,1197.9,1098.75,7078.7],[445.65,1482.75,1088.5,6983.1]],[[4457.05,2479.1,2000.65,1063.2],[5353.9,1924,1506.75,1215.35],[6079.85,1487.6,1496.35,936.2],[5593.7,1633.95,1649.55,1122.8],[4816.8,2165.2,1989.65,1028.35],[5611.2,1510.25,1889.85,988.7],[5763.85,1539.1,1732.8,964.25],[5660.85,1829.3,1404.65,1105.2],[5329.55,1527.65,1975.1,1167.7],[5131.15,1973.3,1522.7,1372.85],[4844.2,2046.2,1855,1254.6],[5595.2,1596.45,1797,1011.35],[5050.2,2033.9,1688.25,1227.65],[5089.25,1493.35,2258.7,1158.7],[4970.6,2039.3,2058.7,931.4],[4814,2067.9,1894.3,1223.8],[4998.85,1469.65,2288,1243.5],[5009.4,2116.8,1779.5,1094.3],[4937.45,1975.55,1813,1274],[6183.15,1560.7,1156.05,1100.1],[4003.25,2529.85,2369.3,1097.6],[4455.05,2251.05,2002.3,1291.6],[4130.65,2265.9,2204.45,1399],[4525.3,2381.25,1836.35,1257.1],[4560.1,1721.2,2392.1,1326.6],[4730.7,1749.45,2277.15,1242.7],[4145.25,2107.45,2193.7,1553.6],[4417.65,2231.25,2117.55,1233.55],[3875.95,2457.7,2036.35,1630],[4141.45,2006.2,2096.8,1755.55],[4189.25,1998.8,2356.95,1455],[3689.55,2247.2,2499.25,1564],[3700.3,2740.7,1866.2,1692.8],[3905.55,1980.3,2697.9,1416.25],[3877.65,1737.4,2568.8,1816.15],[4033.8,2011.9,2262.9,1691.4],[4705.05,2073.25,1692.7,1529],[3592.7,2921,1816.3,1670],[3571.4,2122.45,2283.85,2022.3],[3482.7,1992.45,2476.3,2048.55],[4260.5,1877,2417.2,1445.3],[3710.55,2025.05,2661.1,1603.3],[2832.4,2412.9,2517,2237.7],[3513.7,2420.3,2361.95,1704.05],[3511.7,2476.9,1966.25,2045.15],[3909.45,1519.2,2935.5,1635.85],[3941.55,1622.9,2357.8,2077.75],[3464.25,2217.65,2818.95,1499.15],[2922.3,2698.7,2592.3,1786.7],[3650.1,2021.6,2667.55,1660.75],[3117.65,2653.8,2559.3,1669.25],[3790.2,2375.25,2001.8,1832.75],[2973.95,2839.25,2393.4,1793.4],[3054.85,2572.95,2393.35,1978.85],[2951,2810.05,2733.4,1505.55],[3513.65,2610.7,2127.2,1748.45],[3394.95,2321.6,2666.85,1616.6],[3014.95,2647.05,2216.7,2121.3],[2751,2805.95,2259.5,2183.55],[2926.65,1833.25,2962.6,2277.5],[2806.1,1883.15,3065.85,2244.9],[3630.35,2026.75,2291.75,2051.15],[2595.2,2234.6,2917.35,2252.85],[2929.5,2180.35,2900.6,1989.55],[2645.7,2441.95,2876.4,2035.95],[2605.2,2778.8,2287.55,2328.45],[2341.2,3253.9,1921.8,2483.1],[2992.8,2303.05,2113.85,2590.3],[2783.05,1926,2730.1,2560.85],[2510.4,2266.65,2808.15,2414.8],[2397.9,2240.8,2827.55,2533.75],[2479.4,2295.35,2694.4,2530.85],[2884.85,2333.3,2590.65,2191.2],[2089.65,2692.15,2472.2,2746],[2068,1861.05,3195.2,2875.75],[2950.4,2054,2656.4,2339.2],[2060.6,2087.25,2644.7,3207.45],[2727.05,2412.15,2164.25,2696.55],[2004.7,2254.5,2387.7,3353.1],[2620.9,2007.8,2288.5,3082.8],[1933.05,2183.95,2857,3026],[2455.75,2698.65,2293.35,2552.25],[1629.65,3160.5,1730.25,3479.6],[2268.35,2345.75,2149.05,3236.85],[2171.85,2797.45,2268.8,2761.9],[2525.5,1968.5,2380.5,3125.5],[2120.15,2295.45,2505.25,3079.15],[1693.85,2298.4,2285.85,3721.9],[1668.65,2625.55,2634.45,3071.35],[2116.1,1885.8,2826.2,3171.9],[1904,2304.8,2048.85,3742.35],[2594.15,2634.75,2122.15,2648.95],[1951.65,1873.65,2628.3,3546.4],[2111.85,2166.3,2380.2,3341.65],[1986.45,2255.85,2009.1,3748.6],[1519.9,1963.35,2939.95,3576.8],[1900.3,2391.95,2504.65,3203.1],[1392.05,2176.95,2023.7,4407.3],[1556.85,2191.75,2704.5,3546.9],[2407.15,1772.9,2261.5,3558.45],[1516.95,2512.1,2389.55,3581.4],[2280.15,1480.75,2558.55,3680.55],[1726,2220,2120.6,3933.4],[1579.4,2459.65,2914.25,3046.7],[1501.6,2242.05,1702.25,4554.1],[1711.6,2274.95,2686.35,3327.1],[1500.4,2208.35,2162,4129.25],[1657.1,1708.7,2885,3749.2],[1493.95,2327,1883.05,4296],[1585.95,1931.5,2514.4,3968.15],[1529.3,2491.45,1537.4,4441.85],[1492.75,2322.55,2182.2,4002.5],[1770.4,1576.6,2061,4592],[1222.7,2330.25,2419.55,4027.5],[1258.5,2284.15,1979.3,4478.05],[1368.8,1921.25,1770.3,4939.65],[1351.65,2502.45,1653.2,4492.7],[1597.6,1637.7,2584.7,4180],[1239.9,2645.8,1959.6,4154.7],[1265,2106,2619.15,4009.85],[1346.3,1872.4,2593.15,4188.15],[1519.9,1980.9,2220.2,4279],[1325.95,1805.6,1645.6,5222.85],[1383.45,2082.6,2208.75,4325.2],[1366.85,1871.3,2059.85,4702],[1163.9,1734.65,1430.15,5671.3],[1491.55,1693.7,2296.65,4518.1],[1072.45,2026.45,1919.6,4981.5],[1320.8,2383.85,2522,3773.35],[1235.15,2172.85,1714.5,4877.5],[1094.15,1802.6,1918.1,5185.15],[831.75,2127.8,2135.85,4904.6],[1080.1,1648.65,1689.25,5582],[1086.45,1972.4,1811.35,5129.8],[1180.85,1761.7,1845.25,5212.2],[993.9,1816.4,2232.45,4957.25],[984.7,2999.35,2156.25,3859.7],[1068.75,1653.95,1339.65,5937.65],[1188.7,1579.9,1963.95,5267.45],[1220.7,1997.7,1605.05,5176.55],[1046.3,1504.3,1806.55,5642.85],[1106.65,1443.15,1749.9,5700.3],[999.75,1642.45,1735.4,5622.4],[1149.3,1948.1,2020.45,4882.15],[768.8,1463.8,2180.2,5587.2],[964.15,1387.75,1675.35,5972.75],[984.3,1996.55,1692.3,5326.85],[987.15,1636.05,1399.65,5977.15],[957,1352.1,2076.35,5614.55],[890.9,1489.65,1526.15,6093.3],[1122.3,2102.25,1489.5,5285.95],[878.45,1852,1427.9,5841.65],[855.95,1486.4,2327.25,5330.4],[1000.05,1609.6,2103,5287.35],[783.95,2155.5,1620.45,5440.1],[842.65,1398,1677.35,6082],[777.85,1481.1,1448.95,6292.1],[790.85,1545.3,1646.65,6017.2],[826.55,1353.85,2134.45,5685.15],[951.95,1885.05,1374.3,5788.7],[761.95,1433.6,1496.85,6307.6],[765.1,1408.1,1668.85,6157.95],[803.45,1446.15,1143.85,6606.55],[936,1962.05,1346.35,5755.6],[875.1,1507.55,1783.55,5833.8],[870.6,1798.65,1329,6001.75],[693.5,1389.4,1343.5,6573.6],[898.5,1443,1535.7,6122.8],[738.15,1459,1647.1,6155.75],[701.2,1480.35,1962.7,5855.75],[750.35,1702.85,1364.15,6182.65],[871.65,1420.95,1478.4,6229],[646.65,1075.7,1199.25,7078.4],[581.1,1121.25,1167.05,7130.6],[735.75,1432.35,1537.45,6294.45],[626.5,1313.3,1051.65,7008.55],[917.9,1410.3,1392.25,6279.55],[675.25,1091.1,1558.25,6675.4],[723.8,1240.75,1132.85,6902.6],[782.1,1608.55,1198.5,6410.85],[545.05,1776.35,1518.6,6160],[714.15,1433.4,1435.05,6417.4],[751.15,1481.5,1202.1,6565.25],[717.35,1304.1,1417,6561.55],[737.25,1057.25,1495.15,6710.35],[757.55,1266.55,1412.1,6563.8],[623.7,1605.75,1531.15,6239.4],[602.7,977.65,1354.8,7064.85],[665.4,1224.35,1228.7,6881.55],[625.05,1074.55,1592.65,6707.75],[687.1,1423.35,1371.05,6518.5],[598.65,1208.7,1043.35,7149.3],[663.25,1161.6,1564.3,6610.85],[531.35,973.05,851.7,7643.9],[622.65,1210.35,1110.5,7056.5],[617.1,1308.95,1244.25,6829.7],[625,1117.15,1195.45,7062.4],[444.85,1327,973.5,7254.65],[563.55,1094.2,1205.55,7136.7],[559.6,1572.45,1026.3,6841.65]],[[4581.9,1896.55,2489.9,1031.65],[5590.65,1661.4,1739.3,1008.65],[5086.65,2091.05,1949.7,872.6],[5372.2,1732.5,1917.2,978.1],[5198.1,1796.3,1927.9,1077.7],[5487.4,1655.15,1667.15,1190.3],[5267.3,1991.9,1803.6,937.2],[4752.05,2477.8,1726.75,1043.4],[4941.9,1712.75,2079.1,1266.25],[4429.5,1665.05,2520.9,1384.55],[5276.05,1880.35,1939.4,904.2],[5155,2125.3,1695.9,1023.8],[4804.4,2253.3,1858.3,1084],[5057.95,2227.8,1633.85,1080.4],[5474.35,1437.3,1927.3,1161.05],[4430.7,2395.95,1913.4,1259.95],[4287.4,2305.65,2005.85,1401.1],[4703.35,1954.35,2238.65,1103.65],[5239.6,1734.5,1823.5,1202.4],[3789.65,2312.1,2533.55,1364.7],[5010.5,1836.45,2020.35,1132.7],[4647.15,1997.95,2084.3,1270.6],[4872.45,1878.1,2006.15,1243.3],[4498.3,2226,2130.7,1145],[4925.55,1609.9,1855.35,1609.2],[3553.5,2739.3,2255.2,1452],[4236.8,2134.95,2108.4,1519.85],[4278,2153.7,2369.25,1199.05],[3414.95,2493.65,2669,1422.4],[4616.15,2044.6,2040.45,1298.8],[4095.6,1908.15,2451,1545.25],[3655.4,2267.75,2161.15,1915.7],[3684.4,2106.5,2616.95,1592.15],[3541.3,2524.25,2598.05,1336.4],[4526.2,2035.3,1620.3,1818.2],[4467.15,2125.15,1930.5,1477.2],[3627.4,3065.55,1881.4,1425.65],[4517.45,2298.45,1575.7,1608.4],[4136.2,2547.65,1717.3,1598.85],[4679.85,1816.35,2076.65,1427.15],[3220.1,2187.2,3008.3,1584.4],[3923.6,1935.25,2339.8,1801.35],[3140.4,3404.4,1871.4,1583.8],[3588.35,2398.1,2252,1761.55],[3387,2270.6,2158.75,2183.65],[3229.1,2503.1,2433.75,1834.05],[3383.95,2040,2091.8,2484.25],[3259.15,2341.3,2191.95,2207.6],[3687.05,2385.4,2070.45,1857.1],[3561.75,2219.15,2348.55,1870.55],[3297.4,2443.2,1790.8,2468.6],[3313.15,2134.45,2360.15,2192.25],[2838.25,2405.75,2865.9,1890.1],[2812.05,3065.35,2339.15,1783.45],[2892.05,2491.1,2547.95,2068.9],[2471.25,2476.2,3119.3,1933.25],[2984.55,2373.7,2683,1958.75],[3288.85,1940.75,2407.8,2362.6],[2589.5,2288.9,2601.55,2520.05],[2908,3181.25,2119.3,1791.45],[3024.8,1831.15,2968.2,2175.85],[2879.6,2393.35,2255,2472.05],[2876.1,2317.8,2357.95,2448.15],[2556.65,2444.05,2858.4,2140.9],[2700.9,2563.9,2566.85,2168.35],[2583.05,2049.25,3182.8,2184.9],[3213.65,2291.4,2089.4,2405.55],[2567.2,2478.55,2797.6,2156.65],[2684.8,2237.45,2159.7,2918.05],[2402.15,2775.7,1971.55,2850.6],[2260.85,2262.55,2769.1,2707.5],[2694.75,2170.55,2533.65,2601.05],[2058.15,2380.25,2365.95,3195.65],[2808.4,1866.65,2827.4,2497.55],[2797.6,2186.4,3148.9,1867.1],[2072.55,2764.4,2120,3043.05],[2556.65,2222.65,2864.55,2356.15],[2336.8,2329.9,2757.6,2575.7],[2323.7,2931.7,2565.95,2178.65],[1957.1,2833.6,2304.05,2905.25],[1973.1,2562.9,2123.65,3340.35],[2035.6,2218.5,2554.8,3191.1],[2273.55,2352.3,2703.4,2670.75],[1941.7,2605.7,2824.75,2627.85],[2482.25,2038.45,2352.7,3126.6],[1772.5,1855.65,2558.6,3813.25],[2163.4,2459.7,2230.2,3146.7],[1611.05,2250.7,2432.8,3705.45],[2464,2620.6,2359.2,2556.2],[1878.05,1942.9,2453.6,3725.45],[2106.3,2570.75,2536.85,2786.1],[1533.35,2707.9,2334.8,3423.95],[2270.2,1680.8,2221.25,3827.75],[2710.4,1807.65,2206.5,3275.45],[2487.2,1964.2,2584.85,2963.75],[1624.85,2222.25,2378.25,3774.65],[1688.1,2176.8,2603.4,3531.7],[2236.3,2215.5,2467.8,3080.4],[1743.5,1738.3,2807.2,3711],[1698.75,2816.5,2086.7,3398.05],[2031.1,2266.45,2552.55,3149.9],[1930.85,2212.3,1822.15,4034.7],[2055.35,1907.25,2134.05,3903.35],[1673.1,1982.4,2920.85,3423.65],[1304.1,2673.5,2260.6,3761.8],[1381.45,2306.6,2178.95,4133],[1457.2,2902.5,2215.65,3424.65],[1499.05,1799.15,2899.15,3802.65],[1545.25,2001,1618.95,4834.8],[1483.5,1506.75,2416.25,4593.5],[1742.25,2336.7,1888.75,4032.3],[1638.1,2476.75,2706.65,3178.5],[1457.3,2294.35,2507.7,3740.65],[1481.8,2294.45,1534.85,4688.9],[1699.35,2521.6,1810.1,3968.95],[1077.6,1713.65,2351.65,4857.1],[1447.4,2028.2,2251.55,4272.85],[1175.4,2485.25,2164.25,4175.1],[1430.9,2287.15,1851.25,4430.7],[1408.8,1751.8,2295.05,4544.35],[1363.65,2678.8,2509.35,3448.2],[902.2,1649.15,2488.15,4960.5],[1233,1748.5,2287.05,4731.45],[1192.65,2123.15,1911.4,4772.8],[1310.3,2124.35,2125.95,4439.4],[1419.5,2595.95,2095.85,3888.7],[1132.7,2433.75,2229.55,4204],[1338.55,2341.2,1886.15,4434.1],[1110.6,1693.55,2187.4,5008.45],[1029.3,2364.9,2376.05,4229.75],[1033.95,2075.2,1721.6,5169.25],[1242.85,1355.4,1946.55,5455.2],[1156.85,1817.25,1999.2,5026.7],[1014.4,1829.75,1940.15,5215.7],[1280.6,1756.45,1549.6,5413.35],[1161.45,2554.75,1672.05,4611.75],[1028.1,1728,1767.15,5476.75],[1083.95,2295.75,1559.3,5061],[871.9,1961.65,2179.7,4986.75],[1041.05,1614,1934.25,5410.7],[1061.25,1612.55,1667.8,5658.4],[916.35,1351.75,1901.9,5830],[1125.85,1484.4,2147.2,5242.55],[1053.6,1211.4,1943.8,5791.2],[1015.55,1764.45,1706.05,5513.95],[1063.4,2170.9,1621.4,5144.3],[1000.75,1536.9,2053.6,5408.75],[946.3,1607.05,1567.05,5879.6],[1074.15,1905.25,1994.9,5025.7],[914.7,2154.1,1400.95,5530.25],[921.2,1646.35,1463,5969.45],[910.2,1598.35,1801.85,5689.6],[785,1716.5,1461.3,6037.2],[1070.5,1485.6,2266.95,5176.95],[780.3,1613.6,1848.2,5757.9],[891.15,1153.85,1998.05,5956.95],[811.4,1485.55,1147.85,6555.2],[827.5,1519.6,1820.15,5832.75],[730.35,1465.5,1527.3,6276.85],[653.95,1222.2,1578.15,6545.7],[877,1364.1,1347.35,6411.55],[827.9,1708.2,1610.9,5853],[621.05,1382.8,1478.35,6517.8],[815.75,1605.95,1584.65,5993.65],[809.35,1866.4,1166.6,6157.65],[791.8,1361.85,2121.05,5725.3],[847.25,1250.5,1536.5,6365.75],[734.55,1832.6,1562.55,5870.3],[788.85,1314.75,1650.3,6246.1],[715.5,1601.95,1264.6,6417.95],[699.35,1641.25,1775.8,5883.6],[509.8,1125.6,1616.15,6748.45],[792.15,1483.2,1701.7,6022.95],[690,1794.75,1524.05,5991.2],[703.7,1804.8,1437.3,6054.2],[823.65,1227.25,1239.2,6709.9],[658.2,1123.6,1123.85,7094.35],[697.3,1665.25,1556.75,6080.7],[639.1,1601.3,1613.85,6145.75],[718.75,1207,1242.2,6832.05],[834.8,1165.75,1581.7,6417.75],[785.05,1579.1,1332.8,6303.05],[696.65,1245.05,1419.45,6638.85],[591.05,1269.55,1238.2,6901.2],[563.75,919.2,1132.65,7384.4],[697.95,1213.85,1370.4,6717.8],[548.65,1238.15,1163.7,7049.5],[541.8,1369.3,1598.15,6490.75],[715.05,1883.55,1271.85,6129.55],[617.6,1185.55,1562.3,6634.55],[529.8,1181.45,1089.8,7198.95],[559.7,1267.9,932.5,7239.9],[692.1,1278.15,1291.6,6738.15],[595.9,1176.95,1233.9,6993.25],[618.3,1327.15,1156.2,6898.35],[631.25,1194.6,1074.85,7099.3],[582.6,1289.7,1017.7,7110],[522.7,1371.5,1258.8,6847],[534.7,1340.3,1535.85,6589.15],[711.5,1197.7,1155.7,6935.1]],[[5631.95,1754.15,1739.55,874.35],[5389.95,1510.2,2068.8,1031.05],[5951.35,1511.95,1656.75,879.95],[5812.75,1806.2,1500.55,880.5],[5065.7,1548.2,2259.65,1126.45],[5517.45,1818.5,1612,1052.05],[5346.75,1987.95,1561.6,1103.7],[5184.3,1831.55,1908.6,1075.55],[4737.15,2241.65,1813.45,1207.75],[5126.8,1924.9,1930,1018.3],[5591.65,1842.05,1635.35,930.95],[4733.6,1906.25,2327.15,1033],[4553.5,1956.2,2078.25,1412.05],[5032.9,1935.8,2046.25,985.05],[4844.15,2471.3,1455.4,1229.15],[4268.65,1792.2,2355.2,1583.95],[4305.05,2733.15,1898.2,1063.6],[5239.3,2149.35,1751.2,860.15],[4315,2272.95,2093.55,1318.5],[5327.15,1954.4,1385.5,1332.95],[4589.95,2272.9,1940.45,1196.7],[4107.95,2579.55,2110.8,1201.7],[5119.75,2005.2,1749.9,1125.15],[4755.05,2132.65,1938.85,1173.45],[4880.3,2325.55,1592.95,1201.2],[3777.15,2560.35,2429.75,1232.75],[3810.1,2286.45,2320.8,1582.65],[5493.1,1502.65,1916.95,1087.3],[4415.05,2327.55,1878.8,1378.6],[4393,1976.85,2101.85,1528.3],[4078.65,2487.15,1973.15,1461.05],[4122.3,2731.35,1740.3,1406.05],[5042.55,1306.1,2151.75,1499.6],[3787.7,2086.4,2580.15,1545.75],[4397.7,2227.75,2355.45,1019.1],[4216.15,1670.4,2459.3,1654.15],[3922.2,2691.9,1492.1,1893.8],[4295.8,1795.5,2217.8,1690.9],[4190.95,2301.85,2231.6,1275.6],[3848.1,2222.75,2247.35,1681.8],[3917.6,2390.85,2141.05,1550.5],[3708.4,2308.35,2533.5,1449.75],[3036.45,2123.35,2493.05,2347.15],[3518.4,2042.15,2319,2120.45],[3175,2525.45,2709.5,1590.05],[3764.3,2410.5,1880.3,1944.9],[3375.15,2794.95,2024.95,1804.95],[2985.8,2257.65,2597.1,2159.45],[3523.3,2227.1,2597,1652.6],[3931.3,1968,2350.2,1750.5],[4498.5,1970.1,1970,1561.4],[3034.85,2778.9,2255.2,1931.05],[2770.3,2857.8,2469,1902.9],[2588.9,2405.35,3143.85,1861.9],[3294.8,2232.2,2700.55,1772.45],[2917.25,1942.6,2844,2296.15],[2945.8,3147.9,2173.05,1733.25],[2958.85,1903.7,2495.55,2641.9],[3071.5,2365.65,2316.1,2246.75],[3374.65,2506.6,2138.95,1979.8],[2999.3,2409.45,2362.55,2228.7],[2935.1,1604.7,2766.45,2693.75],[2895.1,2280.85,2369.65,2454.4],[2912.6,2031.3,2523.3,2532.8],[2703.55,2411.1,2301.2,2584.15],[3335.45,2192.9,2290.95,2180.7],[2659.3,2437.3,2329.25,2574.15],[2321.7,1879.65,2929.5,2869.15],[3371.15,2926.9,1800.25,1901.7],[2451.2,2172.9,2921.95,2453.95],[2872.75,2976.75,1899.7,2250.8],[2580.35,2410.85,2345.85,2662.95],[2304.65,2857.6,2037.55,2800.2],[2324.6,2470.95,2433.5,2770.95],[2326.5,3211.05,1952.7,2509.75],[2312.6,3267.9,2111.85,2307.65],[2890.1,2755.4,1555.85,2798.65],[2515.15,2729.9,2399.15,2355.8],[2326.25,2894.6,2482.9,2296.25],[2115.85,2175.55,2286.55,3422.05],[2562.65,2284.7,2478.9,2673.75],[2121.55,1714.7,3335.3,2828.45],[1558.2,2451.35,2081.25,3909.2],[2629.6,2016.35,2436.4,2917.65],[2334.35,2425.05,2339.8,2900.8],[2190.5,2501.2,2105.35,3202.95],[1496.5,2780.6,2322,3400.9],[2607.8,2858.95,2031.15,2502.1],[2219.15,2089.6,2770.4,2920.85],[2069.6,2485.7,2309.8,3134.9],[2082.4,2237,2355.9,3324.7],[2217.35,2128.5,2749.75,2904.4],[1836,2354.3,2541.35,3268.35],[1605.1,2446.65,2352.85,3595.4],[1440.1,2459.9,2293,3807],[1793.6,2464.85,2523.9,3217.65],[1730.8,2185.7,2182.7,3900.8],[1709.9,1900.3,2275.95,4113.85],[1914.55,2380.35,2327.4,3377.7],[1690.95,2297.4,1942.8,4068.85],[1560.95,2185.35,2033.05,4220.65],[1954.95,2744.05,1887.45,3413.55],[1651.95,2010.6,2005.65,4331.8],[1703.95,2562.05,2072.05,3661.95],[1553.35,1840.8,3288.85,3317],[1607.5,1848.45,2971.75,3572.3],[1805.65,2178.5,2160.15,3855.7],[1578.75,2118.15,2177.9,4125.2],[1633.8,2319.25,1585.05,4461.9],[1441.25,2488.15,2121,3949.6],[1219.85,2778.05,2529,3473.1],[1373.25,1983.5,1633.2,5010.05],[1674.35,2405.5,1825.9,4094.25],[1106.3,1720.3,2174.55,4998.85],[1778.85,2114.5,1400.95,4705.7],[1283.3,1944.15,2144,4628.55],[1277.6,2016.7,2083.85,4621.85],[973.2,2685.45,1650.35,4691],[1299.15,1984.4,1834.7,4881.75],[1229.9,1818,1893.75,5058.35],[1063.55,2414.75,1976,4545.7],[1356.4,2469.8,1851.7,4322.1],[1178.85,1825.95,1733.5,5261.7],[1402.85,1719.9,2515.9,4361.35],[1204.9,1813.95,2189.05,4792.1],[1121.45,2356.7,1799.7,4722.15],[1363.5,1982.2,2058.85,4595.45],[1032.25,1535.7,1555.1,5876.95],[1265.05,2126.9,3252.55,3355.5],[1220.8,1579.3,2068.25,5131.65],[1050.55,2237.05,1693.85,5018.55],[1175.75,1982.35,2158.5,4683.4],[884.55,1877.55,1500.6,5737.3],[1070.3,2184.55,1929.85,4815.3],[1538.45,1880.05,1978.65,4602.85],[1083.1,1617.1,2043.25,5256.55],[897.9,1615.8,1664.85,5821.45],[1219.45,1683.35,2266.35,4830.85],[1068.8,1636.7,1460.3,5834.2],[1260.8,1599.25,1572.4,5567.55],[963.95,1570.5,1508.45,5957.1],[980.55,2044.4,2161.3,4813.75],[693.55,1814.25,1608.7,5883.5],[976.3,1820.3,1732.1,5471.3],[1133.85,2123.6,1933.55,4809],[844.25,1536.55,2053.15,5566.05],[921.65,1413.5,2008.7,5656.15],[865.6,1552.6,1523.95,6057.85],[941.6,1429.75,1733.1,5895.55],[717.15,1896.4,2262.85,5123.6],[904.8,1538.4,1455.3,6101.5],[672.35,1827.45,1815.75,5684.45],[932.05,1785.15,1386.05,5896.75],[876.75,2336.65,1471.55,5315.05],[1021.2,1539.45,1215.05,6224.3],[959.75,1723.55,1820.75,5495.95],[1018.45,1497.1,1987.45,5497],[718,1918.5,1318.9,6044.6],[646.9,1498.35,1245.5,6609.25],[887.6,1623.5,1529.5,5959.4],[849.85,1492,1403.45,6254.7],[798.85,1579.15,1775.45,5846.55],[682.9,1519.2,1552.25,6245.65],[926.5,1700.8,1366.4,6006.3],[579.1,1489.4,1404.35,6527.15],[761.6,1643.8,1415.95,6178.65],[777.05,1631.15,1534.2,6057.6],[636.7,1300.65,1403.25,6659.4],[701.95,1054.65,1420.3,6823.1],[736.85,961.5,1393.5,6908.15],[822.6,1553.2,1752.95,5871.25],[642.75,1239.85,1375.2,6742.2],[702.6,1553.7,1402.95,6340.75],[737.45,1073.75,1276.8,6912],[612,1302.05,1148.4,6937.55],[692.3,1463.2,1755.7,6088.8],[668.35,1288.5,1324.2,6718.95],[672.65,1482.8,1447.45,6397.1],[559.2,1560.5,1331.25,6549.05],[603.95,1249.8,1471.6,6674.65],[663.65,1491.5,1095.4,6749.45],[859.15,1104.2,1139.9,6896.75],[630.1,990.45,1349.3,7030.15],[657.6,1296.75,1386.7,6658.95],[623.05,1466.15,1244.2,6666.6],[573.3,1130.2,1354.75,6941.75],[570,1354.95,1348.95,6726.1],[587.55,1340.35,1178.4,6893.7],[708.55,1115,1380.95,6795.5],[710.2,1142,1425.35,6722.45],[611.45,1428.55,1314.1,6645.9],[508,1040.2,1363.8,7088],[530,950.1,1275.55,7244.35],[496.9,1282.8,1002.5,7217.8],[450.4,1191.2,1194.05,7164.35],[500.9,1177.45,1268.4,7053.25],[534.45,1044.35,1272.3,7148.9],[535.25,1009.2,1209.25,7246.3],[475.25,1029.8,948.2,7546.75],[573.9,1111.8,1073.95,7240.35]],[[5503,1626.25,1929.85,940.9],[5656.25,1669,1778.3,896.45],[5930.65,1266.9,1895.05,907.4],[5702.55,1521.45,1711.7,1064.3],[4995,2259.1,1848.5,897.4],[5620.3,1750.55,1686,943.15],[5871.75,1317.65,1635.8,1174.8],[5569.7,1551.4,1869.85,1009.05],[5228,1809.05,1987.9,975.05],[5634.05,1861.05,1545.3,959.6],[5443.85,1642.1,1712.3,1201.75],[4454.65,2026.65,2448.3,1070.4],[5458.2,1775.1,1756.75,1009.95],[4932.65,1606.6,2436.5,1024.25],[5262.1,1902.15,1869.55,966.2],[5885.6,1405.75,1489.7,1218.95],[5563.5,1642.65,1604.7,1189.15],[4916.6,1980.75,1962.2,1140.45],[5363.5,1576.1,1832.65,1227.75],[5256.1,1789.35,1904.95,1049.6],[4581.35,2303.8,1767.65,1347.2],[4814.8,2239.6,1722.65,1222.95],[5771.5,1554.35,1531.6,1142.55],[4913.15,1988.2,1913.2,1185.45],[4967.3,1933.75,1824.5,1274.45],[4455.45,1871.3,2238.55,1434.7],[4170.6,2560.65,2059.7,1209.05],[4817.9,2074.15,1829.9,1278.05],[4025.2,2210.6,2387.95,1376.25],[4125.25,2153.5,1887.75,1833.5],[3601.1,2502.55,2225.9,1670.45],[4729.4,1825.75,2037.2,1407.65],[3732.1,2108.15,2816.95,1342.8],[4109.6,2045.3,2245.95,1599.15],[4748.75,1485.5,2727.9,1037.85],[5067.25,2183.9,1560.2,1188.65],[3424.5,2839,2379.6,1356.9],[4111.8,2150.4,2062.9,1674.9],[3367.75,2761.45,2176.95,1693.85],[3832.8,2099.5,2516.6,1551.1],[3581.05,2327.4,2895.3,1196.25],[3551.15,2711,2199.6,1538.25],[3699.75,2655.65,1650,1994.6],[5364.15,1835.6,1553.25,1247],[3581,2297.55,2042.25,2079.2],[3329.25,2848.65,2484.5,1337.6],[4518.35,2301.5,1821.4,1358.75],[3068.2,2935.3,2269.35,1727.15],[3200.45,2721.6,2099.85,1978.1],[3487.8,1893.65,2897.7,1720.85],[3943.25,2294,2114.9,1647.85],[4021.5,2201.65,2095.15,1681.7],[4090.6,2331.7,1904.3,1673.4],[2733.1,2570.55,2446.35,2250],[3275.7,2195.95,2635.25,1893.1],[2682.05,2535.1,2479.35,2303.5],[2999.7,2786.2,2329.75,1884.35],[2923.6,2163.1,2677.05,2236.25],[3480.5,1633.35,2529.95,2356.2],[2675.5,1774.75,2861.95,2687.8],[3134.45,2176.35,2308.95,2380.25],[2832.75,2296.75,2004.65,2865.85],[2698.35,2674.6,2266.05,2361],[2944.55,2103.45,1924.25,3027.75],[3412.1,1339.3,2789.5,2459.1],[3508.8,2644.3,2208.05,1638.85],[1973.05,2679.55,2038.25,3309.15],[2593.95,3076.5,2261.85,2067.7],[3048.75,1985.55,2186.1,2779.6],[2498.75,2714.8,2031,2755.45],[2715.55,2815.3,2624.25,1844.9],[2092.85,2588.45,2451.25,2867.45],[2744.25,2463.2,2632.45,2160.1],[2284.75,2659.2,2757,2299.05],[2192.95,2397.15,2755.45,2654.45],[3083.9,2109.2,2190.25,2616.65],[2628.75,2326,1851.95,3193.3],[2775.4,2987.65,1725.15,2511.8],[2234.5,2207.55,2628,2929.95],[2846.65,2382.35,2506,2265],[1773.45,2980.75,2597.05,2648.75],[2545.8,1933.1,2215.3,3305.8],[2017.1,2273.85,2974.05,2735],[1807,2196.45,2690.65,3305.9],[2120.4,2514.25,2497.6,2867.75],[1628.45,3112.85,2312.6,2946.1],[1966.4,2572.4,2329.65,3131.55],[1783.45,2469.6,2335.25,3411.7],[1808.4,2595.05,2144.55,3452],[1960.75,2175.1,2641.15,3223],[1754.3,2653.7,2465.75,3126.25],[1560.4,2501.5,2454.95,3483.15],[2808.55,2369.95,1685.35,3136.15],[1975.15,2531.95,2639.95,2852.95],[1690.35,2418.75,1718.1,4172.8],[1231.5,2505.55,2348.85,3914.1],[1772.45,2061,2054.2,4112.35],[1679.1,2174.65,2066.65,4079.6],[1682.5,2155.05,2526.9,3635.55],[2126.4,1924,2377.2,3572.4],[1711.2,2140.15,2194.8,3953.85],[1466.85,2104.35,2202.15,4226.65],[2071.05,2064.85,2819.5,3044.6],[1681.65,1861.25,2440.65,4016.45],[1571.3,2040.85,2204.55,4183.3],[1538.15,2536.1,2094.55,3831.2],[1561.95,2816.95,1836.1,3785],[1553.2,1965.35,2647.9,3833.55],[1411.8,1832.05,2573.15,4183],[1614.4,1897.55,2021.7,4466.35],[1157.9,2533.65,1986.7,4321.75],[1378.25,2315.75,2721.55,3584.45],[1496.7,1517.35,2013.6,4972.35],[1307.35,1791.7,2012.9,4888.05],[1097.25,2116.45,2358.05,4428.25],[1346.8,2197.5,2155.1,4300.6],[1443.85,1966.6,1802.25,4787.3],[1194.2,1893.3,1952.7,4959.8],[1318.3,2071.35,2168.35,4442],[1375.3,1785.4,2251.05,4588.25],[1263.55,2422.2,1613.25,4701],[1470.4,1605.05,2080.2,4844.35],[1150.9,1708.25,1835.1,5305.75],[1009.05,2212.95,1843.8,4934.2],[1157.5,1819.15,1603.9,5419.45],[1284.4,1558.25,2099,5058.35],[1209.3,2570.85,1510.3,4709.55],[1006.4,1471.3,1703.4,5818.9],[1393.8,2035.45,2035.7,4535.05],[1191.75,1781.95,1353.85,5672.45],[918.65,1613.8,1588.55,5879],[1583.65,1876.4,1486.6,5053.35],[954.85,1820.8,2269.95,4954.4],[832.4,1433.25,1679.3,6055.05],[970,1509.8,1529.2,5991],[1174.4,1418,1783.65,5623.95],[924,1480.35,1723.6,5872.05],[1221.5,1900,1965,4913.5],[1063.6,1513.55,1694.25,5728.6],[852.6,1515.7,1686.85,5944.85],[995.5,1547.1,1843.3,5614.1],[922.65,1857.05,1835.8,5384.5],[982,1798.85,1629.2,5589.95],[1122,1956.55,1643.8,5277.65],[948.25,1719.8,1956.05,5375.9],[930.1,1985.7,1767.15,5317.05],[922.9,2265.15,1629.9,5182.05],[792.8,1544.85,1520.6,6141.75],[1058.5,1468.6,1413.05,6059.85],[883.6,1589.45,1392.8,6134.15],[864.55,1416.3,1735.8,5983.35],[827.65,1139.9,1850.6,6181.85],[797.2,1438.5,1142.6,6621.7],[999.35,1299.5,1488.85,6212.3],[907.85,1718,1555.8,5818.35],[812.5,1532.35,1779.55,5875.6],[868.55,1182.65,1638.05,6310.75],[719.35,1346.2,1487.3,6447.15],[666.1,1643.95,1565.65,6124.3],[713.55,1280.15,1324.55,6681.75],[756.4,1341.7,1489.15,6412.75],[886.1,1545,1505.05,6063.85],[669.45,1563.05,1393.9,6373.6],[636.8,1642.35,1111.75,6609.1],[874.35,1116.4,1346.75,6662.5],[721.75,1053.8,1295,6929.45],[764.45,1161.95,1213,6860.6],[732.05,1298.1,1615.55,6354.3],[647.15,1263.6,1259.6,6829.65],[787.45,1417.05,1107.65,6687.85],[551.05,1254.85,1324.05,6870.05],[661,1452.7,1529.6,6356.7],[675.4,1158.95,1446.55,6719.1],[541.85,1013.55,1623.6,6821],[614.3,1552.3,1313.15,6520.25],[582.6,1044.4,1279.6,7093.4],[502.5,1360.4,1040.45,7096.65],[698.1,1253.4,1818.35,6230.15],[699.45,1426.2,1427.35,6447],[728.7,1374.65,1209.35,6687.3],[621.05,1375.15,1049.7,6954.1],[619.15,1093.6,1222.75,7064.5],[581.25,1366.05,1269.35,6783.35],[563.1,1406.55,1393.9,6636.45],[533.3,1344.6,1342.05,6780.05],[508.35,1253.2,1366.75,6871.7],[609.75,1100.9,941.7,7347.65],[539.15,1193.95,1033.5,7233.4],[636.5,1385.5,952.3,7025.7],[674.6,1188.75,1085.7,7050.95],[606.7,1074.2,1076.55,7242.55],[502.05,924.45,997.9,7575.6],[492.75,1159.4,1092.95,7254.9],[575.2,1363.85,1247.85,6813.1],[582,1305.35,1362.05,6750.6],[534.9,1158.55,1036.55,7270],[543.8,1458.95,1090.95,6906.3],[453.3,1047.7,1071,7428],[507.6,1116.95,1103.65,7271.8],[477.2,978.7,990.5,7553.6]],[[5826.4,1769.6,1613.35,790.65],[5198.6,1838.7,2033.1,929.6],[5982.55,1845.4,1228.65,943.4],[5502.7,2088.65,1576.7,831.95],[5725.2,2017,1421.15,836.65],[5866.95,1569.35,1646.6,917.1],[5839.2,1705.4,1639.15,816.25],[5268.45,1658.45,1871.6,1201.5],[5461.55,1919.6,1525.65,1093.2],[5269.55,1938.95,1719.55,1071.95],[4973.1,1904.15,2038.7,1084.05],[5254.45,1746.5,1920.4,1078.65],[4780.5,2169.95,1854.95,1194.6],[4875.05,2148,1728.35,1248.6],[5094.75,2151,1636.9,1117.35],[4190.45,2137.85,2252.8,1418.9],[4755.45,2078.8,1970.65,1195.1],[5498.35,1753.25,1635.35,1113.05],[5114.55,1981.85,1783.4,1120.2],[4746.3,1734.15,2234.85,1284.7],[5247.15,1868.75,1806.7,1077.4],[4622,2233.6,2024.15,1120.25],[4630.5,1971.1,2127.2,1271.2],[4538.65,1972.6,2253.85,1234.9],[3895,2674.8,2016.6,1413.6],[4142.35,1845.45,2806.9,1205.3],[4564.5,2011.45,1952.25,1471.8],[4365.6,2174.65,2286.95,1172.8],[4135.4,2109.85,2479.45,1275.3],[4698.55,1994.15,2008.9,1298.4],[5300.5,1705.2,1928.4,1065.9],[3680.95,2140.5,2412.05,1766.5],[4588,1591.05,2027.8,1793.15],[3733.8,2484.95,2217.75,1563.5],[3692.25,2259,1783.8,2264.95],[3750.95,1996.45,2488.8,1763.8],[4018.45,2047.45,2666.7,1267.4],[5083.9,2144.05,1464.5,1307.55],[4305.65,2126.1,2153.8,1414.45],[3980.7,2183.55,2093.9,1741.85],[3892.9,2227.1,2552,1328],[3845.95,2356.8,2019.6,1777.65],[3347.05,2682.75,2348.6,1621.6],[4176.95,2120.1,2255.1,1447.85],[3973.35,2370.4,2356.45,1299.8],[4225.5,2162.8,1970.65,1641.05],[4004,2197.35,2047.65,1751],[3570.35,2861.55,2071,1497.1],[3446.65,2586.25,2097.45,1869.65],[3215.95,2560.55,2182.25,2041.25],[3914,2126.05,2042.6,1917.35],[3602.2,2282.95,2262,1852.85],[3351.6,2530,2308.1,1810.3],[3365.55,2280.4,2262.6,2091.45],[3156.5,2638.6,2351.15,1853.75],[2173.8,2797.95,2706,2322.25],[2783.85,2500.3,2556.45,2159.4],[2848.2,2378.85,2174.55,2598.4],[3270.05,1966.6,2959.5,1803.85],[3167.75,2431.1,2097.2,2303.95],[3263.5,2399.2,1934.05,2403.25],[2996.3,2113.3,3037.85,1852.55],[3522.85,2320.95,2309.5,1846.7],[3175.2,2203.8,2624.7,1996.3],[2096.2,2537.9,2731.55,2634.35],[2414.95,2854.7,2711,2019.35],[2615.8,2237.65,2103.8,3042.75],[3168.9,2321.2,1887.45,2622.45],[2558.9,2486.8,2415.75,2538.55],[2489.2,2316.25,2482.55,2712],[2771.95,2763.15,1996.4,2468.5],[2632,2551.35,2008.3,2808.35],[2935.5,2546.3,2146.45,2371.75],[2921.05,2896.55,1908.05,2274.35],[2331.9,2308.2,2935.7,2424.2],[2040.55,2712.5,2089.85,3157.1],[2070.25,2715.8,2564.6,2649.35],[2346.85,2568.15,2090.75,2994.25],[2886.2,2488.45,2248.3,2377.05],[2449.3,2908.7,2067.05,2574.95],[1923.5,2192.45,2455.15,3428.9],[2165.45,2303.55,2546.7,2984.3],[2386.3,2514.95,2406.55,2692.2],[1942.65,2112.35,2600.95,3344.05],[2353.55,2286.5,2265,3094.95],[2133.1,2313.7,2329.95,3223.25],[2099.65,2120.75,2544.6,3235],[1503.55,2414.15,2512.95,3569.35],[1922.2,1783.85,2871.35,3422.6],[1818.05,2254.05,2673.15,3254.75],[1821.15,2543.8,2203,3432.05],[1705.3,2447.85,2431.5,3415.35],[1939.7,2391.95,2490.45,3177.9],[1614.9,3100.85,1562.35,3721.9],[1760.6,2129.7,2359.65,3750.05],[1794.6,2420.35,2599.6,3185.45],[1782.5,2417.2,1804.95,3995.35],[1565.1,1947.55,2734.9,3752.45],[1741.45,2159.95,2456.45,3642.15],[1447.2,2001,1913.6,4638.2],[1685.3,2194.4,2347.1,3773.2],[1603.6,1987.35,2723.8,3685.25],[1468.8,1691.2,2258.75,4581.25],[1194.65,2145.7,2228.05,4431.6],[1728.5,2152.7,3040.4,3078.4],[1570,2114.85,2149.45,4165.7],[1212.8,1912.5,2052.6,4822.1],[1378.3,1973.65,1798.1,4849.95],[1715.65,1997.2,2345.9,3941.25],[1451.6,1915.2,2051.1,4582.1],[1143.2,2583.15,2575.15,3698.5],[1364.2,1884.9,2098.85,4652.05],[999.45,1858.25,2600.45,4541.85],[1390.4,1987.6,1914.75,4707.25],[1140.15,1933,1802.7,5124.15],[1344.45,1858.3,1648.55,5148.7],[918.9,1936.25,1582.55,5562.3],[1138.35,2059.6,1874.85,4927.2],[1182.95,2025.7,2245.35,4546],[987.75,1873.5,1893.8,5244.95],[1108.7,2193.7,2158.55,4539.05],[1372.5,1954.8,1911.35,4761.35],[1117,2069.05,2266.7,4547.25],[1110.85,2029.4,1548.6,5311.15],[1194.7,2086.75,1370.8,5347.75],[1113.65,1703.1,1936.55,5246.7],[1065.35,2111.55,1630.6,5192.5],[929.95,2065.5,1678.95,5325.6],[1137.95,1755.3,2017.2,5089.55],[1039.75,1902.05,2549.95,4508.25],[941.65,1801.45,1933,5323.9],[1046.05,1834.9,1984,5135.05],[1273.95,1198.6,1749.85,5777.6],[1036.4,1354.3,1685.15,5924.15],[897.4,1979.75,1653.85,5469],[836.25,1884.1,1820.8,5458.85],[1006.4,1570.55,1716.55,5706.5],[868.2,1423.45,1363.95,6344.4],[1000.3,1595,2267.85,5136.85],[1031.05,1577.15,1846.7,5545.1],[899.6,2020.2,1795,5285.2],[802.5,1604.4,2300.65,5292.45],[856.85,1657.7,1683.6,5801.85],[1132.3,1980.9,1335.05,5551.75],[827.25,1392.95,1805.75,5974.05],[1067.8,1482.75,2337.7,5111.75],[649.45,1594.6,1664.55,6091.4],[773.5,1668.75,1771.4,5786.35],[710.7,1850.05,1949.7,5489.55],[946.5,1513.25,1791.9,5748.35],[730,1751.95,2023,5495.05],[629.65,1254.25,1334.95,6781.15],[689.3,1752.7,1814.2,5743.8],[1038.7,1979.5,1710.7,5271.1],[738,1380.45,1302.5,6579.05],[800.55,1622.45,1193.75,6383.25],[760.3,1407.85,1649,6182.85],[937.25,1214.05,1281.05,6567.65],[682.8,2417.7,1424.3,5475.2],[728.7,1421.3,1723.65,6126.35],[677.6,1152.55,1373.8,6796.05],[742.45,1114.6,1531.6,6611.35],[752.1,1688.4,1453.8,6105.7],[812.6,1370.65,1735.8,6080.95],[559.7,1136.7,1224.65,7078.95],[634.5,1421.15,1253.5,6690.85],[705.5,1338.5,1046.5,6909.5],[682.3,1305.3,1228,6784.4],[675.9,1414.9,1281.9,6627.3],[667.7,1501.65,1250.35,6580.3],[857,1424.5,1320,6398.5],[632.35,1443.25,1372.2,6552.2],[583.15,1002.25,1144.4,7270.2],[760.35,1121.9,1163.15,6954.6],[656.95,1221.55,1287.85,6833.65],[520.4,1061.35,1446.95,6971.3],[614.1,1249.1,1261,6875.8],[628.95,1451.1,1242,6677.95],[594.65,1364.35,1396.6,6644.4],[629.15,1314.25,1077.6,6979],[592.85,1426.8,1161.2,6819.15],[515.4,1397.8,1202.8,6884],[738.55,1210.25,1210.65,6840.55],[651.45,1309.1,1287.5,6751.95],[590.65,1446.3,1282.85,6680.2],[596.2,1168.25,1150.7,7084.85],[681.6,1251.8,1257.65,6808.95],[568.7,1204.5,954.2,7272.6],[525.75,1225.95,1128.35,7119.95],[515.95,1154.45,1038.35,7291.25],[582.3,1241.55,1012.55,7163.6],[485.65,950.3,1030.35,7533.7],[648.05,1137.65,1286.65,6927.65],[607.05,807.65,1185.35,7399.95],[545.05,892.15,1068.2,7494.6],[514.8,1180,824.8,7480.4],[528.4,823.8,1198.75,7449.05],[657.95,719.75,1206.3,7416],[564.75,1102.05,1272.05,7061.15],[553.55,1005.25,938,7503.2]],[[6073.45,1339.2,1591.95,995.4],[5972.65,1595.5,1490,941.85],[6297.7,1509.65,1376.15,816.5],[5816.4,1435.05,1822.85,925.7],[5566.9,1820.8,1716.55,895.75],[5475.15,1562.6,2065.75,896.5],[6297.2,1866.7,988.95,847.15],[5718.15,1478.35,1934.5,869],[4876.65,1903.1,2119.35,1100.9],[5793.75,1635.6,1455.25,1115.4],[4920.15,1970.75,2047.4,1061.7],[5559.8,1637.55,1660.55,1142.1],[5749.6,1821.05,1513,916.35],[4749.3,1985,2185.65,1080.05],[5269.6,2009.85,1629.05,1091.5],[5404.95,1720.7,1839.9,1034.45],[5118.5,2226.4,1228.7,1426.4],[4903.35,1771.7,2089,1235.95],[5388.15,1685.75,1944.75,981.35],[5095.35,1837.05,1788.55,1279.05],[5046.55,1587.5,2258.05,1107.9],[5042.95,2144.65,1535.3,1277.1],[5096.7,2212.6,1804.75,885.95],[5131.7,2009.1,1662.65,1196.55],[4737.35,2072,2131,1059.65],[4311.65,1957.7,2516.2,1214.45],[5468,1403.6,1817.85,1310.55],[5079.9,1930.55,1689.45,1300.1],[3995.6,2877.55,1759,1367.85],[4352.65,1898.3,2331.8,1417.25],[4088.4,2139.8,2139.05,1632.75],[4266,1907.3,2451.8,1374.9],[4387.35,2470.95,1760.15,1381.55],[3364.4,2927.7,2104.2,1603.7],[4312.45,1884.15,2363.1,1440.3],[4671.7,2243.2,1660.5,1424.6],[4381.95,2092.7,2117.8,1407.55],[4372.3,1792.3,2226.8,1608.6],[3859.15,2171.35,2495.15,1474.35],[3889.2,2506.65,1721.95,1882.2],[4058.8,2300.05,1744,1897.15],[3549.9,2359.05,2644.95,1446.1],[3846.85,2520.5,1935.65,1697],[4493.25,1921.35,2293.15,1292.25],[3388.6,2178.1,2725.35,1707.95],[4061,2097.95,2102.55,1738.5],[3781.15,2196.6,2633.6,1388.65],[3112,2418.2,2639.4,1830.4],[3505.1,2602.95,1868.75,2023.2],[2806.05,2542.9,2992.35,1658.7],[2852.75,2073.15,2528.25,2545.85],[3284.25,2301.2,2391.2,2023.35],[2952.55,1988.75,2695.05,2363.65],[3444.35,2997,2157.4,1401.25],[3326.45,2832.25,2188.1,1653.2],[3649.45,2268.4,2133.7,1948.45],[3018.85,2113.95,2376.4,2490.8],[3500.4,2401.7,2046.25,2051.65],[2684.55,3171.15,2119.65,2024.65],[3340.05,2119.95,2757.6,1782.4],[2982.85,2201.95,2556.5,2258.7],[2771.1,2516.15,2759.45,1953.3],[3597.9,2587.1,2000.15,1814.85],[3607.15,1999.5,2355.95,2037.4],[2832.35,2652.45,2476.8,2038.4],[2549.35,2682.8,2847.05,1920.8],[2922.25,2295.7,2293.85,2488.2],[1998.15,2977.4,2254.05,2770.4],[2213.35,2505.75,3078.95,2201.95],[2674.1,2436.55,2359.1,2530.25],[2367.35,2460.2,2429.6,2742.85],[2275.1,2713.6,2593.3,2418],[2955.2,2182.2,2581.75,2280.85],[2325,2480.8,2379.85,2814.35],[2320.05,1720.65,2386,3573.3],[2495.85,2164.95,2300.3,3038.9],[2465.3,2689.6,2023.6,2821.5],[2801.6,2260.35,2755.2,2182.85],[2421.75,3076.75,1627.8,2873.7],[2164.25,1828.2,2920,3087.55],[2487.45,2888.95,2116.35,2507.25],[1828.8,2175.55,2799.4,3196.25],[2189.8,2562,2540.05,2708.15],[1757.2,2126.85,2834.55,3281.4],[2102.6,2754,2425.7,2717.7],[2059.05,2963,1970.05,3007.9],[1501.95,2166.55,2514,3817.5],[2290.75,2061.5,2248.75,3399],[1728.75,3418.6,1818.65,3034],[2219.9,2124.7,2143.9,3511.5],[1591.25,2366.7,2663.9,3378.15],[1580.15,2479.15,2214.95,3725.75],[1633.7,2089.45,2197.25,4079.6],[1737.1,2007.45,2767.4,3488.05],[1760.8,1797.1,1927.75,4514.35],[1735.8,2164.6,2372.1,3727.5],[1682.6,2696.4,2146.3,3474.7],[1657.8,2330.7,2598,3413.5],[1418.5,2881.3,2003.85,3696.35],[1942.7,2636.25,2408.65,3012.4],[1233.95,2541.5,3051.5,3173.05],[1408.6,2131.8,2570.3,3889.3],[1607.15,1702.65,2438.75,4251.45],[1599.3,2232.35,2441.15,3727.2],[1277.25,1914.85,2158.5,4649.4],[1742,1887.9,2079,4291.1],[1633.4,1587.1,2528,4251.5],[1162.55,2149.65,1881.2,4806.6],[1599.15,1971.95,2365.95,4062.95],[1323.2,2121.25,2169.65,4385.9],[1261.9,2206.4,2339.4,4192.3],[1304.05,2041.65,2225.45,4428.85],[1199.15,2151.4,1634.05,5015.4],[1233.3,2361.15,2922.75,3482.8],[1262.4,2007.05,2213.55,4517],[1249.2,2049.4,1875.25,4826.15],[1117.85,1827.95,1864.25,5189.95],[1425,2633.6,1630.35,4311.05],[1409.5,1630.65,2256.35,4703.5],[1331.85,1998.95,2181.4,4487.8],[1292.45,1763.85,1771.45,5172.25],[1099.95,2492.5,1918.8,4488.75],[909.4,1890.45,2093,5107.15],[1176.8,1946.25,1544.15,5332.8],[1398.55,1890.05,1978.4,4733],[1018.5,1789.8,1885.4,5306.3],[999.15,1596.6,1862.2,5542.05],[947.75,1485.35,2158.65,5408.25],[1047.05,1986.55,2113.65,4852.75],[1149.95,2094.5,1685.35,5070.2],[1055.45,1978.45,1624.3,5341.8],[872.35,2252.45,1536.05,5339.15],[986.95,1757.9,1682.05,5573.1],[1038.2,1630.2,2150.75,5180.85],[1106.2,1964,1809.75,5120.05],[952.4,1578.1,1441.05,6028.45],[881.2,1637.2,1551.45,5930.15],[1026.65,1844.15,1783.6,5345.6],[1159.4,1908.35,1453,5479.25],[986.45,1909.65,1723.2,5380.7],[871.35,2035.35,1715.3,5378],[816.3,1703.65,1725.95,5754.1],[878.45,1514.6,1398.7,6208.25],[867.8,1383.2,1592.1,6156.9],[806.05,1669.3,1717.05,5807.6],[935.25,1639.05,1634.4,5791.3],[941.9,1855.5,1887.5,5315.1],[710.25,1715.45,1852.75,5721.55],[931.6,1597.25,1456.05,6015.1],[651.15,1439.8,1463.4,6445.65],[835.9,1340.55,1611.1,6212.45],[714.4,1349.4,1892.05,6044.15],[734.2,1558.65,1197.45,6509.7],[652.55,1497.2,1582.75,6267.5],[910.7,1354.5,1267.9,6466.9],[866.4,1450,1871,5812.6],[700.35,1644.15,1439.3,6216.2],[576.95,1813.9,1665.45,5943.7],[734.35,987.35,1548.8,6729.5],[808.75,1699.6,1334.2,6157.45],[666.5,1182.55,1620.4,6530.55],[596.4,1249.95,1257.2,6896.45],[725.95,1329.5,1411.3,6533.25],[646.6,1608.8,1156.45,6588.15],[764.5,1137.45,1420.7,6677.35],[672.4,1503.55,1558.85,6265.2],[740.85,1357.3,1391.9,6509.95],[633.45,1877.45,1123.4,6365.7],[607.15,1259.9,1706.65,6426.3],[599.85,1106.7,1430.85,6862.6],[585.55,1503,1257.7,6653.75],[643.35,1203.1,1194.45,6959.1],[586,1221.7,1347.65,6844.65],[652.3,1686.45,1146.45,6514.8],[572.3,1204.75,1245.65,6977.3],[703.95,1045.75,1351.55,6898.75],[621.85,884.1,1236.35,7257.7],[584,1160.8,1256.85,6998.35],[627.2,1452.35,1224.55,6695.9],[592.25,1274.95,1147.65,6985.15],[635.1,1040.6,1334,6990.3],[553.55,1085.25,766.15,7595.05],[484.65,1238.95,1156.45,7119.95],[683.9,960.2,1043.35,7312.55],[437.75,1118.9,1091.55,7351.8],[553.7,1248.1,1081.6,7116.6],[537.4,1101.55,1020.75,7340.3],[497.3,1042.1,1088.9,7371.7],[593.85,1024.35,879.75,7502.05],[502.95,1295.15,1098.75,7103.15],[437.05,1094.65,990.85,7477.45],[617.1,1012.8,1016.8,7353.3],[519.15,1108.85,1149.4,7222.6],[560.4,1340.5,1101.85,6997.25],[522.9,1119.85,1232.7,7124.55],[508.8,1047.45,1129.3,7314.45],[463.05,790.65,926.85,7819.45],[583.35,877.4,1121.3,7417.95],[507.85,1102.25,977.85,7412.05],[447.95,913.8,890.95,7747.3]],[[5984.55,1704.4,1518.45,792.6],[5816.9,1311.8,2039.3,832],[5805,1477.6,1812.2,905.2],[5509.2,1628,1717.9,1144.9],[6195.85,1737.5,1230.35,836.3],[5656.35,1590.8,1817.85,935],[5821.15,1618.5,1697.15,863.2],[5900.1,1625.2,1482.45,992.25],[5710.25,1900.15,1507.5,882.1],[5504.35,1609.35,1920.5,965.8],[5116.95,2164.1,1643.5,1075.45],[4468.1,1958.35,2217.3,1356.25],[5823.65,1612.55,1476.2,1087.6],[5273.8,1888.15,2029.75,808.3],[5645.55,1315.95,1814.45,1224.05],[5199.75,2057,1603.75,1139.5],[5939.8,1642,1465.65,952.55],[5891.75,1498.95,1557.05,1052.25],[4662.9,1856.6,2450.65,1029.85],[5013.45,2391.05,1399.45,1196.05],[4617.4,2319.3,1849.75,1213.55],[4904.65,2214,1968.3,913.05],[4568.9,2166.75,1701.4,1562.95],[3969.75,2234.5,2589.65,1206.1],[4011.9,2697.25,1932.2,1358.65],[5244.95,1661.7,1869.25,1224.1],[4072.1,2014.75,2619.8,1293.35],[4296.25,2685.25,1697.2,1321.3],[4125.65,2234.85,2266.2,1373.3],[5314.45,1641.55,2068.8,975.2],[4406.25,1885.55,2245.9,1462.3],[4246.2,2097.85,2519.25,1136.7],[4607.5,2137.25,1819.25,1436],[3314.05,2566.9,2565.95,1553.1],[4950.65,1836.8,1876.9,1335.65],[3861.05,1916.6,3002.15,1220.2],[4346.75,1921.9,2204.7,1526.65],[3568.65,2197.55,2721.8,1512],[4447.4,2064.15,2299.8,1188.65],[4253.9,1754.3,2129.5,1862.3],[3819.1,2400.05,1979.95,1800.9],[4801.8,1698.85,1892.85,1606.5],[3877.2,2194.8,2525.9,1402.1],[3047.2,2464.15,2502,1986.65],[4652.4,1742.9,1639.95,1964.75],[3609.75,2009.5,2380.3,2000.45],[3812.65,2781.8,1772.9,1632.65],[3998.55,1715.1,2562.65,1723.7],[3683,2059.3,2364.3,1893.4],[3871.25,2212.15,2260.5,1656.1],[4262,2039.4,2012.15,1686.45],[4152.4,1854.15,2465.85,1527.6],[3667.25,1814.75,2520.6,1997.4],[2903.2,2599.3,2470.95,2026.55],[3634.55,2284.1,2351.9,1729.45],[3714.5,1929.6,1932.7,2423.2],[2815,2509,2327.7,2348.3],[3491.8,2218,2098.6,2191.6],[2643.65,2778.7,2548.85,2028.8],[2985,1984.3,2426.2,2604.5],[3007.75,2675.8,2140.05,2176.4],[3203.4,2276.5,2395.25,2124.85],[2373.75,2670.65,2621.05,2334.55],[3144.9,1828.15,2540,2486.95],[2996.2,2194.1,2492.35,2317.35],[3288.8,2219.7,2978.55,1512.95],[3000.8,2310.55,2643.25,2045.4],[2623.05,2364.85,2597.6,2414.5],[2418.4,2521.85,2713.45,2346.3],[2237.45,2479.95,2844.45,2438.15],[2648.95,2158.35,2314.3,2878.4],[2788.65,3240.65,2009.8,1960.9],[2469.65,2622.7,1974.7,2932.95],[2384.4,2238.35,2560.9,2816.35],[1799.05,2914.75,2560,2726.2],[2609.1,2346.3,2062.65,2981.95],[2545.55,2099.05,2344.6,3010.8],[2300.3,2273.6,2301.9,3124.2],[2200,2947.5,2248.55,2603.95],[1911.35,2801.3,2403.4,2883.95],[1750.25,2554.6,2390.25,3304.9],[2310.85,2223.15,2556.75,2909.25],[2208.45,2636.6,2065.45,3089.5],[1922,2485.45,1688.35,3904.2],[2271.4,2667.95,2512.7,2547.95],[2685.15,1847.6,2447.9,3019.35],[1935.65,2858.2,2245.05,2961.1],[1976.05,1986.05,2176.25,3861.65],[2215.7,2374.45,2169.65,3240.2],[1943.15,2364.9,2501.85,3190.1],[1823.45,2379.1,2259.95,3537.5],[1687.55,1686.4,2759.35,3866.7],[1673.4,2860.75,2105.6,3360.25],[1824.85,2261.2,2271.3,3642.65],[1417.9,2265.95,2429.65,3886.5],[1857,2154.5,2197.55,3790.95],[1460,1910.4,2803.35,3826.25],[1757.3,2162,2101.1,3979.6],[1683.95,3010.2,1926.05,3379.8],[1508.8,2400.85,2041.95,4048.4],[1401.55,2232.45,2212.3,4153.7],[1450.75,2115.6,2435.1,3998.55],[1415.35,2222.6,1376.7,4985.35],[1460.9,1985.2,2641,3912.9],[1523.35,1816.7,2507.45,4152.5],[1499.95,1951.65,1970.85,4577.55],[1541.9,2094.5,2122,4241.6],[1464.65,2033.05,1976.4,4525.9],[1415.25,1872.25,1719.45,4993.05],[1338.1,2451.65,1723.4,4486.85],[1314.4,1749.3,2188.2,4748.1],[1293.55,2395.7,2565,3745.75],[1505.6,1707.45,2406.45,4380.5],[1207.1,1992.15,1816.25,4984.5],[1349.5,1991,2201.4,4458.1],[1247.35,2150.55,2041.2,4560.9],[1136.55,1724.75,2525.5,4613.2],[1107.15,2623.55,1865.8,4403.5],[1412.65,1760.55,2176.4,4650.4],[1428.1,1571.7,2342.9,4657.3],[1335.05,1866.45,1481.85,5316.65],[1223.05,1813.9,1861.65,5101.4],[1039.65,1636.3,1901.7,5422.35],[908.3,2133.55,1735.95,5222.2],[948.3,1554.6,1771.6,5725.5],[1045.05,2190.15,1820.25,4944.55],[795.75,1681.25,1367.3,6155.7],[903.8,2276.2,1612.1,5207.9],[851.7,1772.85,1733.55,5641.9],[1124.55,2002.45,2235.9,4637.1],[1141.05,1969,1794.7,5095.25],[981.45,1354.2,2079.4,5584.95],[948.9,1273.8,1429.6,6347.7],[870.05,1494.2,1963.6,5672.15],[779.3,1288.35,1805.9,6126.45],[906.6,1779.55,2242.25,5071.6],[913.15,1642.9,1879.55,5564.4],[834.85,1792.75,1489.65,5882.75],[956.3,1843.45,1858.25,5342],[945.25,1445.3,1444.25,6165.2],[1052.1,1380.55,1890.45,5676.9],[1124.7,1682.4,1790.95,5401.95],[718.5,1395.45,958.15,6927.9],[834.6,1395.3,1548,6222.1],[942.05,1953.35,1418.45,5686.15],[1006.8,1538,1765.75,5689.45],[840.5,1484.95,1729.3,5945.25],[841.3,1689.9,1681.2,5787.6],[807.75,1070.5,1412.4,6709.35],[735.55,1347.35,1405.9,6511.2],[912.25,1671.65,1549.2,5866.9],[828.95,1651.15,1885.6,5634.3],[719.3,1456.25,1380.7,6443.75],[579.45,1433.15,1104.2,6883.2],[675.55,1541.6,1226.1,6556.75],[623.45,1673.45,1373.65,6329.45],[683.5,1570.85,1176.1,6569.55],[672,1516.1,1057.2,6754.7],[639.8,1518.6,1681.55,6160.05],[722.3,1654.15,1492.4,6131.15],[613.35,1283.95,1585.5,6517.2],[571.95,1384.15,1321.4,6722.5],[662.85,1249.55,1359.5,6728.1],[612.85,1662.55,1291.15,6433.45],[627,1148.7,1508.25,6716.05],[610.45,1237.8,1532,6619.75],[487.95,1563.8,1050.6,6897.65],[654.1,1586.7,1166.2,6593],[701.8,1307.05,1285.85,6705.3],[557.4,1269.1,1111.7,7061.8],[670.85,1317.9,1106,6905.25],[520.7,1326.6,1080.8,7071.9],[673.25,1192.8,1255.75,6878.2],[590.95,1307.7,1517.65,6583.7],[547.1,1138.8,1013.9,7300.2],[625.15,1350.5,1265.9,6758.45],[615.15,1244,1169.95,6970.9],[609.25,1250.8,1215.15,6924.8],[686.15,1337.65,1114.1,6862.1],[568.8,766,929.1,7736.1],[514.85,1012.2,1108.75,7364.2],[582.3,928.8,1237.7,7251.2],[502.1,1143.2,1134.15,7220.55],[502.8,1149.85,1003.05,7344.3],[518.85,1148.55,1210.7,7121.9],[563.4,1075.25,1004.9,7356.45],[491.1,990.65,988.4,7529.85],[461.3,1017,1312.25,7209.45],[529.55,845.5,820.15,7804.8],[549.55,1020.45,1119.05,7310.95],[593.3,836.15,1133.25,7437.3],[474.8,993,944.8,7587.4],[525,1112.55,1158.4,7204.05],[526,1077.7,1090.3,7306],[436.85,1433.75,1145.75,6983.65],[618.1,1166.6,1173.3,7042],[464.2,1041.5,1177.85,7316.45],[531.7,1076.3,1013.9,7378.1],[468.65,989.65,1183.7,7358],[454.7,1120.5,939.3,7485.5]],[[6431.75,1430.45,1473.9,663.9],[6273.3,1477,1287.5,962.2],[5482.75,1672.8,2071.45,773],[5816.05,1806.5,1523.85,853.6],[6201.95,1338.2,1426.7,1033.15],[5752.35,1529.8,1531.5,1186.35],[5664,1972.15,1529.8,834.05],[5708.45,1754.45,1430.85,1106.25],[5653.6,2051.8,1512.3,782.3],[6146.4,1781.5,1154.25,917.85],[5593.65,1992.7,1514.45,899.2],[5283.4,1962.25,1703.85,1050.5],[5554.4,1759.05,1659.8,1026.75],[5702,1662.2,1652.55,983.25],[5301.3,1807.1,1780.25,1111.35],[5516.05,1757.75,1755.9,970.3],[5187.2,1354.8,2384.45,1073.55],[5466,1500.5,2107.15,926.35],[4940.05,1833.05,2137.8,1089.1],[5075.35,1973.45,1804.45,1146.75],[5566.1,1431.85,1728.4,1273.65],[4953.95,2006.8,1904.8,1134.45],[4725.9,2162.9,1963.4,1147.8],[5401.55,1955.2,1570.2,1073.05],[5331.1,1599.1,1830.65,1239.15],[5249.5,1243,2325.3,1182.2],[4138.5,2211.1,2259.05,1391.35],[5162,1788.4,1771.2,1278.4],[4949.5,2079.05,1418.9,1552.55],[4534.3,1982.8,2194.6,1288.3],[5390.85,1749.1,1759.4,1100.65],[4178.85,2387.65,2057.4,1376.1],[4944.7,2114.2,1517.95,1423.15],[4163.2,2508.65,1942.15,1386],[4121.8,2391.75,2271.05,1215.4],[4493.6,1748.75,2286.9,1470.75],[3766.9,2339.45,2393.65,1500],[4831.7,2044.35,1968.1,1155.85],[4629.85,2274.75,2045.9,1049.5],[3812.95,2349.9,2354.4,1482.75],[4219.8,1921.75,2537.35,1321.1],[3767.65,2768.5,2227.65,1236.2],[3547.95,2343.15,2620.45,1488.45],[4364,1600.7,2218,1817.3],[4376.8,1916.35,1990.55,1716.3],[3878.7,1866.4,2587,1667.9],[3686.75,1985.9,2906.45,1420.9],[3205,2396.7,2595.3,1803],[3368.9,2712.4,2323.8,1594.9],[3495,2256.25,2316.95,1931.8],[3264.65,2442.4,2303.2,1989.75],[3832.3,2448.7,1687,2032],[3249.15,2298.05,2514.35,1938.45],[3655.8,2403.5,2302.15,1638.55],[2333,2893.65,2775.45,1997.9],[2884.3,2089.1,2899.3,2127.3],[3503.5,1961.95,2297.6,2236.95],[2889.3,2641.65,2443.55,2025.5],[2347.65,3242.7,2524,1885.65],[2932.4,3012,2047.15,2008.45],[3774.8,1959.8,2337.8,1927.6],[2954.1,2514.95,2351,2179.95],[2866.3,2179.95,2358.1,2595.65],[3075.6,2543.85,2225.9,2154.65],[2374.15,2992.1,1884.95,2748.8],[2866.9,2023.05,2579.25,2530.8],[2812.45,1926.15,2532.65,2728.75],[3061.1,2370.8,2210.6,2357.5],[2864.5,1994.3,2464.3,2676.9],[2559.45,2414.05,2747,2279.5],[2418.2,2086.85,2977.45,2517.5],[2306.7,2372.3,2693.05,2627.95],[2822.6,2487.95,2387.45,2302],[2948.05,2747.15,1864,2440.8],[2246.35,1880.75,2766.45,3106.45],[2397.3,2653.2,2099.8,2849.7],[2662.95,2429.7,2964,1943.35],[2065.05,2072.4,2257.15,3605.4],[2076.55,2747.9,2644.05,2531.5],[2133.1,2209.95,2671.1,2985.85],[2164,1939.4,2692.9,3203.7],[2059.3,3251.5,1950.9,2738.3],[2006.05,2110.65,2732.75,3150.55],[1800.8,2002.4,2855.05,3341.75],[2093.8,1720.5,2450.75,3734.95],[1792.8,2306.5,2526.65,3374.05],[1709.7,2391.1,2612.55,3286.65],[1630.45,2205.8,3113.15,3050.6],[1627.4,2897.7,2031,3443.9],[1604.1,2353,2699.35,3343.55],[1543.9,2731.65,2731.9,2992.55],[1711.75,2613.3,2090.9,3584.05],[1853.5,2143.55,2484.15,3518.8],[1772.1,2096.25,2336.5,3795.15],[2540.15,2232.8,2242.4,2984.65],[1234.1,2388.85,2869.65,3507.4],[1368.6,2565.9,2219.45,3846.05],[1519.1,2622.15,2156.7,3702.05],[1575.1,2588.45,2283.8,3552.65],[1448,2602.1,1670.95,4278.95],[1326.7,1742.85,2009.45,4921],[1462.15,1983.3,2101.2,4453.35],[1289.8,2017.35,2271.2,4421.65],[1306.25,2008.5,3119.9,3565.35],[1517.1,2371.35,2263.1,3848.45],[1492.2,2613.25,1842.05,4052.5],[1536.2,1809.8,2550.45,4103.55],[1074.55,1725.8,1953.75,5245.9],[953.95,2377.7,1812.95,4855.4],[1491.55,1791.55,2103.25,4613.65],[1176.55,2463.7,2122.2,4237.55],[1084.3,2338.05,2257,4320.65],[1329.65,2473.85,1858.05,4338.45],[1226.65,1708.3,1578.45,5486.6],[1098.4,1516.4,2405.05,4980.15],[999.1,2248.85,1529.55,5222.5],[1201.65,1981.7,2462.75,4353.9],[1208.65,2346.95,1625.3,4819.1],[1208,1659.85,1821.9,5310.25],[1051.65,2202.6,1693.7,5052.05],[1115.6,2133.85,1884.3,4866.25],[1137.55,1536.4,1658.8,5667.25],[884.1,1792.85,2212.35,5110.7],[1020.2,1852.3,1886.6,5240.9],[943.9,1800.1,2145.1,5110.9],[841.6,2356.25,1733.2,5068.95],[810.25,1909.8,2147.85,5132.1],[932.55,2140.7,1842.6,5084.15],[879.8,2190.4,1494.35,5435.45],[931.7,2228.9,1718.55,5120.85],[855.95,1332.4,1812.15,5999.5],[914.55,1484.75,2090.75,5509.95],[895.85,1414.2,1284,6405.95],[874.7,1571.05,1634.45,5919.8],[779.25,1658.95,1599,5962.8],[960,1806.9,1437.4,5795.7],[779.6,1749.5,1350.8,6120.1],[770.7,2364,1510.35,5354.95],[933.55,1871.2,1811.05,5384.2],[725.65,1833.75,1450.3,5990.3],[1020.75,1589,1582.8,5807.45],[866.2,1862.05,2205.1,5066.65],[909.25,1343.05,1791.2,5956.5],[713.75,1388.1,1819.3,6078.85],[1009.45,1394.1,1535.1,6061.35],[759.95,1409.35,1582.55,6248.15],[758.45,1479.15,1277.15,6485.25],[856.15,1380.1,1288.15,6475.6],[772.15,1320.25,1220.2,6687.4],[856.85,1080.1,1266.25,6796.8],[794.6,1325.6,1445.3,6434.5],[742.2,1127.2,1294.2,6836.4],[814.3,2027.9,1777.9,5379.9],[550.55,1341.05,1179.8,6928.6],[669.4,1305.45,1557.2,6467.95],[635.35,1654.9,2054.35,5655.4],[708.2,1465.2,1487.3,6339.3],[678.55,1467.65,1237,6616.8],[749.1,1495.9,1333.5,6421.5],[625,1226.9,1043.65,7104.45],[653.4,1321.95,1364.9,6659.75],[537.85,1161.9,1375.75,6924.5],[685.25,1382.1,1397,6535.65],[620.8,1824.2,1025,6530],[668.15,1468.45,1804.4,6059],[540.6,1251.85,1119.4,7088.15],[697.3,1342.6,1268.6,6691.5],[666.4,1311.6,1846.4,6175.6],[703.85,1448.3,1090.1,6757.75],[433.25,1368.3,1181.8,7016.65],[520.7,1064.7,1081.2,7333.4],[591.4,1205,1049.65,7153.95],[594.6,1128.85,1742.05,6534.5],[668.3,1039.9,1164.45,7127.35],[574.45,1225.45,1026.75,7173.35],[657.9,1372.8,1268.2,6701.1],[490.4,1200.5,1272,7037.1],[550.9,889.6,1624,6935.5],[538.55,1201.05,1100.55,7159.85],[556.95,1054.9,816.2,7571.95],[522.65,1043,1083.85,7350.5],[462.1,824.8,1085.5,7627.6],[492.25,1104.75,1038.65,7364.35],[526.15,1120.25,1236.2,7117.4],[444,1163.55,1276,7116.45],[536.8,898.3,1081.6,7483.3],[528.8,844.45,948.3,7678.45],[553.9,844.9,1257.3,7343.9],[368.5,1202.7,1099.8,7329],[463.35,1015.1,1011.35,7510.2],[478.55,1098.9,1041.85,7380.7],[494.35,1006.95,862.75,7635.95],[389.1,887.8,924,7799.1],[431.65,1246.85,1077.95,7243.55],[489.3,935.7,1029.05,7545.95],[477.65,1008.85,886,7627.5],[479.75,1099.8,898.7,7521.75],[413.5,1406.25,760.25,7420],[438.55,1026.95,873.25,7661.25],[482.25,738.25,783.05,7996.45]],[[6279.7,1399,1380,941.3],[5920.5,1617.6,1620.7,841.2],[6521.9,1268.95,1324.25,884.9],[6548.05,1403.2,1342.5,706.25],[5675.8,1920.5,1336.85,1066.85],[5905.25,1786.25,1228.05,1080.45],[6208,1467.05,1598.1,726.85],[6135.5,1520.35,1535.3,808.85],[5547.5,1958.35,1447.05,1047.1],[5101.45,1763.2,2054.85,1080.5],[5182.3,1902.9,2027.95,886.85],[5588.05,1737.65,1896.05,778.25],[5236.8,1918.4,1663.3,1181.5],[5523.8,1519.9,1751.1,1205.2],[5903.15,1717.95,1425,953.9],[5686.2,1587.45,1489.85,1236.5],[6172.5,1784.85,1088.85,953.8],[5470.45,1745.9,1822.55,961.1],[5764.05,1495.55,1723,1017.4],[5172.85,1907.05,1608.8,1311.3],[4997.4,1817.75,1741.25,1443.6],[4956.75,1873.75,1967.35,1202.15],[5424.05,1730.55,1599.75,1245.65],[5318.65,1893.95,1710.2,1077.2],[6077.4,1652.15,1248.85,1021.6],[5377.35,2037.55,1524,1061.1],[5336.6,1782.25,1920.95,960.2],[5212.75,1950.55,1658.25,1178.45],[4429.45,1932.9,2225.2,1412.45],[5017.35,1783.05,1854.05,1345.55],[3537.6,2296.6,3051.45,1114.35],[5110.55,1527.6,2048.75,1313.1],[4519.9,1551.9,2196.4,1731.8],[5160.55,1688.5,1952.4,1198.55],[3908.4,2650.8,2084.15,1356.65],[4200.65,2102.65,2091.55,1605.15],[4029.55,2278.2,2353.55,1338.7],[4736.5,2405.8,1532.7,1325],[4175.4,2355.8,2042.75,1426.05],[4329.7,2102.2,1779.8,1788.3],[3242.6,2536.25,2557.1,1664.05],[4490.65,2106.4,1901,1501.95],[4872.75,1645.45,1945.6,1536.2],[4190.5,1830.45,2410.7,1568.35],[4080.45,2404.25,1972.3,1543],[3636.9,2102.6,2258.55,2001.95],[3064.35,2126.1,2867.05,1942.5],[3522.4,2664.4,2380.8,1432.4],[3063.75,2584.75,2589.1,1762.4],[4049.35,2091.3,2339.95,1519.4],[2994.25,2654.85,2358.55,1992.35],[3350.2,2719.65,2317.45,1612.7],[2748.5,2941.2,2711.15,1599.15],[3793.8,1923.4,2653.75,1629.05],[3368.8,2264.25,2371.9,1995.05],[3164.55,2488.75,2174.05,2172.65],[3172.65,2355.05,2394.35,2077.95],[2894.65,2807.95,2027.1,2270.3],[3182.35,2168.75,1889.05,2759.85],[3196.05,2348.7,2418.75,2036.5],[3309.7,1995.55,2550.05,2144.7],[3434.45,2309.95,2158.9,2096.7],[2831.45,2767.9,2451.35,1949.3],[3065.7,2126.75,2349.3,2458.25],[2765.1,2824.9,2286.6,2123.4],[2649.25,2406.4,2197.3,2747.05],[2273.9,2308.25,2738.8,2679.05],[3265.4,1885.5,2105.45,2743.65],[2821.5,2704.75,1977.3,2496.45],[2582.7,2654.6,2396.35,2366.35],[2493.9,2015.3,2734.5,2756.3],[3335.45,2196.3,2415.85,2052.4],[2015.3,2764.75,2572.7,2647.25],[2683.75,2232.2,2932.15,2151.9],[2617,2650.7,2062.85,2669.45],[2371.25,2661.5,2593,2374.25],[2339.6,2264.5,2615.25,2780.65],[2044.55,2353.6,2277.95,3323.9],[2296.7,2394.55,2243.7,3065.05],[1905.3,2442.9,2126.65,3525.15],[2422.4,2651.35,2623,2303.25],[2282.85,2232.2,2467,3017.95],[2390.75,2613.25,2245.65,2750.35],[1920.55,2140.95,2581.85,3356.65],[1999.1,3110.2,2218.1,2672.6],[1722.6,2463.05,2227.4,3586.95],[2094.35,2149.9,2689.4,3066.35],[2009.1,1769.7,1515.05,4706.15],[1448.65,2761.8,2540.35,3249.2],[1794.8,2343.8,2161.75,3699.65],[1713.9,2246.8,2344.3,3695],[1810.05,2283.8,2350.45,3555.7],[1719.15,2026.3,2618.7,3635.85],[1840.1,1893.75,2298.9,3967.25],[1360.95,2226.65,2567.25,3845.15],[1675.55,2131.65,2605.1,3587.7],[1568.65,2217.05,2144.9,4069.4],[1378.6,2023.4,1769.35,4828.65],[1698.85,2030.05,2112.15,4158.95],[1545.6,2892.4,1976.9,3585.1],[1321.95,2246.9,2653.2,3777.95],[1444.65,2170.65,2095.85,4288.85],[1472.15,2369,2138.9,4019.95],[1415.45,2130.25,1896.05,4558.25],[1794.65,1998.9,2373.7,3832.75],[1249.65,2284.05,1959.25,4507.05],[1175.6,1817.35,1829.3,5177.75],[1616.25,2060.15,1931.65,4391.95],[1215.1,1840.8,2452.75,4491.35],[1466.35,2537.3,2192.65,3803.7],[1552.55,1865.95,1886.45,4695.05],[1248.25,2714.75,2072.2,3964.8],[1137.25,1642.2,2076.8,5143.75],[1161.65,1496.45,1690.45,5651.45],[1341.45,1862.85,1871.6,4924.1],[906.05,2081.05,1816.65,5196.25],[1114.75,2408.95,1521.55,4954.75],[1241.2,1949.25,2002.1,4807.45],[1127.15,1963.3,2066.3,4843.25],[942.2,1777.5,2262.6,5017.7],[1221.4,1667.4,1783.45,5327.75],[1063.6,1680.5,2097.5,5158.4],[1089.95,1847.85,1962.85,5099.35],[888.15,1735.9,1977.45,5398.5],[1103.95,1811.65,1986.95,5097.45],[1083,1036.85,2191.15,5689],[988.15,2284.65,1780.95,4946.25],[917.25,1169.85,1510.85,6402.05],[1154.25,1995.35,1830.9,5019.5],[890.05,1984.05,1625.5,5500.4],[919.2,1869.4,1437,5774.4],[901.95,1545.3,1649.85,5902.9],[885.2,1698.5,1814.4,5601.9],[930.3,1567.2,1339.8,6162.7],[759.25,1323.1,1543.6,6374.05],[933.7,1631.6,1407.2,6027.5],[743.85,2078.8,1783.9,5393.45],[827.7,1541.5,1210.15,6420.65],[709.55,1625.7,2043.7,5621.05],[749.2,1357.95,1316.35,6576.5],[952.75,1361.25,1562.6,6123.4],[831.55,1595.25,1502.8,6070.4],[727.25,1581.65,1013.1,6678],[676.45,1798.1,1663.95,5861.5],[719.45,1280.55,1550.65,6449.35],[779.95,1618.6,1180.3,6421.15],[855.7,1344,1393.4,6406.9],[705.1,1598.7,1775.25,5920.95],[897.25,1534.95,1037.85,6529.95],[757.05,1270.95,1532.8,6439.2],[751.55,1335.35,1744,6169.1],[657.85,1516.4,1296.8,6528.95],[700,1672.55,1355.4,6272.05],[585.7,1346,1284,6784.3],[751.55,1120.4,1258.6,6869.45],[750.2,1243.95,1286,6719.85],[770.6,1484.05,1708.35,6037],[759.95,965.8,1592.8,6681.45],[719.15,1344.35,1447.35,6489.15],[681.6,1178.5,1299.9,6840],[760.95,1092.15,1353.95,6792.95],[576.6,1109.1,1097.05,7217.25],[605.35,1146.1,956.15,7292.4],[710.05,825.35,1591.75,6872.85],[590.2,1455.1,1442.2,6512.5],[693.8,1302.5,1049.9,6953.8],[520.3,1358,1192.5,6929.2],[703.25,1187.05,1325.1,6784.6],[596.45,1037.8,937.6,7428.15],[635.35,1199.55,1489.75,6675.35],[488.1,1314.6,1346.95,6850.35],[517.9,1122.2,950.45,7409.45],[570.15,1029.8,1016.25,7383.8],[508.1,1105.4,919.4,7467.1],[600.95,1259.55,1139.75,6999.75],[591,1410.15,1250.7,6748.15],[529.25,948.1,1304.8,7217.85],[556.85,1103.8,1070.9,7268.45],[521.6,957.3,1192.5,7328.6],[593.2,1368.25,1103.5,6935.05],[576.15,1124.9,1074.6,7224.35],[443.9,945.05,862.55,7748.5],[513.25,1037.8,1308,7140.95],[472.3,971.95,901.85,7653.9],[515.55,1050.05,929.65,7504.75],[494.95,1286.15,1586.55,6632.35],[503.3,1123.4,912.75,7460.55],[427.2,901.5,1036.5,7634.8],[427.75,810.75,1163.65,7597.85],[367.55,1040.55,1116.05,7475.85],[372.35,1146.85,817.75,7663.05],[424.75,837.75,1075.05,7662.45],[439.15,919.8,879,7762.05],[408.5,1054.8,783.3,7753.4],[428.85,957.3,812.1,7801.75],[507.6,1225.1,790.85,7476.45],[439.65,961.25,842.65,7756.45],[410.45,825.25,938.1,7826.2],[366.2,1102.35,832,7699.45],[392.9,1009.8,959,7638.3]],[[6664.85,1437.1,1213.2,684.85],[6633.1,1181.55,1397.15,788.2],[5669.95,1502.15,1976.8,851.1],[6119.8,1395.75,1646.95,837.5],[6159,1376.85,1490.8,973.35],[5975.7,1597.2,1522,905.1],[6780.95,1241.55,1225.6,751.9],[6026.4,1706.45,1374.6,892.55],[6272.85,1471.7,1433.95,821.5],[5841.9,1713.65,1610.4,834.05],[6064,1474.3,1640.55,821.15],[5725.75,1469.95,1962.35,841.95],[5231.3,1728.9,2108,931.8],[5857.05,1703.9,1654.7,784.35],[5880.8,1871.7,1256.9,990.6],[5262.5,2218.1,1359.25,1160.15],[5838.5,1368,1853.2,940.3],[5150.85,2011.2,1689.55,1148.4],[5286.85,2004.45,1794.65,914.05],[4980.35,1914.3,2099.4,1005.95],[4803.4,1917.7,2128.9,1150],[4127,2174.95,2450.15,1247.9],[4813.2,1721.7,2436.35,1028.75],[4638.85,2764.1,1636.6,960.45],[4384.6,1814.3,2522.15,1278.95],[4127.45,2250.7,2323,1298.85],[4750.45,2585.6,1549.15,1114.8],[5013.7,1588.7,2131.95,1265.65],[4965.95,1730.7,1913,1390.35],[4898.75,2144.7,1780.2,1176.35],[4342.7,2038.15,2064.3,1554.85],[4165.8,2141.05,2312.4,1380.75],[5024.25,1818.2,2044.6,1112.95],[5075.35,1610.7,2115.55,1198.4],[4204.15,1925.35,2214.65,1655.85],[4173.75,2027.5,2313.6,1485.15],[4642.4,1753.55,2276.6,1327.45],[3946.35,2164.85,2404.05,1484.75],[4309.2,2006,1936.8,1748],[4826.7,2137.25,1695.05,1341],[4814.45,1873.9,1687.3,1624.35],[3271,2786.8,2100.65,1841.55],[4296.75,2342.7,2047.45,1313.1],[4228.2,1810.45,2529.85,1431.5],[3849.95,2436.35,2183.7,1530],[4065.95,2070.9,2256.15,1607],[3926.9,1871.7,2491.65,1709.75],[3682.75,2913.4,1641.15,1762.7],[4223.9,2342.55,1897.55,1536],[4105.2,2188.8,2117.15,1588.85],[4064.25,1826.15,2135.05,1974.55],[3957.5,2240.35,2091.5,1710.65],[3487.5,2839.45,2190.25,1482.8],[4003.85,2334.15,2136.1,1525.9],[3063,2055.65,3021.55,1859.8],[2843.35,2300.3,2975.5,1880.85],[3459.25,2546.55,2188.4,1805.8],[2702.7,2925.6,2238.35,2133.35],[2819.75,3022.4,2303.8,1854.05],[3011.7,2629.2,2076.95,2282.15],[2740.2,2580.45,2042.3,2637.05],[2909.25,2529,2673.3,1888.45],[2587,3104.45,2508.55,1800],[2387.05,2353.35,2588.15,2671.45],[3155.15,1928.65,2548.4,2367.8],[2849.8,2219.9,2679.35,2250.95],[2455.15,2549.75,2172.6,2822.5],[3024.15,2401.3,2331.4,2243.15],[3049.9,2881.75,2455.55,1612.8],[2392.2,2550.45,2671.1,2386.25],[2565.75,2003.05,2752.4,2678.8],[2250.8,2435.9,2230.7,3082.6],[2375.55,2154.15,2873.5,2596.8],[2319.9,2469.95,2680.85,2529.3],[2250.15,2570.7,2165.3,3013.85],[2205.2,2641.15,2384.05,2769.6],[2452.7,2584.45,2516.6,2446.25],[2126.7,2114.7,2764.1,2994.5],[2279.3,2206.05,2477.1,3037.55],[2488.6,2561.15,2077.1,2873.15],[1673.85,2203.75,2586.6,3535.8],[2530.05,2293.65,2713.6,2462.7],[2088.85,2003,2390.95,3517.2],[2422.05,1787.65,2178,3612.3],[1780.55,2159.45,3221.9,2838.1],[1523,2189.15,2020.4,4267.45],[2128.25,2755.8,2238.6,2877.35],[1713.15,2195,2360.55,3731.3],[2082.45,1693.45,2127.15,4096.95],[1446.9,2206.55,2006.8,4339.75],[2140.3,2083.35,2091.75,3684.6],[1695.45,2367.35,2175.45,3761.75],[1803.8,2411.55,2161.3,3623.35],[1553.8,2193.1,2219.4,4033.7],[1769,2341.85,2584.85,3304.3],[1722.45,2411.15,1905.05,3961.35],[1778.2,2546.95,1659.1,4015.75],[1508.7,2240.2,2409.1,3842],[1616.4,2162.9,2195.75,4024.95],[1440.9,2290.55,1871.7,4396.85],[2104.05,1748.75,2622.8,3524.4],[1646.2,2073.15,2476.6,3804.05],[1309.75,2305.15,2216.4,4168.7],[1139.65,1838.75,1452.6,5569],[1388.2,2008.1,1995.6,4608.1],[1300.5,1546.2,2574.75,4578.55],[1091.7,2318.8,1948.05,4641.45],[1351.8,2451.75,1799.75,4396.7],[1289.25,2062.15,2215.75,4432.85],[1355.3,1906.75,2248.3,4489.65],[1382.5,1918.05,1899.7,4799.75],[1205.35,2398.55,1438.3,4957.8],[1290.3,2094.2,2167.1,4448.4],[1347,1927.25,2097.8,4627.95],[1288.5,1553.25,2090.3,5067.95],[1228.9,1937.05,2134.15,4699.9],[1346.3,2758.4,1596.8,4298.5],[1311.15,1967.2,2043,4678.65],[1147.15,2135.1,2012.3,4705.45],[1088.45,1584.95,2042.25,5284.35],[1054.15,1936.85,1671.05,5337.95],[958.35,1821.7,1891.95,5328],[914.25,1616.4,1533.05,5936.3],[1019.8,1621.75,1777.25,5581.2],[1250,1613.6,1844.65,5291.75],[969.5,1893.65,1790.8,5346.05],[825.45,1945.65,1892.45,5336.45],[770.4,1889.5,2090.1,5250],[1122.9,2183.9,1741.85,4951.35],[991.35,1945.2,1460.7,5602.75],[934.1,1459.35,1364.1,6242.45],[997.45,1939.35,1894.25,5168.95],[878.2,1691.1,2208,5222.7],[912.3,1861.75,1455.3,5770.65],[787.25,1321.25,1277.5,6614],[1008.3,2021.9,1807.55,5162.25],[844.95,1559.15,1827.45,5768.45],[784.9,1582.55,1686.7,5945.85],[852.65,1399.95,1677.05,6070.35],[1015.95,1631.9,1456.15,5896],[790.45,1100.55,1631.6,6477.4],[973.65,1887.25,1340.1,5799],[836.2,1583.3,1247.4,6333.1],[737.85,1688,1441.6,6132.55],[662.25,1338.45,1572.2,6427.1],[641.25,1111.85,1281.35,6965.55],[765.7,1291.65,1271.85,6670.8],[783.1,1710.85,1499.85,6006.2],[759.7,1332.5,1358.5,6549.3],[876.5,987.8,1292.1,6843.6],[688.95,1151.7,1083.6,7075.75],[678.7,1142.25,1398.95,6780.1],[649.25,1584.3,1708.55,6057.9],[597.4,1493.95,1374.8,6533.85],[661.75,1196.4,1280.2,6861.65],[618.6,1173.3,1303.75,6904.35],[657.75,1256.55,1274.1,6811.6],[672.25,1161.85,1243.35,6922.55],[659,1185.45,1124.55,7031],[551.8,1459.75,1249.8,6738.65],[662.2,1214.3,1386.6,6736.9],[652.05,1082.75,1293.8,6971.4],[647.7,1107.3,1232.6,7012.4],[566.15,1201.5,1031.55,7200.8],[606.3,978,1598.7,6817],[567.05,1123.1,1133.8,7176.05],[546.85,1241.75,1035.9,7175.5],[592.65,1052.15,1058.55,7296.65],[534.5,1139.8,1244.4,7081.3],[534.3,1248.9,1305.2,6911.6],[582.55,1096.5,1113.6,7207.35],[646.5,1272.2,1119.05,6962.25],[567.05,1118.75,1370.85,6943.35],[567.6,1225.2,884.55,7322.65],[535.1,954.35,1045.65,7464.9],[590.45,965,1067.25,7377.3],[442.9,910.4,915.95,7730.75],[495.9,878.6,1035.7,7589.8],[499.95,904.9,979.8,7615.35],[509.55,1014.85,1165.35,7310.25],[482.25,897.75,1017.5,7602.5],[524.85,1065.15,1014.25,7395.75],[440.7,1008.6,1321.05,7229.65],[456.8,1113.05,1269.3,7160.85],[485.65,997,1077,7440.35],[519.55,1031.55,1151.8,7297.1],[528.35,708.1,1116.8,7646.75],[458.2,844.35,852.35,7845.1],[419.6,1076.5,971.3,7532.6],[467.65,1058.1,906.1,7568.15],[461.25,1041.25,891.05,7606.45],[435.5,927.15,906.25,7731.1],[372.35,1170.85,913.25,7543.55],[540.9,1133.7,1046.7,7278.7],[451.85,1019.4,1181.7,7347.05],[352.15,871.8,901.95,7874.1],[449.4,826.05,967.15,7757.4],[471.1,998.45,893.45,7637],[466.35,878.8,968.85,7686],[428.55,720.05,737.45,8113.95]],[[5828.9,1583.45,1944.7,642.95],[6441,1437.2,1218.85,902.95],[6432.65,1283.05,1444.4,839.9],[6600.1,1364.1,1340.6,695.2],[6401.4,1149.75,1633.95,814.9],[6020.75,1549.25,1388,1042],[6510.4,1315.15,1330.2,844.25],[6008.25,1342.6,1650.4,998.75],[6158.35,1356,1541.6,944.05],[5114.65,2054.6,1906.9,923.85],[6153.4,1315.55,1622.2,908.85],[5800.25,1698.7,1532.9,968.15],[6127.55,1417.15,1395.3,1060],[5464.55,2023.95,1565.5,946],[5735.4,1549.3,1838.95,876.35],[5657.35,1776.6,1803.6,762.45],[5705.3,1568.55,1696.3,1029.85],[5865.35,1627.8,1603,903.85],[5962.8,1710.4,1329.45,997.35],[4713.6,1818.45,2100.9,1367.05],[5625.4,1855,1594.85,924.75],[5973.3,1566.45,1482.3,977.95],[4849.2,1843.2,2221.15,1086.45],[4404.35,2167.35,2084.65,1343.65],[4528.35,1966.05,2320,1185.6],[4966.1,1831.2,2254.35,948.35],[6127.1,1111.45,1848.5,912.95],[5505.35,1629.3,1666.95,1198.4],[5256.1,1682.25,1972.75,1088.9],[4583.3,2276.65,2017,1123.05],[4020.1,2799.4,1902.1,1278.4],[5542.4,1825.55,1448.45,1183.6],[4555.75,1971.85,2021,1451.4],[5601.25,1585.7,1841.55,971.5],[4500.15,1956,1880.3,1663.55],[4533.2,2056.9,2088.35,1321.55],[4854.7,1941.65,2044.6,1159.05],[4582.1,1901.2,2157.95,1358.75],[4373.3,2221.65,2184.35,1220.7],[4199.1,2173.7,2326.35,1300.85],[4808.8,1996.25,2186.9,1008.05],[3960.1,2210.05,2392,1437.85],[4848.75,2162.55,1836.7,1152],[3839.25,2346.95,2218.35,1595.45],[3522.7,2791.55,1928.4,1757.35],[4390,1637.4,2364.75,1607.85],[4397.95,2149.25,1973.65,1479.15],[4189.25,2331.8,2347.95,1131],[3710.9,2870.5,1754.4,1664.2],[3617.55,2155.5,2124.85,2102.1],[3309.85,2039.95,2733.4,1916.8],[3506.2,1814.65,3229.05,1450.1],[3201.25,1992.9,2752.4,2053.45],[3606.45,2063.25,2213.85,2116.45],[3328.1,2819.9,1993.65,1858.35],[3389.6,2503.45,2671.65,1435.3],[3229.3,2458.2,2171.65,2140.85],[2854.9,2740.5,2828.5,1576.1],[3157.5,2227.5,2581.95,2033.05],[2210.85,2092.85,3587.5,2108.8],[3428.15,1881.65,2369.45,2320.75],[2395.5,3139,2428.1,2037.4],[2585.2,2416.8,2748.2,2249.8],[2562.25,2625.45,2113.8,2698.5],[2229.5,3036.15,2605.95,2128.4],[2314.15,2296.4,2930.7,2458.75],[3148.7,2384.5,2225.8,2241],[2427.6,3135.15,2171.55,2265.7],[2388.95,2384.4,1986.1,3240.55],[3159.8,2705.1,2191.15,1943.95],[2714.85,2292.9,2405.9,2586.35],[3051.1,2056.4,2841.45,2051.05],[2298.35,1948.55,3162.05,2591.05],[2786.8,1911.25,2640.25,2661.7],[2550.1,2871.8,2228.5,2349.6],[1963.1,1744.8,3034.05,3258.05],[2595.65,2523.05,2780.05,2101.25],[1888.65,2579.85,2662.55,2868.95],[2025.85,2300.5,1949.1,3724.55],[2224.35,2542.95,2574.2,2658.5],[1966.55,1411.2,2519.95,4102.3],[2065.55,2368.75,2671.8,2893.9],[2028.1,2113.7,3034.75,2823.45],[1721.45,2041.4,2142.55,4094.6],[1961.45,1622.75,2206.75,4209.05],[2225.95,1894.05,2010.9,3869.1],[1628.25,2055.2,2596.85,3719.7],[1645.5,2389.05,3262.2,2703.25],[1865.35,2075.95,2148.05,3910.65],[1977.65,2967.2,2238,2817.15],[1402.5,2527.85,2324.95,3744.7],[2127.65,1925.65,2424.5,3522.2],[1637,2290.5,2539.3,3533.2],[1558.65,2203.7,2400.1,3837.55],[1749.65,2511.55,1840.15,3898.65],[1933.3,2286,2051.05,3729.65],[1758.45,2120.7,2045.9,4074.95],[1606.35,1564.05,2268.4,4561.2],[1110.7,2520.9,2536.65,3831.75],[1211,2754.15,1876.5,4158.35],[1520.2,2206.7,1878.1,4395],[1426.25,2187.7,1760.05,4626],[1369.15,1978.95,1789.8,4862.1],[1174.2,2122.05,2158.1,4545.65],[1384,2360.1,2015.6,4240.3],[1476.4,2089.8,1614.2,4819.6],[1383.6,2121.4,2401.35,4093.65],[1334.2,2023.3,1921.6,4720.9],[1098.9,1814.8,1936.85,5149.45],[1057,1919.75,2417.8,4605.45],[1304.45,2111.9,1706.8,4876.85],[972.7,2021.7,1769.95,5235.65],[1189.85,1918.95,2443.65,4447.55],[957.75,2231.4,1863.45,4947.4],[1271.7,1946.35,1861.3,4920.65],[1171.85,1860.8,1694.15,5273.2],[1051.25,2110.75,1709.45,5128.55],[896.1,1968.1,1767.8,5368],[1106.95,1946.35,1986.05,4960.65],[869.65,1429.35,1859.75,5841.25],[1050.05,1471.4,1525.95,5952.6],[1060.65,2138.45,1604.05,5196.85],[989.9,1813.7,2424.7,4771.7],[995.9,1802.95,2307.75,4893.4],[889.4,1365.85,1390.45,6354.3],[1232.05,1778.15,1995.25,4994.55],[999.35,1290.75,1511.65,6198.25],[963.6,1536.7,1699.75,5799.95],[945.45,1342.6,1564.3,6147.65],[1083.3,1855.85,1957.75,5103.1],[739.1,1786,1628.7,5846.2],[788.9,1695.05,1876.95,5639.1],[774.7,2033.75,1261.3,5930.25],[798.15,1699.45,1574.65,5927.75],[1118.1,1710.25,1477.15,5694.5],[853.85,1208.55,1479.4,6458.2],[936.5,1589,1884.4,5590.1],[855.75,1640.4,1755,5748.85],[741.5,1737.85,1667.5,5853.15],[814.25,1477.75,1438.95,6269.05],[754.5,1569.45,1822.85,5853.2],[705.05,1743,1086.45,6465.5],[772.1,1563.75,1818.2,5845.95],[708.4,1719.1,1764.45,5808.05],[773.45,1691.95,1384.1,6150.5],[719.1,1366.2,1401.6,6513.1],[792.25,1481.95,1156.5,6569.3],[695.35,1300.5,1285.9,6718.25],[632.95,1228.8,1497.4,6640.85],[697.85,1489.6,1137.1,6675.45],[588.55,1391,1321.95,6698.5],[758.35,1467,1433.1,6341.55],[702.2,1224.25,1268.75,6804.8],[576.5,1076.8,1212.9,7133.8],[499.4,1164.4,1434.5,6901.7],[630.55,1274.9,1381.75,6712.8],[611.8,1204.8,1335.9,6847.5],[544.3,1359.35,981.45,7114.9],[639,1138.15,1404.5,6818.35],[601.3,1419.75,1275.15,6703.8],[631.3,1282.3,881.1,7205.3],[749.4,1418.75,1110.3,6721.55],[555.1,1031.25,952,7461.65],[598.55,1369.7,1247.15,6784.6],[525.1,1293.35,1254.7,6926.85],[488.2,1343.4,980.5,7187.9],[629.7,1130.5,1201.2,7038.6],[653.25,1046.2,1143.05,7157.5],[592.65,1226.4,1341.65,6839.3],[522.9,1274.95,1133,7069.15],[475.3,1065.2,1116.5,7343],[530.95,972.15,1410.1,7086.8],[477.5,1131.65,823.85,7567],[481.75,1099.05,774.1,7645.1],[503.15,1175.15,1042.95,7278.75],[557.4,1208.5,1158.35,7075.75],[517.7,1118.95,788.9,7574.45],[509.1,1036.35,1033.15,7421.4],[459,1190.15,1216.75,7134.1],[588.2,996.45,974.6,7440.75],[494.8,995.55,826.7,7682.95],[442.8,1140.3,1284.8,7132.1],[475.95,1215.35,1029.1,7279.6],[293.25,912.45,1008.4,7785.9],[457.4,1061.95,907.4,7573.25],[413.25,917.85,867.4,7801.5],[425.1,999.35,908.75,7666.8],[469.2,944.45,864.85,7721.5],[438.9,897.9,867.25,7795.95],[404.05,844.05,1006.8,7745.1],[301.75,881.15,941.6,7875.5],[372.2,770.8,956.45,7900.55],[475.65,952.9,821,7750.45],[466.2,811.6,901.4,7820.8],[503,972.6,876.8,7647.6],[395.05,1087.05,829.25,7688.65],[428.2,955.75,873.8,7742.25],[355.6,817.35,770.85,8056.2],[368.45,965.45,899.2,7766.9],[407.45,1008.9,848.5,7735.15]],[[6676.4,1350.3,1204.25,769.05],[6619.35,1556.9,1029.8,793.95],[6471.05,1449.55,1308.25,771.15],[6336.85,1326.45,1589.1,747.6],[6268.1,1602.2,1399.05,730.65],[6506,1464.65,1354.85,674.5],[5815.55,1731.6,1485.1,967.75],[5355.6,1933.3,1721.55,989.55],[5372.75,1509.45,2347,770.8],[6284.75,1627.6,1410.9,676.75],[5553.05,2018.05,1830.15,598.75],[6220.5,1332.2,1615.2,832.1],[5509.45,1838.1,1939.25,713.2],[6379.2,1459.15,1205,956.65],[5374.9,1667.1,2138.9,819.1],[5406.25,1567.9,2077,948.85],[5524.65,1633.4,1902.55,939.4],[5774.85,1574.95,1667.75,982.45],[5854.55,1679.15,1528,938.3],[5697.25,1490.2,1616.8,1195.75],[5040.2,1953.9,2010.3,995.6],[5629.05,1837.7,1600.75,932.5],[5370.8,1783.5,1926.3,919.4],[5413,1967.65,1618.2,1001.15],[4760.1,2036.25,2118.4,1085.25],[5112.4,1591,2151,1145.6],[5381.85,1757.55,1825.75,1034.85],[5724.55,1629.25,1736.75,909.45],[5428.45,2033.7,1459.65,1078.2],[4220.2,2027.25,2223.45,1529.1],[4736,2021.45,2206.85,1035.7],[4265.1,2779.95,1781.4,1173.55],[4149.75,2376.15,2061.35,1412.75],[4873.7,2150.55,1658,1317.75],[3875.75,2184.7,2417.55,1522],[5336.3,1937.15,1531.3,1195.25],[3598.85,2323.15,2116.75,1961.25],[4649.65,1838.05,2027.1,1485.2],[4084.75,2220.85,2084.85,1609.55],[4487.65,2202.75,1985.4,1324.2],[4800.35,1936.6,1949.45,1313.6],[4118.9,2437.5,2004.45,1439.15],[4368.55,2197.25,2119.75,1314.45],[3459.95,2326.9,2414.6,1798.55],[3287.7,2517.15,2609.7,1585.45],[3710.35,2642.5,2049.5,1597.65],[4410.65,1857.3,2096.85,1635.2],[4397.8,2012.3,1987.45,1602.45],[3905.2,2626.3,1969.9,1498.6],[3515.75,2373.55,2301.9,1808.8],[3677.9,2256,2434.9,1631.2],[3095.2,2023.7,2299.95,2581.15],[4188.55,2166.5,1706.05,1938.9],[3204.7,2743.4,2381.75,1670.15],[3599.8,2392.9,2003.35,2003.95],[3358.5,2507,2086.75,2047.75],[3870.4,2154.95,2295.1,1679.55],[3769.6,2318.85,2348.65,1562.9],[3373.65,2121.4,2558,1946.95],[2703.4,2043.45,3600.35,1652.8],[2930.15,2379.15,2432.3,2258.4],[2833.7,2640.15,1927.2,2598.95],[2610.15,3255.95,1967.75,2166.15],[2725.25,2683.3,2198.45,2393],[2711.55,2188.55,2278.2,2821.7],[3394.9,2375.1,1883.9,2346.1],[3098.65,2591.95,1860.3,2449.1],[2240.35,3059.75,2233.95,2465.95],[2377.55,3141.35,2211.2,2269.9],[2081.2,2476.85,2594.25,2847.7],[2790.95,2019.55,2069.9,3119.6],[2874.75,2333.1,2481.9,2310.25],[2780.1,2325.15,2529.95,2364.8],[2365.2,1994.5,2732.05,2908.25],[2585.65,2710.05,2283.85,2420.45],[2572.35,2589.45,2006.45,2831.75],[2134.05,2323.3,2395.95,3146.7],[2122.05,2875.65,2176.8,2825.5],[2987.1,2165.45,2112.8,2734.65],[1962.7,2459.05,2898.3,2679.95],[2161.65,2572.85,1775,3490.5],[2066.3,2552.45,2419.5,2961.75],[2171.85,2869,2257.15,2702],[1931.25,1994,2379.2,3695.55],[2051.4,2359.05,2582.1,3007.45],[2062.85,2153.4,3063.3,2720.45],[1540.5,1877.05,2895.8,3686.65],[1876.3,2042.55,2226.2,3854.95],[1622.6,2220.45,2119.4,4037.55],[2022,2053.35,2364.95,3559.7],[1428.05,2282.85,2571,3718.1],[1258.05,2869.6,2062.75,3809.6],[1462.5,2908.3,2178.65,3450.55],[1672.05,2127.7,2610.5,3589.75],[1133.6,2135.25,2286.3,4444.85],[1542.5,2508.1,1941.85,4007.55],[1712.4,2361.9,1726.4,4199.3],[1278.35,1998.05,2692.05,4031.55],[1492.9,2424.25,1742.5,4340.35],[1544.55,1948.3,1891.55,4615.6],[1499.9,2265.45,1954.5,4280.15],[1409.4,1635.6,2233.2,4721.8],[1372.4,2370.65,2598.05,3658.9],[1089.05,1958.9,1744.15,5207.9],[1323.3,2576.9,2312.45,3787.35],[1306.65,2041.75,1758.6,4893],[1343.7,2273.9,1573.6,4808.8],[1129.5,1784.8,2013.85,5071.85],[1341.4,2331.9,2361.6,3965.1],[953.55,1541.9,2028,5476.55],[1262.4,1925.4,1734.65,5077.55],[1178.2,2307.7,2353.65,4160.45],[1116.3,2278.2,1904.25,4701.25],[1278.35,2399.6,1688.4,4633.65],[1030.8,1635.25,1409.55,5924.4],[1162.95,2057.4,2167.15,4612.5],[845.45,2284.35,2262.45,4607.75],[1000.7,2366.1,2100.15,4533.05],[893.6,1995.6,2069.5,5041.3],[1028.9,2069.55,1730.6,5170.95],[1017.45,1394.75,1599.3,5988.5],[951.65,1695.65,1755.4,5597.3],[913.45,1649.7,1694.05,5742.8],[991.8,2310.5,1959.45,4738.25],[827.6,2027.65,1040.85,6103.9],[888.75,1464.5,1689.95,5956.8],[871.6,2201.1,1598.75,5328.55],[826.2,1721.65,2016.65,5435.5],[1010,2373.45,1457.05,5159.5],[819.2,1349.65,1974.35,5856.8],[856.15,1308.35,1610.35,6225.15],[735.4,1268.3,1938.75,6057.55],[835.7,1305.55,1467.3,6391.45],[826.85,1880.85,1216.25,6076.05],[843.9,1438.85,1393.05,6324.2],[699.5,1283.1,1413.75,6603.65],[810.85,1565,1469.9,6154.25],[610.65,1445.25,1217.05,6727.05],[624.9,1311.55,1721.75,6341.8],[790.7,1484.85,1417.75,6306.7],[678.65,1471.9,1313.75,6535.7],[605.05,1327.3,1569.85,6497.8],[648.3,1418.1,1423.85,6509.75],[744.15,1236.7,1846.5,6172.65],[693.15,1394.15,1312.85,6599.85],[828.05,1539.65,1554.4,6077.9],[824.6,1246.45,1531.8,6397.15],[660.3,1299.6,1359.9,6680.2],[569.15,1350.6,1434.55,6645.7],[664.7,1443.9,1110.25,6781.15],[536.65,1265.25,1324.6,6873.5],[633.95,1266.5,1047.55,7052],[718.3,1303.05,1256.5,6722.15],[608.65,1362.5,1279.5,6749.35],[602.4,1479.8,1243.6,6674.2],[681.15,1468.5,1131.9,6718.45],[558.05,1272.35,1297.6,6872],[550.1,1009.55,951.35,7489],[558.35,907.7,978.15,7555.8],[749.05,1251.8,1483.6,6515.55],[636.9,1100.1,1468.4,6794.6],[567.35,1275.85,1093.15,7063.65],[446.2,927.45,1292,7334.35],[589.5,1180.7,1329.2,6900.6],[482,1159.35,1117.95,7240.7],[589.95,1082.25,1146,7181.8],[575.7,1187.15,1017.7,7219.45],[655.05,1192.65,1025.5,7126.8],[602.5,1001.05,1244.05,7152.4],[492.7,1275,1063.55,7168.75],[465,1006.95,1401.4,7126.65],[561.8,1052.4,1019.8,7366],[492.65,1195.7,888.05,7423.6],[470.5,1114.25,908.4,7506.85],[488.4,923.35,1009.4,7578.85],[580.4,960.7,1140.55,7318.35],[413.6,1208.85,888.45,7489.1],[449.15,823.95,891.3,7835.6],[426.05,1029.35,931.85,7612.75],[523.75,1057.55,1059.75,7358.95],[524.3,1179.8,1038.7,7257.2],[467.4,1087.65,1085.1,7359.85],[380.05,907.65,1036.85,7675.45],[428.45,860.6,908.6,7802.35],[458.05,980.9,988.8,7572.25],[373.95,914.5,1113.8,7597.75],[467,771.25,733.1,8028.65],[429.75,1310.35,978.55,7281.35],[397.35,843.95,854.75,7903.95],[422.3,751.05,726.75,8099.9],[452.8,842.7,760,7944.5],[478.2,678.75,782.75,8060.3],[405.6,835.6,842.85,7915.95],[536.6,750.8,790.7,7921.9],[387,893.15,776.15,7943.7],[422.9,858.25,1063.15,7655.7],[355.65,657.4,921.4,8065.55],[463.05,1020.65,944.05,7572.25],[406.75,786.5,887.7,7919.05],[374,859.2,938.85,7827.95]],[[6685.05,1112.5,1448,754.45],[6518.8,1392.8,1366.55,721.85],[6396.2,1338.6,1618.75,646.45],[6440,1350.95,1554.15,654.9],[6718.95,1168.35,1480.9,631.8],[6183.55,1585.15,1456.65,774.65],[6181.5,1411.45,1657.75,749.3],[6294.25,1267.5,1664.5,773.75],[6532.85,1385.55,1221.4,860.2],[5985.7,1726.9,1385.8,901.6],[5939.6,1937.4,1340.95,782.05],[6105.2,1563.9,1567.15,763.75],[6073.35,1621.35,1605.35,699.95],[5826,1750.6,1518.3,905.1],[5683.75,1630.75,1823.5,862],[5774.7,1575.45,1733.75,916.1],[5887.25,1513.1,1854.25,745.4],[5751.05,1727.95,1548.05,972.95],[5532,1963.2,1678.3,826.5],[5750.7,1786.95,1585.25,877.1],[5467.4,1851.55,1661.75,1019.3],[5519.65,1615,1830.1,1035.25],[5309.6,1553.3,2007.1,1130],[5730.75,1631.35,1633.9,1004],[4644.85,2032.4,2156.45,1166.3],[5224.35,1704,2128.75,942.9],[5071.75,1824.65,2133.5,970.1],[5040.95,1834.4,1928.4,1196.25],[5570.15,1640.55,1561.9,1227.4],[4900.75,2115.9,1738.45,1244.9],[4857.95,2212.55,1915.25,1014.25],[5045.6,2115.2,1775.45,1063.75],[4130.7,2295.65,2214.5,1359.15],[4304.75,2742.6,1854.25,1098.4],[4347.2,1976.55,2159.4,1516.85],[3861.05,2623.85,2260.85,1254.25],[4706.4,1791.9,2401.65,1100.05],[5019.35,1922.15,1971.3,1087.2],[4506.3,2326.25,2073.3,1094.15],[4109.55,2388.55,1938.8,1563.1],[4310.3,2498.9,2042.7,1148.1],[4522.55,2153.5,1826.65,1497.3],[4232.5,1956.4,2638.7,1172.4],[4683.2,2125.7,1571.5,1619.6],[4242.4,2383.25,2115.1,1259.25],[3871.6,2476.65,2394.95,1256.8],[4112.7,2359.95,2029.2,1498.15],[4082.25,2342.7,1972.15,1602.9],[4035.2,1873.8,2485.7,1605.3],[3701.9,2308.4,2005.75,1983.95],[3378.8,2454.65,2288.55,1878],[3922.6,2294,2399.45,1383.95],[3257.5,2221.8,2710.5,1810.2],[3436.7,2562.4,1940.15,2060.75],[3786.15,2566.45,1698.1,1949.3],[3631.5,2546.15,2070.25,1752.1],[3622.65,2421.15,2417.7,1538.5],[2795.15,2303.25,2686.45,2215.15],[3141.7,2120.9,2726,2011.4],[2958.45,2155.5,2548.85,2337.2],[3263.3,2393.85,2577.95,1764.9],[2395.1,3237.45,2786.4,1581.05],[3107.2,2246.3,2761.9,1884.6],[2889.05,1963.15,3186.45,1961.35],[2820.85,2114.7,3149.1,1915.35],[2390.75,3487.05,2182.65,1939.55],[3571.55,2043.55,2085.5,2299.4],[2763.05,2403.6,2939.8,1893.55],[3017.6,1866.1,2322.75,2793.55],[2605.3,2150.8,2788.05,2455.85],[3149.25,2081.3,2190.7,2578.75],[2194.6,3217.45,2306.1,2281.85],[2780.6,2181.45,2123.55,2914.4],[2030.1,2266.75,2851.65,2851.5],[3038.1,2234.6,2016.8,2710.5],[2780.7,2604.4,2567,2047.9],[2368.9,2385.6,2605.1,2640.4],[2290.05,2548.9,2068.5,3092.55],[2274.75,1942.25,2105.25,3677.75],[2179.65,2058.55,2630.55,3131.25],[1794.8,2900.1,2442.45,2862.65],[2116.1,2311.9,2219.85,3352.15],[1755.85,2865.2,2003.7,3375.25],[2565.8,2135.9,2202.6,3095.7],[2225.15,2229.05,2460.55,3085.25],[1793.3,2049.15,2597.75,3559.8],[1563.5,2392.7,2236.45,3807.35],[1853.85,2127.2,2044.8,3974.15],[2086.95,2486.2,2400,3026.85],[1534.15,2329.85,2411.55,3724.45],[2305.8,2109.5,2881.75,2702.95],[1714.85,2015.95,1974.4,4294.8],[1388.7,2154.15,1904.3,4552.85],[1287.75,2105.35,2109.7,4497.2],[1657.7,1870.85,2161.45,4310],[1687.75,2429.05,2451.8,3431.4],[1797.35,2143.05,1957.75,4101.85],[1535.9,2360.6,2005.45,4098.05],[1564.5,2285.7,1925.5,4224.3],[1248.2,2209.1,2248.45,4294.25],[1477.95,2094.6,1938.8,4488.65],[1356.3,2035.6,1773.65,4834.45],[1261.55,2114.8,2056.9,4566.75],[1487.7,1858.15,1935.6,4718.55],[1341,1951.9,2193.35,4513.75],[1408.3,2251.55,1806.2,4533.95],[1416.4,1732.9,2049.65,4801.05],[1181.85,2370.9,1740.1,4707.15],[1150.7,1504.15,2042.25,5302.9],[1153.6,2726.55,2134.3,3985.55],[994.2,2189.4,2290,4526.4],[1009.1,1473.45,1561.1,5956.35],[1021.15,1793.9,1595.9,5589.05],[1105.2,2097.5,2243.25,4554.05],[1323,1912.2,1943,4821.8],[1151.15,2437.6,2260.3,4150.95],[935.85,1588.25,2726.85,4749.05],[905.55,1771.9,1506.65,5815.9],[1007.15,1640.6,1669.25,5683],[988.4,1837.95,1930.1,5243.55],[1043.2,2223.4,1854.6,4878.8],[920.5,1410.9,1589.7,6078.9],[1068.75,1273.55,1555.75,6101.95],[891.8,1476.5,1665.8,5965.9],[812.75,1781.55,1673.5,5732.2],[873.9,1720,1736.45,5669.65],[713.05,1312.1,1855.6,6119.25],[927.5,1663.1,1756.35,5653.05],[861.2,1242.4,1653.5,6242.9],[888.5,1615.55,1723.3,5772.65],[792.55,1708.05,1325.45,6173.95],[803.95,1547.8,1754.05,5894.2],[943.95,1463.1,1795.75,5797.2],[885.4,1442.95,1497.25,6174.4],[841.65,1678.75,1560.2,5919.4],[768.6,1704.8,1593.35,5933.25],[720.65,1523.5,1482,6273.85],[694.7,1453.15,1428.85,6423.3],[775.2,1249.25,1541.1,6434.45],[624.2,1538.8,1482.25,6354.75],[785.3,1342.65,1249.8,6622.25],[773.7,1412.9,1542.75,6270.65],[605.4,1331.1,1548.65,6514.85],[720.7,1642.5,1609.75,6027.05],[582.85,1443.55,1143.15,6830.45],[810.65,1318.55,1621.65,6249.15],[773.9,1073.05,1121.15,7031.9],[571.65,1475.65,1100.45,6852.25],[584.25,1211.85,1243.45,6960.45],[597.55,1034.7,1662.75,6705],[561.3,1236.85,1143.45,7058.4],[666.45,1279.95,1400.9,6652.7],[600.45,1077.45,1152.2,7169.9],[661.2,1137.95,1064.6,7136.25],[675.1,1558.55,1677.1,6089.25],[587.65,1306.75,1328.2,6777.4],[758.35,1431.7,1350.25,6459.7],[498.3,1406.6,1445.65,6649.45],[545.3,1079.25,923.2,7452.25],[576.15,1285.75,997.4,7140.7],[582.55,1127.7,898.8,7390.95],[594,985.55,1061.05,7359.4],[530.55,1640.15,1237.1,6592.2],[603.8,1020.55,891.7,7483.95],[581.05,1026.7,999.7,7392.55],[621.95,1114.2,1071.15,7192.7],[509.85,913,1058.45,7518.7],[540.7,1020.35,1123.7,7315.25],[519.8,1485.15,1043.95,6951.1],[494.75,1197.75,1196.8,7110.7],[412.1,1165.6,1110.35,7311.95],[430.8,1189.55,956.55,7423.1],[480.6,1152.2,907.4,7459.8],[463.8,834.8,1018.95,7682.45],[419.2,1152,953.05,7475.75],[728.5,1096.05,1108.45,7067],[504.2,1052.9,944.95,7497.95],[499.75,1076.95,1069.65,7353.65],[480.95,899.35,927.75,7691.95],[449.25,915.9,990.9,7643.95],[416.55,983.35,899.15,7700.95],[443.3,802,834.7,7920],[442.15,939.15,836.5,7782.2],[416.5,959.9,936.15,7687.45],[489.15,814.95,976.55,7719.35],[430.75,930.1,1001.4,7637.75],[406.45,826.5,833.7,7933.35],[410.15,1114.85,899.95,7575.05],[434.2,853.35,851.75,7860.7],[377.05,947.55,738.85,7936.55],[408.15,875.35,921.3,7795.2],[439.95,784.5,990.7,7784.85],[407.85,596.6,740.3,8255.25],[433.35,944.35,840.9,7781.4],[332.65,750.9,814.35,8102.1],[366.35,865.95,886.2,7881.5],[355.45,813.8,1010.75,7820],[309.5,845.75,839.05,8005.7],[385.15,813.45,802.7,7998.7],[387,721.85,792.85,8098.3]],[[7058,1122.5,1152.8,666.7],[6082.5,1403,1766.85,747.65],[6937.9,1232.7,1200.15,629.25],[6886.4,1242.15,1118,753.45],[7040.6,1071.2,1283.35,604.85],[6823.8,1173.2,1283.45,719.55],[6507.35,1427.5,1287.4,777.75],[6785.65,1488.5,1080.35,645.5],[6467.15,1213.2,1470.65,849],[5600.55,1889.95,1598.35,911.15],[6036.75,1613.3,1610.1,739.85],[6528.7,1084.2,1494.6,892.5],[5907.55,1782.15,1544.35,765.95],[6085.15,1419.6,1584.3,910.95],[6008.65,2336.25,1006.75,648.35],[6217.05,1598.5,1247.2,937.25],[5613.9,1326.1,2152.1,907.9],[6683.3,1167.4,1456.6,692.7],[5335.4,1809.25,2043.65,811.7],[5209.05,2265.05,1536.4,989.5],[5820.3,1450.95,1627.05,1101.7],[5926.25,1416.55,1501.65,1155.55],[5871.25,1274.3,2060.9,793.55],[5328.9,2206.75,1672.8,791.55],[5930.5,1551.95,1619.9,897.65],[5037.25,2031,2006.95,924.8],[5529.95,1943.3,1485,1041.75],[5647.2,1453.2,1910.25,989.35],[4482.8,2095.35,2464.15,957.7],[4895.35,1999.15,2131.9,973.6],[3723.5,1949.1,3198.95,1128.45],[4623,1968.3,2071.7,1337],[4784.1,1427.8,2261.7,1526.4],[4298.7,2120.3,2464.55,1116.45],[5302.55,1402.9,2072.85,1221.7],[5317.7,1797,1579.65,1305.65],[5183,1782.1,1824.3,1210.6],[5110.75,1758.05,1684.75,1446.45],[5148.25,1839.35,1719.75,1292.65],[4467.25,2412.85,1721.35,1398.55],[4398.05,2023.65,2030.5,1547.8],[3653.55,2866.25,2281.35,1198.85],[3852.25,2031.75,2448.85,1667.15],[3715.4,2258.45,2238.4,1787.75],[4097.5,2438.95,2144.7,1318.85],[4142.45,2683.7,1795.25,1378.6],[3695.1,2238,2607.75,1459.15],[3683.8,2137.65,2454.8,1723.75],[4310.65,1973.75,2075.05,1640.55],[4370.7,2095.75,2001.5,1532.05],[3675.1,2281.25,2257.7,1785.95],[4098.85,1824.6,2210.85,1865.7],[3440.95,2397.75,2598.6,1562.7],[3517.45,2449.8,2293.65,1739.1],[4514.35,2088.2,1559.4,1838.05],[4061.95,2041.6,2189.45,1707],[2961.3,3088,2600.8,1349.9],[3173.1,2072,2714.85,2040.05],[3391.75,2720.25,1963.1,1924.9],[3146.9,2726.55,2162.6,1963.95],[3075.55,2480.4,2259.4,2184.65],[3278.05,2291.1,1956.65,2474.2],[2723.85,2291.25,2282.5,2702.4],[2962.25,2285.5,2344.55,2407.7],[3370.15,1894.9,2217.8,2517.15],[2604.45,2772,2518.55,2105],[2604.05,2393.5,2715.8,2286.65],[2418.3,2814.25,2234.15,2533.3],[3242.65,2197.8,2223.1,2336.45],[3143.15,2729.1,2088.8,2038.95],[2789.4,2349.35,2074.4,2786.85],[2106.85,2781.6,3389.2,1722.35],[2165.4,2645.3,2090.85,3098.45],[1543.35,2488.6,3092,2876.05],[2314.5,2192.7,2560.55,2932.25],[2467.65,2924.4,2250.75,2357.2],[2665.9,2360.25,2048.55,2925.3],[2533.15,2353.75,2246.3,2866.8],[2745.9,2812.25,1915.65,2526.2],[2206.25,2455.45,2088.05,3250.25],[2068,2536.7,2265.15,3130.15],[2012.8,2434.15,1909.55,3643.5],[2232,2305.2,2456.3,3006.5],[2253.6,2063.7,2364.15,3318.55],[1879.95,2450.85,2328.75,3340.45],[1925.35,1967.65,1886.45,4220.55],[1638.1,2689.4,2091.55,3580.95],[1776.75,2607.9,2841.95,2773.4],[1506.3,2309.55,2192.25,3991.9],[1930.5,2141.25,2226.6,3701.65],[1490.7,1762.05,2057.15,4690.1],[1406.35,2075.2,2377,4141.45],[1457,1985.5,2054.8,4502.7],[1795.35,2382.85,1900.85,3920.95],[1244.4,2460.65,2451.3,3843.65],[1394.6,2355.4,1757.3,4492.7],[1396.65,1730.4,2195.9,4677.05],[1882.95,2650.05,1755,3712],[1574.9,2324.9,2166.7,3933.5],[1272.5,2208,2193.65,4325.85],[1075.1,1979.95,2479.45,4465.5],[1368.2,1911.8,1941.8,4778.2],[1264,1786.5,2536.55,4412.95],[1248.3,2529.35,1729.6,4492.75],[1524.05,1698.55,1999.5,4777.9],[1282.9,2983.1,1752.45,3981.55],[1705.5,1998.85,2224.75,4070.9],[1072.25,1399.5,2231.1,5297.15],[948.35,2375.45,1947.55,4728.65],[1148.55,1629.15,1560.8,5661.5],[1215.9,2340.15,1783.35,4660.6],[1187.15,1631.45,1674.25,5507.15],[1121.8,2008.85,2081.8,4787.55],[870.25,1704.65,1357.95,6067.15],[1037.1,1717.3,1886.65,5358.95],[1284.05,1764.75,1445.9,5505.3],[938,1726.1,1605,5730.9],[948.6,1996.4,1866.9,5188.1],[863.4,1756.5,1344.65,6035.45],[967.2,1891.7,2282.05,4859.05],[879.9,1888.45,2102.15,5129.5],[912.8,1445.75,1341.6,6299.85],[801.4,1432.1,1385.95,6380.55],[813,1183.2,1627.15,6376.65],[702.9,1648.9,1614.5,6033.7],[878.7,1987,1666.05,5468.25],[838.15,1490.5,1323.2,6348.15],[809.25,1571.05,2094.5,5525.2],[932.05,1442.15,1670.05,5955.75],[870.05,1419.05,1698.15,6012.75],[695.95,1464.05,1326.3,6513.7],[885.05,1231.5,1527.5,6355.95],[742.45,1530.45,1969.3,5757.8],[786.7,1164.4,1454.6,6594.3],[819.3,1380.5,1816.6,5983.6],[795.95,1530.1,1288.55,6385.4],[691.45,1404.7,1600.95,6302.9],[982.85,1808.05,1462.9,5746.2],[756.7,1592.75,1494.6,6155.95],[641.05,1588.15,1350.25,6420.55],[677.45,1459.65,1678.7,6184.2],[664.9,1276.05,1812.95,6246.1],[575.15,1446.2,1354.35,6624.3],[624,1403.25,1352.3,6620.45],[540.3,1379.1,1381.3,6699.3],[653.8,1227.25,1330.8,6788.15],[615.35,1313.75,1230.1,6840.8],[683.9,1680.35,1345.3,6290.45],[575.35,1189.65,1525.55,6709.45],[618.7,1115.9,1120.3,7145.1],[582.65,1207.55,1178.7,7031.1],[560.2,1099.15,1174.7,7165.95],[534,967.75,1062.4,7435.85],[534.25,1345.9,1289.5,6830.35],[509.55,1232.75,931.35,7326.35],[550,1110.75,1152.25,7187],[492.55,1379.55,1300.95,6826.95],[461.15,1137.3,1012.1,7389.45],[618.4,1060.7,1044.05,7276.85],[608.55,1130.85,1063.3,7197.3],[585.05,916.4,1042.2,7456.35],[500.4,942.7,1331.45,7225.45],[457.65,979.65,1070.4,7492.3],[545.9,1052.85,872.2,7529.05],[527.95,1149.35,1159.8,7162.9],[527.6,1078.8,1056.25,7337.35],[422.65,1076.45,1048.65,7452.25],[487.45,1073,1043.9,7395.65],[503.35,1495.6,1109.65,6891.4],[596.7,859.85,839.45,7704],[443.85,906.1,1250,7400.05],[403.6,1091.65,961.15,7543.6],[524.35,1065,886.85,7523.8],[487.6,834.3,865.6,7812.5],[402.25,1040.95,955,7601.8],[472.35,1025,901.5,7601.15],[439.75,882.55,1006.05,7671.65],[460.5,943.95,1128.45,7467.1],[400.6,1071.8,748.15,7779.45],[425.9,896.2,933.1,7744.8],[447.8,1067.1,795.05,7690.05],[447.65,961.6,1210.05,7380.7],[529.7,645.15,1046,7779.15],[428.2,926.65,913.7,7731.45],[514.35,1086.5,946.1,7453.05],[465.6,1070.25,870.3,7593.85],[397.95,917.85,1236,7448.2],[376.35,825.3,814.45,7983.9],[405.5,856.75,954.25,7783.5],[388.5,843.4,826.15,7941.95],[420.8,937.25,763.7,7878.25],[375.4,962.55,873.5,7788.55],[307.75,680.7,764.95,8246.6],[363.8,845.95,831.65,7958.6],[421.4,730.85,733.7,8114.05],[398.65,680.95,935.7,7984.7],[334.3,880.15,687.1,8098.45],[387.75,815.75,829.75,7966.75],[417.75,907.35,800.75,7874.15],[354.35,649.9,1003.15,7992.6]],[[6398.05,1176.5,1634.25,791.2],[7172.55,1077.85,1202.4,547.2],[6559.55,1255.15,1529.4,655.9],[6733.3,1267.85,1388,610.85],[6029.7,1432.2,1802.4,735.7],[6716.55,1154.95,1402.6,725.9],[6388.05,1409.55,1348.7,853.7],[6045.45,1430.2,1564.75,959.6],[6614.75,1084.3,1573.8,727.15],[6583.85,1319.55,1241.85,854.75],[6631.55,1214.65,1393.9,759.9],[6043.4,1533.95,1457.8,964.85],[6098.95,1330.8,1767.95,802.3],[6862.65,1267.45,1131.2,738.7],[6175.15,1432.35,1464.5,928],[5910.35,1521.05,1770.85,797.75],[6434.7,1281.35,1390.25,893.7],[5848.45,1796.1,1492.45,863],[5454.55,1693.6,1961.4,890.45],[5789.75,1190.4,2167.9,851.95],[5930.25,1472.7,1432.7,1164.35],[6456.9,1177.85,1551.7,813.55],[5608,1587.45,1632,1172.55],[5167.05,1822.9,2002.5,1007.55],[5897.6,1659.2,1571.15,872.05],[5940.35,1358.6,1739.35,961.7],[5214.8,1636.1,2236.8,912.3],[4607.55,2178.35,1910.55,1303.55],[5401.35,1748.15,1615.5,1235],[5215.55,1793.75,1847.7,1143],[5292.35,1696,1977.3,1034.35],[4954.55,1928,2005.75,1111.7],[5478.95,1597.8,1855.25,1068],[5192.75,1749.65,1700.55,1357.05],[4414.9,2275,2174.1,1136],[4748.8,1724.85,2173.05,1353.3],[4653.55,1912.2,1791.05,1643.2],[4600.55,1941.1,2114.05,1344.3],[5097.5,2185.55,1708.25,1008.7],[4858.6,2202.85,1697.35,1241.2],[4420.45,2013.35,2279.3,1286.9],[4075.2,2207.1,2323.3,1394.4],[5118,1878.2,1890.95,1112.85],[3828.15,2492.7,2138.65,1540.5],[4439.75,1933.45,2167.35,1459.45],[3889.7,1963.25,2566.55,1580.5],[3452.85,2393.9,2305.95,1847.3],[3921.95,2592.95,1964.2,1520.9],[3831,2710.65,1856.95,1601.4],[3975,2205.95,2308.7,1510.35],[4100.2,2414.25,1966.5,1519.05],[3812.8,1896.15,2174.7,2116.35],[3747.15,1932.8,2178.35,2141.7],[3652.1,2418.3,2254.25,1675.35],[3873.95,1983.25,2292.8,1850],[3358.55,1921.3,2255.7,2464.45],[3354.65,2285.3,2436.35,1923.7],[3346.05,2350.9,2440.1,1862.95],[3056.9,1965.6,2440.6,2536.9],[3683.65,2384.6,2286.6,1645.15],[3211.25,2391.9,2255.6,2141.25],[3139.65,2585.65,2018.15,2256.55],[3142,2298.35,2110.1,2449.55],[2667,2575.5,2628.25,2129.25],[2998.9,2376.2,2802.95,1821.95],[2134.95,2479.8,3055.05,2330.2],[2537.3,2758.85,2332.8,2371.05],[2938.75,2130.95,1863.55,3066.75],[2743.7,2857.5,2261.45,2137.35],[2245.45,2680.85,3033.6,2040.1],[1823.1,2514.6,2629.8,3032.5],[2463.2,2768.3,1901.35,2867.15],[2551,2901.7,2172.85,2374.45],[2751.4,2150.7,2564.95,2532.95],[2264.6,2972.75,2401.35,2361.3],[2336.8,2576.4,2584.05,2502.75],[2529.15,2189.3,2310.25,2971.3],[2441.3,2071.55,2516,2971.15],[2471.55,2292.9,2097.2,3138.35],[2002.25,2241.85,2478.5,3277.4],[2079.15,2979.3,1962.75,2978.8],[1873.35,1921.35,2361.25,3844.05],[2228.9,1910.05,1727.65,4133.4],[1631.55,2322.05,2776.55,3269.85],[1666,1947.1,2814.6,3572.3],[1999.25,2767.2,1918,3315.55],[2254.9,2323.75,2477,2944.35],[1867.4,2545.4,1892.5,3694.7],[1290.5,2753.95,1722.7,4232.85],[1581.35,3058.85,2122.65,3237.15],[1673.85,1997.15,1745.35,4583.65],[1715.8,2486.4,1952.3,3845.5],[1796.25,1920.95,1843.8,4439],[1536.65,2479.1,2209.55,3774.7],[1711.6,2066.9,2361.4,3860.1],[1428.4,2820.25,1968.45,3782.9],[1597.3,2474.8,2511.85,3416.05],[1330.2,2317.6,1911.2,4441],[1347.6,2439.25,2070.8,4142.35],[1744.6,1844.3,1881.3,4529.8],[1294.75,2423,2121.3,4160.95],[1264.45,2455,1925.55,4355],[1190.45,2075.1,2484.4,4250.05],[1224.95,2029.35,2275.15,4470.55],[1099.25,2077.75,2237.1,4585.9],[998.05,2206.75,1895.6,4899.6],[1259.6,1979.5,1859.05,4901.85],[1168.4,1728.1,2206.3,4897.2],[1017.95,1570,2711.3,4700.75],[828.1,1461.55,1839.35,5871],[1012.9,1593.85,1657.5,5735.75],[995.5,2008.1,1803.1,5193.3],[1104.5,1211,1729.5,5955],[1029.05,2027.15,2106.1,4837.7],[751.95,2004.05,1761.55,5482.45],[668.3,1637.3,2017.85,5676.55],[941.4,1647.65,1476.4,5934.55],[908.45,1676.15,1865.6,5549.8],[1062.95,1717.85,1584.2,5635],[1176.65,1672.85,1578.7,5571.8],[1014.55,1399.3,1601.45,5984.7],[997,2039.7,2298.65,4664.65],[790.3,1662.5,1380,6167.2],[836.9,1585.7,1723.8,5853.6],[950.8,1753,1384.55,5911.65],[718.35,1404,1559.05,6318.6],[735.35,1687.95,1266.25,6310.45],[844,2046.9,1720.35,5388.75],[828.85,1397.3,1645.9,6127.95],[806.35,1444,1437.05,6312.6],[748.3,1689.9,1686.6,5875.2],[720.85,1562.75,1629.5,6086.9],[765.35,1166.65,1712.25,6355.75],[636.05,1295.05,1672.3,6396.6],[672.4,1191.55,1271,6865.05],[627.2,1360.15,1582.3,6430.35],[709.5,1664.4,1350.5,6275.6],[823.6,1405.9,1136.35,6634.15],[518.85,1323.9,1751.8,6405.45],[765.05,1430.5,959.95,6844.5],[750.2,1319.45,1258.85,6671.5],[629.4,1582.55,1690.7,6097.35],[652.65,1087.25,1115,7145.1],[711.7,1025.2,1229.4,7033.7],[610.5,1180.15,1409.15,6800.2],[706.2,1282.45,1396.2,6615.15],[671.45,1359.4,1306,6663.15],[553.9,1659.5,1257.2,6529.4],[471.8,1111.3,1117.5,7299.4],[539.95,1316.25,1157.55,6986.25],[548.45,1403.35,1328.2,6720],[625.7,1276.6,1282.6,6815.1],[632.7,1030.75,848.05,7488.5],[526.55,1078.95,1303.65,7090.85],[525.2,1001,1224.75,7249.05],[583.6,1053.1,1188.2,7175.1],[576.65,1090.55,1199.4,7133.4],[499.35,1040.4,1178.25,7282],[514.5,1092.2,990.6,7402.7],[481.5,1138.85,1211.75,7167.9],[402.55,1131.15,1343.7,7122.6],[489.2,1271.7,1023.4,7215.7],[544.85,863.5,1103.3,7488.35],[412.45,1103.85,984.55,7499.15],[511.7,963.75,1115.15,7409.4],[482.25,1025.05,1010.15,7482.55],[437.3,817.35,854.65,7890.7],[490.35,1096.15,1177.95,7235.55],[579.8,1044.15,1240.7,7135.35],[395.75,728.25,963.85,7912.15],[456.55,1027.55,926.9,7589],[394.25,943.9,834.55,7827.3],[470.25,887.55,901.2,7741],[417.15,1141.25,874.65,7566.95],[470.25,918.65,1016.15,7594.95],[425.15,846.95,784.55,7943.35],[401.4,1073.75,752.7,7772.15],[365.75,1127.4,947.65,7559.2],[376.75,908.65,816.55,7898.05],[411.45,901.5,903.25,7783.8],[387.3,842,878.05,7892.65],[426.95,810.35,704.1,8058.6],[423.7,1155.9,811.1,7609.3],[423,882.9,755.85,7938.25],[349.2,743.35,940.25,7967.2],[378.2,877.3,762.1,7982.4],[440.65,767,925,7867.35],[351.1,950.9,762.75,7935.25],[325.9,949.2,658.35,8066.55],[396.35,770.75,748.05,8084.85],[395.15,1045.65,731.2,7828],[369.8,664.9,971.75,7993.55],[378.4,694.3,646.25,8281.05],[363.75,796.45,883,7956.8],[355.85,744.3,886.65,8013.2],[345.25,666.05,732.15,8256.55],[346.3,842.45,884.6,7926.65],[317.95,728.8,672.05,8281.2],[329.15,872.4,734.85,8063.6],[361.1,822.35,709.2,8107.35]],[[6468.75,1500.8,1436.6,593.85],[5964.1,1571.35,1728.15,736.4],[6663.3,1248.3,1428.35,660.05],[6233.15,1577.15,1383.1,806.6],[6242.55,1603.35,1498.3,655.8],[6287.15,1511.15,1453.6,748.1],[6392.95,1193.3,1674.75,739],[6478,1671.3,1068.5,782.2],[5790.3,1354.5,2010.05,845.15],[6708.75,1270.75,1203.8,816.7],[6549.15,1323.2,1333.5,794.15],[6187.55,1487,1380.75,944.7],[6465.05,1231.95,1608.35,694.65],[5759.35,1814.1,1582.4,844.15],[5398.75,1728.1,1959.85,913.3],[6213,1454.4,1500,832.6],[5594.1,1421.6,1863.5,1120.8],[6252.35,1577.55,1303.3,866.8],[5946.85,1735.9,1586.35,730.9],[6204.75,1328.05,1667.6,799.6],[5381.8,1799.1,1858.6,960.5],[5962.15,1490.4,1623,924.45],[5174.95,1956.45,2051.8,816.8],[5655.05,2272.4,1298.65,773.9],[5046.35,1837.35,2005.5,1110.8],[5220.6,2207.7,1543.25,1028.45],[5286.3,2115.4,1802.05,796.25],[5796.25,1533.4,1579.7,1090.65],[5082.85,2203.1,1594.95,1119.1],[5064.7,1937.85,1851.1,1146.35],[5798.75,1831,1232.55,1137.7],[4905.95,1471.85,2538.15,1084.05],[4927.9,1930.7,1930.2,1211.2],[4405.5,2186.55,2325.75,1082.2],[5475,1989.9,1446.3,1088.8],[5068.85,2132.7,1420.8,1377.65],[4748.3,2010.05,1907.65,1334],[3841.9,2044.15,2743.7,1370.25],[3985.1,2247.2,2023.9,1743.8],[4511.95,1795.6,2632.6,1059.85],[4505.4,2045.65,1926.8,1522.15],[3856.65,2133.7,2517.95,1491.7],[4561.25,1917.5,1976.8,1544.45],[4673.75,2195.85,1969.2,1161.2],[3989,2314.9,2234.95,1461.15],[3702.25,2278.5,2814.5,1204.75],[4380.45,1973.2,2216.95,1429.4],[3821,2210.6,2594.3,1374.1],[3865.95,2608.1,1661.25,1864.7],[4751.8,1569.8,2071.2,1607.2],[4323.65,1850.3,2521.75,1304.3],[4013.1,2374.45,1939.8,1672.65],[3725.85,2566.4,2156.2,1551.55],[3016.5,2884.4,2098.25,2000.85],[3453.15,2088.55,2902.85,1555.45],[3519,2368.25,2107.75,2005],[3330.65,2179.55,2948,1541.8],[3451.3,2620.5,2256.9,1671.3],[3612.35,2178.35,2436.45,1772.85],[3827.5,2455.75,1772.2,1944.55],[2743.7,2476.1,2764.3,2015.9],[3832.6,1795.45,2981.9,1390.05],[2401.2,2002.95,3489.2,2106.65],[3310.15,2457.95,2182.65,2049.25],[3385.65,2320.3,2248.05,2046],[2337.8,2212,2302.3,3147.9],[3219.3,2430.8,2139.5,2210.4],[3264.55,2323.8,1945.2,2466.45],[3237,2678.05,1899.5,2185.45],[2288.25,1892.75,2818.65,3000.35],[2914.15,2728.55,2404.4,1952.9],[2295.3,2824.1,2318.95,2561.65],[2338.3,3002.1,2341.1,2318.5],[2402.55,2644.75,2267.2,2685.5],[2921.05,2183,1791.7,3104.25],[2446.1,2203,2021.7,3329.2],[2008.55,2655.25,2333.55,3002.65],[2261.65,2492.5,2744.15,2501.7],[2510,1920.25,1785.25,3784.5],[2031.2,2668.1,2865.95,2434.75],[1927.1,2730.3,2043.15,3299.45],[1986.05,2632.5,2165.25,3216.2],[2027.55,2696.05,2818.45,2457.95],[2176.1,2179.15,1888.15,3756.6],[1386.35,1920.75,2273.3,4419.6],[1843.3,2950.8,2258.15,2947.75],[1895.3,2505.45,2030.15,3569.1],[1762.65,2133.9,2332.65,3770.8],[1342.3,2455.75,2232.55,3969.4],[1265.3,2559.15,1952.7,4222.85],[1647.1,2070.65,2534.6,3747.65],[1713.75,1681.2,2455.95,4149.1],[1511,2552.9,2190.4,3745.7],[1657.55,2396.2,2457.75,3488.5],[1616.4,2395.25,2957.6,3030.75],[1640.15,2420.35,2247.35,3692.15],[1764.3,1609.05,2590.9,4035.75],[1339.55,2080.25,2735.25,3844.95],[1354.45,1766.05,2030.15,4849.35],[1435.8,1790.45,2322.6,4451.15],[1317.75,1807,1412.85,5462.4],[1447.15,1763.3,2131.85,4657.7],[1063.5,2306,2506.3,4124.2],[1314.8,2210.5,1971.45,4503.25],[1355.25,1796.15,1636.75,5211.85],[1413.05,1856.9,1873.35,4856.7],[851.2,1751.3,2102.2,5295.3],[1284,1841.2,1595.8,5279],[1253.45,1933.25,1716.2,5097.1],[1208.25,1774.95,1725.4,5291.4],[849.95,1381.2,1864.15,5904.7],[1071.05,1567.1,1577.15,5784.7],[981.5,1857.9,1895.95,5264.65],[818.4,1820,2099.5,5262.1],[1079.2,1058.25,1453.75,6408.8],[977.95,1386.45,2377.95,5257.65],[911.75,1439.95,1666.85,5981.45],[885.7,1841.85,1562.55,5709.9],[848,1775.15,1610.05,5766.8],[982.7,1668.2,1704.25,5644.85],[713.8,1360.9,1421.2,6504.1],[736.9,1493.3,1281.45,6488.35],[742.05,1464.55,1745.7,6047.7],[962.2,1477.3,1559,6001.5],[860.2,1706.2,1620.15,5813.45],[701.2,1450.9,1664.95,6182.95],[795.2,1757,1476,5971.8],[767,1282,1414.3,6536.7],[776.3,1262.95,1508.5,6452.25],[609.1,1726.15,1321.85,6342.9],[905.6,1572.65,1400.75,6121],[759.55,978.4,1284.5,6977.55],[681.85,1277.45,1612.5,6428.2],[711.1,1270.55,1509.6,6508.75],[701.7,1586.45,1831.45,5880.4],[671.05,1370.45,1324.8,6633.7],[661.15,1320.2,1457.55,6561.1],[664.45,1170.4,1351.3,6813.85],[601.45,1320.7,1236,6841.85],[659.3,1229.6,1047.55,7063.55],[472.35,1461.2,1144.75,6921.7],[584.3,1697.3,1466.8,6251.6],[524.5,1288.7,1304.7,6882.1],[606.4,1442.75,1224.6,6726.25],[549.4,1085.3,1494.75,6870.55],[638.95,1034.5,1139.8,7186.75],[489.95,1141.85,1167.1,7201.1],[643.7,1040.6,1184.6,7131.1],[493.7,892.8,1240.75,7372.75],[582.8,1293.15,1318.05,6806],[495.4,1319,1270.2,6915.4],[600.85,1122.8,1399.45,6876.9],[633,1300.05,1184.9,6882.05],[604.35,1259.85,1071.45,7064.35],[449.85,830.75,1229.45,7489.95],[422.45,985.05,951.95,7640.55],[529.75,1239,1020.7,7210.55],[525.65,1029.15,1068.7,7376.5],[513.8,1149.1,1200.8,7136.3],[479.3,928.25,1004.45,7588],[443.15,1101.7,1240.1,7215.05],[444.4,1083.5,905.85,7566.25],[431.65,1179.35,999.35,7389.65],[500.15,1092.8,847.25,7559.8],[451.15,1019.25,1055.95,7473.65],[529.7,968.25,1056.55,7445.5],[511.1,962.5,920.85,7605.55],[488.75,874.25,1006,7631],[489.35,1103.65,1112.35,7294.65],[460.5,954.55,815.65,7769.3],[450.3,925.6,871.9,7752.2],[539.85,948.7,1051.35,7460.1],[386.65,931.85,933.25,7748.25],[375.2,1017.2,1088.35,7519.25],[458.9,864.45,980.45,7696.2],[375.9,980.6,831.55,7811.95],[365.25,789.45,829.55,8015.75],[466,831.15,904.15,7798.7],[405.6,725.3,994.15,7874.95],[341.35,791.8,1076.5,7790.35],[413.4,861.5,925,7800.1],[396.05,882.05,754,7967.9],[413.5,775.65,959.95,7850.9],[326.15,727.75,830.35,8115.75],[340.95,924.25,863.3,7871.5],[394,696.55,752.6,8156.85],[436.7,718.9,690.3,8154.1],[396.25,683.4,977.2,7943.15],[325.6,887.65,819.2,7967.55],[372.95,807.55,1006.95,7812.55],[338.1,790.9,743.25,8127.75],[385,875.8,676.95,8062.25],[309.45,862.65,755.75,8072.15],[385.45,719.65,725.45,8169.45],[332.8,847.65,751.4,8068.15],[304.1,800.45,813.85,8081.6],[347.05,902.95,758.55,7991.45],[358.9,724.45,649.3,8267.35],[309.15,710,808.15,8172.7],[282.95,701.4,806.35,8209.3]],[[6939.9,1187.85,1164.4,707.85],[6806.9,1416.2,1132.7,644.2],[7458.9,941.55,1006.8,592.75],[7125.55,1254.35,1041,579.1],[7140.6,1175.9,1100.35,583.15],[6630.85,1298.6,1530.35,540.2],[5955.55,1660.8,1715.3,668.35],[6929.85,1183.35,1203.4,683.4],[6634.9,1275.15,1410.15,679.8],[6810.8,1311,1147.9,730.3],[6217.9,1561.3,1465.9,754.9],[6414.4,1302.7,1601.25,681.65],[6116.3,1542.65,1579.9,761.15],[6132.85,1686.95,1279.6,900.6],[6868.65,1205.7,1125,800.65],[6091.7,1477.35,1732.75,698.2],[6257,1539.65,1532.1,671.25],[6325.6,1475.85,1579.55,619],[6293.95,1325.85,1545.1,835.1],[5676,1529.85,1853.95,940.2],[5822,1729.15,1713.85,735],[5814.5,1623.65,1452.55,1109.3],[5947.95,1526.35,1588.3,937.4],[6122.45,1482.05,1493.3,902.2],[5488.25,2067,1616.25,828.5],[5631.8,1511.25,1852.5,1004.45],[4329.5,1906.85,2290.05,1473.6],[5057,1724.9,1947.55,1270.55],[5013.65,1851.65,2252.65,882.05],[5189.85,1771.3,1767.85,1271],[5222.4,1879.55,1804.25,1093.8],[4725.15,2194,2077.3,1003.55],[5187.55,2023.15,1625.25,1164.05],[5225.65,1423.25,2044.45,1306.65],[5159.95,2041,1720.4,1078.65],[4816.05,1784.8,2185.9,1213.25],[4686.8,1980.3,2029.4,1303.5],[4677,1881.8,1833.9,1607.3],[3822.7,2628.55,2290.2,1258.55],[4691.75,2071.35,2228.4,1008.5],[5225.95,1605.45,1895.7,1272.9],[4135.05,2233.45,2470.75,1160.75],[4684.55,1527.95,2476.95,1310.55],[3784.9,2325.4,2421.05,1468.65],[4726.5,2043.5,1926.25,1303.75],[3951.15,2405.5,2434.3,1209.05],[3516.95,2139.75,2677.85,1665.45],[4379.4,2039.9,2096.5,1484.2],[3921.9,2144,2103.95,1830.15],[4362.45,2099.8,2071.65,1466.1],[3990.9,1893,2674.6,1441.5],[3432.6,2474.7,2595.5,1497.2],[3296.35,3012.9,2365.05,1325.7],[4390.7,1999.85,2007.35,1602.1],[3127.35,2937.4,2165.85,1769.4],[3355.45,1928.45,2735.3,1980.8],[3348.8,2829.35,2475.3,1346.55],[3057.4,2235.45,2633,2074.15],[3505.95,2289.05,2609.65,1595.35],[3365.45,2385.3,1937.5,2311.75],[3426.95,2452.6,2469.5,1650.95],[3089.15,2538.7,2579.5,1792.65],[2941.75,2396.05,2365.35,2296.85],[3023.05,2283.35,2213.85,2479.75],[3237.1,2576.05,2459.3,1727.55],[2567.8,2912.8,2092.85,2426.55],[2977.75,2490.05,2261.55,2270.65],[2966.7,2824,1747.95,2461.35],[1994.15,2738.95,2615.3,2651.6],[2637.3,1681.55,2479.3,3201.85],[1835.65,2743.15,2360,3061.2],[2773.6,2300.75,2796.35,2129.3],[2158.45,2314.95,2138.55,3388.05],[2714.75,2070.5,2757.15,2457.6],[2251.7,2212.7,2097.8,3437.8],[2038.7,2652.7,2782.5,2526.1],[2639.15,2754.2,1881.3,2725.35],[2170.65,2522.5,1908.65,3398.2],[1576,2032.1,2485.35,3906.55],[2372.6,2752.4,2292.5,2582.5],[1651.15,2289.25,2425.35,3634.25],[2065.35,1614.1,3212.7,3107.85],[2167.95,1902.8,1925.1,4004.15],[1793.05,2911.2,2074.65,3221.1],[1669.95,2102.55,2749.8,3477.7],[1672.6,2342,2590.95,3394.45],[1443.05,2521,2105.3,3930.65],[1449.15,2275.15,1882.85,4392.85],[1702.15,2648.4,1990.7,3658.75],[1443.35,2402.7,1993.95,4160],[1561.35,2511.55,1963.25,3963.85],[1732.7,1887.75,2061.3,4318.25],[1465,1768.05,2319.55,4447.4],[1258.7,2147.45,2345.35,4248.5],[1616.7,1799.8,2285.4,4298.1],[972.2,1885.3,2285.9,4856.6],[1255.6,1941.55,2014.35,4788.5],[1190,1764.35,2291.3,4754.35],[1388.85,2379.5,2306.4,3925.25],[1405.85,1864.15,2007.75,4722.25],[1122.75,2182,2462.05,4233.2],[1206.9,1221.9,1668.4,5902.8],[1067.85,2307.2,2055.95,4569],[1469.6,1930.35,1904.95,4695.1],[1190.1,2098.85,1635.65,5075.4],[1187.35,1535.25,1975.2,5302.2],[1408.9,1685.65,2062.4,4843.05],[949.7,2226.5,1451.9,5371.9],[1196.7,1639.15,2000.95,5163.2],[1031.85,1298.95,1647.9,6021.3],[1100.15,1745.2,1744.25,5410.4],[1181.7,1675.6,1816.55,5326.15],[923.35,1947.35,1904.75,5224.55],[1012.7,1869.05,1823.75,5294.5],[926.55,1993.7,1228.75,5851],[938.7,1425.5,1239.1,6396.7],[977.45,1604.65,1697.25,5720.65],[890.8,2075.35,2035.1,4998.75],[989.25,1809.2,2031.15,5170.4],[888.7,2120.05,1659.65,5331.6],[992.15,1383.65,1691.25,5932.95],[990.15,1753.05,1869.6,5387.2],[962.4,1913.6,1592.75,5531.25],[785.65,1217.45,1751.35,6245.55],[711.2,1450.3,2082.4,5756.1],[729.25,1475.7,1347.8,6447.25],[801,1577.35,1286.5,6335.15],[703.5,1271.65,1116.9,6907.95],[882.1,1572.5,1401.05,6144.35],[974.15,1602.7,1436.3,5986.85],[807.6,1808.25,1476.25,5907.9],[643,1130.8,1197.75,7028.45],[779.25,1731.45,1784.65,5704.65],[625.2,1514.1,1698,6162.7],[648.85,1602.7,1480.5,6267.95],[624.85,1449.1,970.2,6955.85],[568.8,1266.9,1405.3,6759],[587,996.8,1210.95,7205.25],[624.7,1429.4,1068.25,6877.65],[560.35,1258.65,1109.15,7071.85],[576.25,1219.25,1444.45,6760.05],[551.7,1169,1285.5,6993.8],[555,1018.1,1374.1,7052.8],[621.7,1222.8,946.4,7209.1],[611.15,1190.25,1057.55,7141.05],[540.4,1495,1330.1,6634.5],[610,1669.85,1278.55,6441.6],[474.45,1241.25,1092.25,7192.05],[549.9,1369.15,1256.15,6824.8],[556.6,1432.3,1243.15,6767.95],[496.9,1106.85,996,7400.25],[548.8,1139.75,1133.4,7178.05],[494.7,1001.3,1285.1,7218.9],[498.55,938.4,1154.15,7408.9],[520.65,1073.25,1148.9,7257.2],[562.45,1173.35,915.7,7348.5],[559.65,1088.3,969.75,7382.3],[477.25,983.75,1154.15,7384.85],[534.85,966.75,1050.9,7447.5],[496.1,1130.2,1205.8,7167.9],[579.3,852.4,972.95,7595.35],[452.5,746.1,1091.75,7709.65],[419,1162.2,774.3,7644.5],[425.9,1234.65,941.4,7398.05],[454.2,856.2,1193.6,7496],[405.05,1079.7,958.3,7556.95],[488.25,864.35,945.25,7702.15],[430.15,784.65,1019.65,7765.55],[440,1005.75,923.85,7630.4],[444,954.2,1034.7,7567.1],[377.9,878.85,836.65,7906.6],[400.15,1070.3,972.2,7557.35],[385.4,1033.25,1089.6,7491.75],[486.55,715.2,714.95,8083.3],[348.45,818,739,8094.55],[411.7,905.45,1041.75,7641.1],[381.1,1169.15,928.15,7521.6],[449.9,753.55,900.8,7895.75],[348.75,853.25,887.4,7910.6],[389.85,709.6,812.75,8087.8],[366.35,839.45,755.9,8038.3],[372.7,880.45,795.15,7951.7],[352,827.95,965.75,7854.3],[324.45,720.1,679.15,8276.3],[441,700.25,764.4,8094.35],[290.85,761.25,765.3,8182.6],[284.6,821.6,742.3,8151.5],[379.2,850.85,1034.1,7735.85],[288.15,692.95,701.55,8317.35],[316.15,777.4,702.45,8204],[374.95,712.4,854.25,8058.4],[297.4,1015.3,694.6,7992.7],[347,604.05,681.95,8367],[368.95,734.4,739.8,8156.85],[328.5,561.5,699.2,8410.8],[304.85,798.35,780.75,8116.05],[412.35,670.2,597.15,8320.3],[326.6,754.9,666.15,8252.35],[366.9,644.6,706.35,8282.15],[327.45,592.15,808.75,8271.65]],[[7330.05,1060.9,979.6,629.45],[6723.55,1399.85,1315.35,561.25],[6584.9,1389.2,1273.85,752.05],[6746,1310.15,1348.35,595.5],[6508.2,1465.65,1374.85,651.3],[6599.35,1255.1,1466.95,678.6],[6658.65,1184.15,1483,674.2],[6829.8,1407.35,1152.15,610.7],[6098.2,1656.4,1467.35,778.05],[6137.55,1715.6,1260.75,886.1],[6934.9,1282.8,1060.8,721.5],[6662.45,1239.3,1470.15,628.1],[6438.8,1287,1503.1,771.1],[6222.7,1446.15,1580.4,750.75],[6541,1546.9,1236.7,675.4],[6225.8,1509.5,1580,684.7],[6425.2,1470.1,1401.65,703.05],[6895.95,1306.9,1220.45,576.7],[5794.2,1727.75,1718,760.05],[5867.55,1671.2,1736.4,724.85],[6199.65,1246.2,1826.6,727.55],[5698.45,1771.3,1692.15,838.1],[6274.15,1229.2,1605.75,890.9],[5252.9,1903.5,1887,956.6],[5929.25,1689.3,1518.1,863.35],[5216.25,2088.95,1690.6,1004.2],[6034.1,1699.05,1519.55,747.3],[6243.25,1332.35,1569.25,855.15],[4980.05,2275.2,1691.5,1053.25],[4457.95,2073.35,2394.55,1074.15],[4899.75,2054.3,1831.05,1214.9],[5181.4,2082,1652.7,1083.9],[5392.9,1446.95,2096,1064.15],[4493.45,2119.95,2331.55,1055.05],[5375.55,2147.85,1418.05,1058.55],[3957.15,2739.95,1898.5,1404.4],[5311.45,1438.6,1620.55,1629.4],[5284.85,1451.7,2156.8,1106.65],[4355.55,2327.3,2077.8,1239.35],[4366.55,2345.95,2151.55,1135.95],[4570.7,2361.8,1552.15,1515.35],[4565.2,2245.1,2019.2,1170.5],[4601.9,1910.15,2000.3,1487.65],[4111.9,2397.35,2274.7,1216.05],[3850.6,2396.25,2459.65,1293.5],[4000.9,2552.05,1808.8,1638.25],[3708.2,2449.85,2203.25,1638.7],[4759.85,2340.4,1636.3,1263.45],[4279.2,1786.2,2510.9,1423.7],[4126.7,2240.85,2261.55,1370.9],[4669,1959.4,1701.2,1670.4],[3832.8,2643.8,1990.5,1532.9],[3708.75,2352.05,2331.7,1607.5],[4046.15,2029.6,2178.45,1745.8],[3212.2,2552.6,2579.9,1655.3],[3744.65,2182,2440.35,1633],[2999.85,2503.55,2250.25,2246.35],[3252.45,2073.5,2501.15,2172.9],[3471.1,2003.1,2202.95,2322.85],[3406.8,2619.65,1710.8,2262.75],[2955.25,2312.65,2714,2018.1],[2900.55,2514.55,2409.95,2174.95],[3398,1766.45,2392.85,2442.7],[2603.35,2683.85,2103.4,2609.4],[2714.85,2317.5,3161.75,1805.9],[3084.15,2173.1,2224.05,2518.7],[2141.9,2254.5,2708.2,2895.4],[2271.8,2298.25,2413.8,3016.15],[1865.45,2647.6,3174.1,2312.85],[2338.05,2532.7,2655.15,2474.1],[2781.7,2095.75,2667.45,2455.1],[2319.95,2490.5,2285.6,2903.95],[2037.9,2305.25,2567,3089.85],[2103.2,2151.65,2653.2,3091.95],[2185.05,2657.85,1684.65,3472.45],[1854.6,2665.05,2711.45,2768.9],[2471.05,2730.95,2427.9,2370.1],[2079.7,2554.7,2642.6,2723],[2082.45,2312.5,2661.55,2943.5],[2090.1,2957.15,2236.75,2716],[2354.7,1878.05,2850.8,2916.45],[2431.7,2896.2,1796.9,2875.2],[2081.85,2571.7,2795.25,2551.2],[1793,2657.05,2211.4,3338.55],[1617.15,1784.85,2301.1,4296.9],[2020.7,2012.45,2805.4,3161.45],[1650.8,2543.7,2336.85,3468.65],[1767,2321.55,1740.9,4170.55],[1559.6,2560.65,1841.25,4038.5],[1567.35,2627.05,2075.5,3730.1],[1458.75,1903.1,2178.45,4459.7],[1183.8,1705.95,2147.9,4962.35],[1657.1,1756.3,2015.85,4570.75],[1389.45,1987.65,2536.55,4086.35],[1112.15,2211.65,2827.6,3848.6],[1425.75,2663.1,1978.8,3932.35],[1291.4,1545,1821.85,5341.75],[1437,2172.6,2514.85,3875.55],[1169.45,1446.45,2224.6,5159.5],[1382.95,2735.7,1918.6,3962.75],[1259.85,1668.05,1759.25,5312.85],[1078.45,1585.6,1798.6,5537.35],[1156.7,1442.65,1822.4,5578.25],[1136.8,2237.8,2384.4,4241],[1154.6,2556.75,2136.15,4152.5],[1072.45,1555.75,1759.75,5612.05],[984.7,1534.7,1996.1,5484.5],[1148.05,1726.75,1665,5460.2],[994.75,1661.9,1933.35,5410],[1084.2,1559.8,1742.5,5613.5],[922.35,1581.7,1597.65,5898.3],[1095.95,1396,1802.2,5705.85],[1031.3,1764.8,1814.65,5389.25],[1072.8,1898,1568.25,5460.95],[859.7,1848.45,1911.6,5380.25],[910.8,1615.45,2186.25,5287.5],[849.2,1597.65,1691.8,5861.35],[763.85,1523.25,1573.5,6139.4],[801.2,1251.55,1902.3,6044.95],[937.15,1432.95,1840.8,5789.1],[833.85,1535.65,1383.7,6246.8],[941.6,1548.6,1678.8,5831],[712.35,1512.9,1458.95,6315.8],[590.6,1591.7,1162.1,6655.6],[794.8,1321.9,1494.95,6388.35],[779.8,1262.15,1509.2,6448.85],[797.2,1407.45,1296.85,6498.5],[681.1,1589.4,1519.35,6210.15],[707.65,1707.15,1546.85,6038.35],[755.05,1413.75,1382.45,6448.75],[877.65,1210,1414.15,6498.2],[665.1,1517.4,1074.4,6743.1],[654.4,1514.3,1344.4,6486.9],[640.05,1066.1,1509.2,6784.65],[795.35,1083.6,1544.8,6576.25],[697.95,1432.55,1095.6,6773.9],[501.75,1043.5,1107.7,7347.05],[609.8,1369.95,1116.55,6903.7],[646.75,1055.15,1138.6,7159.5],[499.55,1425.6,1071.2,7003.65],[602.65,1249.7,1288.35,6859.3],[578,1003.3,1387.3,7031.4],[657.25,1199.15,1055.75,7087.85],[545.45,1305.3,1188.65,6960.6],[500.9,1302.55,1056,7140.55],[476.4,1067.15,1086.65,7369.8],[473.35,1103.15,1413.3,7010.2],[587,1592.5,1149.1,6671.4],[543.25,1406.05,1026.95,7023.75],[532.25,1266.3,940.45,7261],[422.15,1078.2,961.4,7538.25],[511,970.7,1124.3,7394],[464.2,1073.8,992,7470],[555.1,1041.2,896.9,7506.8],[405.8,805.1,1161.8,7627.3],[462.45,852.45,1039.8,7645.3],[484.05,1210.5,1016.6,7288.85],[453.15,932.3,1246.25,7368.3],[417.5,1081.4,1143.25,7357.85],[490.1,842.1,985.25,7682.55],[449.55,1005.2,952.25,7593],[467.1,1065.25,1003.5,7464.15],[425.95,1000.5,1071.4,7502.15],[457.2,1056.15,921.85,7564.8],[422.1,903.3,801.55,7873.05],[437.35,1024.5,913.8,7624.35],[394.55,922.65,1019.85,7662.95],[393.95,937.1,1021.5,7647.45],[397.95,1024.85,1109.5,7467.7],[439.15,1042.35,912.6,7605.9],[370.65,822.6,975.85,7830.9],[361.4,972.45,816.85,7849.3],[371.9,1086.1,798.7,7743.3],[404.2,859.9,713.5,8022.4],[369.4,962.9,1032.5,7635.2],[340.85,1107.25,997.55,7554.35],[336.8,841.55,735.4,8086.25],[419.8,887.65,748.35,7944.2],[403.35,738,824.25,8034.4],[430.3,852.9,1218.9,7497.9],[324.45,863.45,912.8,7899.3],[358.55,719.75,863.65,8058.05],[314.35,724.25,718.15,8243.25],[423.5,681.75,814.05,8080.7],[343.7,740.25,858,8058.05],[384,596.45,584.85,8434.7],[351.55,820.9,608.25,8219.3],[355,748.85,729.3,8166.85],[339.2,723,847.9,8089.9],[346.05,624.95,701.85,8327.15],[339.2,723.45,874.05,8063.3],[349.5,649.3,942.85,8058.35],[335.6,711.15,751,8202.25],[388.1,773.05,737,8101.85],[343.6,732.5,820.85,8103.05],[300.3,602.55,825.35,8271.8],[354.5,641.15,761.85,8242.5],[313.1,744.75,627.9,8314.25],[288.1,735.75,674.55,8301.6],[330.1,730.4,637.2,8302.3]],[[7072.9,930.75,1396.65,599.7],[6994.95,1115.5,1299.55,590],[7305.2,1026.9,1200.05,467.85],[6979.65,1316.9,1019.05,684.4],[6888.65,1254.6,1255.45,601.3],[7160.2,1326.2,971.8,541.8],[6786.8,1314.2,1283.35,615.65],[6524.6,1442.05,1379.65,653.7],[6580.25,1368.85,1318.4,732.5],[6600.8,1283.25,1323.75,792.2],[6908.85,1064.05,1448.2,578.9],[6331.75,1544.8,1183.65,939.8],[6499.3,1484.35,1345.85,670.5],[6535,1045.2,1669.45,750.35],[5709.85,1509.3,1847.3,933.55],[6266.6,1535.3,1388.35,809.75],[6162.1,1198.1,1819.95,819.85],[5998.1,1465.4,1784.5,752],[5694.75,1769.1,1593.25,942.9],[6515.15,1355.35,1436.35,693.15],[5773.7,1926.5,1621.8,678],[5443.45,2037.4,1803.5,715.65],[6209.15,1798.1,1163,829.75],[5475.9,1719.75,1653.7,1150.65],[6489.25,1088.75,1601.15,820.85],[6281.3,1506.4,1418.25,794.05],[5571.1,1923.05,1604.2,901.65],[5838.65,1755.95,1495.75,909.65],[5382,1649.75,1892.5,1075.75],[5567.6,1584.4,1892.2,955.8],[5936.85,1569.65,1554.65,938.85],[5533.65,1666.7,1905.3,894.35],[4947.6,1859.75,2156.65,1036],[5464.15,1817.2,1711.45,1007.2],[5974.5,1633.55,1507.7,884.25],[5070.25,1888.95,1723.75,1317.05],[4792.6,2189.25,1785.5,1232.65],[4863,2360.75,1585.65,1190.6],[4855.1,1946.05,2205.1,993.75],[5091.7,1777.2,2033.8,1097.3],[5184,1964.35,1827,1024.65],[4585.1,2030.9,2189.25,1194.75],[3737.25,2515.3,2276,1471.45],[4591.05,1970.05,2038.8,1400.1],[4022.8,2810.75,1574,1592.45],[4571.05,1895.8,1953,1580.15],[3966.65,2429.8,2121.4,1482.15],[4010.7,2413.55,2057.35,1518.4],[4195.55,2152.55,2073.8,1578.1],[3896.55,2954.25,2039.75,1109.45],[3935.65,1881.6,2185.75,1997],[3428.85,2491.6,2426.7,1652.85],[3819.8,1817.25,2617.25,1745.7],[4406.25,1897.25,1717.8,1978.7],[3619.05,2584.75,1969.05,1827.15],[3339.45,2143.9,2441.45,2075.2],[3744.45,2230.85,2403.3,1621.4],[2978.55,2567.65,2600.8,1853],[3151.8,2142.3,2285.65,2420.25],[3199.15,2395.9,2463.5,1941.45],[3255.3,2363.8,2245.05,2135.85],[2628.2,2731.35,2328.95,2311.5],[2789.75,2686,2307.65,2216.6],[2830.75,2204.8,2534.15,2430.3],[3345.45,1972.75,2203.65,2478.15],[2536.55,2755.5,2319.8,2388.15],[2393.9,2416.7,2658.05,2531.35],[2693.65,2661.15,2410.9,2234.3],[2503.8,2088.15,2534.75,2873.3],[2494.55,2944.3,1585.2,2975.95],[2383.2,2578.15,2014.6,3024.05],[2172.55,2804.55,1977.45,3045.45],[2337.25,2792.5,2561.6,2308.65],[2679.1,2374.45,2340.15,2606.3],[2229.6,2017.35,2726.15,3026.9],[2375.65,2598.1,1916.15,3110.1],[2212.55,2720.2,2239.85,2827.4],[1746.9,2151,2809.6,3292.5],[1840.5,2795.1,2823.6,2540.8],[2018.85,2438.05,2271.2,3271.9],[2036.95,2329.05,2394.8,3239.2],[1707.5,3022.6,2461.05,2808.85],[1891.65,2049.7,1827.45,4231.2],[1914.85,2746.55,2681.8,2656.8],[1723.95,2189,2723.45,3363.6],[2059.3,2368.35,1989.95,3582.4],[1517.3,2241.65,2578.25,3662.8],[1509,2073.6,2177.7,4239.7],[1742.55,1944.15,2065.5,4247.8],[2539.3,1957.85,2161.75,3341.1],[1207.4,2223,2403.55,4166.05],[1418.95,1652.85,2373.15,4555.05],[984.65,2325.5,2282.4,4407.45],[1424.1,1900.8,2168.55,4506.55],[1712.35,1684.35,2359.65,4243.65],[1264,1982.2,1908,4845.8],[1397.8,2507.5,1896.25,4198.45],[1090.05,2041.9,2024.6,4843.45],[1057.2,2249.05,2039.35,4654.4],[1200.3,1952.95,2537.7,4309.05],[916.5,1930.55,2321.7,4831.25],[963.55,1594.4,2336.65,5105.4],[990.4,1841.7,1716.15,5451.75],[1236.1,1848,1885.55,5030.35],[1070.1,1858.3,1882.7,5188.9],[918.4,2108.5,2090.7,4882.4],[926.55,1864.55,2151.65,5057.25],[981.3,1812.75,1355.45,5850.5],[1175.65,1967.2,2440.45,4416.7],[1127.85,1664.95,2005.45,5201.75],[946.3,1777.95,2069.25,5206.5],[719.5,2060.2,1234.7,5985.6],[961.85,1369.55,1544.7,6123.9],[785,1478.2,1660.2,6076.6],[847.5,1185.8,1419.9,6546.8],[785.45,1913.9,1455.25,5845.4],[870.8,1796.45,1545.8,5786.95],[714.45,1780.65,1486.55,6018.35],[777.85,1897.6,1208.8,6115.75],[811,1901.95,1278.3,6008.75],[839.85,1481.9,1693.55,5984.7],[725.1,1518.95,1554.8,6201.15],[659.65,1853.45,1570.4,5916.5],[865.85,1524.9,1687.5,5921.75],[770.75,1477.45,1526.95,6224.85],[762.65,1434.25,1398.4,6404.7],[603.35,1342,1337.25,6717.4],[716.55,1557.5,1334.95,6391],[818.1,1698.75,1639.15,5844],[815.55,1664.9,1508.8,6010.75],[647.35,1313.05,1242.5,6797.1],[765.35,1427.35,965.35,6841.95],[664.55,1334.2,1261.2,6740.05],[603.85,1129.45,1117.6,7149.1],[596.25,1065.95,1288.95,7048.85],[766.6,1156.55,1292.45,6784.4],[597,1129.45,1349.75,6923.8],[628.95,1025.95,1537.6,6807.5],[576.1,1222.85,1525.6,6675.45],[485.25,973.4,923.9,7617.45],[598.85,948.15,1126.55,7326.45],[643.9,1073.8,1209.6,7072.7],[584.1,1192.3,1172.55,7051.05],[522.85,1206,1302,6969.15],[540.7,1079.85,1091.55,7287.9],[586.25,901.85,1047.6,7464.3],[492.55,1034.1,1044.95,7428.4],[544.15,1130.25,1161.65,7163.95],[583.65,1357.4,1138.85,6920.1],[631.6,1096.3,1120.95,7151.15],[506.95,1537.1,1028.65,6927.3],[386.2,1297.5,1068.9,7247.4],[461.6,836.3,1002.9,7699.2],[411.4,814.3,1090.6,7683.7],[464.55,1123.65,1017.85,7393.95],[544.3,1030.7,1139.25,7285.75],[499.8,918.8,1086.75,7494.65],[454.75,939.85,803.1,7802.3],[458.7,941.85,891.1,7708.35],[468.85,868.4,953.75,7709],[485.2,901.8,933.85,7679.15],[438.5,953.85,992.75,7614.9],[408.65,881.3,926.45,7783.6],[520.55,1028.35,1082.7,7368.4],[470.65,1125.9,1076.35,7327.1],[354.85,892.7,727.05,8025.4],[397.3,848,850.95,7903.75],[432.45,985.1,951.25,7631.2],[415.65,987.75,877.05,7719.55],[409.15,830.65,888.65,7871.55],[380.8,927.15,856.3,7835.75],[361.5,824.8,970.5,7843.2],[410.75,884.05,871.95,7833.25],[308.4,689.85,713.1,8288.65],[411.55,789.6,770.8,8028.05],[389.55,900.15,797.6,7912.7],[328.7,825.6,1179.45,7666.25],[374,594.8,876.7,8154.5],[354.15,841.6,864.75,7939.5],[477.65,687.4,674.25,8160.7],[412.65,750.3,852.05,7985],[360.55,906.8,827.3,7905.35],[397.15,781.75,812.45,8008.65],[302,946.3,834.9,7916.8],[327.75,760.6,620.85,8290.8],[321.9,887,770.35,8020.75],[344.15,803.65,858.05,7994.15],[273.9,598.55,799.95,8327.6],[303.4,665.6,760.3,8270.7],[366.7,837.4,817.45,7978.45],[364.15,714.75,730.2,8190.9],[288.95,670.65,738.9,8301.5],[300.4,646.3,805.8,8247.5],[327.1,776.2,636.55,8260.15],[277.65,750.5,795.5,8176.35],[353.7,771.55,907.1,7967.65],[237.95,582.7,600.55,8578.8],[325.95,607.85,615.6,8450.6],[257.05,653.05,637.5,8452.4],[296.8,758.55,668.45,8276.2]],[[7174.3,1238.75,1002.65,584.3],[7050.25,1194.85,1177.95,576.95],[7200,1021.55,1223.6,554.85],[6951.75,1268.65,1091.95,687.65],[7012.55,1281.2,1144.7,561.55],[7245.7,999.15,1219.45,535.7],[6928.6,1225,1377.6,468.8],[6912.9,960.9,1448.5,677.7],[6723.65,1265.9,1358.85,651.6],[6658.95,1478.7,1190.25,672.1],[6756.55,1323,1287.9,632.55],[6583.9,1440.65,1427.5,547.95],[6981.65,1249.55,1218.85,549.95],[5991.15,1627.9,1752.6,628.35],[6378.95,1322.5,1469,829.55],[6519.7,1455.4,1326.55,698.35],[6073.4,1618.6,1510.9,797.1],[6552.55,1543.05,1087.9,816.5],[6281.2,1452.35,1207.05,1059.4],[6956.3,1082.3,1281.5,679.9],[5926.85,1481.85,1790.75,800.55],[5658.65,1704.85,1761.2,875.3],[5070.4,2071.25,1915.55,942.8],[6214.95,1383.6,1571.8,829.65],[5251.25,1731.15,2030.75,986.85],[6425.8,1350.05,1018.5,1205.65],[5967.05,1540.1,1634.95,857.9],[5037.2,2088.95,1873.25,1000.6],[5080.8,1869.15,2050.1,999.95],[5721.1,1386.2,1910.95,981.75],[6146.75,1557.3,1302.1,993.85],[4926.5,1711.1,2061.85,1300.55],[4781.5,2041.9,1975.15,1201.45],[5111,1852.8,1910.6,1125.6],[5602.3,1547.85,1746.1,1103.75],[5195.85,1909.75,1630.2,1264.2],[4945.5,1707.95,2052.45,1294.1],[4819.7,2109.5,1884,1186.8],[5559.35,1549.05,1711.15,1180.45],[4155.2,2757.8,1808.6,1278.4],[5251.4,1862.9,1525.3,1360.4],[5020.6,2065.75,1772.25,1141.4],[4561.6,2313.75,1880.2,1244.45],[5062.55,1851.85,1443.6,1642],[4117.85,2282.9,2292.1,1307.15],[4291.9,1882.85,2351,1474.25],[4653.8,1972.8,2090.25,1283.15],[4460.95,2244.9,1901.4,1392.75],[4604.75,2250.6,1630.05,1514.6],[4407.05,2164.4,1788.9,1639.65],[3858.7,2053.55,2122.45,1965.3],[3825.85,2654.15,1948.2,1571.8],[4294.25,2247.65,1953.6,1504.5],[4156.8,2143.6,1977.55,1722.05],[3481.75,1705.7,3045.45,1767.1],[3253.95,2236.15,2336.75,2173.15],[3662.8,2324.3,2155.1,1857.8],[4010.25,2329,1312,2348.75],[3628.9,1886.2,2002.6,2482.3],[2755.9,2477.3,2843.6,1923.2],[2645.2,2513.5,2561.3,2280],[3096.75,2419.45,2587.9,1895.9],[2901.9,2181.45,2749.2,2167.45],[3206.3,2296.5,2330.15,2167.05],[3004.2,2287.95,2227.7,2480.15],[2850.15,2105.4,2703.6,2340.85],[2483.05,2572.9,2013,2931.05],[2813.55,2673.85,1955.75,2556.85],[2538.4,2110.6,2471.9,2879.1],[2697.1,2514.2,2240.6,2548.1],[2543.75,2274.4,2559.15,2622.7],[2075.7,2415.1,2615.6,2893.6],[2092.9,2886.9,2544.6,2475.6],[2062.85,2537.1,2306.85,3093.2],[2642.85,2005.6,2416.4,2935.15],[2504.15,2055,2746.7,2694.15],[2404,2222.25,2764.5,2609.25],[1927.55,2762.75,2154.7,3155],[1560.8,2442.2,2462.85,3534.15],[1887.25,2486.1,2936.9,2689.75],[1740.05,2611.05,2554.1,3094.8],[2375.85,1901.7,2711.7,3010.75],[1637.85,2015.5,2190.75,4155.9],[1879.2,2317.15,2562.95,3240.7],[1347.15,2299.75,2036.2,4316.9],[1804.4,2078.95,2192.8,3923.85],[1553.4,2128.7,2217.05,4100.85],[1639.95,2932.8,2216.8,3210.45],[1429.65,2277.65,2455.95,3836.75],[1975.75,2554.55,2201.65,3268.05],[1571.7,2619.95,2083.4,3724.95],[1174,2051.85,2427.1,4347.05],[1313.55,1949.35,1660.5,5076.6],[1317.45,2536.6,2231.8,3914.15],[1265.1,1903.6,2019.75,4811.55],[1384,2059.9,2332.5,4223.6],[1106.5,1477.5,2082.05,5333.95],[1068.15,2019.1,2400.3,4512.45],[1184.05,2179.55,2169.3,4467.1],[1178.45,2158.65,1990.25,4672.65],[1195.2,1592.65,1845.3,5366.85],[832.6,1810.3,2026.05,5331.05],[1252,2101.6,2136.35,4510.05],[1074.75,2103.65,1979.8,4841.8],[1107,2074.95,2125.35,4692.7],[1171.35,2036.3,1754.35,5038],[1034.15,2148.55,1835.25,4982.05],[1144.25,2032.6,1488.05,5335.1],[1153.85,2275.75,2357.7,4212.7],[940,2075.2,1880.05,5104.75],[892.4,1600.4,1805.8,5701.4],[1159.35,1560.25,1066.75,6213.65],[1024.6,1181.3,1669.75,6124.35],[848.2,1354.25,1282.35,6515.2],[989.4,1689.4,1391.55,5929.65],[882.7,1510.35,1870.8,5736.15],[771.05,1756.75,1566.2,5906],[908.95,1457.3,1456.2,6177.55],[818.15,1605.65,1909.1,5667.1],[723.3,1670.4,1475.6,6130.7],[897.5,2016.25,1529.75,5556.5],[741.6,1422.95,1433.8,6401.65],[706.85,1319.6,1387.05,6586.5],[859.45,1829.5,1341.05,5970],[669.2,1777.25,1412.05,6141.5],[708.8,1609.3,1434.6,6247.3],[802.25,1605.35,1287,6305.4],[740.1,1382.15,1389.5,6488.25],[747.1,1506.3,1445.5,6301.1],[558.75,1087.85,1589.2,6764.2],[560.35,1090.4,1188.9,7160.35],[592.5,1294.55,1354.6,6758.35],[589.55,1476.4,1294.15,6639.9],[640.9,954.05,1237.15,7167.9],[693.3,1202.65,1354.4,6749.65],[508,1253.7,1466,6772.3],[589.9,1110.4,1193.7,7106],[546.1,1039.9,1242.75,7171.25],[550.05,1172.35,1329.1,6948.5],[501.3,1664.6,1154.3,6679.8],[518.45,1322.6,1195.8,6963.15],[509.85,885.3,1420.75,7184.1],[543.9,1285,1417.4,6753.7],[479.95,1389.45,1141.3,6989.3],[489.65,1096.85,1331,7082.5],[456.15,1075.1,1211.05,7257.7],[554.25,919.75,1068.9,7457.1],[341.25,1271.25,1236.6,7150.9],[539.8,932.65,986.35,7541.2],[481.6,1102.1,978.15,7438.15],[451.9,998.45,936.4,7613.25],[443.7,1097,880.35,7578.95],[483.65,855.3,922.6,7738.45],[447.65,1291.75,1032.9,7227.7],[471.05,1136.25,814.3,7578.4],[549.25,884.05,1126.45,7440.25],[502.5,1110.2,1049.9,7337.4],[414.1,809.9,841.2,7934.8],[357,969.1,890.85,7783.05],[396.65,823.05,1140.05,7640.25],[379.1,871.5,798.4,7951],[381.5,1183.45,933.1,7501.95],[413.55,853.5,809.9,7923.05],[482.75,817.4,826,7873.85],[391.45,885.2,1031.45,7691.9],[382.4,821.45,1025.4,7770.75],[371.35,1072.3,657.9,7898.45],[420.55,828.2,724.6,8026.65],[417.8,748.05,717.5,8116.65],[314.75,865.15,1052.95,7767.15],[358.05,688.65,867.3,8086],[359,856.3,800.6,7984.1],[361.9,818.85,843.2,7976.05],[382.1,964.5,805.7,7847.7],[412.4,831.95,815.55,7940.1],[373.1,956.6,901.45,7768.85],[354.95,787.1,1008.4,7849.55],[309.95,644.7,765.65,8279.7],[425.2,722.4,663.65,8188.75],[362.45,749.45,747.8,8140.3],[372.7,819.5,789.95,8017.85],[338.45,702,768.15,8191.4],[362.85,834.25,630.85,8172.05],[292.1,651.3,815.5,8241.1],[268.7,682.85,726.35,8322.1],[336.6,678.05,690.8,8294.55],[343.3,758.55,597.1,8301.05],[285.85,744.8,649.3,8320.05],[297.3,525,838.1,8339.6],[356.35,782.85,673.2,8187.6],[357.75,669.7,608.7,8363.85],[278.5,725.65,723.2,8272.65],[346.6,501.6,629.7,8522.1],[280.95,656.25,667.65,8395.15],[286.65,635.2,566.25,8511.9],[240.65,780.2,667.5,8311.65],[315.85,669.75,606.75,8407.65],[272.6,745.4,598.35,8383.65],[338.15,551.05,820.25,8290.55],[264.8,672.85,577.4,8484.95]],[[7216,1209.7,1015.5,558.8],[7308.05,1048.65,1138.6,504.7],[7436.65,1028.35,928.65,606.35],[6773.35,1185.95,1405.55,635.15],[7067.2,1185.15,1181.65,566],[6932.5,1318.65,1200.7,548.15],[6736.25,1375.1,1321.75,566.9],[7070.9,1132.25,1168.15,628.7],[7067.75,1111,1145.3,675.95],[6694.65,1476.8,1215.1,613.45],[6930.75,1324.25,1133.15,611.85],[7164.7,1151.4,930.45,753.45],[6693.25,1366.8,1354.25,585.7],[6178.45,1683.65,1561.55,576.35],[7039.35,1026.9,1285.3,648.45],[6766.95,1397.4,1168,667.65],[6573.75,1469.85,1347.6,608.8],[5931.65,1697.3,1571.3,799.75],[5326.25,1672.1,2206.35,795.3],[6836.1,1288.9,1176,699],[6048.95,1549.9,1596,805.15],[6228.05,1672.7,1316.6,782.65],[6259.4,1468.3,1602.4,669.9],[5615.3,1430.45,2083.45,870.8],[5352.85,1864.4,1875.4,907.35],[5982.05,1557.3,1652.7,807.95],[5449.9,1945.35,1779.5,825.25],[5487.9,1803.4,1679.9,1028.8],[5681.3,1657.5,1961.65,699.55],[6344.9,1236.05,1560.5,858.55],[5106.15,1596.45,2045.85,1251.55],[5778.5,1363.95,1905.75,951.8],[5170.3,2487.9,1382.35,959.45],[5458.9,2017.15,1723.25,800.7],[6150.65,1557.45,1493.6,798.3],[4882.85,1569.3,1975.05,1572.8],[5803.45,1819.7,1424.4,952.45],[5535.3,1843.7,1596.8,1024.2],[4481.4,1753.8,2638.3,1126.5],[5097.85,2124.4,1593.7,1184.05],[5457.1,1971.9,1476.65,1094.35],[5443.15,1638.95,1985.25,932.65],[5300.95,1540.7,2196,962.35],[4859.1,1721.9,1936.4,1482.6],[3891.6,2787.85,1822,1498.55],[4728.45,1894.25,1865.55,1511.75],[4026.35,2418,2299.85,1255.8],[4340,1834.8,2519.05,1306.15],[4884.5,1925.2,1837.8,1352.5],[3996.3,2264.25,2001.5,1737.95],[3518.25,1926.7,2509.5,2045.55],[3793.05,1816.2,2435.55,1955.2],[4373.1,1561.3,2462.8,1602.8],[4065.7,2251.55,2486.45,1196.3],[3969.65,2129.95,2097.25,1803.15],[3734.3,2445.95,2264,1555.75],[3514.15,2614.95,2249.8,1621.1],[3553.2,1780.55,2741.55,1924.7],[3093.85,3020.75,2145.05,1740.35],[3697.45,2187.25,2322.75,1792.55],[3051.5,2375.95,2426.7,2145.85],[2965.3,2618.5,2351.95,2064.25],[3241.7,2678.6,2608.75,1470.95],[2846.5,2975.35,2077.5,2100.65],[2621.05,2403.5,2057.4,2918.05],[2651.5,2348.85,2911.35,2088.3],[3039.45,1851.2,2632.25,2477.1],[2778.4,2568.1,1980.1,2673.4],[2824.2,1787.9,2423.9,2964],[2288.2,2525.3,2059.7,3126.8],[2586.4,2070.55,2381.25,2961.8],[2758.3,2404.95,2583.5,2253.25],[2216.75,2891.2,2233.75,2658.3],[2464.85,2402.1,2309.65,2823.4],[2294.05,1919.05,2595.85,3191.05],[2082.65,2179.45,2347.05,3390.85],[1907.15,2727.8,2169.1,3195.95],[2213.4,2156,2496.15,3134.45],[1418.6,2565.7,2618.8,3396.9],[1506.8,2478.45,3239.3,2775.45],[1905.2,2763.7,2359.3,2971.8],[1838.1,2652.85,1737,3772.05],[1936.6,2135.15,2346.25,3582],[1924.4,1925.1,2794.35,3356.15],[1401.05,2762.1,2216.55,3620.3],[1459.8,1995.95,2912.25,3632],[1560.05,2466.65,2458.5,3514.8],[1666.15,2122.7,3342.75,2868.4],[1752.05,2589.75,2500.6,3157.6],[1624.4,2332,2779.2,3264.4],[1055.55,2117.1,1833.5,4993.85],[1275.1,2071.9,2566.35,4086.65],[1462.85,2170.1,2406.95,3960.1],[1629.1,1844.6,2844.8,3681.5],[1496.15,1974.8,2033.8,4495.25],[1322.7,1849.35,1649.4,5178.55],[1347.15,2865.15,1833,3954.7],[1441.4,1639.6,1823.45,5095.55],[1225.15,1726.85,1922.15,5125.85],[1200.75,2053.5,2484.85,4260.9],[1158.45,2218.1,1715.5,4907.95],[1228.4,1979.3,1927.05,4865.25],[1007.8,1955.1,1879.5,5157.6],[1090,1773.2,1768.4,5368.4],[1142.5,1412.9,2483.3,4961.3],[921.25,2416.35,1870.1,4792.3],[1115,2068.05,1575.65,5241.3],[875.45,1397.75,1881.05,5845.75],[983.3,1752.3,1660.6,5603.8],[845.9,2113.5,1561.6,5479],[898.85,1404.35,1462.7,6234.1],[963.45,2020.55,1810,5206],[819.6,1184.45,1269.5,6726.45],[846.6,1440.3,1658.5,6054.6],[704.6,1906.55,1748.95,5639.9],[1119.7,1676.2,1576.2,5627.9],[941.9,1214.75,2114.45,5728.9],[678.7,1212.6,1453.05,6655.65],[867.75,1750,1367.9,6014.35],[805.35,2071.35,1194.9,5928.4],[807.8,1832.05,1756.4,5603.75],[771.9,1323.95,1528.05,6376.1],[708.05,1603.8,1304.3,6383.85],[761.95,1253.15,1374.5,6610.4],[768,1514.1,1459.2,6258.7],[632.2,1630,1341.95,6395.85],[794.9,1177.05,1394.5,6633.55],[694.75,1501.65,1510.2,6293.4],[594.95,1230.6,1524.3,6650.15],[566.3,1281.55,1562.6,6589.55],[489.55,990.25,1099.9,7420.3],[618.7,1225.85,1357.7,6797.75],[590.55,1281.4,1623.25,6504.8],[532,1326.3,1271.9,6869.8],[505.45,832.1,1170.7,7491.75],[465.15,1241.75,1408.55,6884.55],[530.75,1073.55,1121,7274.7],[501.2,1160.25,1109.55,7229],[563.05,1223.7,831.35,7381.9],[590.25,1149.7,1016.7,7243.35],[533,1119.75,841.85,7505.4],[522.9,1157.4,1153.65,7166.05],[469.85,800.7,1056.05,7673.4],[540.9,1135.2,1110.65,7213.25],[458.75,918.25,1088.2,7534.8],[623.75,1045.8,1166.65,7163.8],[454.9,850.3,764.85,7929.95],[462.1,1012.3,1236.1,7289.5],[432.8,1032.9,1027.1,7507.2],[475.75,1213.75,764.7,7545.8],[564,1072.55,1002.75,7360.7],[414.7,921.9,766.7,7896.7],[416.6,848.05,807.7,7927.65],[398.5,954.65,748,7898.85],[413.85,876,924.1,7786.05],[398.55,890.7,1166.85,7543.9],[407.55,1070.2,970.15,7552.1],[381.05,805.2,837.9,7975.85],[394.15,992.35,876.15,7737.35],[396.1,933.5,943.95,7726.45],[445.1,816.45,1016.85,7721.6],[453.05,845.85,914.7,7786.4],[537.7,969.1,1202.75,7290.45],[422.55,1054.35,824.05,7699.05],[371.4,1100.05,820.55,7708],[356.45,1067.3,873.55,7702.7],[422.85,862.05,828.6,7886.5],[349.8,852.05,787.15,8011],[305,874.2,719.6,8101.2],[306,816.1,726.55,8151.35],[367.9,866.75,749.5,8015.85],[339.75,634.2,882,8144.05],[332.65,767.15,827.2,8073],[330.35,827.5,1074.4,7767.75],[399.6,760.1,897.35,7942.95],[400.2,822.65,801.55,7975.6],[313.65,758.4,627.7,8300.25],[358.9,711.3,697.95,8231.85],[332.4,803.45,790.25,8073.9],[369.35,745.9,833.55,8051.2],[353.15,820.35,753.3,8073.2],[280.25,699.4,840.95,8179.4],[327.95,599.65,695.2,8377.2],[307.05,827.3,783.7,8081.95],[340.65,882.3,624.35,8152.7],[373.3,689.45,599.65,8337.6],[344.5,461.65,677.6,8516.25],[233.15,579.9,780.35,8406.6],[339.05,699.65,600.95,8360.35],[223.4,698.5,608.8,8469.3],[310.8,691.2,769.3,8228.7],[334.45,744.3,629.05,8292.2],[309.7,687.6,664.15,8338.55],[297.55,707.55,697.3,8297.6],[315.85,701.25,617.7,8365.2],[311.35,572.1,609.3,8507.25],[317.05,581.1,572.1,8529.75],[314.9,559.85,732.05,8393.2],[243.2,751.9,603.35,8401.55],[309.35,577.95,697.55,8415.15]],[[7525.85,975.95,928.5,569.7],[7795.4,979.3,696.95,528.35],[7457.75,960.15,940.4,641.7],[7150.75,1305.65,1023.15,520.45],[7305.35,1105.95,1085.6,503.1],[6755,1273.65,1399,572.35],[6776.95,1250.35,1283.75,688.95],[7282.45,1160.4,991.05,566.1],[7384.85,800.9,1310.35,503.9],[7093.4,1264.5,1102.55,539.55],[6733.8,1237.7,1341.6,686.9],[7094.9,1220.6,1165.3,519.2],[6751.95,1340.15,1349.5,558.4],[6829.15,1192.95,1346,631.9],[6997.05,1247.9,1217.2,537.85],[6938.45,1319.8,1100.15,641.6],[6890.6,1095.7,1295.95,717.75],[6949.4,1357.3,1110.1,583.2],[6316.1,1567.4,1322.9,793.6],[6529,1359.7,1494.95,616.35],[6029.65,1660.85,1460.2,849.3],[6190.25,1440.65,1473.85,895.25],[6296.5,1480.75,1536.85,685.9],[6426,1382.05,1413.4,778.55],[6265.2,1635.8,1396.4,702.6],[6188.35,1584.85,1347.4,879.4],[6071.8,1302.75,1902.4,723.05],[5663.85,1911.2,1483.4,941.55],[5333.95,1831.05,1822.7,1012.3],[5348.1,1770.95,1711.1,1169.85],[6118.35,1388.25,1559.55,933.85],[6251.65,1423.6,1248.4,1076.35],[5748.7,1583.6,1678.05,989.65],[5683.95,1618.55,1805.15,892.35],[5239.95,1688.25,1906.9,1164.9],[5720.75,1729.45,1514.7,1035.1],[5393.05,2129.15,1506.8,971],[5134.05,1914.35,1858.45,1093.15],[5150.45,1839.75,1848.45,1161.35],[4959.25,2375.8,1690.4,974.55],[5018.6,1654.8,2067.5,1259.1],[4969.7,1925,1659.9,1445.4],[5837.05,1553.65,1772,837.3],[5084.85,1874.6,1886.05,1154.5],[3577.95,2872.4,2183.9,1365.75],[4022.7,2268.85,2114.25,1594.2],[4273.15,2300.75,2091.85,1334.25],[4540.65,1836.15,2511,1112.2],[4210.85,1944.5,2469,1375.65],[4095.4,2161.6,2673.6,1069.4],[4856.2,1975.75,1899.4,1268.65],[3812.8,2368.3,1958.65,1860.25],[3870.45,2353.8,2214.3,1561.45],[3909.55,2088.45,2123,1879],[3825.5,2414.65,2264.9,1494.95],[3899.85,2202.1,2115.85,1782.2],[3789.95,2236.7,2225.95,1747.4],[3230.6,2288.65,2338.4,2142.35],[4016.4,2056.05,2155.55,1772],[2587,2538.15,3008.35,1866.5],[3241.75,2000.9,2686.9,2070.45],[3111.45,3271.35,2025.85,1591.35],[3106.85,2560.3,2336.7,1996.15],[3359.85,2246,2363.05,2031.1],[3271.45,2215.75,2167.7,2345.1],[3150.15,2141.2,2557.15,2151.5],[2551.45,3001.55,2074.5,2372.5],[2369.8,2372.6,2284.9,2972.7],[2181.95,2817.2,2562.05,2438.8],[3249.85,2848.5,2022.15,1879.5],[2419.9,2156.2,2522.15,2901.75],[2545.25,2491.45,2182,2781.3],[2513.9,2283.15,1990.05,3212.9],[1939.85,2685.35,2706.95,2667.85],[2625.6,2190.05,1973.8,3210.55],[1933.75,2709.1,2273.45,3083.7],[2271.75,2159.65,2547.05,3021.55],[2013.6,2771.75,2239.85,2974.8],[1776.1,2461.45,2420.75,3341.7],[1979.2,2375.5,2668.6,2976.7],[1736.5,2457.3,2486.9,3319.3],[1849.7,2376.7,2770.2,3003.4],[2533.4,2260.45,2192.35,3013.8],[1637.05,2628,2208,3526.95],[1653.1,2023.3,2272.55,4051.05],[1716,2115.95,2025.4,4142.65],[2003.3,2138.15,2724.05,3134.5],[1683.5,1929,2807.25,3580.25],[1524.85,1897.55,1972.55,4605.05],[1417.95,2626.9,1916.85,4038.3],[1529.65,1930.35,1752.25,4787.75],[1403.75,2409.55,1610.65,4576.05],[1701.15,2759.5,1954.35,3585],[1394.95,2071.2,2087.7,4446.15],[1415.65,2044.25,2651.4,3888.7],[1242.4,1721,1855.55,5181.05],[1220.05,1489,1772.55,5518.4],[1101.9,2118.2,1714.9,5065],[1305.9,1762.3,1341.25,5590.55],[1372.65,2429.3,2071.25,4126.8],[1321.25,1695.3,2215.85,4767.6],[1141.7,1947.95,2319.5,4590.85],[769.2,1757.35,2190.55,5282.9],[1174.85,1794.5,1986.7,5043.95],[919.2,2001.4,2066.05,5013.35],[971.45,1503.05,2012.15,5513.35],[810.25,1564.9,1758.15,5866.7],[880.9,1960.1,1459.95,5699.05],[858.75,2034.25,1997.35,5109.65],[917.15,1511.85,1521.5,6049.5],[979.2,1703.5,1488.45,5828.85],[732.05,2021.2,1325.3,5921.45],[819.3,1506.85,1900.4,5773.45],[827.8,1836.95,1553.5,5781.75],[790,1230.55,1504.8,6474.65],[846.7,1522.2,1718.15,5912.95],[727.65,2169.85,1581.9,5520.6],[811.1,1250.75,1531.5,6406.65],[821.85,1725.5,1620.25,5832.4],[708.3,1448.1,1464.4,6379.2],[663,1387.65,1427.75,6521.6],[853.55,1511.2,1350.9,6284.35],[924.5,1271.3,1361,6443.2],[566.35,1152.35,1432.25,6849.05],[736.2,1504.1,1488.65,6271.05],[651.15,1174.15,1202.8,6971.9],[561.65,1444.25,1427.5,6566.6],[793.9,1296.95,1610.35,6298.8],[563.65,989.1,1294.65,7152.6],[517.4,1174.05,1160.1,7148.45],[668.25,1178.35,1313.95,6839.45],[624.5,1441.5,1667.75,6266.25],[558.6,1323.8,1416.95,6700.65],[542.05,1184.45,1285.95,6987.55],[567.85,981.5,1121.7,7328.95],[475.4,1443.35,1530.7,6550.55],[487.35,1160.6,1359.1,6992.95],[549,1101.15,1357.35,6992.5],[596.7,1204.1,1030.9,7168.3],[573.3,1223.95,1151.5,7051.25],[566.2,960.1,1010.65,7463.05],[495.15,1254.75,1254.15,6995.95],[497.45,1180.9,1080.9,7240.75],[509.4,1070.6,1254.7,7165.3],[448.75,961.25,922.8,7667.2],[621.15,1098.95,1014.15,7265.75],[459.15,906.65,998,7636.2],[429.45,984.95,1175.25,7410.35],[525.4,1173,989.8,7311.8],[396.55,1079.45,922.6,7601.4],[433.4,820.15,899.35,7847.1],[459.95,899.5,872.45,7768.1],[466.4,789.85,951.35,7792.4],[533.6,978.95,892.1,7595.35],[365.3,893.9,871,7869.8],[369.2,958.05,745.3,7927.45],[451.45,889.3,840.5,7818.75],[418.75,923,1136.25,7522],[418.5,869.1,942.8,7769.6],[354.5,875.2,809.65,7960.65],[380.65,988.95,864.05,7766.35],[429.4,1190.55,656.5,7723.55],[449.3,797.8,879.85,7873.05],[380.95,685.2,732.3,8201.55],[348,789.15,738.95,8123.9],[378.05,1009.8,869.1,7743.05],[375.2,799.3,889.8,7935.7],[379.75,691.85,813.15,8115.25],[340.95,769.65,757.85,8131.55],[394.1,709.3,783.6,8113],[344.3,874.75,708.2,8072.75],[286.55,868,806.5,8038.95],[407,846.05,875.95,7871],[349.25,607.25,722.2,8321.3],[321.2,752.5,622.4,8303.9],[345.85,758.35,847.45,8048.35],[294.9,679,628.8,8397.3],[253.8,578.55,771.7,8395.95],[389.6,621.55,583.45,8405.4],[313.15,701.55,894.75,8090.55],[276.7,694.7,806.4,8222.2],[326.75,588.25,635.05,8449.95],[310.2,715.3,722.45,8252.05],[304.65,743.55,636.4,8315.4],[296.1,653.55,885.35,8165],[315.15,647.8,639.7,8397.35],[275.1,595.85,709.8,8419.25],[298.05,701.2,686.3,8314.45],[312.45,699.7,738.7,8249.15],[316.8,619.5,706.55,8357.15],[261.85,594.75,689.3,8454.1],[286.5,585.05,682.8,8445.65],[263.75,578.25,546.25,8611.75],[284.4,566.2,684.75,8464.65],[237.6,660.5,728.3,8373.6],[307.75,602.6,641.5,8448.15],[260.15,630.25,626.55,8483.05],[290.15,456,663.25,8590.6],[254.5,674.85,606.9,8463.75],[251,658.4,607.65,8482.95]],[[7852.75,859.15,780.85,507.25],[7601.3,839.45,1034.85,524.4],[7309.1,1077.45,1032.25,581.2],[7496.2,1063.75,943.35,496.7],[7267.95,996.9,1148.55,586.6],[7029.9,1184.25,1190,595.85],[7258.1,1225.45,1039.15,477.3],[7215.25,960.9,1138.9,684.95],[6734.2,1471.4,1119.8,674.6],[7803.4,975.8,811.5,409.3],[7525.9,1068.4,827.35,578.35],[6784.25,1302.25,1344.8,568.7],[6884.55,1183.25,1451.45,480.75],[6891.15,1101.1,1375.95,631.8],[6852.15,1250,1332.7,565.15],[6671.35,1270.3,1520.35,538],[6939.55,1154,1322,584.45],[6788.2,1119.65,1208.6,883.55],[6971.45,1289.95,1032.95,705.65],[6447.45,1308.25,1555.25,689.05],[6579.55,1349.05,1383.7,687.7],[6854.4,1182.9,1277.65,685.05],[6108.75,1784.45,1285.8,821],[6496.6,1404.6,1400.35,698.45],[5901.05,1779.15,1506.25,813.55],[6210.6,1575.35,1531.75,682.3],[6445.2,1700.65,1079.4,774.75],[6222.65,1366.7,1527.85,882.8],[6073.2,1790.95,1204.65,931.2],[5578.65,1861.75,1631.55,928.05],[5924.8,1374.45,1634.55,1066.2],[5983.9,1733.85,1559.25,723],[5338.55,1927.9,1704.75,1028.8],[4333.45,2050.25,2654.45,961.85],[5911.25,1852.45,1324.75,911.55],[5111.4,2033.25,1732.2,1123.15],[4575.85,2159.2,2118.3,1146.65],[5727.2,1567.3,1855.25,850.25],[4720.6,1627.6,2228.25,1423.55],[4441.45,1612.3,2620.1,1326.15],[5377.8,1939.9,1835.95,846.35],[5356.85,1514.6,1875.5,1253.05],[4505.1,1953.55,2082.4,1458.95],[4961.2,1731.55,2182.5,1124.75],[3910.2,2190.55,2359.6,1539.65],[4509.9,2433.95,1953.5,1102.65],[4759.5,1931.5,2066,1243],[3722.75,2295.5,2545.55,1436.2],[3442.05,2598.65,2581.85,1377.45],[4543.55,1904.75,2121.65,1430.05],[3763.2,2126.2,2718.55,1392.05],[4384.95,2014.25,2063.95,1536.85],[4368.9,1887.65,2277.9,1465.55],[4031.25,2496.05,2058.15,1414.55],[3446.9,2299.3,2639.25,1614.55],[3378.2,2226.05,2745.75,1650],[3834.15,2122.45,2568.4,1475],[3820.95,2419.5,2117.25,1642.3],[3117.2,1938.45,2389.6,2554.75],[2646.95,2395.2,2878.8,2079.05],[2559.9,2449.85,2415.1,2575.15],[3516.75,2345.75,2348.25,1789.25],[3490.35,2790.4,1928.85,1790.4],[3200.95,2426.15,2421.8,1951.1],[2665.95,2468.3,2874.35,1991.4],[3020.55,1965.4,2533.2,2480.85],[2775.85,2473.5,2789.75,1960.9],[2778.8,2231.8,2308.35,2681.05],[2589.45,1839.25,2181.85,3389.45],[2281.6,2163.5,2876.15,2678.75],[2335.75,1830.05,3316.95,2517.25],[2300.95,2553.8,2283.2,2862.05],[2041.15,2447.8,2664.8,2846.25],[2763.35,2605.95,2563.35,2067.35],[2190.8,2396.7,2673.25,2739.25],[1974.9,3074.15,2400.8,2550.15],[1646.85,2951.7,2520.1,2881.35],[2046.25,2287.5,2050.9,3615.35],[1728.25,2207.65,2691.4,3372.7],[2380.05,2167.25,2826.3,2626.4],[2369.35,2633.45,1949.35,3047.85],[1913.15,2448.75,2001.05,3637.05],[1243.75,1979.55,2044.1,4732.6],[1954.9,2533.85,2174.3,3336.95],[1993.95,2570.15,1966.6,3469.3],[1597.75,2121.6,2382.05,3898.6],[1915.25,2165.5,2010.95,3908.3],[1123.4,2576.75,2289,4010.85],[1528.15,2013.15,2379.3,4079.4],[1327.75,2044.35,1833,4794.9],[1251.1,2181.4,2007.1,4560.4],[1519.25,2440.75,2107.85,3932.15],[1488.05,1675.3,1528,5308.65],[1271.7,2221.3,2513.05,3993.95],[1048.7,2613.7,2330.1,4007.5],[1114.65,2190.75,2510.4,4184.2],[971.9,2257.6,1717.4,5053.1],[1213.3,1708.55,1829.95,5248.2],[1341.9,1605.85,2085.3,4966.95],[1091.5,2622.9,1741.85,4543.75],[1143.9,2111.05,1973.75,4771.3],[1135.7,1732.65,1487.5,5644.15],[1051.2,1823.6,1687.35,5437.85],[859.6,1653.7,2037.6,5449.1],[767.9,2169.7,1690.7,5371.7],[1200.45,1994.15,1723.7,5081.7],[971.6,1308.7,2001.8,5717.9],[949.1,1851.7,1640.6,5558.6],[854.55,1385.85,1487.55,6272.05],[1155.7,1656.7,1602.05,5585.55],[824.65,1744.15,1306.15,6125.05],[1082,1654.3,1239,6024.7],[823.1,1572,1820,5784.9],[890.1,1754.05,1513.2,5842.65],[854.55,1709.05,1402.4,6034],[905.85,1348.65,1532.8,6212.7],[733.9,1148.8,1249.2,6868.1],[798.3,1970.55,1965.65,5265.5],[683.45,1115.7,1304.65,6896.2],[650.15,1326.45,1382.9,6640.5],[733.8,1701.05,1227.55,6337.6],[652.55,1377.95,1466.55,6502.95],[599.9,1150.5,1131.15,7118.45],[686.1,1349.3,1801.35,6163.25],[659.2,1451.75,1250.1,6638.95],[597.85,1193.25,1625.6,6583.3],[659.2,1208.85,1595.9,6536.05],[713.75,1343.85,1563.7,6378.7],[462.9,1168.2,1259.3,7109.6],[639.95,1042.7,1150.4,7166.95],[671.3,1493.15,1270.05,6565.5],[621.15,1271,1258.8,6849.05],[440.75,1172.5,1133.55,7253.2],[455.65,1155.45,1508.05,6880.85],[580.75,1180.75,1291.55,6946.95],[512,1021.15,1227.35,7239.5],[580.3,1366.7,966.75,7086.25],[594.75,774.8,1191.2,7439.25],[518.45,1061.55,1034.25,7385.75],[416.85,1305.95,1328.55,6948.65],[401.75,1143,1013.75,7441.5],[481.4,992.75,1030.2,7495.65],[489.3,1146.45,1095.55,7268.7],[444.7,858.15,924.75,7772.4],[582.75,813.3,894.25,7709.7],[461.95,929.95,1221.95,7386.15],[363.7,1060.6,850.75,7724.95],[413.35,823.3,942.35,7821],[429.1,985.6,1116.2,7469.1],[388.25,1002.6,987.75,7621.4],[408.15,1091.9,844.5,7655.45],[472.85,790.9,766.25,7970],[408.75,1058.6,898.8,7633.85],[419.25,803.6,745.2,8031.95],[456.1,818.25,900.35,7825.3],[375.6,607.45,837.4,8179.55],[445.35,896.05,753.4,7905.2],[384.6,907.3,967.95,7740.15],[315.85,828.25,936.55,7919.35],[381.65,1196.9,775.35,7646.1],[358.5,757.75,940.25,7943.5],[385.2,928.25,838.85,7847.7],[375.2,909.8,770.15,7944.85],[366.95,885.15,707.1,8040.8],[365.8,768.6,752.8,8112.8],[279.65,588.8,838.5,8293.05],[342.65,811.45,831.3,8014.6],[303.6,702.75,753.1,8240.55],[325.1,785.2,715.2,8174.5],[371.1,586.55,512.1,8530.25],[343.1,704.55,914.3,8038.05],[360.7,834.9,915.8,7888.6],[298.85,975.3,703.95,8021.9],[308.9,607.75,664.15,8419.2],[335.65,666.5,686.25,8311.6],[332.4,659.45,768.4,8239.75],[283.25,746.45,752.1,8218.2],[274.55,615.05,695.65,8414.75],[334.65,633.05,743.3,8289],[357.55,676.2,743.35,8222.9],[284.5,615.95,663.6,8435.95],[295.2,770.1,656.15,8278.55],[318.45,682.85,653.35,8345.35],[280.4,666.75,603.85,8449],[289.25,520.55,635.5,8554.7],[284.2,650.4,611.2,8454.2],[259.3,638.45,666,8436.25],[322.1,646.6,648.5,8382.8],[315.85,636.2,674.15,8373.8],[345.55,533.7,512.85,8607.9],[268.35,622.85,671.35,8437.45],[257.5,685,495.05,8562.45],[236.05,617.4,645.75,8500.8],[260.8,590.6,591.8,8556.8],[267.55,593,507.6,8631.85],[272.85,557,634.4,8535.75],[260.05,521.7,705.55,8512.7],[221.4,529.05,521,8728.55],[253.05,562,643.35,8541.6],[259.15,546,621.7,8573.15]],[[7336.45,1093.5,1088.45,481.6],[7270.4,1240.4,959.15,530.05],[7380.25,1146.8,922.75,550.2],[7307.05,1013.7,1184.3,494.95],[7194.8,1003.4,1262.4,539.4],[7386.4,993.55,1101.55,518.5],[7608.35,897.85,957.7,536.1],[7316.5,1098.95,993.1,591.45],[7129.9,1191.2,1198.1,480.8],[7142.5,1141.85,1123.05,592.6],[6945.9,1373.05,1190.15,490.9],[7231.65,1209.15,1024.55,534.65],[7035.85,1148.9,1199.95,615.3],[6884.7,1094.4,1344,676.9],[6664.3,1426.65,1201.55,707.5],[6646.7,1355.75,1246.85,750.7],[6691.05,1417.65,1272,619.3],[6684.4,1454.55,1194.45,666.6],[6666.85,1109,1634.25,589.9],[6899.3,980.15,1440.3,680.25],[6441.15,1530.45,1315.4,713],[6656.4,1289.8,1308.55,745.25],[6125.75,1564.25,1525.95,784.05],[6416.4,1339.85,1529.9,713.85],[5877.5,1570.25,1790,762.25],[6550.6,1662.3,1097.9,689.2],[5862.75,1912.1,1386.7,838.45],[6316.1,1351.65,1490.95,841.3],[5162.05,2133.05,1807.35,897.55],[5811.05,1763.35,1493.8,931.8],[6307.3,1453.4,1366.15,873.15],[5821.3,1709.05,1655.65,814],[5739.55,1867.8,1604.7,787.95],[5590.75,1543.6,1860.4,1005.25],[5326.55,1938.2,1907.1,828.15],[5479.05,2143.3,1459.7,917.95],[5489.35,1743.3,1656.4,1110.95],[5020.9,1702.2,2310.9,966],[4903.55,2306.55,1924.1,865.8],[5797.8,1768.5,1491.35,942.35],[5654.3,1693.9,1646.25,1005.55],[4861.9,1920.7,2034.1,1183.3],[5028.7,1892.2,1775.2,1303.9],[4275.6,2194,2309.05,1221.35],[5022,1654.6,2044.45,1278.95],[5081.7,1645.3,2238.6,1034.4],[5307.7,1574.15,1747.65,1370.5],[4728.85,2449.65,1430.3,1391.2],[4105.8,2782.1,1843.1,1269],[4747.85,1846.95,1768,1637.2],[4300.95,2039.2,2432.1,1227.75],[4203.9,2371.7,2101.6,1322.8],[3732.55,2719.65,2515.35,1032.45],[3669.65,2379.5,2569.55,1381.3],[3720.3,1958.9,2462.8,1858],[3305.7,1953.65,2925.95,1814.7],[2835.1,2932.6,2497.25,1735.05],[3903.9,2395.8,1954.85,1745.45],[2818.15,2576.5,2495.3,2110.05],[3086.2,2738.15,2200.85,1974.8],[3559.95,2332.4,2188.2,1919.45],[3629.15,2330.25,2031.25,2009.35],[3886.25,1985.95,2279.7,1848.1],[3432.85,2188.85,2095.3,2283],[2611.7,3194.85,1918.7,2274.75],[2371.75,2573.9,2211.85,2842.5],[2611.3,2586.9,2884.9,1916.9],[3445.5,2096.5,2350.35,2107.65],[3214.9,2518.8,2389.45,1876.85],[2853.65,2244.4,2427.8,2474.15],[2357.45,2986.2,2419.95,2236.4],[2114.05,2531.7,2574.85,2779.4],[1547.4,2344.65,2730.2,3377.75],[2103.75,2125.95,1865.45,3904.85],[1873.35,2459.55,2411.55,3255.55],[1601.6,2565.75,3350.9,2481.75],[2040.5,2751.55,2377.45,2830.5],[1842.25,2288.65,2411.85,3457.25],[1658.4,1864.6,2882.25,3594.75],[1804.45,1965.3,2024.55,4205.7],[1924.65,1951.85,2087.2,4036.3],[1857.05,2978.2,2592.4,2572.35],[1601.8,2692.15,2305,3401.05],[1898.95,2422,2037.7,3641.35],[1725.8,2063.95,3448.75,2761.5],[1672.75,2257,2203.85,3866.4],[1308.3,2127.9,2487.15,4076.65],[1567.8,2007.15,2422.9,4002.15],[999.8,2038.9,2445.25,4516.05],[1701.75,2350.55,1520.25,4427.45],[1318.95,2147.95,2762.95,3770.15],[1410.9,2044.3,2530.15,4014.65],[1195.3,2039.75,2282.75,4482.2],[1278.75,1825.45,1805.9,5089.9],[1177.6,2121.05,2011.15,4690.2],[1045.9,2046.65,2434.8,4472.65],[967.3,1901.6,2043.5,5087.6],[1103.85,1553.65,1884.9,5457.6],[893.65,1428.3,1967.35,5710.7],[1064,1919.8,1518.25,5497.95],[1270.65,2336.25,2068.6,4324.5],[932.45,2076.85,1785.8,5204.9],[1089.7,2438.8,1935.05,4536.45],[893.75,2500.25,1800,4806],[949.1,1860.85,1993.7,5196.35],[966.35,1825.9,1563.9,5643.85],[854.95,1408.3,1599.55,6137.2],[1014.75,1718.6,2291.35,4975.3],[721.1,2209.6,1757.2,5312.1],[882.05,1323.3,1525.65,6269],[1030.5,1457.65,1841.05,5670.8],[736.9,1420,1708.8,6134.3],[871.2,1379.35,1608.55,6140.9],[875.15,1320.6,1311.25,6493],[822.8,1506.45,1395.8,6274.95],[721.2,1540.1,1346.05,6392.65],[678.85,1532.75,1548.45,6239.95],[789.95,1271.9,1741.5,6196.65],[583.55,1446.55,1395.2,6574.7],[798.35,1509.9,1362.25,6329.5],[661.4,1429.1,1324.85,6584.65],[794.35,1424,1255.4,6526.25],[559.95,1082.05,1565.8,6792.2],[649.85,1371.2,1301.4,6677.55],[534,1342.4,1477.85,6645.75],[624.6,1148.25,1383.1,6844.05],[624.6,1177.75,1458.1,6739.55],[640.85,1401.5,1095.55,6862.1],[448.55,1162.05,1426.95,6962.45],[600.35,1283.8,1375.35,6740.5],[545,1102.35,1099.35,7253.3],[631.3,1493.85,1445.65,6429.2],[394.8,1145.5,1313.75,7145.95],[588.95,1135.1,1040.35,7235.6],[441.95,863.2,1180.85,7514],[673.25,996,1323.35,7007.4],[495.8,869.85,1281.55,7352.8],[413.7,1135.4,1061.5,7389.4],[392.95,979.5,944.95,7682.6],[403.95,1123.95,759.85,7712.25],[438.75,1073.1,1336.4,7151.75],[536,983.45,1189.05,7291.5],[435.5,874.5,901.55,7788.45],[481.15,981.6,967.8,7569.45],[492.85,1022.25,1009.95,7474.95],[505.5,886.25,1052.15,7556.1],[496.55,1091.95,916.95,7494.55],[410.35,922.4,1069.3,7597.95],[477.05,836,755.15,7931.8],[402.25,1174.05,956.85,7466.85],[501.3,948.9,999.2,7550.6],[461.95,1072.85,887.5,7577.7],[453.35,884.65,948.65,7713.35],[426.55,902.65,883.2,7787.6],[406.9,863.15,738.85,7991.1],[314.8,847.9,923.15,7914.15],[415.7,848.55,847.2,7888.55],[368.7,792.55,819.8,8018.95],[329.15,743.65,861.15,8066.05],[349.95,655.9,806.15,8188],[314.85,828,893.8,7963.35],[385.05,917.8,670.65,8026.5],[361,768.1,882.2,7988.7],[321.75,883.75,717.4,8077.1],[313.8,907.05,659.25,8119.9],[284.35,723.85,701.5,8290.3],[351.9,621.5,625.2,8401.4],[359.85,688.8,651,8300.35],[333.35,861.6,873.85,7931.2],[337.3,758.35,599.1,8305.25],[263.35,677.4,765.1,8294.15],[340.55,751.35,855,8053.1],[358.25,682.65,754.55,8204.55],[323.5,714.9,671.45,8290.15],[307.1,645,838.2,8209.7],[331.75,571.3,627.4,8469.55],[293.45,641.15,595.65,8469.75],[339.8,578.75,665.7,8415.75],[315.85,575.6,635,8473.55],[289.2,635.4,636.4,8439],[321.65,905.15,564.95,8208.25],[288.65,654.75,664.7,8391.9],[281.45,547.25,579.5,8591.8],[279.6,695.5,534.55,8490.35],[270.2,644.3,610.2,8475.3],[320.85,654.55,691.2,8333.4],[293.75,622.25,567.5,8516.5],[307.6,614.95,588.75,8488.7],[282.7,646.5,585,8485.8],[251.4,733.5,591.8,8423.3],[248.95,584.35,639.3,8527.4],[207.25,595.5,583.75,8613.5],[294.6,625.55,750.35,8329.5],[263.6,563,514.4,8659],[258.25,433.8,517.45,8790.5],[227.1,612.1,579.95,8580.85],[297.3,538.85,521.55,8642.3],[297.15,561.65,524.7,8616.5],[260.3,513.15,481.8,8744.75],[244.85,589.35,643.1,8522.7]],[[7555.1,939.2,1078.1,427.6],[7676.8,1020.3,823.5,479.4],[7429.85,1068.8,1014.5,486.85],[7198.3,867.05,1383.35,551.3],[7755.35,1015.8,808.05,420.8],[7373,1181.3,954.5,491.2],[7400.5,1208.8,807.4,583.3],[7316.25,1179.6,960.55,543.6],[7099.2,1234.15,1120.6,546.05],[6865.45,1284.45,1273.15,576.95],[7304.85,1078.2,1061.35,555.6],[6889.65,1317.95,1213.3,579.1],[6985.5,1183.5,1230.5,600.5],[6963.65,1139.65,1265.25,631.45],[7425.45,1065.45,972.85,536.25],[6742.8,1316.4,1281.75,659.05],[7033.7,1201.95,1202.9,561.45],[6862.65,1438.9,990.75,707.7],[6787.9,1163.75,1388.7,659.65],[6340.2,1804.65,1310.85,544.3],[6487.7,1494.05,1296.45,721.8],[6714.7,1112,1487.75,685.55],[6728.4,1273.5,1260.55,737.55],[6775.3,1308.1,1313.5,603.1],[6575.7,1331.6,1332.2,760.5],[6200.2,1555.55,1571.75,672.5],[6579.7,1443.75,1162.6,813.95],[6077.7,1624.75,1520.6,776.95],[6220.05,1460.05,1581.5,738.4],[5954.2,1522.2,1673.7,849.9],[5706.25,1647.7,1870.1,775.95],[6276.4,1504.65,1581.7,637.25],[5849.9,1754.8,1508.75,886.55],[5839.15,1787.7,1525.35,847.8],[6245.75,1314.8,1730.5,708.95],[5939.35,1436,1788.7,835.95],[5206.5,1787.35,1952.15,1054],[4844.75,1955.45,2306.65,893.15],[5565.3,1773.8,1679.1,981.8],[3828.8,2287.55,2874.3,1009.35],[4791,2345.9,1821.9,1041.2],[5325.55,1956.5,1756.4,961.55],[4989.5,1867.7,1954.35,1188.45],[4535.65,1804.25,2330.3,1329.8],[5030.3,1465.15,2450.85,1053.7],[4536.05,2407.9,1811.4,1244.65],[4834.35,1988.3,1871.55,1305.8],[4759.85,2101,1651.25,1487.9],[4761.35,1696,2319.2,1223.45],[4546.6,1727.7,2379.65,1346.05],[3839.65,2491.65,2231.9,1436.8],[4747.85,2259.1,1464.05,1529],[3898.3,2427.05,1957.2,1717.45],[4073.9,2213.7,1998.15,1714.25],[3865,2322.8,2195.75,1616.45],[3554.05,2511.8,2470.5,1463.65],[4052.45,1981.6,2149.75,1816.2],[4205.85,1963.55,1971.95,1858.65],[3695.25,1801.75,2445.25,2057.75],[2858.05,2591.7,2866.6,1683.65],[2996.85,2603.65,2530.05,1869.45],[2468.8,2691.45,2521.15,2318.6],[2619.25,3151,2716.5,1513.25],[3176.95,2141.25,2592.5,2089.3],[2699,2694.15,2502.05,2104.8],[2662.8,2040.9,2408.5,2887.8],[2499.4,3104.65,2099.45,2296.5],[2516.9,3213.5,2292.55,1977.05],[2450.2,2455.95,2962.55,2131.3],[2419.65,3145.1,1973.1,2462.15],[2301.15,3514.05,2340.4,1844.4],[2209.15,2663.75,2236.35,2890.75],[2196.05,2683.6,2734.6,2385.75],[2667.05,2605.95,2194.25,2532.75],[2341.9,2323.7,2341.1,2993.3],[2075.8,2863.8,1958.45,3101.95],[2413.55,2835,2247.25,2504.2],[1564.1,2433.8,2766.65,3235.45],[1661.85,2608.3,2267,3462.85],[2212.9,2537,2983.85,2266.25],[1695.15,1906,2503.8,3895.05],[1693.25,2060.55,2651.95,3594.25],[1751.05,2022.5,2843.45,3383],[1392.2,2428.25,2080.3,4099.25],[1830.85,2327.5,2452.45,3389.2],[1624.75,2401.55,2477.85,3495.85],[1426.85,2241.1,2334,3998.05],[1446.9,2218.35,2030.05,4304.7],[1216.4,2275.5,1797.25,4710.85],[1386.95,2053,2280.3,4279.75],[1178.55,2318.05,1995.6,4507.8],[1454.35,1631.2,2125.8,4788.65],[1270.1,1983.45,2449.25,4297.2],[1292.45,2501.95,2230.65,3974.95],[1203.45,1968.05,1949.7,4878.8],[1133.55,1994.35,1832.25,5039.85],[1118,2073.35,2135.7,4672.95],[981.4,1774.2,1749.3,5495.1],[966.95,1671.6,1907.75,5453.7],[916,1629.4,1585.65,5868.95],[882.15,1867.2,1693.95,5556.7],[1259.7,1789.7,1658.7,5291.9],[1007.1,2282.4,2085.2,4625.3],[996.05,1787.65,1526.9,5689.4],[1054.7,1570.85,1919.65,5454.8],[1049.7,1639.45,1647.85,5663],[742.85,1687.95,1692,5877.2],[1063.55,1137.4,1481.3,6317.75],[722.65,1523.15,1963.85,5790.35],[828.75,1638.5,1531.85,6000.9],[929.1,1733.35,1580.35,5757.2],[801.25,1518.6,1634.2,6045.95],[789.65,1366.25,1614.55,6229.55],[904.35,1262.2,1435.35,6398.1],[664.55,1542,1400.7,6392.75],[809.75,1258.4,1492.55,6439.3],[729.55,1248.15,1307,6715.3],[660.3,1226.55,1149.05,6964.1],[581,1056,1231.3,7131.7],[622.4,1165.7,1487.85,6724.05],[562.35,1268.2,1598.35,6571.1],[580.8,1059.2,1465.25,6894.75],[591.7,1647.5,1246,6514.8],[619.35,1172.35,1354.05,6854.25],[643.05,1243.75,984.1,7129.1],[493.25,1404.05,1145.8,6956.9],[517.4,1158.55,1014.55,7309.5],[660.3,1191.05,1168.2,6980.45],[433.2,1331.95,1248.75,6986.1],[562.2,1585.15,942.1,6910.55],[589.2,1000,1169.4,7241.4],[519.65,1039.9,1103.25,7337.2],[532.3,1090.2,1243.45,7134.05],[586,915.6,1138.1,7360.3],[528.2,1026.55,1119.9,7325.35],[462.1,1160.95,956.85,7420.1],[611.05,891.65,776.25,7721.05],[465.95,985.9,1079.9,7468.25],[438.25,1146.25,1198.85,7216.65],[385.25,851.3,997.05,7766.4],[413,1000.05,949.75,7637.2],[488.35,1136.85,1251.35,7123.45],[510.95,1063.25,860.15,7565.65],[477.75,1077.6,800.8,7643.85],[465.05,852.25,972.95,7709.75],[492.35,898.65,890.1,7718.9],[392.05,753.55,876.2,7978.2],[486.7,1003.05,1062.15,7448.1],[370.95,922.65,963.7,7742.7],[311.2,825.5,738.45,8124.85],[476.4,954.65,893.55,7675.4],[443.5,739.75,926.5,7890.25],[398.85,837.75,900.4,7863],[333.45,696.95,857.55,8112.05],[357.5,848.3,805.2,7989],[385.9,867.2,858.85,7888.05],[419.35,817.6,728.45,8034.6],[353.5,633.8,754.85,8257.85],[411.3,758.65,927.6,7902.45],[319.45,860.3,861.9,7958.35],[360.7,915.6,861.3,7862.4],[360.3,836.3,796.2,8007.2],[321.8,700.9,726.35,8250.95],[386.15,571.2,697.5,8345.15],[327,672.65,705.35,8295],[281.55,832.4,707.7,8178.35],[365.4,721.15,616.8,8296.65],[259.05,786.6,957.9,7996.45],[300,652.85,750.3,8296.85],[342.65,648.4,690.45,8318.5],[305.5,648.3,674.1,8372.1],[295.45,751.7,675.2,8277.65],[296.7,674.1,611.2,8418],[357.65,714,759.9,8168.45],[327.25,633.15,703.25,8336.35],[297.75,708.25,706.05,8287.95],[297.1,656,609.1,8437.8],[324.9,746.45,640.85,8287.8],[297.35,700.1,674.1,8328.45],[295,651.8,511,8542.2],[386.4,834.95,757.95,8020.7],[255.9,760.85,526.35,8456.9],[255.45,693.35,572.95,8478.25],[285.2,569.95,595.9,8548.95],[255.9,661.3,657.95,8424.85],[253.7,532.4,489.8,8724.1],[212.65,669.6,602.8,8514.95],[258.4,569.25,465.7,8706.65],[288.35,637.8,583.75,8490.1],[289.15,664.4,545.35,8501.1],[237.2,568.35,560.5,8633.95],[254.25,468.4,569.25,8708.1],[290.1,571.35,692.9,8445.65],[235.15,506.6,501.45,8756.8],[281.95,679.75,620.55,8417.75],[249.95,570.45,630.05,8549.55],[312.1,567.75,520.8,8599.35],[262.65,494.95,489.3,8753.1],[223.9,500,448.8,8827.3],[219.3,449.45,572,8759.25]],[[7438.05,1133.6,1023.75,404.6],[7544.85,957.3,1029.25,468.6],[7325.45,1174.7,1072.5,427.35],[7299.6,1018.9,1164.25,517.25],[7681.3,1005.55,897.1,416.05],[7259.1,978.2,1162.45,600.25],[7682.2,970.15,904.5,443.15],[7185.95,1106.35,1107.15,600.55],[7435.9,1081.85,943.25,539],[7639.15,1017.2,870.1,473.55],[7023.2,1219.05,1149.5,608.25],[6567.2,1357,1411.2,664.6],[7224.15,1139.15,1062.05,574.65],[7138.3,1230.95,1097.1,533.65],[6985.25,1338.65,1080.6,595.5],[7278.2,1255.05,931.25,535.5],[7176.45,1072.95,1156,594.6],[7204.7,1148.2,1111.15,535.95],[6422.15,1688.15,1311.55,578.15],[6950.1,1179.7,1247.5,622.7],[6832.6,1342.95,1172,652.45],[7111.5,1115.4,1176.95,596.15],[6519.8,1641.9,1197.35,640.95],[6890.9,1215.65,1296.1,597.35],[6255.15,1501.35,1376.8,866.7],[7032.95,1301.45,1079.35,586.25],[6362.1,1483.25,1105.4,1049.25],[6229.15,1538.85,1430,802],[6557.85,1339.05,1314.15,788.95],[6147.25,1336.8,1524.85,991.1],[6522.15,1336.65,1248.8,892.4],[5057.7,1682.3,2266.4,993.6],[6232.3,1425,1608.05,734.65],[5539.65,1693.9,1896.8,869.65],[6505.1,1306.05,1374.55,814.3],[5610.9,1734.6,1708,946.5],[5454.7,1840.65,1895.7,808.95],[5893.05,1421.8,1680.5,1004.65],[5196.5,1955.3,1662.65,1185.55],[5270.55,2021.4,1541.05,1167],[3975.8,2450.3,2313.8,1260.1],[5037.3,2448.95,1741.25,772.5],[4114.3,2327.6,2362,1196.1],[5097.75,1945,1957,1000.25],[5317.85,1715.7,1757.7,1208.75],[4480.7,2351.25,1999.5,1168.55],[4687.7,2307,1814.3,1191],[5297.5,1593.3,1677.75,1431.45],[4165.9,2342.7,1796.6,1694.8],[3924.75,2099.6,2504.6,1471.05],[5138.75,1693.65,1588.75,1578.85],[4533.45,1832.45,1752.1,1882],[4065.35,1931.2,2613,1390.45],[3371.75,2600.15,2096.2,1931.9],[3149.9,2555.85,2482.45,1811.8],[3853.55,1849.2,2852.5,1444.75],[3365.8,2608.8,2477.75,1547.65],[3515.35,2256.8,2607,1620.85],[2872.7,2817.55,2232,2077.75],[3223.6,2040.6,3305.6,1430.2],[3831.55,2367.65,2277.85,1522.95],[3510.6,2319.75,2585.55,1584.1],[2666.65,2146.65,3121.15,2065.55],[3126.95,1800.1,2656.3,2416.65],[2701.1,2124.3,2464.35,2710.25],[2728.7,1991.05,2607.4,2672.85],[2592.6,2515.45,2925.55,1966.4],[2682.7,3146.05,2017.3,2153.95],[1995.95,2827.2,2903.15,2273.7],[2840.2,2423.95,2294.15,2441.7],[2892.05,2284.9,2237.65,2585.4],[2264.05,2497.2,3166.15,2072.6],[2699.7,2372.05,2101.7,2826.55],[2434.8,2228.55,2650.95,2685.7],[1839.3,3066.1,2153.85,2940.75],[1989.9,2604.95,2923.5,2481.65],[1993.7,2781.65,2165.5,3059.15],[2188.15,2869.45,2408.5,2533.9],[2474.55,2533.45,2589.8,2402.2],[1808.45,2453.65,2452.75,3285.15],[1597.2,2164.85,2746.9,3491.05],[1561.75,2656.6,2467.55,3314.1],[1488.8,2543.35,1892.55,4075.3],[1669.6,1860.7,2739.75,3729.95],[1477.6,2650.75,2664.2,3207.45],[1661.9,1758,1789.05,4791.05],[1112.2,1865.3,2153.3,4869.2],[1720.15,2301.05,2138.65,3840.15],[1565.5,2316.35,2206.1,3912.05],[1183.2,2314.55,2271.05,4231.2],[1242.9,1969.95,2202.5,4584.65],[1424.55,2082.45,2360.9,4132.1],[1185.9,2256.75,2460.5,4096.85],[1113.5,1891.4,1770.7,5224.4],[1284.05,1792.35,2023.55,4900.05],[1378.55,1671.55,1865.35,5084.55],[1137.3,2089.3,2198.25,4575.15],[900.95,2093.85,1482.85,5522.35],[1152.75,1758.6,1573.95,5514.7],[1148.85,1462.6,2157.95,5230.6],[796.75,1941.1,1832.2,5429.95],[956.15,1798.9,2030.65,5214.3],[1013.95,1764.1,1693.45,5528.5],[935.15,1905.15,1195.6,5964.1],[956.9,1743.8,1356.5,5942.8],[788.8,1551.4,2064.25,5595.55],[630.8,1706.45,1719.1,5943.65],[905.6,1687.4,1549.85,5857.15],[949.05,1709.45,1808.85,5532.65],[758.5,1309.2,1483.95,6448.35],[917.6,1766.65,1532.3,5783.45],[675.9,1719.05,1778.65,5826.4],[879.25,1594.85,1299.85,6226.05],[765.05,1593.7,1230.95,6410.3],[644.05,1103.35,1259.25,6993.35],[673.15,1559.45,1477.85,6289.55],[839.9,1598.1,1584.8,5977.2],[689.6,1499.45,1102.6,6708.35],[618.55,1381.65,1295.7,6704.1],[588.2,1431.35,1495,6485.45],[750.4,1131.35,1202.05,6916.2],[584.75,1237.85,1384.55,6792.85],[503.4,1233.9,1295.75,6966.95],[566.15,1349.65,1260.05,6824.15],[483.15,1273.25,1134.9,7108.7],[592.05,1090.5,1056.05,7261.4],[603.5,1202.25,979.8,7214.45],[553.85,1107.9,1154.8,7183.45],[532.35,1387,1393.75,6686.9],[747.7,1160.25,899.2,7192.85],[575.1,1052.1,1214.85,7157.95],[538.65,1081.95,1052.55,7326.85],[460,1013.35,1184.75,7341.9],[468.65,1093.5,1139.35,7298.5],[516,1110.8,1096.45,7276.75],[475.9,996,1035.8,7492.3],[436.65,999.95,1047.25,7516.15],[420.55,875.9,1040.5,7663.05],[440.35,896.55,917.45,7745.65],[418.3,992.55,860.55,7728.6],[389.4,866.45,1139.05,7605.1],[480.3,871.3,1121.95,7526.45],[373.45,999.45,889.5,7737.6],[405.1,835.05,1005.2,7754.65],[399.7,698.05,914.15,7988.1],[409.45,864.35,1014,7712.2],[394.25,1087.7,918.6,7599.45],[385.7,907.8,936,7770.5],[393.15,873.8,793.65,7939.4],[362,1028.3,1060.25,7549.45],[444.75,851.6,881.3,7822.35],[393.95,1012.65,838.25,7755.15],[447.4,921.75,1175.1,7455.75],[348.35,785.7,914.6,7951.35],[381.45,788.15,908.65,7921.75],[320.85,798.5,774.45,8106.2],[364.85,911.45,769.75,7953.95],[326.5,779.7,827.5,8066.3],[295.05,615.25,863.45,8226.25],[343.2,826.75,742.75,8087.3],[283.05,645.5,621.05,8450.4],[348.75,746.55,761.4,8143.3],[324.35,815.7,719.8,8140.15],[306.4,645.6,724,8324],[289.25,630.8,671.3,8408.65],[342,819.65,764.9,8073.45],[277.55,716.95,632,8373.5],[305.55,549.5,755.65,8389.3],[266.05,675.45,890.15,8168.35],[312.25,684.15,562.85,8440.75],[299.65,581.55,629.4,8489.4],[315.5,679.35,680.5,8324.65],[324.7,682.45,727.8,8265.05],[311.1,555.6,580.9,8552.4],[310.85,530.65,731.15,8427.35],[289.25,623.25,662.65,8424.85],[233.75,614.2,695.45,8456.6],[260.85,684.05,697.25,8357.85],[263.95,470.35,705.95,8559.75],[253.8,689.7,657.95,8398.55],[273.15,554.15,523.75,8648.95],[272.4,575.55,643.9,8508.15],[261.3,730,585.6,8423.1],[297.55,565.5,654.8,8482.15],[286.6,592.6,619.25,8501.55],[327.25,536.65,724.65,8411.45],[235.25,631.7,641.6,8491.45],[266.05,616.9,614,8503.05],[244.45,589.6,495.35,8670.6],[220.6,736.45,566.75,8476.2],[217.55,489.35,644.75,8648.35],[240.3,532.8,474.65,8752.25],[228.05,595.5,551.3,8625.15],[240.35,451.25,611.1,8697.3],[243.65,583.15,506,8667.2],[250.55,476.5,563,8709.95],[237.65,438.85,523.25,8800.25],[193.65,479.4,537.2,8789.75],[242.9,487.8,535.1,8734.2],[241.75,531.6,533.3,8693.35]],[[7867.9,842.8,770.8,518.5],[8011.9,865.15,698.2,424.75],[7625,990.6,917.2,467.2],[7942.15,726.15,847.7,484],[7459.65,929.05,1142.7,468.6],[7570.2,821.55,1060.3,547.95],[7628.15,809.4,1035.7,526.75],[7402.8,936.85,1209.5,450.85],[7109.2,1221.55,1102.6,566.65],[7501.8,957,1095.8,445.4],[7454.5,1151.25,866.25,528],[6994.75,1174.2,1335.35,495.7],[7431.4,985.1,1030.85,552.65],[7120.35,1159.9,1235.8,483.95],[7054.4,1354.95,986.95,603.7],[6913.9,1289.15,1222.3,574.65],[6913.45,1266.7,1295.55,524.3],[6937.15,1335.45,1157.25,570.15],[6817.45,1576.9,989.35,616.3],[6866.95,1199.75,1213.1,720.2],[6861.9,1234.45,1306.45,597.2],[6579.35,1298.6,1404.8,717.25],[7010,1127,1179.05,683.95],[7155.3,1153.6,1060.55,630.55],[6652,1419.35,1164.75,763.9],[5975.7,1578.55,1656.3,789.45],[6860.7,1028.6,1461.75,648.95],[6365.45,1548.7,1270.25,815.6],[6212.55,1606.9,1541.95,638.6],[7255.05,1066.8,1018.6,659.55],[5927,1620.45,1539.7,912.85],[6320.85,1066.65,1857.7,754.8],[6447.75,1565.25,1267.35,719.65],[6038.85,1764.1,1330.2,866.85],[5905.7,1381.45,1713.45,999.4],[5862.3,1526,1587.95,1023.75],[5617.85,1485.55,2069.45,827.15],[6063.1,1634.75,1329.35,972.8],[5774.5,1626.3,1635.5,963.7],[5627,1578.7,1567.05,1227.25],[4785,2434.5,1936.65,843.85],[5511.9,1386.9,1953.45,1147.75],[5249.4,1869.45,1862.15,1019],[5228.35,1890.8,1672.9,1207.95],[5466.35,1834.25,1654.55,1044.85],[4780.1,1898.45,2043.2,1278.25],[4315.65,2415.65,2015.85,1252.85],[3908.7,2679.7,2268.45,1143.15],[4753.2,2031.05,2166.05,1049.7],[4816.1,1728.5,1764.8,1690.6],[3886.9,2703.8,2079.45,1329.85],[4100.35,2048.4,2184.55,1666.7],[4260.95,2119.35,1841.35,1778.35],[4131.35,2109.2,2053.5,1705.95],[3671.05,2002.7,2614.45,1711.8],[4111.45,1786,2603.15,1499.4],[4381.75,1943.1,2224.6,1450.55],[4533.1,2157.2,1790.45,1519.25],[3920.7,2257.4,2450.1,1371.8],[2763.2,2324.9,3014.6,1897.3],[2609.9,2500.85,2431.15,2458.1],[2973.4,2362.3,2525.1,2139.2],[3944.85,2248.3,2352.35,1454.5],[2769.35,2321.7,2800.1,2108.85],[2908.25,2830,2079.4,2182.35],[2403.8,2801.25,2541.2,2253.75],[2664.8,2285.45,2427.65,2622.1],[2802.2,2114.35,2822.4,2261.05],[3185.3,2043.15,2389.95,2381.6],[1902.45,2990.15,2324.05,2783.35],[2097.65,2274.25,2365.35,3262.75],[2552.25,2182.15,2919.5,2346.1],[2327.95,2700.15,2344.65,2627.25],[2065.95,3142.35,1984.15,2807.55],[2453.4,2333.3,2663.35,2549.95],[1599.2,2693.5,2301.7,3405.6],[2321.15,2423.55,2582.15,2673.15],[2026.85,2263.35,2567.85,3141.95],[1679.7,2554.9,2714,3051.4],[1826.2,2421.05,2074.7,3678.05],[1596.6,2681.35,2117.2,3604.85],[1503.6,2363.35,2094.5,4038.55],[1353.65,1644.55,2545.85,4455.95],[1596.75,1938.7,2412.75,4051.8],[1588.2,1926.55,2960.45,3524.8],[1749.1,2464.3,2877.85,2908.75],[1444.05,2124.3,2141.3,4290.35],[1607.8,1930.7,1558.55,4902.95],[1234.35,2598,2628,3539.65],[1809.8,1968.95,2470.05,3751.2],[1175.3,2909.25,2000.15,3915.3],[1233.9,1854.5,2298.95,4612.65],[1312.4,2439.45,1948.8,4299.35],[1328.15,1768.9,2101.6,4801.35],[1284.55,2264.65,1990.4,4460.4],[865.7,1697.65,1478,5958.65],[998.7,1766.25,1957.8,5277.25],[847.35,1507.55,1861.8,5783.3],[1086.15,1444.35,1801.1,5668.4],[989.5,1281.35,2291.05,5438.1],[1067.4,1971.8,1819.2,5141.6],[836.15,1549.5,1395.35,6219],[865.1,1657.35,1706.9,5770.65],[884.55,1767.8,1590.9,5756.75],[849.3,1874.65,2146.25,5129.8],[840.2,1611.85,1999.1,5548.85],[769.85,1378.8,1866.5,5984.85],[745.5,1494.75,1529.45,6230.3],[710.3,1177.9,1471.9,6639.9],[856.65,1425.5,1093.5,6624.35],[616,1407.3,1106.4,6870.3],[691.85,1692.75,1521.9,6093.5],[751.35,1491.7,1607.9,6149.05],[592.95,1673.2,1109.1,6624.75],[627.1,1662.1,1146.6,6564.2],[680.95,2138.45,1286.4,5894.2],[671.05,1214.7,1164.7,6949.55],[647.45,1012.9,1016.55,7323.1],[553.65,964.95,1197.55,7283.85],[522.45,1495.95,1656.8,6324.8],[534.15,1450.95,1103.75,6911.15],[624.5,1673.75,1425.6,6276.15],[595.3,1205.35,1289.65,6909.7],[519.9,1356.75,1679.55,6443.8],[693.8,1108.25,1303.4,6894.55],[607.4,1035.7,1033.7,7323.2],[598.25,1409.25,1109.35,6883.15],[477.2,1051.3,1309.4,7162.1],[543.55,1272,1170.45,7014],[601.05,1615.25,1190.3,6593.4],[581.1,1084.2,1116.2,7218.5],[476.05,1319.95,1028.1,7175.9],[475.85,1221.1,1098.55,7204.5],[383.05,1065.6,936.8,7614.55],[411.5,1003,751.45,7834.05],[403.85,1001.6,862.6,7731.95],[385.1,1069.95,1487.55,7057.4],[391.95,1103.7,881.95,7622.4],[411.95,906.8,899.25,7782],[448.8,1102.85,973.45,7474.9],[403.1,882.1,990.9,7723.9],[407.1,908.35,897.55,7787],[443.65,998.2,978.3,7579.85],[332.3,966.05,828.05,7873.6],[409.8,1021.05,886.55,7682.6],[388.5,869.9,701.25,8040.35],[380.75,951.6,805.3,7862.35],[386.65,1166.75,930.3,7516.3],[389.2,833.95,917.3,7859.55],[356.55,772.9,834,8036.55],[433.3,864.3,856.9,7845.5],[306.9,766.95,677.1,8249.05],[397.9,805.35,924.05,7872.7],[372.15,810.65,591.9,8225.3],[373.55,654.4,774.8,8197.25],[314.7,752.85,618.25,8314.2],[335.85,776.75,604.9,8282.5],[363.6,706,920.2,8010.2],[347.9,665.45,844.85,8141.8],[363.95,664.05,687.7,8284.3],[383.65,776.15,941.55,7898.65],[340.25,733.1,745.35,8181.3],[376.45,873.7,760.15,7989.7],[323.95,836.6,718.9,8120.55],[351.7,699.15,636.9,8312.25],[256.05,600.1,635.35,8508.5],[319.15,787.55,655.3,8238],[256.4,665.4,585.65,8492.55],[315.35,806.85,513,8364.8],[290.25,719.2,620.7,8369.85],[262.55,545.75,643.3,8548.4],[289.35,695.9,603.05,8411.7],[332.9,721.95,563,8382.15],[248.1,591.9,651.65,8508.35],[305.85,628.5,632.6,8433.05],[264,645.25,597.7,8493.05],[265.05,625.25,647.5,8462.2],[298.75,617.6,547.15,8536.5],[227.55,581.1,633.2,8558.15],[283.6,694.7,573.8,8447.9],[296.8,607.05,495.5,8600.65],[252.95,480.65,580.35,8686.05],[226.45,518.75,602.85,8651.95],[241.85,655.45,585.35,8517.35],[215,563.45,618.5,8603.05],[247.5,513.35,547.55,8691.6],[234.95,515.8,481.45,8767.8],[230.75,580.6,567.65,8621],[211.55,665.7,560.25,8562.5],[253.1,489.25,514.55,8743.1],[246.85,495.3,540.2,8717.65],[237.1,563.95,479.35,8719.6],[221.75,459.6,536.25,8782.4],[238.95,630.4,535.15,8595.5],[229.3,655.6,450.15,8664.95],[242.6,543.5,543.95,8669.95],[180.35,566.1,509.6,8743.95],[198.15,550.55,497.2,8754.1],[202.65,484.65,560.05,8752.65],[227.25,630.6,502.95,8639.2]],[[7767.55,803.7,1015.9,412.85],[7795.75,771.15,976.45,456.65],[7611.2,897.2,1047.05,444.55],[7662.4,1127.6,707.5,502.5],[7896.8,838.1,766.85,498.25],[7411.15,847.6,1246.75,494.5],[7766.05,805.15,887.5,541.3],[7726.45,875,935.1,463.45],[7474.5,1026.4,1032,467.1],[7452.45,1046.25,1023.6,477.7],[7137.65,1062.85,1306.65,492.85],[7713.9,1109.95,770.35,405.8],[7419,860.9,1109,611.1],[7423.75,967.35,987.15,621.75],[7276.45,913.6,1159,650.95],[6779.8,1482.45,1163,574.75],[7366.7,1014.25,994.85,624.2],[7395.5,923.55,1116.85,564.1],[6619.35,1256.25,1461.95,662.45],[7416.9,1089.25,961.25,532.6],[7111.85,1204.35,1084.75,599.05],[7414,1020.8,997.9,567.3],[6720.3,1317.45,1454.2,508.05],[6672.2,1217.3,1402.9,707.6],[6724.7,1485.1,1148.6,641.6],[6487.85,1498.2,1336.5,677.45],[6366.4,1536.3,1511.8,585.5],[6798.4,1230.8,1258.75,712.05],[6726.15,1430.5,1003.35,840],[6427.8,1309.9,1500.25,762.05],[6099.45,1328.85,1750.85,820.85],[6245.75,1426.85,1520.15,807.25],[5502.4,1634.8,1838.05,1024.75],[6104.05,1614.5,1507.6,773.85],[6355.45,1488.45,1367.1,789],[5576.65,1630.05,1635.4,1157.9],[5762.6,1445.7,1979.95,811.75],[5514.2,1904.8,1665.45,915.55],[5215.1,2328.55,1591.8,864.55],[6067.7,1491.65,1355.65,1085],[5287.25,1446.85,2298.8,967.1],[4987.75,1730.15,2460.65,821.45],[5589.1,1893.3,1430.8,1086.8],[4868.8,1711,2183.95,1236.25],[4528.15,2144.65,2034.35,1292.85],[5355.45,1515.5,2032.45,1096.6],[5067.15,1673.95,1931.6,1327.3],[4461.1,2235.85,2057.85,1245.2],[4118.2,2261.3,2434.85,1185.65],[3768.15,2345.85,2514.85,1371.15],[4555.85,1914.65,2197.5,1332],[3921.6,2491.2,1745.6,1841.6],[3941,2856.3,1738.15,1464.55],[4104.1,1931.55,2242.7,1721.65],[3560.85,2873.65,2259.4,1306.1],[3602.65,2234.3,2500.4,1662.65],[3701.1,2536.75,2134.45,1627.7],[3516.8,2096.55,3048.65,1338],[3554.2,2584.9,2230.05,1630.85],[3283.95,2247.6,2972.2,1496.25],[3416.15,2222.35,2974.25,1387.25],[2731.8,2665.3,2656.9,1946],[3270.6,2933.6,2177.1,1618.7],[3130.5,2164.45,2718.45,1986.6],[2434.6,2396.1,3269.3,1900],[3069.55,2486.7,2209.4,2234.35],[3089.5,2532.9,2200.85,2176.75],[2466.95,2089.45,2229.65,3213.95],[2885.85,2319.75,2890.3,1904.1],[2818.75,1919.55,2618.05,2643.65],[2630.85,2645.8,2334.5,2388.85],[2157.25,2168.2,2851.75,2822.8],[2757.8,2427.1,2082.65,2732.45],[2615.55,2278.15,2066.3,3040],[1960.95,2865.65,1985.55,3187.85],[1980.3,2411.55,2401.9,3206.25],[1470.65,2191.45,2359.9,3978],[1884.05,2721.25,1924.65,3470.05],[1737.25,3187.3,1936.55,3138.9],[1890.1,2596.35,2022.2,3491.35],[1698.25,2462,2596.4,3243.35],[1735.7,2463.75,2453.6,3346.95],[1358.4,2116.45,2139.85,4385.3],[2070.6,1255.65,2072.8,4600.95],[1213.85,2628.9,2166.7,3990.55],[1411.4,1937.65,2536.2,4114.75],[1441.95,2052.6,1868.95,4636.5],[991.85,2076.45,2801.8,4129.9],[1499.5,2687.45,1922.6,3890.45],[1011.55,1753.95,2236.75,4997.75],[1315.75,1814,2110.05,4760.2],[1134.3,2672.7,1998.6,4194.4],[1244.35,1510.25,2086.1,5159.3],[970,2401.55,2024.15,4604.3],[1003.55,1564,2285.15,5147.3],[1113,1846.1,2002.9,5038],[1125.35,1523.8,2090.05,5260.8],[943.8,2566.55,1825,4664.65],[1007.55,1911.45,1854.85,5226.15],[814.1,2241.05,1442.3,5502.55],[1153.95,2049.45,1708.9,5087.7],[761.85,2609.5,1365.25,5263.4],[882.35,1676.55,1624.95,5816.15],[871.95,1485.55,1655.75,5986.75],[762.45,1210.1,1643.7,6383.75],[766.15,1780.3,1778.35,5675.2],[871.45,1960.15,1194.65,5973.75],[717.3,1542.95,1281.95,6457.8],[935.55,1532.6,1735,5796.85],[763.95,1319.15,1610.15,6306.75],[698.2,1510.6,1551.5,6239.7],[601.45,1218.15,1433.95,6746.45],[877.05,1415.1,1621.55,6086.3],[713.75,1080.65,1413.2,6792.4],[801.7,1354.9,1215.45,6627.95],[580.6,1691.35,1257.95,6470.1],[650.9,1125.9,1523.15,6700.05],[585.3,1366.35,1211.6,6836.75],[610.05,1390.45,973.3,7026.2],[605.9,1365.05,1499.7,6529.35],[627.95,1299.95,1424.35,6647.75],[543.6,1174.45,1107.1,7174.85],[508.95,1256.6,1108.35,7126.1],[504.55,1156.55,1147.7,7191.2],[530.2,1084.9,1526.4,6858.5],[498.2,1270.05,1080.7,7151.05],[590.65,1138.75,1095.55,7175.05],[536.75,1364.8,1169.75,6928.7],[528.65,1122.6,1061.25,7287.5],[536.9,937.75,1072.45,7452.9],[549.05,1063.45,1056.4,7331.1],[415.05,1076.1,1141,7367.85],[425.6,1073.6,824.2,7676.6],[417.2,954.25,998.3,7630.25],[449.2,1038.65,1131.45,7380.7],[383.85,1039.65,800.1,7776.4],[443.15,928.6,1096.7,7531.55],[396.7,795.95,825.65,7981.7],[394.95,888.35,953.25,7763.45],[430.7,893.75,989.9,7685.65],[476.15,1015.7,894.3,7613.85],[473.05,1255.4,968.4,7303.15],[457,866.35,831.45,7845.2],[414.4,1047.4,963.45,7574.75],[369.55,897.25,871.4,7861.8],[339.85,819.75,727.7,8112.7],[351.7,886.3,700.55,8061.45],[369.65,835.45,862.5,7932.4],[311.9,749,783.05,8156.05],[358.75,741.1,902.55,7997.6],[337.15,818.95,892.95,7950.95],[282.45,808,794.95,8114.6],[375.05,744.9,737.15,8142.9],[343.9,689.65,670.25,8296.2],[301.1,755.65,745.6,8197.65],[304.75,617.35,771.9,8306],[316.05,804.85,671.9,8207.2],[356.4,746.75,761.65,8135.2],[359.3,645.55,642.75,8352.4],[260.2,658.45,656.6,8424.75],[294.3,738.75,746.05,8220.9],[312,713.4,679.3,8295.3],[287.45,838.3,784.1,8090.15],[307.7,676.7,616.25,8399.35],[266.5,586.4,685.5,8461.6],[297,797.75,676.95,8228.3],[260.9,559.5,659.7,8519.9],[340.4,632.85,575.1,8451.65],[270.3,672.85,474.45,8582.4],[259.45,598,612.05,8530.5],[303.15,632.5,636.2,8428.15],[243.2,673.15,568.05,8515.6],[244.6,555.5,624.85,8575.05],[275.4,616.8,629,8478.8],[289.05,655.45,569.65,8485.85],[243.55,610.05,559.95,8586.45],[279.95,567.5,587.85,8564.7],[260.35,573.25,594.55,8571.85],[284.3,535.35,614.2,8566.15],[248.1,598.25,541.1,8612.55],[273.55,551,545.9,8629.55],[205.45,648.65,625.75,8520.15],[232.05,664.25,537.65,8566.05],[249.45,516.15,558.35,8676.05],[252.2,558.2,611.25,8578.35],[258.8,609.3,561.9,8570],[262.45,611.3,652.05,8474.2],[259.8,578.7,615.4,8546.1],[235.1,573.85,512.7,8678.35],[227.15,495.3,494,8783.55],[248.55,557.65,576.25,8617.55],[226.2,522.4,538.8,8712.6],[231.05,478.8,513.3,8776.85],[241.35,561.15,548.65,8648.85],[244.9,468.4,546.35,8740.35],[218.6,475.6,567.25,8738.55],[261.15,566.3,562.3,8610.25],[203.75,450.85,574.7,8770.7],[191.35,461.15,584.45,8763.05],[218.35,526.3,569.5,8685.85]],[[7828,976.3,782.4,413.3],[7774.35,939.4,817.9,468.35],[7819.5,847.7,963.35,369.45],[7611.35,966.65,974.05,447.95],[7899.05,788.9,859.4,452.65],[7785.75,836.45,910.65,467.15],[7597.15,956.4,935.65,510.8],[7707.75,902.8,912,477.45],[7535.55,933.65,1098.6,432.2],[7779.2,923.45,882.75,414.6],[7649.6,885.75,962.75,501.9],[7801.1,930.25,887.85,380.8],[7249.5,992.65,1248.1,509.75],[7476.7,1041.35,985.2,496.75],[7152.8,1223.3,1100.45,523.45],[7328.3,980.45,1126.7,564.55],[7532.5,928.3,1010.9,528.3],[6840.4,1029.8,1449.9,679.9],[7256.1,1175.4,969.9,598.6],[7293,1029.35,1088.2,589.45],[7103.6,1121.95,1189.8,584.65],[7075.45,1060.85,1249.55,614.15],[7026,1486.2,873.4,614.4],[6410.3,1325.7,1604.2,659.8],[7339,1105.05,978.9,577.05],[6673.8,1284.35,1490.8,551.05],[6601.75,1507.25,1322.4,568.6],[7122.15,1369,1035.95,472.9],[6134.65,1359.85,1631.1,874.4],[5904,1408.75,1856.35,830.9],[6428.4,1674.95,1241,655.65],[6283.85,1594,1256.7,865.45],[6211.95,1425.3,1552.05,810.7],[6577.65,1124.8,1475.85,821.7],[6460.9,1709.15,1154.15,675.8],[5461.7,1533.2,2185.7,819.4],[6356.5,1295.6,1538.6,809.3],[5436.2,1743.45,1785.6,1034.75],[5904.7,1474.2,1750.6,870.5],[5315.85,1803.4,1947.05,933.7],[5652.55,1719.45,1500.1,1127.9],[5188.05,1679.65,2053.25,1079.05],[5482.45,1686.8,1817.05,1013.7],[5450.35,1992.5,1421.05,1136.1],[5775.6,1660.95,1625.8,937.65],[4460.9,2123.95,2462.1,953.05],[4612.25,1895.3,2285.05,1207.4],[3689.45,2815.65,2385.45,1109.45],[5167.3,1820.8,1885.4,1126.5],[5881.75,1510.85,1502.3,1105.1],[3768.5,2633.5,2372.6,1225.4],[4515.2,2119.5,1675.8,1689.5],[3919,2650.95,2121.8,1308.25],[4185.8,2205.35,1720.3,1888.55],[3756,2473,2216.45,1554.55],[3999.3,2065.8,2468.85,1466.05],[2680.3,2607.55,2353.7,2358.45],[3818.25,2383.45,2095.6,1702.7],[3651.9,2325.95,2364.25,1657.9],[3159.35,2384.2,2714,1742.45],[3833.6,2626.4,2098.9,1441.1],[3828.5,1863.2,2486.15,1822.15],[3026.65,2581.65,2596.75,1794.95],[3360.75,2901.2,1715.1,2022.95],[3199.2,3071.6,1894.75,1834.45],[2676,2704.4,3008.95,1610.65],[2527.25,2681.9,2245.4,2545.45],[2741.55,2349.6,2749.1,2159.75],[2663.85,2610.05,2319.65,2406.45],[2507.75,2827.5,2016.7,2648.05],[2524.85,2364.35,1997.1,3113.7],[1951.1,2050.9,2710.65,3287.35],[2160.05,2780.7,2366.6,2692.65],[2305.2,2931.95,2187,2575.85],[1961.05,2891.3,2286.75,2860.9],[2201.1,2122.65,2719,2957.25],[1696.5,2975.15,2538.6,2789.75],[2102.25,2471.9,2446.45,2979.4],[1711.8,2616.7,2865.05,2806.45],[1579.85,2284.65,2405.9,3729.6],[2075.2,2113.1,1676.75,4134.95],[1615.95,2578.45,2151.4,3654.2],[1592.3,1952.8,2319.75,4135.15],[1836.55,2182.15,1935.75,4045.55],[1727.1,2492.55,2000.9,3779.45],[1613.1,2433.9,1880.1,4072.9],[1567.95,2743.3,2514.7,3174.05],[1682.65,1883.75,1711.1,4722.5],[1010.75,2452.1,2072.1,4465.05],[1300.95,2157.8,2112.45,4428.8],[959.2,2401.95,1901.05,4737.8],[1237.6,2785.7,1661.55,4315.15],[1333.05,1749.8,2689.65,4227.5],[1053.2,2190.1,2180.1,4576.6],[927.8,1507.75,2113.65,5450.8],[911,1660.65,1869,5559.35],[1122.55,1484.1,1804.55,5588.8],[1103,1626,1986.75,5284.25],[997.7,1556.55,1797.7,5648.05],[799.3,1435.35,1475.6,6289.75],[800.3,2038.75,1556.75,5604.2],[825.35,1970.05,1378.3,5826.3],[942.4,1297.05,1727.5,6033.05],[744.95,1341.65,1613.45,6299.95],[715.15,1530,1329.25,6425.6],[980,1516.9,1707.9,5795.2],[728.05,1766.95,1598.05,5906.95],[902.75,1581.55,1512.3,6003.4],[755.55,1705.5,1867.75,5671.2],[672,1652.6,1166.7,6508.7],[690,1497.4,1406.05,6406.55],[858.6,1436.95,1139.7,6564.75],[812.3,1788.55,1207.9,6191.25],[580.75,1337,951.7,7130.55],[592.55,1047.3,1179.9,7180.25],[633.75,1357.35,1281.9,6727],[568.95,1243.7,1366.4,6820.95],[567.35,1131.3,1428.45,6872.9],[618.7,1111.3,1119.8,7150.2],[545.4,1226.7,1064.9,7163],[619.05,1002.15,1255.45,7123.35],[556.7,1413.3,1431.4,6598.6],[558.7,1170.5,1116.7,7154.1],[497.95,1210.05,1225.8,7066.2],[486.55,951.75,1013.7,7548],[618.5,1140,936.9,7304.6],[476.65,1201.6,1137.85,7183.9],[515.3,1126.15,1355.55,7003],[405.1,990.35,980.3,7624.25],[447.55,1054.55,999.55,7498.35],[495.6,940.65,902.35,7661.4],[412.5,925.15,883.85,7778.5],[365.75,1151.05,858.1,7625.1],[453.15,975.35,1126.35,7445.15],[382.5,861,888.9,7867.6],[431.1,1099.7,920.15,7549.05],[454.45,747.5,1021.65,7776.4],[462.95,727.3,719.4,8090.35],[442.4,1074.4,919.75,7563.45],[389.45,826.8,797.2,7986.55],[436.7,846,1031.9,7685.4],[333.4,591.95,1064.25,8010.4],[308.5,907.25,773,8011.25],[421.8,933.5,994.6,7650.1],[346.8,835,682.65,8135.55],[323.05,709.35,880.4,8087.2],[367.9,803,865.8,7963.3],[343.65,935.8,835.1,7885.45],[315.5,668.05,792.4,8224.05],[367.2,708.15,900.75,8023.9],[380.9,807.2,750.8,8061.1],[330.15,876.15,751,8042.7],[372.6,805.7,740.45,8081.25],[412.95,730.25,619.95,8236.85],[309.7,938.4,795.8,7956.1],[382.05,823.8,735.4,8058.75],[291.35,672.85,591.3,8444.5],[244,644.05,564,8547.95],[300.75,684.9,718.3,8296.05],[293.5,673.55,784.05,8248.9],[276.35,677.8,619.45,8426.4],[251.85,766.55,593,8388.6],[348.4,688.95,636.8,8325.85],[246.65,592.55,656.65,8504.15],[256.95,699.5,534.5,8509.05],[265.4,588.45,689.8,8456.35],[301.2,701.2,739.7,8257.9],[282.95,531.85,631.85,8553.35],[283.25,555.75,570.45,8590.55],[226.95,539.9,584.9,8648.25],[225.15,688.9,635.65,8450.3],[308.9,588.8,567.2,8535.1],[268.6,543.35,549.65,8638.4],[234.25,561.55,634.45,8569.75],[220.75,692.2,691.85,8395.2],[258.85,587.45,667,8486.7],[246.95,503.4,555,8694.65],[238.95,581.85,505,8674.2],[260.55,521.35,753.35,8464.75],[204.1,617.95,586.35,8591.6],[260,478.75,627.2,8634.05],[254.1,482.45,559,8704.45],[192.15,567.75,475.4,8764.7],[242.65,612.1,595.95,8549.3],[237.05,507.35,624.85,8630.75],[248.55,443.45,579.25,8728.75],[203.1,573.25,464.2,8759.45],[260.15,402.95,433.95,8902.95],[223.4,576,532.05,8668.55],[248.85,495.65,509.5,8746],[219.75,467.45,386,8926.8],[270.1,397.4,544.8,8787.7],[209.3,511.2,451.55,8827.95],[201.95,646.3,578.75,8573],[235.05,481.7,411.1,8872.15],[178.2,538.65,477.15,8806],[190.75,502.6,434.3,8872.35],[193.3,495,460.65,8851.05],[241.2,432.95,501.9,8823.95],[214.15,459.45,406.2,8920.2]],[[7860.2,948.15,771.5,420.15],[8261.35,744.45,603.9,390.3],[7756.3,957.75,868.05,417.9],[7858.25,958.85,811.35,371.55],[7866.75,969.25,814.9,349.1],[7813.7,856.05,878.5,451.75],[7986.45,724.45,878.8,410.3],[7624.05,927.05,968.45,480.45],[7984.9,738.05,785.5,491.55],[7585.25,1164.65,759.4,490.7],[7399.2,963.9,1119.65,517.25],[7518.1,1107.25,903.4,471.25],[7226,1313.4,1003.7,456.9],[7710.85,767.8,1007,514.35],[7859.9,718.4,864.6,557.1],[7194.25,1137.65,1135,533.1],[7457.2,1153.2,896.9,492.7],[7011.1,1026.95,1221.75,740.2],[7073.25,1115.05,1193,618.7],[7280.9,1123.3,918.15,677.65],[7185,1064.95,1218.2,531.85],[7393.5,871.6,1255.8,479.1],[7121.95,1208.7,1101.65,567.7],[6734.65,1393.75,1190,681.6],[7285.3,1040.95,1118.4,555.35],[6667.4,1041.3,1586.65,704.65],[7036.05,1277.3,1102.85,583.8],[6417.8,1444.65,1493.65,643.9],[7092.05,972.6,1196.4,738.95],[6902.05,1204.35,1234.05,659.55],[6090.05,1501.25,1606.35,802.35],[6327.15,1347.6,1694.4,630.85],[6356.65,1412.85,1303.55,926.95],[6281.05,1667.45,1253.9,797.6],[6593,1566.55,1070.5,769.95],[5823,1712,1729.2,735.8],[5709.75,1597.35,1778.1,914.8],[6301.85,1243.25,1341.6,1113.3],[5422.05,1518.45,2011,1048.5],[5934.45,1401.75,1751.75,912.05],[5682,1789.65,1737.55,790.8],[5578.05,1783.1,1819.45,819.4],[5151.9,2169.15,1664.1,1014.85],[5625.45,1872.45,1537.7,964.4],[6304.5,1804.4,1012.6,878.5],[4654.7,1958.3,2326.25,1060.75],[4462.2,2066.65,2079.75,1391.4],[4577.55,1954.9,2338,1129.55],[4438.55,2085.15,2166.05,1310.25],[4653.45,1976.8,1952.7,1417.05],[4911.6,1693.45,2214,1180.95],[4030.55,2153.85,2126.15,1689.45],[4718.85,1676.05,2356.9,1248.2],[4372.7,2529.05,1728.9,1369.35],[3241.6,2836.8,2325.65,1595.95],[3198.35,2225.35,2927.3,1649],[3297.9,2609.35,2350.9,1741.85],[3403.9,2942.35,2249.6,1404.15],[2971.55,2073.1,3573.3,1382.05],[3569.15,2409.85,2441.5,1579.5],[3911.2,2456.95,1826.05,1805.8],[3102.4,2795.4,1975.6,2126.6],[2801.2,2640.45,1896.25,2662.1],[3246.1,2669.5,2242.95,1841.45],[2513.35,2765.05,2402.95,2318.65],[2728.4,3074.65,2428.95,1768],[2965.6,1935.8,2459.9,2638.7],[2156.3,2656.9,2735.45,2451.35],[2130.9,2820.5,2268.25,2780.35],[1694.35,3240.3,2476.35,2589],[2613.75,2210.5,2913.5,2262.25],[2217.95,2207.85,2096.95,3477.25],[2113.7,2618.95,2753.7,2513.65],[1684.6,2571.8,2096.65,3646.95],[1728.65,2728.85,2514.7,3027.8],[2245.75,2132.25,2907.2,2714.8],[2176.2,2247.7,2542.05,3034.05],[1978,2697.95,2557.4,2766.65],[1434.9,2544.9,2149.05,3871.15],[1875.6,1892.7,2777.45,3454.25],[2031.25,2044.85,2555.05,3368.85],[1581.2,2221.95,2127.1,4069.75],[1619.65,2061.2,2322.55,3996.6],[1388.35,1962.4,2132.55,4516.7],[1266.5,1988,2505.85,4239.65],[1533.9,1926.35,1989.85,4549.9],[1604.25,2118.25,2130.65,4146.85],[1453.95,2677.1,2032.35,3836.6],[1228.4,1502.85,2021.25,5247.5],[1175.9,1911.75,2571.35,4341],[1275.45,1633.5,1569.55,5521.5],[1031.85,1976.65,2480.4,4511.1],[1074.85,2019.15,1664.65,5241.35],[963.15,1824,2349.35,4863.5],[1322.05,1695.4,1908,5074.55],[1191.7,1798.4,1795.9,5214],[899.7,1758.65,1575.75,5765.9],[838.9,1580.7,2114.6,5465.8],[991,1794.95,2440.3,4773.75],[856.05,1205.05,1405.5,6533.4],[950.45,1759.15,1536.35,5754.05],[684.95,2156.65,1838.6,5319.8],[823.75,1955.6,1892.9,5327.75],[1072.8,2011.7,1945.75,4969.75],[946.25,1977.1,1600.65,5476],[803.85,1355.25,1561.1,6279.8],[742.65,1274.15,1009,6974.2],[590.6,1771.1,1628.2,6010.1],[701.25,1420,1195.95,6682.8],[595.6,1712.5,1472.75,6219.15],[658.55,1364.15,1491.95,6485.35],[710.85,1376.6,1383.9,6528.65],[572.65,1076.8,1193.75,7156.8],[695.7,1602.05,1313.55,6388.7],[697.25,1081.2,1548.75,6672.8],[568.9,1365.8,1300.65,6764.65],[564.35,1293.05,1588.4,6554.2],[593.85,1483.65,1235.15,6687.35],[527.2,1051.7,1127.95,7293.15],[508.35,1189.85,1128.45,7173.35],[576.3,1021.95,1306.5,7095.25],[606.95,1141.7,1141.9,7109.45],[554.5,1044.6,1161.2,7239.7],[463.6,1162.8,1109.65,7263.95],[454.3,1003.65,953.3,7588.75],[466.05,1012.45,1114.15,7407.35],[510.75,946.3,975,7567.95],[348.8,995.7,989.5,7666],[469.4,1038.65,876,7615.95],[404.65,930.7,1213.25,7451.4],[509.05,1071.7,1117.8,7301.45],[482.8,1148.35,1072.2,7296.65],[406.55,1051.4,863.7,7678.35],[454.5,893.35,932.6,7719.55],[526.8,1011.35,1144.4,7317.45],[426.45,819.5,804.25,7949.8],[424.9,788.8,956.5,7829.8],[492.9,857.3,823.05,7826.75],[378.7,818,764.05,8039.25],[464.6,800.55,1075.8,7659.05],[351.95,959.25,1012.65,7676.15],[365.05,902.35,823.3,7909.3],[368.85,755.4,775.7,8100.05],[319,815.55,801.6,8063.85],[309,867.7,842.9,7980.4],[373.65,851.6,923.6,7851.15],[296.3,723.55,651,8329.15],[336.6,644.75,812.15,8206.5],[280.9,803.55,775.45,8140.1],[318.5,962.2,894.15,7825.15],[306.65,653.3,763.75,8276.3],[313.95,795.15,806.85,8084.05],[307.9,693.3,641.9,8356.9],[334.3,844.25,591.95,8229.5],[285.8,703.45,767.35,8243.4],[314.4,767.9,741.85,8175.85],[274.45,655.35,673.6,8396.6],[225.65,825.35,787.25,8161.75],[281.1,624.8,609,8485.1],[305.2,643.45,779.4,8271.95],[334.5,693.2,745.4,8226.9],[321.25,758.1,679.25,8241.4],[292.7,633.75,709.35,8364.2],[331.35,619.45,752.7,8296.5],[282.1,596.75,648.75,8472.4],[242.4,681.2,712.8,8363.6],[313.4,737.25,703.45,8245.9],[248.3,701,647.25,8403.45],[293.05,648.4,566.95,8491.6],[262.1,610.45,624.3,8503.15],[221.35,726.5,599.7,8452.45],[319.35,550.7,543.7,8586.25],[248.7,634.95,633.2,8483.15],[275.75,628.25,614.55,8481.45],[318.6,695.6,559.65,8426.15],[276.2,599.7,603.7,8520.4],[277.1,574.9,557.65,8590.35],[244.35,584.25,490.1,8681.3],[255.8,609.05,519.3,8615.85],[232.3,513.1,509.7,8744.9],[256.4,583.8,493.9,8665.9],[228.25,527.7,556.6,8687.45],[258.5,509.25,428.8,8803.45],[235.2,456.2,534.45,8774.15],[243.15,550.7,453.6,8752.55],[211.7,530.75,476.9,8780.65],[235.95,626.15,470.95,8666.95],[205.3,470.45,524.2,8800.05],[229.5,534.15,587.5,8648.85],[228.7,568.4,564.35,8638.55],[204.55,480,530.85,8784.6],[201.1,457.7,409.2,8932],[248.4,543.1,498.6,8709.9],[236.75,536.7,400.75,8825.8],[224.3,552.15,434.85,8788.7],[199.7,449.15,413.7,8937.45],[207.75,549.7,444.35,8798.2],[239,470.4,443.65,8846.95],[200.35,542.75,476.2,8780.7],[190.05,517.95,391,8901]],[[8142.85,693.75,769,394.4],[7797.55,938.45,888.7,375.3],[7963.1,748.9,851.6,436.4],[7693.35,809.8,1050.5,446.35],[8315.05,545.8,748.3,390.85],[7886.2,884.45,859.9,369.45],[7702.75,908.9,1006.1,382.25],[7871.3,958.8,826.9,343],[7966.1,799.05,833.2,401.65],[7811.35,843.4,896.75,448.5],[7544.9,1185.7,842.1,427.3],[7701.9,892.05,971,435.05],[7846.3,893.35,759.3,501.05],[7211.35,1217.8,1067.65,503.2],[7348.2,995.65,1056.15,600],[7849.85,804.45,890.65,455.05],[7506.4,983.15,964.95,545.5],[7207.25,1237.35,1064.4,491],[6975.2,1191.25,1238.25,595.3],[7516.55,876.85,1074.1,532.5],[7381.7,1092.15,995.9,530.25],[7213.3,1151.55,1119.85,515.3],[7128.65,1254.2,1038.4,578.75],[6911.15,1383.4,1077.1,628.35],[6983.1,1247.8,1192.5,576.6],[7009.9,1137.8,1253.6,598.7],[7120.35,997.9,1235.95,645.8],[6617,1601,1153.3,628.7],[6511.7,1381.35,1446.8,660.15],[6666.25,1296.6,1404.4,632.75],[6011.85,1383,1751.8,853.35],[6555.15,1663.85,1022.8,758.2],[5968.4,1669.4,1582.45,779.75],[6592.5,1533.35,1174.75,699.4],[6137.25,1621.3,1587.65,653.8],[5840.25,1603.9,1892.05,663.8],[5975.4,1735.45,1348.95,940.2],[6573.05,1225.55,1428.25,773.15],[6194.9,1541.5,1292.65,970.95],[5953.15,1713.95,1572.45,760.45],[6191.45,1177.95,1774.15,856.45],[5248.05,1901.8,1738.5,1111.65],[5795.35,1771.15,1403.75,1029.75],[5560.2,1384.35,1809.5,1245.95],[5044.8,1866.2,1957.4,1131.6],[4875,2287.85,1859.2,977.95],[3663.05,2332.9,2635.55,1368.5],[6008.6,1549.35,1351.8,1090.25],[4707.15,1981.35,2015.1,1296.4],[4199.35,2397.45,2163.95,1239.25],[4882.4,2007.6,2094.7,1015.3],[3739.2,2337.75,2558.2,1364.85],[4583.25,1931.8,2194.35,1290.6],[4104.85,2258.35,2133.05,1503.75],[3899.3,2062.8,2578.8,1459.1],[3403.05,1831.4,3194.4,1571.15],[3466.15,2723.5,1979.1,1831.25],[4145.05,2023.6,1700.65,2130.7],[3480,2063.1,2567.95,1888.95],[3270.9,2416.85,2375.45,1936.8],[3304.95,2386.95,2533.95,1774.15],[3104.15,2404.75,2579.55,1911.55],[3521.9,2261.45,2321.5,1895.15],[2835,2975.9,2124.8,2064.3],[2588.2,2255.15,3370.15,1786.5],[2138.55,2684.3,2924.25,2252.9],[2521.8,2361.95,3078.85,2037.4],[2703.75,2551,1706.05,3039.2],[2392.25,2524.75,3115.5,1967.5],[2388.3,2780.6,2293.3,2537.8],[1855.7,2296.15,2629.15,3219],[1676.2,2248.7,2940,3135.1],[1776.25,2545.45,2828.35,2849.95],[2106.85,2738.05,2292.15,2862.95],[1722.45,2137.05,2477.75,3662.75],[2208.6,2453.05,2120,3218.35],[1975.05,2441.8,2131.4,3451.75],[1734.65,2420.2,2612.15,3233],[1735.65,1925.7,2929.45,3409.2],[1407.55,2052.1,2661.55,3878.8],[1601.2,1607.6,2788.25,4002.95],[1314.05,1923.35,1858,4904.6],[1361.8,2250.85,1797.85,4589.5],[1277.85,1959.85,2525.4,4236.9],[1449.95,1805.75,2526.85,4217.45],[1166.75,2271.5,1623.5,4938.25],[1599.65,2125.7,2627.15,3647.5],[1212.15,2265.45,2036.85,4485.55],[1124.35,1462.15,2218.9,5194.6],[1177.1,2061.55,1763.9,4997.45],[1114,1888,1690.05,5307.95],[979.8,1966.25,1484.2,5569.75],[864.85,1745.2,2051.8,5338.15],[941.75,1990.5,1798.8,5268.95],[932.45,2233.15,1379.95,5454.45],[1062.55,2085.4,1757.25,5094.8],[1116.2,1316.7,2167.75,5399.35],[892.9,1723.25,1742.25,5641.6],[979.65,2159.75,1889.5,4971.1],[953,1595.1,1927.95,5523.95],[1085.2,1987.95,1749.95,5176.9],[816.85,1702.5,1334.4,6146.25],[1205.05,1438,1641.75,5715.2],[946.7,1244.65,1586.5,6222.15],[678.9,1458.65,1220.75,6641.7],[522,1459.4,1362,6656.6],[732.05,1226,1963.65,6078.3],[658.6,1269.8,1378.05,6693.55],[758.5,1453.8,1411,6376.7],[632.35,1209.1,1354.5,6804.05],[627.35,1002.7,1142.8,7227.15],[655.4,1176.15,1442.25,6726.2],[862.3,1234.05,1218.25,6685.4],[676.75,1509.8,1150.2,6663.25],[635.25,1189.55,1612.9,6562.3],[537.7,1350.3,1316.35,6795.65],[558.4,964,1116.5,7361.1],[597.9,1052.05,1091.7,7258.35],[569.8,1444,1222.05,6764.15],[464.95,1041.05,1229.3,7264.7],[405.3,1165,1109.1,7320.6],[439.85,952.7,1145.4,7462.05],[412,900.05,966.6,7721.35],[504.8,1035.65,901.55,7558],[439.2,1100.95,1044.35,7415.5],[476.7,1035.35,1052.9,7435.05],[420.05,1298,1013.8,7268.15],[495.1,882.55,1299.45,7322.9],[352.75,1233.1,969.1,7445.05],[418.15,892.05,726,7963.8],[445.25,797.1,1023.3,7734.35],[400.35,978.8,995.25,7625.6],[401.2,760.85,917.45,7920.5],[429.45,754.2,751.35,8065],[404.65,894.35,684.9,8016.1],[397.7,914,841.3,7847],[408.3,853.6,894.7,7843.4],[369.9,923.3,785.05,7921.75],[341.65,663.45,799.75,8195.15],[318.65,876.3,793.1,8011.95],[382.05,638.45,859.8,8119.7],[356.8,742.4,731.75,8169.05],[307.8,972.8,723.3,7996.1],[369.15,767.95,818.8,8044.1],[318.15,776.45,901.05,8004.35],[325.9,741.75,746.45,8185.9],[341.75,783,684.95,8190.3],[285.75,629.1,674.75,8410.4],[325.9,817.55,896.3,7960.25],[318.35,857.9,843.9,7979.85],[331.25,694.3,712.6,8261.85],[268.15,705.95,745.25,8280.65],[323.8,726.3,649.2,8300.7],[273.15,645.6,756.05,8325.2],[347.5,594.95,723.85,8333.7],[252.6,716.3,573.35,8457.75],[368.15,802.2,675.95,8153.7],[250.05,709,688.1,8352.85],[298.25,744.9,614.55,8342.3],[346.15,661.35,701.55,8290.95],[251.3,573.75,549.3,8625.65],[297.4,830.25,841.6,8030.75],[281.55,659.1,688.85,8370.5],[240.3,645.25,541.15,8573.3],[301.95,606.85,780.25,8310.95],[253.65,590.8,608.8,8546.75],[314.3,643.7,461.4,8580.6],[301.75,571.8,545.95,8580.5],[281.7,531.55,624.8,8561.95],[296.3,602.8,598.7,8502.2],[285.65,530.1,570.95,8613.3],[267.65,518.5,556.8,8657.05],[271.65,594.4,519.25,8614.7],[257.45,585.85,515.65,8641.05],[256.8,487.8,476.95,8778.45],[225.5,615.5,566.75,8592.25],[198.95,540.45,568.8,8691.8],[201.75,568.35,484.85,8745.05],[264.8,562.4,653.35,8519.45],[219.35,454.9,528.25,8797.5],[258.2,560.1,467.7,8714],[244.9,467.45,527.6,8760.05],[256.5,478.35,517.5,8747.65],[232.65,483.45,402.85,8881.05],[226.9,543.9,577.6,8651.6],[188.65,454.05,536.45,8820.85],[225.5,423.2,548.45,8802.85],[220.8,344.95,425.6,9008.65],[210.2,464.15,540.35,8785.3],[218.35,475.75,489.15,8816.75],[178.9,490.15,428.95,8902],[229.15,458.35,410.75,8901.75],[205.35,457.9,462.2,8874.55],[241.45,435.6,455.4,8867.55],[202.6,454.65,426.15,8916.6],[212.2,557.05,435.3,8795.45],[179.4,470.3,455.6,8894.7],[185.1,454.8,372.25,8987.85],[171.4,435.7,390.2,9002.7],[176.7,493.4,456.25,8873.65]],[[7925.95,871.4,825.85,376.8],[8119.05,836.5,712.5,331.95],[7971.4,944.15,637.45,447],[7842.75,877.95,819,460.3],[8301.05,730.15,634.4,334.4],[8194.5,715.4,746.45,343.65],[8118.15,820.5,704.15,357.2],[7916.9,873.75,825.35,384],[7906.7,896.9,764.8,431.6],[7582.05,955.5,1091.2,371.25],[7867.9,938.15,814.6,379.35],[7887.15,879.1,857.3,376.45],[7554.85,901.6,944.8,598.75],[7618.65,936.5,973.35,471.5],[7714.45,671.15,1077.85,536.55],[7440.9,1269.8,821.75,467.55],[7742.75,951.8,853.2,452.25],[7407.85,891.05,1158.7,542.4],[7765.6,862.9,867.25,504.25],[7353.95,988.45,1139,518.6],[7217.95,1104.95,1136,541.1],[7011.9,1204.75,1290.15,493.2],[6832.25,1135.6,1524.85,507.3],[7311,907.3,1301,480.7],[7003.1,1225.9,1297.4,473.6],[6618.8,1433.1,1425.55,522.55],[7310.95,1055.8,1084.45,548.8],[7267.1,1152.85,1052.05,528],[6886.05,1194.55,1306.85,612.55],[6741.15,1258.65,1266.85,733.35],[6392.45,1459.35,1300.2,848],[6341.65,1243.4,1634.45,780.5],[6424.7,1296.75,1517.3,761.25],[6806.05,1232.6,1303,658.35],[6502.3,1372.3,1338.15,787.25],[6159.35,1433.05,1643.1,764.5],[5585.3,1907.15,1656.25,851.3],[6416.65,1356.85,1384.85,841.65],[5626.7,1468.8,2026.55,877.95],[5947.1,1469.4,1776.5,807],[5297.95,1721.05,1822.8,1158.2],[5526.85,1826.45,1672.7,974],[5452.6,1645.15,1991.65,910.6],[5596.9,1507.8,1975.1,920.2],[4801.85,2216.8,1984.7,996.65],[6123.9,1521.55,1464.9,889.65],[5413.4,1851.65,1725.75,1009.2],[5131.6,2187.35,1542.85,1138.2],[4609.95,2044.75,2013.65,1331.65],[4559.3,2601.15,1610.6,1228.95],[4573.45,1861.35,2303.1,1262.1],[4832.65,1972.75,1958.15,1236.45],[4219.85,1937.3,2456.4,1386.45],[4350.8,2533.75,2072.95,1042.5],[4961.2,1941.55,1970.85,1126.4],[3756.75,2012.95,2114.8,2115.5],[3644.4,2397.65,2417.35,1540.6],[3119.25,2710.95,2817.2,1352.6],[2679.2,2512.55,2899.7,1908.55],[3701.6,2279.85,2665.95,1352.6],[3426.35,2127.3,2105,2341.35],[2967.75,2004.8,2786.3,2241.15],[2868.3,2841.45,2421.25,1869],[2712.25,2523.65,2036.35,2727.75],[2803.5,1822.85,2156.15,3217.5],[2813.6,2435.05,2683.6,2067.75],[2234.15,2575.9,2963.9,2226.05],[2711.2,2343.1,3109.15,1836.55],[2832.25,2152.65,3022.95,1992.15],[2684,2207.3,2706.65,2402.05],[2555.7,2172.45,2179.6,3092.25],[2277.95,2177.65,2657.6,2886.8],[2072.2,2562.1,2541.35,2824.35],[1861.8,2713.25,2578.4,2846.55],[2089.95,2310.2,2242.35,3357.5],[1915.55,2551.65,2497.25,3035.55],[2157.7,1989.15,2288.1,3565.05],[1861.95,2178.75,1913.3,4046],[1893.85,2414.6,2438.1,3253.45],[1750.25,2811.35,2313.15,3125.25],[1324.05,2759.2,2412.7,3504.05],[1614,2242.75,2347.1,3796.15],[1574.1,1538.4,2443.15,4444.35],[1259.8,2114.3,2178.35,4447.55],[1151.25,1924.8,2518.45,4405.5],[1102.9,1697.1,2337,4863],[1382.4,2130.9,2000.9,4485.8],[1043.45,2218.25,2424.9,4313.4],[1225.95,1245.1,2084.1,5444.85],[1185.65,2126.8,2706.15,3981.4],[995.1,2155.75,2139.55,4709.6],[1170.35,1701.75,1902.05,5225.85],[1128.95,1435.75,1944.9,5490.4],[856.25,2209.45,1982.2,4952.1],[837.15,1743.55,1537.55,5881.75],[782.05,1885.5,1973.75,5358.7],[999.1,2037.05,1527.75,5436.1],[745.25,2225.45,1633.45,5395.85],[955.55,1692.25,1385.85,5966.35],[1058.4,1735.3,1422.4,5783.9],[735.5,1477.5,1493.3,6293.7],[658.4,2195.8,1311.2,5834.6],[854.2,1322.7,2063.05,5760.05],[744.9,1250.35,1506.7,6498.05],[777.7,1519.9,1784.55,5917.85],[767.2,1862.15,1430.45,5940.2],[732.85,1491.15,1456.6,6319.4],[696.25,1435.95,1221.1,6646.7],[708.7,1355.6,1227.25,6708.45],[542.05,1200.65,1182.6,7074.7],[656.6,1525.1,1489.4,6328.9],[730.65,1268.55,1181.35,6819.45],[634,964.75,1136.6,7264.65],[572.4,1058.35,1320.1,7049.15],[609.6,1192,1250.6,6947.8],[520.05,1254.65,1150.45,7074.85],[538.15,1084,1085.95,7291.9],[449,1131.1,1303.45,7116.45],[580.45,1102.7,1195.35,7121.5],[522.55,1191.3,1093.85,7192.3],[505.35,948.8,997.5,7548.35],[514.1,1100.8,989.05,7396.05],[579.1,1003.75,1313.85,7103.3],[550.75,1166.85,846.05,7436.35],[446.35,891.3,810.95,7851.4],[500.75,1007.7,1048.8,7442.75],[435.45,1097.45,851.15,7615.95],[392.4,993.95,840.05,7773.6],[448.35,1002.8,869.2,7679.65],[403.15,1125.6,901.7,7569.55],[420.9,899.35,942.95,7736.8],[442.45,963.75,857.75,7736.05],[487.7,866.75,723.15,7922.4],[414.35,1071.4,804.65,7709.6],[398.4,838.9,921.65,7841.05],[399,873.7,621.55,8105.75],[412.15,844.65,786.6,7956.6],[400.35,745.2,880.35,7974.1],[395.35,858.35,878.1,7868.2],[352.55,818,730.6,8098.85],[289.05,852.3,853.45,8005.2],[304.75,667.1,871.3,8156.85],[341.4,802.65,692.05,8163.9],[348.5,749.05,843.9,8058.55],[411.9,791.3,817.65,7979.15],[294.1,620.05,844.95,8240.9],[354.95,832.8,706.75,8105.5],[333.2,1098.55,644.6,7923.65],[336.6,932.55,617.5,8113.35],[259.15,689.1,605.25,8446.5],[273.85,841.45,625.8,8258.9],[273.6,901.25,791.85,8033.3],[292.55,710.45,710.15,8286.85],[309.15,683.65,552.9,8454.3],[325.15,502.4,687.45,8485],[286.1,618.6,668.95,8426.35],[311.2,725.65,578.9,8384.25],[346.3,606.6,551.9,8495.2],[240.95,604.75,556.05,8598.25],[253.3,714.1,593.3,8439.3],[272.4,664.45,525.9,8537.25],[274.15,435.95,637.25,8652.65],[220.65,620.9,560.55,8597.9],[233.5,562.7,574.7,8629.1],[268.2,549.2,547.7,8634.9],[252.75,556.35,575.35,8615.55],[242.2,508.6,554.1,8695.1],[253.25,563.75,668.4,8514.6],[240.8,535.5,652.85,8570.85],[238.75,600.65,629.7,8530.9],[252.15,523.8,481.65,8742.4],[218.25,598.65,611.85,8571.25],[213.95,606.95,459.8,8719.3],[237.35,478,440.45,8844.2],[195.4,537.65,516.55,8750.4],[213.9,475.75,630.4,8679.95],[214.45,489.1,585,8711.45],[223.95,423.1,584,8768.95],[234.95,515.95,518.75,8730.35],[258.45,428.15,449.65,8863.75],[233.45,465.15,459.7,8841.7],[202.1,355.5,584.3,8858.1],[216.75,554.7,602.3,8626.25],[209,502.95,478.15,8809.9],[277.1,533.05,467.65,8722.2],[227.15,507.45,538.15,8727.25],[217.05,432.95,472.75,8877.25],[232.85,501.7,488.45,8777],[187.25,479.55,592.65,8740.55],[198.4,508.9,465.3,8827.4],[212.75,504.6,573.35,8709.3],[203.95,387.6,441.15,8967.3],[199.8,343.4,416.7,9040.1],[228.7,443.1,420.7,8907.5],[204.8,491.85,544.85,8758.5],[195.15,407.85,423.45,8973.55],[204.2,380,490.2,8925.6],[208.6,421.2,433.95,8936.25],[198.05,411.1,428.9,8961.95],[189.15,476.2,499.85,8834.8]],[[7738.75,965.7,959.9,335.65],[8158.6,764.6,705.75,371.05],[8198.1,749.85,699.75,352.3],[8046.9,795.9,797.35,359.85],[8211.05,762.55,697.85,328.55],[8002.3,735.25,868.6,393.85],[7993.55,843.4,815.45,347.6],[8015.9,742.25,807.05,434.8],[7904.35,761.45,928.1,406.1],[7631.35,1080.4,870.95,417.3],[8191.75,736.45,704.1,367.7],[7820.4,869.55,759.8,550.25],[7516.45,868.2,1184.85,430.5],[7505.7,1137.4,834.3,522.6],[7592.25,1078.85,935.75,393.15],[7800.15,929.1,816.5,454.25],[7697.3,1103.5,731.8,467.4],[7408.4,1124.45,925.05,542.1],[7581.5,1098.4,935.85,384.25],[6864.6,1155.35,1454.4,525.65],[7154.2,991.8,1306.55,547.45],[7247.9,1131.75,1053.45,566.9],[7305.6,1158.1,1069.25,467.05],[7154.4,1103.85,1152.55,589.2],[7096.75,1431.6,989.45,482.2],[7144.4,1394.25,925.1,536.25],[6888.25,1330.15,1101.95,679.65],[6874.25,1299.8,1114.2,711.75],[6714.45,1431.7,1243,610.85],[6745.25,1328.95,1317.8,608],[6856.9,1247.15,1280.55,615.4],[6657.25,1353.1,1303.5,686.15],[6515.7,1542.05,1272.15,670.1],[6993.6,1186.2,1244.65,575.55],[6719.75,1255.05,1429.1,596.1],[6361.35,1497.6,1490.25,650.8],[5903.2,1491,1719.3,886.5],[5526.9,2049.65,1648.4,775.05],[5912.2,1388.7,2034.15,664.95],[6284.9,1480.65,1336.05,898.4],[5603.35,1694.8,1732.9,968.95],[5450.25,1543.8,2198,807.95],[5842.85,1690.5,1457.55,1009.1],[5067.4,1936.05,2038.65,957.9],[5531.6,1645.2,2002.05,821.15],[5324.9,1903.25,1577.05,1194.8],[5817.75,1340.2,1898.85,943.2],[5252.1,1860.05,1772.75,1115.1],[5065.3,2014,1818.7,1102],[4877.3,2249.45,1895.7,977.55],[4518.05,2022.6,2321.9,1137.45],[5283.65,1840.75,1709.65,1165.95],[4390.3,2126.55,2303.25,1179.9],[3833.15,2470.55,2277.25,1419.05],[4220.75,2071.85,2320.65,1386.75],[3585.4,2803.45,2161.75,1449.4],[4243.55,2458.65,1693.45,1604.35],[4100.6,2398.9,2198.75,1301.75],[3378.55,2390,2156.3,2075.15],[3143.4,2742.45,2259,1855.15],[4173.95,1991.5,2202.55,1632],[3209.45,2794.8,2203.55,1792.2],[2800.8,2259.45,3210.05,1729.7],[2730.25,2247.35,2727.6,2294.8],[2655.2,3155.4,2250.6,1938.8],[3673.25,2365,2041.55,1920.2],[2612.3,2127.1,2444.3,2816.3],[2330.1,2312.95,2535.5,2821.45],[2460.95,2069.65,2586.25,2883.15],[2362.1,2068.4,2995.95,2573.55],[2418.85,2918.5,2009.2,2653.45],[2667.65,1996.2,2963.9,2372.25],[1928.7,2809.7,2289.95,2971.65],[2399.05,2536.5,2230.65,2833.8],[2285.85,2657.35,2658.8,2398],[1693.05,2509.65,2366.95,3430.35],[1719,3158.2,2214.85,2907.95],[1578.5,2433.6,2674.45,3313.45],[1528,2852.35,1885.25,3734.4],[1763.75,2197.25,1954.35,4084.65],[1571,2218.75,3019.25,3191],[1502.15,2695.5,2217.65,3584.7],[1363.05,2220.75,2101.9,4314.3],[1219.2,2570.05,2258.85,3951.9],[1234.05,2655.85,2533.65,3576.45],[1222.05,2696.15,1792.65,4289.15],[1333.95,2278.9,2221.9,4165.25],[1309,2965.85,1777.6,3947.55],[1598.8,2207.9,2075.6,4117.7],[1515.6,1999.2,1881.7,4603.5],[1017.1,2155.8,1641.05,5186.05],[1241.45,2478.8,2080.35,4199.4],[935.6,1903.4,1784.35,5376.65],[966.45,1621.2,1713.55,5698.8],[1060.1,2034.7,1688.05,5217.15],[871.25,1489.5,1624.4,6014.85],[1021.35,1670.65,1377.1,5930.9],[908.3,2167.95,1605.8,5317.95],[679.9,1386.05,1857.35,6076.7],[880.85,1592.35,1395.25,6131.55],[852.65,1270.4,1398.2,6478.75],[839.55,1237.95,1530.95,6391.55],[592.05,1715.4,1728.45,5964.1],[786.9,1203.4,1551.15,6458.55],[672.5,1733.9,1630.95,5962.65],[703.25,1348.15,1509.05,6439.55],[670.75,1428.6,1458.2,6442.45],[569.05,1205.45,1729.45,6496.05],[661.65,1606.35,1333.8,6398.2],[548.45,1414.95,1169.2,6867.4],[715.55,1226.9,1414.85,6642.7],[527.15,1277.45,1349.15,6846.25],[588.4,1252.25,1219.7,6939.65],[608.35,1057.55,1194.5,7139.6],[598.85,995.95,1463.25,6941.95],[504.65,1048.8,1063.05,7383.5],[577.45,1323.9,986.4,7112.25],[527.65,983.25,1230.95,7258.15],[534.75,1032.3,1330.1,7102.85],[494.6,1063.85,1112.85,7328.7],[557.45,950.55,1061.35,7430.65],[560.65,976.5,1051.4,7411.45],[514.4,1040.45,1134.25,7310.9],[484.75,1023.3,972.2,7519.75],[437.35,1177.05,916.7,7468.9],[412.6,1203.45,886.1,7497.85],[384.1,1277,995.55,7343.35],[342.05,1056.6,896.65,7704.7],[442.95,976.35,746.1,7834.6],[426.3,904.45,938.35,7730.9],[410.45,738.8,859.35,7991.4],[384.7,704.8,955.05,7955.45],[374.7,959.25,872.05,7794],[368.65,1018.8,915.2,7697.35],[448.95,818.8,709.9,8022.35],[370.45,705.45,742.5,8181.6],[340.75,779.15,1010.8,7869.3],[337.1,1079.8,792.15,7790.95],[356.4,706.35,818,8119.25],[330,705.1,752.95,8211.95],[286.6,838.5,854.1,8020.8],[294.55,685.1,818.75,8201.6],[332.35,832.05,841.05,7994.55],[340.35,764.2,872.15,8023.3],[327,734.95,671.8,8266.25],[293,867.75,738.7,8100.55],[306.5,663.55,875.35,8154.6],[250.3,751.45,770.15,8228.1],[281.2,690.95,656,8371.85],[330.55,642.3,627.75,8399.4],[288.25,599.25,758.6,8353.9],[267.3,537.7,704.65,8490.35],[278.75,651.55,760.95,8308.75],[278.75,721.5,552.4,8447.35],[262.3,746.05,701.55,8290.1],[292.15,678.05,574.4,8455.4],[282.8,558.85,639.35,8519],[273.05,633.3,635.9,8457.75],[293.9,640.15,677.6,8388.35],[273,615.4,544,8567.6],[269.05,590.45,564.95,8575.55],[238.45,579.35,607.8,8574.4],[277.95,595.75,588.95,8537.35],[229.75,519.35,548.85,8702.05],[225.35,616.15,536.75,8621.75],[225.15,626.2,576.15,8572.5],[234.5,589.55,565.35,8610.6],[240.1,512.65,539.95,8707.3],[232.75,500.75,489.2,8777.3],[227.35,570.75,503.65,8698.25],[232.7,563.45,552.85,8651],[254,564.85,524.7,8656.45],[250.85,469.6,492.1,8787.45],[187.25,504.8,523.35,8784.6],[222.85,536.3,616.25,8624.6],[210.15,549.4,555.95,8684.5],[193.35,552.45,473,8781.2],[283.1,437.2,475.2,8804.5],[252.4,532.65,552.95,8662],[251.4,571.4,410.15,8767.05],[247.95,521.6,482.75,8747.7],[234.65,497,500.2,8768.15],[211.55,422.5,500.85,8865.1],[170.15,455.85,505.55,8868.45],[203.35,384.3,399.3,9013.05],[204.1,539.85,656.35,8599.7],[211,488.5,460,8840.5],[204.35,454.8,462.25,8878.6],[221.05,479.8,484.3,8814.85],[200.2,528.05,379.75,8892],[187.25,441.25,381.4,8990.1],[196.2,512.45,396.8,8894.55],[182.7,445.2,369.45,9002.65],[190.5,392.1,461.35,8956.05],[170.05,489,381.4,8959.55],[180.2,425.55,501.15,8893.1],[221.55,374.4,464.35,8939.7],[162.35,400.8,416.35,9020.5],[253.35,388.5,342.1,9016.05],[190.6,446,454.7,8908.7]],[[8218.8,788.8,657.45,334.95],[8232.6,659.3,772.35,335.75],[8149.25,749.15,798.4,303.2],[8042.9,733.4,874.25,349.45],[8021.95,891.1,742.6,344.35],[8126.85,837.55,681.9,353.7],[7838.45,900.4,861.65,399.5],[8182.35,800.7,618,398.95],[7953.1,733.55,903.1,410.25],[8379,685.15,579.7,356.15],[7618.9,992.5,910.35,478.25],[7527.55,993.1,1019,460.35],[7918.05,886.15,820.15,375.65],[7584.95,1092.3,955.35,367.4],[7827.65,893.55,881.3,397.5],[7677.85,858.45,1048.75,414.95],[7641.5,956.05,952.05,450.4],[7554.2,939.75,1067.7,438.35],[7710.6,811.05,1085.55,392.8],[7438.4,915.85,1212.3,433.45],[7342.5,1024.35,1123.95,509.2],[7725.85,987.2,862.7,424.25],[7469.55,1212.65,941.6,376.2],[7342.75,1176.25,953.05,527.95],[7101.95,1126.85,1156.65,614.55],[7061.15,1308.9,1094.95,535],[6960.5,1089.8,1226.35,723.35],[7194.45,1109.8,1259.8,435.95],[6973.3,1203.2,1234.55,588.95],[7221.5,1166.6,1043.15,568.75],[7021.35,1209.2,1186.8,582.65],[6752.7,1114.5,1399.45,733.35],[6801.75,1184.05,1444.95,569.25],[6429.35,1361.7,1578.6,630.35],[6787.85,1205.55,1200.85,805.75],[6630.25,1352.6,1355.8,661.35],[6651.75,1323.2,1369.55,655.5],[6602.65,1381.4,1247.5,768.45],[6243.2,1401,1583.2,772.6],[6123.1,1675.45,1364.95,836.5],[5762.15,1876.4,1551.55,809.9],[6050.3,1420,1677.85,851.85],[5162.15,2124.1,1911.7,802.05],[5317.7,1748.15,1886.85,1047.3],[5642.55,1412.55,2055.95,888.95],[5133.55,1919.45,1767.95,1179.05],[5417.1,1897.35,1833.2,852.35],[5686.8,1646.15,1703.8,963.25],[4842.5,2136.3,1853.4,1167.8],[4958.85,1828.65,2152.65,1059.85],[4607.4,2131.75,2211.95,1048.9],[4520.55,1557.35,2567,1355.1],[3899.45,1845.3,2424.15,1831.1],[4510.35,2039.75,2072.7,1377.2],[4290.95,2228.35,1857.8,1622.9],[3754.15,2200.2,2684.25,1361.4],[3749.75,3032.6,1869.65,1348],[2756.4,3086.5,2440.3,1716.8],[3762.45,2516.05,2003.55,1717.95],[4673.8,1634,1939.6,1752.6],[4133.05,1985.8,2244.1,1637.05],[2897.35,2662.7,2702.75,1737.2],[3470.9,2534.25,1866.2,2128.65],[2669.1,1792.35,3540.15,1998.4],[2913.3,2015.15,2716.9,2354.65],[3275.35,1867.05,3291.2,1566.4],[2891.6,2209.85,2880.05,2018.5],[2426.35,2554.25,2619.7,2399.7],[2629.9,2680.9,2978.5,1710.7],[1993.7,2734.9,2644.8,2626.6],[2708.6,2171.35,2812.7,2307.35],[2219.2,2789.55,2235.05,2756.2],[2019.75,2762.4,2639.75,2578.1],[1834.7,2526.45,2738.65,2900.2],[1611.55,2891.65,1939.05,3557.75],[1888.4,2461.5,2413.05,3237.05],[2299.1,1900.75,2154.65,3645.5],[1746.6,2319.95,2518,3415.45],[1645.7,1774.55,2081.05,4498.7],[1830.5,2330,1939.65,3899.85],[1654.15,2407.65,1921.8,4016.4],[1294.65,2167.5,1984.45,4553.4],[1737.6,1877.35,2303.05,4082],[1387.8,2202.1,2854.7,3555.4],[1029.5,2027.85,2513.75,4428.9],[938.85,2244.15,1945,4872],[948.7,2269.25,2093.2,4688.85],[1196.35,2742.9,1954.1,4106.65],[844.1,1917.95,2590.5,4647.45],[993.8,1816.25,1454.4,5735.55],[970.2,2263.2,1714.8,5051.8],[999.45,2237.35,2027.85,4735.35],[825.1,1635.55,1476.55,6062.8],[870.7,2157.55,1237.15,5734.6],[890.9,1979.25,2000.55,5129.3],[858,1630,1929.4,5582.6],[862.95,1603.45,1774.6,5759],[834.8,1352.8,1842.85,5969.55],[815.6,1654.7,1691.45,5838.25],[788.7,1155.5,1998.5,6057.3],[720.85,1440.45,1491.1,6347.6],[765.3,1812.45,1329.45,6092.8],[723.05,1774.8,1261.7,6240.45],[795,974,1450.6,6780.4],[573.95,1241.15,1720.4,6464.5],[810.7,1088.85,1480.6,6619.85],[708.05,1821.5,1523.35,5947.1],[620.2,1247.3,1570.8,6561.7],[673.35,1023,1432.5,6871.15],[583.8,1204.45,1089.4,7122.35],[597.2,1015.4,1311.55,7075.85],[642.75,1206.2,1130.85,7020.2],[635.75,1596.8,997,6770.45],[639.65,1381.1,1226.4,6752.85],[451.65,1446.15,1170.25,6931.95],[537.6,1134.7,1216.45,7111.25],[514.1,855.6,918.6,7711.7],[576.15,1156.35,965,7302.5],[532.15,1015,896.3,7556.55],[412.85,981.65,954.95,7650.55],[435.95,1138.1,1029.5,7396.45],[418.45,843.5,967.1,7770.95],[390.05,766,913.55,7930.4],[400.75,925.5,1049.95,7623.8],[432.25,751.9,1044.3,7771.55],[446.2,992.05,834.65,7727.1],[389.3,877.35,988.25,7745.1],[458.7,964.95,1032.5,7543.85],[370.45,975.5,771.6,7882.45],[435.55,956.15,860,7748.3],[374.25,898.8,893.55,7833.4],[438.15,656.5,896.25,8009.1],[324.3,679.3,838.45,8157.95],[402,825.25,932.95,7839.8],[363.8,783.3,690.75,8162.15],[345.8,729.55,655.8,8268.85],[336.75,762.5,778.35,8122.4],[308.2,803.2,788.1,8100.5],[325.6,765.1,766.3,8143],[348.9,672.4,867.7,8111],[293.7,999.25,895.1,7811.95],[298.7,649.25,609.7,8442.35],[365.15,775.5,680.35,8179],[293.25,743.4,648,8315.35],[280.9,658.85,716.1,8344.15],[317.65,604.7,720.5,8357.15],[287.55,698.4,753.6,8260.45],[326.55,629,620,8424.45],[285.35,691.05,651.9,8371.7],[253.5,599.55,785.65,8361.3],[296.3,597,712.35,8394.35],[304.4,579.7,674.9,8441],[279.6,700.4,677.2,8342.8],[278.4,695.4,636.1,8390.1],[296.15,682.95,611.15,8409.75],[291.75,581.1,730.55,8396.6],[264.35,570.9,638.95,8525.8],[326.5,551.25,680.75,8441.5],[243.3,509.9,641.3,8605.5],[263.7,556.8,572.1,8607.4],[283.45,584.05,532.45,8600.05],[282.65,500.1,568.25,8649],[225.05,561.7,416.25,8797],[254.05,500.35,750.55,8495.05],[223.3,551.35,429.95,8795.4],[243.7,565.9,577.5,8612.9],[274.2,580.75,528.7,8616.35],[265.7,595.05,524.05,8615.2],[214.4,575.95,530.15,8679.5],[221.25,571.65,497,8710.1],[208.65,501.05,445.7,8844.6],[199.6,581.75,535.8,8682.85],[205.7,421.85,538.55,8833.9],[237.9,456.55,551.65,8753.9],[158.9,469.6,457.5,8914],[216.05,494,472.7,8817.25],[226.25,504.35,451.85,8817.55],[171.55,410.5,549.15,8868.8],[195.35,472.45,457,8875.2],[203.7,565.05,473.3,8757.95],[236.55,457.8,499.4,8806.25],[200.5,488.6,426.05,8884.85],[232.85,474,467.6,8825.55],[195.85,500.75,379.5,8923.9],[178.45,510.7,487.3,8823.55],[235.45,489.75,449.7,8825.1],[210.15,509.6,486.95,8793.3],[235.85,543,468.65,8752.5],[217.35,460.25,418.5,8903.9],[223.3,495.35,352.95,8928.4],[170.45,382.2,424.1,9023.25],[185.4,472.7,323.1,9018.8],[161.1,408.5,474,8956.4],[202.3,539.65,439.15,8818.9],[191.65,403.65,448.65,8956.05],[185.75,365.2,365.85,9083.2],[222.6,465.3,429.65,8882.45],[201.45,433.35,342.2,9023],[137.8,410.05,437.55,9014.6],[158.4,385.35,421.5,9034.75]],[[8274.15,681.6,680.15,364.1],[8214.4,854.25,575.3,356.05],[8143.6,698.4,781.85,376.15],[8073.25,743.25,816.35,367.15],[8134.75,680.15,813.6,371.5],[7945.95,841.25,858,354.8],[8169.15,737.3,715,378.55],[7912.75,794.4,926.05,366.8],[8263.45,637.5,737.75,361.3],[8119.35,628.45,850.5,401.7],[8146.75,711.25,746.25,395.75],[7973.2,887.55,784.35,354.9],[7945.85,934.4,742.5,377.25],[8108.45,660.85,828.55,402.15],[8068.6,793.45,738.1,399.85],[7758.85,867.95,931.9,441.3],[8002.7,737.9,836.35,423.05],[7358.9,966.7,1231.2,443.2],[7599.55,1000.8,881.95,517.7],[7693.55,872.85,946.6,487],[7421.7,1099.55,999.7,479.05],[7842.4,805.4,899.6,452.6],[7688.1,944.75,894.05,473.1],[7538.1,1005.8,1017.3,438.8],[7356.75,948.4,1170.35,524.5],[7330.3,1254.1,1023.45,392.15],[7287.95,1137.8,1068.7,505.55],[7111.4,1051.15,1318.25,519.2],[6462.25,1423.75,1592.7,521.3],[6706.8,1189.6,1411.7,691.9],[6548.55,1413.2,1367.4,670.85],[6632.35,1511.2,1198.35,658.1],[6427.2,1394.85,1470.25,707.7],[6988.45,1332.05,1102.7,576.8],[6000.95,1567.55,1772.95,658.55],[6384.45,1632.3,1331.45,651.8],[6149.5,1518.8,1573.05,758.65],[6405.85,1525.2,1301.65,767.3],[6004.25,1701.1,1430.15,864.5],[6860,1111.65,1326.15,702.2],[6080.45,1386.15,1609.55,923.85],[5757.1,1860.35,1644.5,738.05],[5961.5,1533.8,1713.5,791.2],[5555.7,2009.45,1552.95,881.9],[5571.45,1782.85,1598.25,1047.45],[5652.95,1583.4,1699.95,1063.7],[5324.75,2165.4,1495.85,1014],[5364.65,1623.65,1894.4,1117.3],[4981.55,1747.7,2182.45,1088.3],[4633.1,2111.1,2158.35,1097.45],[4541.45,2067,1992.55,1399],[4443.3,1757.6,2714.6,1084.5],[4452,2029.75,2151.25,1367],[4434.9,1628.15,2603.8,1333.15],[3631.75,2136.05,2696.9,1535.3],[4164.7,2065.6,2471.55,1298.15],[4304.25,1477.5,2556,1662.25],[3685.5,2398.35,2141.55,1774.6],[3617.95,2430.15,2309.4,1642.5],[3270.55,2403.2,2524.6,1801.65],[2656.7,2502.95,2819.7,2020.65],[3274.35,2357.55,2118.4,2249.7],[3146.55,2711.35,2259.6,1882.5],[3766.4,2545.45,1768.55,1919.6],[2857.25,2390.3,2656.25,2096.2],[3430.8,2274.4,2183.5,2111.3],[2914.4,2306.8,2823.85,1954.95],[3044.2,1924.9,2218.3,2812.6],[2375.05,2476.5,2376.4,2772.05],[2547.45,2585.55,2519.6,2347.4],[2435.9,2616.45,2070.95,2876.7],[2291.2,2070.1,2314.7,3324],[2118.6,2606.3,2368.1,2907],[1910,2490.45,3119.6,2479.95],[1878.3,2491.3,2527.45,3102.95],[1565.9,2545.3,2236.15,3652.65],[1522.65,1924.65,2842.5,3710.2],[1766.85,2760.5,2061.85,3410.8],[1349.05,2616.25,2427.55,3607.15],[1696.3,2626.45,1952.45,3724.8],[1485.35,2135.4,2189.15,4190.1],[1347.35,2616.05,2513.5,3523.1],[1427.15,2171,2647.65,3754.2],[1543.25,1985.35,2468.65,4002.75],[1132.55,1919.35,1830.55,5117.55],[1162.4,2365.05,2047.65,4424.9],[1148.15,2280,2339,4232.85],[1052.95,1423.4,2262.6,5261.05],[1238.85,2035.05,2455.3,4270.8],[932.6,1848.55,1503.6,5715.25],[1078.5,2466.7,1778.9,4675.9],[850.1,1333.8,1847.85,5968.25],[1064.85,1543,2274.3,5117.85],[1035.35,2047.6,1655.05,5262],[835.85,1913.25,2140.45,5110.45],[834.4,1734.65,1815,5615.95],[891.3,1444.65,1707.9,5956.15],[788.9,1402.9,1245.15,6563.05],[765.35,1735.1,1638.1,5861.45],[837.8,1504.25,1924.5,5733.45],[764.3,1511.35,1466.35,6258],[866.3,1760.6,1300.95,6072.15],[850.85,1734.15,1416.1,5998.9],[714.15,1598.15,1368.55,6319.15],[663.55,1654.35,1110.2,6571.9],[638.25,1625.15,1648.1,6088.5],[575.9,1202.9,1707.05,6514.15],[606.3,1195.55,1468,6730.15],[622.15,1316.3,1107.25,6954.3],[551.9,1520.7,1213.2,6714.2],[665.85,1175.6,1291.4,6867.15],[593.25,1182.45,1096.15,7128.15],[536.1,1099.65,1090.35,7273.9],[476.6,1070.5,872.45,7580.45],[492.9,1417.45,1134.85,6954.8],[537.6,1357.6,991.5,7113.3],[452.05,892.65,951.2,7704.1],[408.6,878.3,896.25,7816.85],[508.6,1167.4,1190.5,7133.5],[403.2,843.05,1012.35,7741.4],[417.65,1005.45,1067.95,7508.95],[465.75,1040.4,897.5,7596.35],[397.6,1106.3,1078.25,7417.85],[389.6,916.95,923.25,7770.2],[452.7,798.35,983.4,7765.55],[405.45,820.3,1023.45,7750.8],[470.9,953.75,985.4,7589.95],[407.25,981.15,682.7,7928.9],[414.85,748.2,917.6,7919.35],[374.9,897.25,895.65,7832.2],[405.05,945,839.65,7810.3],[371.9,898,893.3,7836.8],[379.6,827.95,720.9,8071.55],[298.25,820.5,803.65,8077.6],[402.3,823.55,708.8,8065.35],[354.95,681.55,824.35,8139.15],[334.65,794.9,851,8019.45],[338.05,827.45,672.2,8162.3],[295.5,761.85,537.45,8405.2],[306.45,761.15,823.1,8109.3],[324.85,671.6,681.05,8322.5],[314.9,650.95,817.2,8216.95],[250.3,699.3,738,8312.4],[320.8,620.15,655.25,8403.8],[267.45,630,711.6,8390.95],[319.5,576.85,640.15,8463.5],[299.4,717.85,732.8,8249.95],[327.75,761.6,680.95,8229.7],[270.15,691.75,599.9,8438.2],[287.75,655.15,566,8491.1],[318.65,564.65,700.55,8416.15],[251.4,524.05,601.2,8623.35],[290.4,646.35,486.35,8576.9],[273.2,616.95,607.05,8502.8],[232.15,704,566.3,8497.55],[261.35,625.75,691.7,8421.2],[250.55,549.9,681.4,8518.15],[268.6,618.75,560.25,8552.4],[297.75,524.85,500.65,8676.75],[251.4,529.85,632.65,8586.1],[231.9,520.65,498.05,8749.4],[245.4,537.25,490.1,8727.25],[241.65,573.25,557.7,8627.4],[246,536.85,587.6,8629.55],[227.6,434.55,457.45,8880.4],[277.6,558.8,552.3,8611.3],[222.35,472.75,579.1,8725.8],[205.25,557.25,435.15,8802.35],[225.3,636.55,591.8,8546.35],[220.1,522.4,458.75,8798.75],[234.8,557.85,498.65,8708.7],[184.4,425.9,475.85,8913.85],[199.45,457.9,462,8880.65],[224.25,466.35,547.2,8762.2],[198.25,469.5,473.3,8858.95],[245.25,487.55,414.45,8852.75],[170.9,521.15,436.1,8871.85],[201,478.7,535.5,8784.8],[236.4,480.6,454.65,8828.35],[196.5,409.35,400,8994.15],[177.2,449.55,432.55,8940.7],[200.05,349.95,481,8969],[219.65,473.1,444.2,8863.05],[203.4,487.8,469.35,8839.45],[187.85,428.15,492.65,8891.35],[203.3,485.75,462.35,8848.6],[200.45,376.8,437.95,8984.8],[179.2,390.15,385.4,9045.25],[179.8,395.95,384.9,9039.35],[189.8,405.8,367.4,9037],[181.7,428.55,435.3,8954.45],[215.3,390.9,403,8990.8],[197.1,501.95,436.75,8864.2],[153.5,347.15,390.8,9108.55],[244.1,471.05,359.85,8925],[181.75,450.4,379.65,8988.2],[181,377.15,425.8,9016.05],[183.2,381.2,394.25,9041.35],[153.35,387.5,352.8,9106.35],[170.15,380.55,424.9,9024.4]],[[8328.8,639.4,707.15,324.65],[8425.6,637.75,632.1,304.55],[8526.1,568.15,586.95,318.8],[8496.45,693.85,536,273.7],[8300.2,684.05,637.7,378.05],[8316.4,690.65,671.4,321.55],[8228.15,724.55,713.45,333.85],[8299.25,660.75,670.35,369.65],[7962.9,805.75,838.5,392.85],[8254.05,696.85,705.6,343.5],[7896.9,916.25,795.6,391.25],[8154.95,816.85,654.5,373.7],[7780.9,849.5,950.7,418.9],[8049.95,756.1,724,469.95],[8016.55,831.05,772.5,379.9],[8064.4,802.15,761.8,371.65],[7837.6,773.35,973.45,415.6],[7371.8,1307.25,954.1,366.85],[7857.25,951.5,812.9,378.35],[7697.35,1020.6,784.3,497.75],[7663.15,1106.1,846.3,384.45],[7656.35,853.85,1114.05,375.75],[7199.7,1144.95,1107.55,547.8],[7562.9,882.1,1028.2,526.8],[7329.95,1155.4,1036.75,477.9],[7388.35,1052.1,1117.8,441.75],[7415.55,876.05,1167.3,541.1],[7385.5,937.15,1140.3,537.05],[7499.9,1052.95,940.45,506.7],[6934.5,1283.6,1168.25,613.65],[6868.8,1161.45,1355.7,614.05],[6400.05,1354.6,1586.05,659.3],[6616.3,1528.1,1283.4,572.2],[6616.85,1470.3,1301.5,611.35],[6547.6,1700.45,1135.1,616.85],[6862.95,1271.45,1186.2,679.4],[6208.65,1508.1,1569.3,713.95],[6676.95,1241.8,1497.35,583.9],[6648.35,1628.25,1036.9,686.5],[6164,1354.8,1642.3,838.9],[5573.7,1736.3,1854.4,835.6],[6184.15,1546.05,1451.8,818],[6309.6,1553.95,1452.65,683.8],[5452.35,1845.8,2039.15,662.7],[6119.6,1461.1,1662.15,757.15],[4983.35,1715.9,2310.3,990.45],[4844.75,1742.15,2575.7,837.4],[5470.15,1826.25,1648.35,1055.25],[4622,2170.3,2176.95,1030.75],[5045.05,1908.55,1889.75,1156.65],[4969.6,1912.4,2113,1005],[5301.85,1726.5,1800.25,1171.4],[3772.85,1933.95,3251.8,1041.4],[3875.65,2363.2,2113.85,1647.3],[4723.75,1806.3,2094.3,1375.65],[4191.8,2253.4,2183,1371.8],[4410.65,2261.2,1911.1,1417.05],[4258.1,2064.2,2181.45,1496.25],[3156.9,2791.3,2687.55,1364.25],[3074.9,3025.6,2301.4,1598.1],[3656.25,2115.65,2671.25,1556.85],[2662.1,2643.5,2673.05,2021.35],[3689.75,2522,2235.9,1552.35],[2335.75,2250.25,2945.55,2468.45],[3077,2643.4,2609,1670.6],[3801.65,2043.6,2086.15,2068.6],[2478.65,2905.8,2590.5,2025.05],[3203,2896.3,1977.1,1923.6],[2266.75,2672.45,2427.4,2633.4],[2425,2632.8,2587.9,2354.3],[3034.9,1987.95,2533.65,2443.5],[2227.75,2712.55,2303.2,2756.5],[1822.75,2346.9,2566.25,3264.1],[2061.3,2461.85,2590,2886.85],[1928.55,2986.7,2512.4,2572.35],[1599.35,2248.7,2583.5,3568.45],[1747,2167.55,2223.9,3861.55],[1813.05,2087.1,2293.55,3806.3],[1561.65,2456.95,2463.6,3517.8],[1440.55,2188.5,3081,3289.95],[1180.8,2028.5,2494.45,4296.25],[1241.25,2326,2394.3,4038.45],[1378,2159.1,1864.4,4598.5],[1109.1,2017.9,1762.65,5110.35],[1399.15,2719.05,1903.95,3977.85],[1211,2700.55,1818.95,4269.5],[1037.6,2401.85,2079.3,4481.25],[1196.05,1814.05,2290.05,4699.85],[1046.9,2098.1,2485.4,4369.6],[1080.7,2471.25,1658.45,4789.6],[1048.35,2197.7,1675.55,5078.4],[1039.6,1964.15,2264.85,4731.4],[952.35,1640.55,1700.1,5707],[822.4,2204.05,1722.1,5251.45],[907.15,1646.95,2222.05,5223.85],[947.85,1851.35,1812.7,5388.1],[784.75,1569.3,1319.55,6326.4],[643.5,2170.85,1740.45,5445.2],[907.3,1558.45,1691.35,5842.9],[765.55,1358.45,1550.3,6325.7],[703.95,1725.75,1452,6118.3],[684.95,1428.65,1381.65,6504.75],[684.15,1344.25,1254.7,6716.9],[618.4,1581.95,1778.8,6020.85],[777.65,1426.9,1601.3,6194.15],[812.3,1205.15,1578.05,6404.5],[627.4,1030.7,1029.35,7312.55],[547.4,1436.85,1350.4,6665.35],[538.6,1446.1,1459.05,6556.25],[488.4,1420.55,940.55,7150.5],[577.35,1237.2,1188.35,6997.1],[491.8,999.5,1274.1,7234.6],[488.75,1343.2,945.9,7222.15],[511.2,1004.75,967.3,7516.75],[461.5,828.65,779.2,7930.65],[517.35,1158.15,1033.65,7290.85],[397.2,1154.25,1059.5,7389.05],[468.6,1291.45,1148.8,7091.15],[455,1107.45,923.7,7513.85],[383.5,1230.8,1085.75,7299.95],[476.75,879,912.7,7731.55],[415.75,977.45,951.75,7655.05],[440.5,805.6,961.1,7792.8],[494.85,891.2,777.35,7836.6],[380.8,758.7,921.1,7939.4],[392.5,1010.8,927.65,7669.05],[398.05,1299.3,785.75,7516.9],[410.55,711.05,913.85,7964.55],[306.2,836.85,770.75,8086.2],[328.8,742.45,804.85,8123.9],[389.8,920.25,908.9,7781.05],[338.25,815,771.55,8075.2],[296.05,858.55,813.55,8031.85],[274.5,697.3,954.35,8073.85],[287.95,754.15,803.6,8154.3],[308.75,627.15,706.8,8357.3],[362.35,731.05,800.4,8106.2],[279.95,734.85,832.45,8152.75],[312.4,722.75,626.55,8338.3],[311.35,759.9,797.25,8131.5],[332.45,770.85,709.5,8187.2],[351.45,619.85,616.7,8412],[271,812.3,763.75,8152.95],[287.45,653.55,653.7,8405.3],[318.45,733,767.5,8181.05],[317.15,674.25,768.2,8240.4],[276.85,576.2,604.6,8542.35],[279.1,527.45,547.75,8645.7],[295.1,706,682.5,8316.4],[249.75,734.05,564,8452.2],[283.95,674.75,596.3,8445],[247.9,727.15,712.35,8312.6],[282.6,394,613,8710.4],[247.95,508,520.4,8723.65],[265.1,572.75,623.85,8538.3],[256.35,536.4,553.95,8653.3],[247.1,497.7,554.2,8701],[264.7,616.05,497.4,8621.85],[239.75,549.7,536.95,8673.6],[215.45,618.05,506.45,8660.05],[234.9,547.65,486.55,8730.9],[227.05,618.3,493.75,8660.9],[243.4,525.75,543.1,8687.75],[223.65,464.5,444.9,8866.95],[216.2,513.1,522.25,8748.45],[207.15,501.1,471.8,8819.95],[224.55,472.55,551.45,8751.45],[208.9,496.45,469.25,8825.4],[217.6,517.2,541.35,8723.85],[224.1,523.1,433.35,8819.45],[197.95,479.8,450.05,8872.2],[202.5,461.45,494.5,8841.55],[200.4,542.75,483.45,8773.4],[200.25,443.85,467.05,8888.85],[245.15,409.05,482.9,8862.9],[186,398.25,433.8,8981.95],[197.55,538.85,481.1,8782.5],[196.6,494.9,573.4,8735.1],[208.25,397.6,445.4,8948.75],[173.05,462.2,500.1,8864.65],[211.1,412.6,527.65,8848.65],[173.65,414.8,366.45,9045.1],[222.6,370.1,450.2,8957.1],[180.5,397.55,464.6,8957.35],[165.05,410.1,433.35,8991.5],[166.2,389.45,378.95,9065.4],[207.85,481.55,419.45,8891.15],[159.1,397.5,429.25,9014.15],[162.55,458.8,428.75,8949.9],[154,358.1,389.9,9098],[171.45,489.1,411,8928.45],[162.9,331.4,362.35,9143.35],[200.15,398.15,380.55,9021.15],[183.1,352.7,417.3,9046.9],[164.4,377.35,350.45,9107.8],[205.3,363.85,358.1,9072.75],[180.3,362.25,398.75,9058.7],[144.7,329.95,320.6,9204.75],[178.95,416.6,400.85,9003.6],[157.25,401.45,415.65,9025.65]],[[8354.6,741.65,652.3,251.45],[8389.6,649.15,690.05,271.2],[8269.45,663.75,723.9,342.9],[8225.95,721.95,705.85,346.25],[8388.05,649.2,644.15,318.6],[8244.05,728.7,698.35,328.9],[8397.9,675.6,617.6,308.9],[8319.6,765.15,597.2,318.05],[7898.65,1041.35,734.7,325.3],[8172.15,787.05,724.2,316.6],[8283.55,672.4,660.4,383.65],[8102.7,731.2,793.8,372.3],[8004.4,796.45,790.2,408.95],[8231.4,694.15,714.35,360.1],[7745.65,909.4,909.6,435.35],[8165.7,711.15,738.5,384.65],[8034.65,802.15,800.2,363],[8025.7,792.85,828.5,352.95],[7693.05,857.25,915.4,534.3],[7741.8,940.5,936.95,380.75],[7891.65,842.1,867.85,398.4],[7702.05,980.35,844.1,473.5],[7342.75,1276.65,984.4,396.2],[7896.3,781.45,922.25,400],[7516.95,872.8,1154.85,455.4],[7699,802.2,989.3,509.5],[7525.6,853.5,1080.4,540.5],[7076.55,1034.75,1388.55,500.15],[7521.05,978,967.5,533.45],[7531.6,852.3,1097.25,518.85],[6795.2,1353.1,1289.5,562.2],[7185.45,1098.95,1132,583.6],[6641.95,1539.8,1281.05,537.2],[7104.2,1087.75,1228.75,579.3],[6659.35,1575.65,1167.25,597.75],[6656.25,1210.7,1409.05,724],[6764.15,1435.65,1190.85,609.35],[6640.35,1375.1,1370.55,614],[6031.9,1727.75,1439.5,800.85],[5320.65,1678.7,2106.55,894.1],[6531.75,1471.75,1187,809.5],[6377.85,1327.8,1407.9,886.45],[5884.8,1650.45,1755.5,709.25],[6035.6,1441.95,1639.75,882.7],[5710.6,1319.8,2066.1,903.5],[5976.2,1428.75,1713.7,881.35],[5736.6,1663.1,1648.1,952.2],[5405.65,1823.95,1760.1,1010.3],[5450.15,1858.55,1833.4,857.9],[5469.75,1645.2,2013.1,871.95],[4579.65,2199.35,2120,1101],[5009.95,1499.6,2164.45,1326],[4897.95,1922.8,1793.9,1385.35],[3566.1,2822.95,2422.25,1188.7],[4520.15,2050.05,1978.45,1451.35],[4095.55,2182.8,2302,1419.65],[4082.45,1813.85,2628.9,1474.8],[3786.85,2135.6,2554,1523.55],[3623.3,2316.9,2291.35,1768.45],[3188.05,2817.05,2017.7,1977.2],[3066.4,2855.7,2384.9,1693],[3196.9,2666.15,2683.25,1453.7],[3623.15,1727.25,2441.05,2208.55],[2252.95,2846.6,2935.95,1964.5],[2370.95,2429.45,2718.4,2481.2],[2720.05,2382.9,2587.9,2309.15],[2704.15,2903.75,2254.4,2137.7],[2752.9,2433.85,2464.7,2348.55],[2287.2,2531.4,2277.2,2904.2],[2502.85,2213.9,2892.6,2390.65],[1877.35,2439.55,3085.1,2598],[2245.35,2696.35,2375.45,2682.85],[1820.6,2981.95,2692.4,2505.05],[1617.7,2622.55,2771.65,2988.1],[1793.2,2134.25,2956.85,3115.7],[1983.25,2200.3,2658.25,3158.2],[1817.4,2219.25,2298.85,3664.5],[1599.45,2636.95,2161.8,3601.8],[1993.9,1938.25,2681.8,3386.05],[1259.75,2554.4,2115.4,4070.45],[1616.95,2162.95,2183.4,4036.7],[1750.45,1784.25,1856.45,4608.85],[1469.4,2060,2280.15,4190.45],[1254.05,1920.6,2824.55,4000.8],[1436.3,1649.15,1489.05,5425.5],[1102.25,1590.5,1824.85,5482.4],[1305.05,1492.9,2355.85,4846.2],[929.75,1833,1712.7,5524.55],[1171.55,2121.65,1645.7,5061.1],[1172.1,2322.3,1995.1,4510.5],[1130.5,1789.35,2250.95,4829.2],[1113.15,2003.3,1728.5,5155.05],[1104.95,1927.35,1694.75,5272.95],[835.3,1974.8,1582.45,5607.45],[1086.05,1627.75,1443.35,5842.85],[725.9,1446.65,1951.7,5875.75],[677.9,1786.2,1702.65,5833.25],[918.1,2165.85,1650.3,5265.75],[753.25,1542.35,2237.95,5466.45],[661.65,1144.75,1290,6903.6],[563.3,1771.75,1196.55,6468.4],[636.15,1558.85,1555.1,6249.9],[646.8,1589.25,1326.6,6437.35],[659.45,1235.1,1270.35,6835.1],[541.8,1382.35,1255.85,6820],[610.3,1207.85,1185.5,6996.35],[543.4,1597.55,1147.3,6711.75],[552.65,1562.75,1489.1,6395.5],[573.05,1165.2,1586,6675.75],[580.55,1297.1,1168.85,6953.5],[583.7,836.2,1336.8,7243.3],[425.6,1193.7,978,7402.7],[359.15,1026.45,895.2,7719.2],[431,1033.7,1252.1,7283.2],[470.8,1014.6,1122.95,7391.65],[487.55,1050.45,966.65,7495.35],[420.95,995.3,1002.95,7580.8],[423.5,1233.05,999.3,7344.15],[527.3,1034.1,903,7535.6],[443.45,1173.8,891.3,7491.45],[339.8,1073.65,1007.45,7579.1],[385.2,785.45,778.65,8050.7],[399.85,923.9,766.8,7909.45],[458.85,757.75,1035.55,7747.85],[383.95,959.6,709.7,7946.75],[292.3,950.75,776.25,7980.7],[350.35,941,999.35,7709.3],[398.8,849,758.45,7993.75],[333.5,1060,834.05,7772.45],[332.8,695.45,749.35,8222.4],[337.05,722.55,715.1,8225.3],[312.45,616.8,682.25,8388.5],[337.1,827.6,740.9,8094.4],[363.15,869.75,680,8087.1],[316.15,898.05,896.9,7888.9],[337.7,712.35,697.8,8252.15],[325.25,672.25,707,8295.5],[384.45,960.05,734.9,7920.6],[258.95,673.35,569.95,8497.75],[308.85,587.3,739.5,8364.35],[299.9,749.1,679.2,8271.8],[277.4,626,633.8,8462.8],[269.25,690.6,712.1,8328.05],[255.45,647.35,750.55,8346.65],[306.95,659.85,564.4,8468.8],[214.35,668.5,640.95,8476.2],[220.75,700,616.6,8462.65],[253.6,641.05,673.5,8431.85],[250.85,604.85,563.3,8581],[251.4,566,473.45,8709.15],[247.45,616.9,596.1,8539.55],[224.4,553.3,563,8659.3],[267.3,643.4,505.4,8583.9],[261.45,568.9,522.55,8647.1],[243.7,619.75,513.35,8623.2],[306.15,555.95,622.85,8515.05],[263.7,623.25,605.65,8507.4],[216.45,579.8,555.1,8648.65],[201.75,400.6,579.8,8817.85],[265.95,593.8,488.9,8651.35],[225.75,586,587.75,8600.5],[200.35,587.85,562.5,8649.3],[254.15,524.5,463.25,8758.1],[196.45,454.8,524.7,8824.05],[226.7,498.5,469.35,8805.45],[207.4,413.15,449.8,8929.65],[239.55,496.65,466.15,8797.65],[204.65,395.8,489.95,8909.6],[185.1,380.5,463.4,8971],[207.95,457.35,447.85,8886.85],[186.25,456.4,454.6,8902.75],[185.6,488.05,404.75,8921.6],[182.5,561.2,543.3,8713],[188.25,438.95,371.15,9001.65],[191.3,475.65,366.95,8966.1],[194.3,426,430,8949.7],[207.85,431.15,435.65,8925.35],[182.7,383.75,446.05,8987.5],[217.35,403.25,440.05,8939.35],[168.85,427.7,456.65,8946.8],[184.35,371.25,440.45,9003.95],[174.2,496.55,364.95,8964.3],[186.15,382.65,368.15,9063.05],[197.7,430.6,480.85,8890.85],[174.35,422.05,382.8,9020.8],[169.8,379,383.35,9067.85],[144.1,376.05,370.4,9109.45],[157.15,496.3,416.3,8930.25],[155.85,381.85,386.65,9075.65],[192.25,430.1,370.75,9006.9],[189.7,381.2,420.8,9008.3],[160.95,418.05,430.75,8990.25],[138.2,394,360.8,9107],[153.45,418,342.95,9085.6],[164.25,412.1,331.25,9092.4],[147.4,324.15,406.75,9121.7],[149.05,347.75,400.85,9102.35],[143.85,421,326.8,9108.35],[204.6,296.35,347.3,9151.75],[147.15,267.9,351.4,9233.55]],[[8450.55,629.4,577.75,342.3],[8530.9,589.45,604.25,275.4],[8229.6,670.65,791.75,308],[8400.2,680.85,658.65,260.3],[8471.35,651.65,590.7,286.3],[8319.35,641.15,724.5,315],[8464.25,586.3,640.75,308.7],[8233.05,734.7,715.6,316.65],[8299.55,600.8,789.2,310.45],[8159.5,651.9,889.45,299.15],[8337.4,704.05,615.95,342.6],[7938.85,820.95,894.7,345.5],[8283.8,610.25,757.15,348.8],[8105.8,775.95,713.75,404.5],[8022.8,875.85,742.75,358.6],[7674.55,816.9,1078.6,429.95],[7975.25,903.8,693.4,427.55],[8183.4,814.05,683.4,319.15],[7807.95,846.05,959.65,386.35],[7949.9,974.85,732.95,342.3],[7707.55,878.45,951.35,462.65],[7559.25,1043.1,945.55,452.1],[7778.25,787.1,1024.75,409.9],[7744.2,966.85,852.75,436.2],[7383.8,1134.9,1023.6,457.7],[7347.25,1248.45,856.95,547.35],[7624.25,1086.95,870.65,418.15],[7659.8,1023.65,807.8,508.75],[7444.6,1020.75,953.9,580.75],[7266.95,1142.15,907.5,683.4],[7221.1,1106.05,1159.7,513.15],[7250.75,931.5,1312.4,505.35],[7195.1,993.8,1244.35,566.75],[7089.45,1109.65,1140.15,660.75],[7173.75,1026.3,1086.15,713.8],[6437.45,1491.15,1304.25,767.15],[7102.35,1068.2,1249.35,580.1],[7165.1,1127.05,1099.7,608.15],[5828.45,1800.45,1647.95,723.15],[6312.05,1666.5,1280.8,740.65],[6143.85,1912.35,1095.9,847.9],[5791.15,1734.7,1775.5,698.65],[6385,1646.65,1175.1,793.25],[5229.85,1909.15,1829.5,1031.5],[4907.45,2074.55,1968.3,1049.7],[5078.95,1772.75,2075.2,1073.1],[5550.25,1566.7,2018.75,864.3],[5240,1768.45,1917.4,1074.15],[5969.9,1620.75,1482.05,927.3],[4798,2091.45,2101.65,1008.9],[5063.45,1847.25,1963.95,1125.35],[4126.9,2051.4,2495,1326.7],[5090.6,1622.95,2104.6,1181.85],[4662.05,1665.55,2526,1146.4],[3837.5,2071.45,2610.9,1480.15],[5044.5,1973.95,1811.55,1170],[3552.85,2680.45,2330.6,1436.1],[3578.35,2701.1,2039,1681.55],[3645.5,2361.45,2557.05,1436],[3080.25,2318.45,3017.8,1583.5],[3281.95,2643.35,2319.05,1755.65],[2849.5,2366.3,2834.7,1949.5],[3457.25,2018.5,2757.8,1766.45],[3672.3,2053,2332.25,1942.45],[3226.75,2132.9,2803.2,1837.15],[3479.25,2226.75,2529.85,1764.15],[2695.75,2441.75,2212.65,2649.85],[2322.45,2988.45,2470.45,2218.65],[2384.3,2642.35,3111.7,1861.65],[2525.65,2953.45,2289.2,2231.7],[1761.25,2194.5,3090.3,2953.95],[2252.3,2292.3,2371.95,3083.45],[1814.05,3060,2415.15,2710.8],[1731.75,2569.35,2292.95,3405.95],[1568.4,2186.65,3233.1,3011.85],[1733.15,2146.1,1935.25,4185.5],[2114.1,2759.4,2249.6,2876.9],[1777.3,2573.7,2293.2,3355.8],[1285.6,2799.9,2516.25,3398.25],[1523.15,1906.5,2260.8,4309.55],[1408.35,2959.8,2388.55,3243.3],[1710.2,2184.8,2252.15,3852.85],[1100.45,1932.35,2098.4,4868.8],[1051.2,2732.25,1983.8,4232.75],[1045.8,2142.4,2228.8,4583],[1611.05,1940.7,2230.05,4218.2],[1140,2154,1668.6,5037.4],[1027.15,2366,1901.9,4704.95],[1134.2,1892.1,1807.35,5166.35],[757.65,1968.15,1495.55,5778.65],[930.3,1596.8,2116.05,5356.85],[794.7,1426.9,2190.1,5588.3],[774.7,1958.55,1696.3,5570.45],[952.35,1995.3,1311.3,5741.05],[831.8,1649.85,1697.3,5821.05],[693.65,1978.95,1599.9,5727.5],[867.75,1795.6,1818.95,5517.7],[667.25,1497.9,1653.5,6181.35],[631.7,1149.05,1679.1,6540.15],[571,1454.5,1397.15,6577.35],[696.95,1388.7,1339.55,6574.8],[629.7,1362.1,1156.45,6851.75],[602.7,1675.15,1499.2,6222.95],[582.5,1297.4,1294.05,6826.05],[633.2,1065.8,1034.35,7266.65],[616.55,1240.05,982.85,7160.55],[569.8,1415.15,1211.1,6803.95],[537.3,1237.4,1129.9,7095.4],[547.95,1172.9,1662.05,6617.1],[455.5,1220.85,1392.4,6931.25],[454.05,953.8,992.45,7599.7],[516.7,966.75,994.35,7522.2],[459.4,1059.65,1058.55,7422.4],[483.2,874.25,787.5,7855.05],[508.15,970.45,1259.2,7262.2],[537.95,1026.45,1109.25,7326.35],[438.1,818.8,1058.3,7684.8],[411.05,901.15,1000.2,7687.6],[369.7,808.15,1188.7,7633.45],[395.15,950.45,992.75,7661.65],[404.15,1134,1112.95,7348.9],[430.55,1050.8,1002.8,7515.85],[364.4,769.25,1182.1,7684.25],[411.6,1187.3,959.6,7441.5],[378.4,884.3,720.95,8016.35],[382.3,847.5,799.15,7971.05],[344.2,712.1,775.55,8168.15],[301.6,882.1,718.3,8098],[323.35,878.65,788.45,8009.55],[359.3,633,958.2,8049.5],[345.1,807.3,692.15,8155.45],[286.4,879.55,675.15,8158.9],[290.75,675.25,884.7,8149.3],[314.4,787.1,651.5,8247],[328.55,906.2,779.7,7985.55],[311.95,726.1,758.65,8203.3],[306.65,672.25,571.2,8449.9],[278.95,769.45,697.5,8254.1],[279.25,673.5,748.35,8298.9],[283.2,713.7,549.15,8453.95],[274.45,681,621.95,8422.6],[306.3,568.85,599,8525.85],[296.5,599.9,696.15,8407.45],[244.1,785.15,673.6,8297.15],[231.9,604.85,679.4,8483.85],[291.95,693.5,640.4,8374.15],[257.05,637.45,628.45,8477.05],[319.1,659.9,601.75,8419.25],[237.1,636.65,530.15,8596.1],[269.25,451.4,546.85,8732.5],[240.95,493.15,610.25,8655.65],[189.3,454.95,425.55,8930.2],[247.3,521.05,511.5,8720.15],[269.65,526,575.35,8629],[223.5,529.9,453.35,8793.25],[217.15,490.5,516.15,8776.2],[233.2,532.35,664.85,8569.6],[200.25,523.05,497.1,8779.6],[206.4,510.2,448,8835.4],[239.25,471,557.95,8731.8],[214.7,644.45,387.65,8753.2],[198.45,451.6,512,8837.95],[221.95,528.05,523.45,8726.55],[219.05,444.1,508.95,8827.9],[179.55,477,378.5,8964.95],[185.85,502.3,524.1,8787.75],[184.2,561.85,515,8738.95],[178.05,436.6,518.15,8867.2],[205.6,501.9,459.95,8832.55],[211.95,491.05,401,8896],[196.65,483.35,558.6,8761.4],[211.3,450.15,461.35,8877.2],[185.9,430.4,478.45,8905.25],[193.5,441.35,536.5,8828.65],[210.95,483,403.2,8902.85],[174.3,546.6,427.5,8851.6],[170.65,339.45,466.65,9023.25],[168.2,424.9,381.1,9025.8],[202.8,464.8,423,8909.4],[170.5,459.55,449.4,8920.55],[186.85,407.15,475.65,8930.35],[191.35,489,365.6,8954.05],[189.95,470.75,331.9,9007.4],[176.8,342.8,334.4,9146],[173.25,400.95,303.9,9121.9],[165.5,276.75,319.8,9237.95],[161.65,394.4,333.9,9110.05],[180.25,448.5,430,8941.25],[151.6,404.45,419.25,9024.7],[163.85,385.85,425.1,9025.2],[175.4,423.85,322.55,9078.2],[154,380.8,416.45,9048.75],[151.45,330.8,419.1,9098.65],[181.65,381.45,372.9,9064],[180.2,406.55,359.15,9054.1],[124.95,314.4,403.75,9156.9],[147.25,385.05,365.05,9102.65],[158.1,333.45,385.2,9123.25],[166.25,365.1,290.4,9178.25],[139.5,352.6,341.75,9166.15]],[[8481.7,533.4,723.85,261.05],[8468.45,656,571.75,303.8],[8443.85,626.55,630.9,298.7],[8526.35,547.75,652.1,273.8],[8442.45,597.65,693.75,266.15],[8412.1,703.85,535.4,348.65],[8437.4,650.1,627,285.5],[8353.55,560.8,742.35,343.3],[8439.9,633.8,592.65,333.65],[8255.85,798.15,653.85,292.15],[8484.95,588.9,604.65,321.5],[8152.3,780.35,747.7,319.65],[8302.15,663.1,691.9,342.85],[8197.85,735.95,732.3,333.9],[8198,672.9,716.6,412.5],[8195.35,662.45,832.95,309.25],[8168.35,671.25,855.05,305.35],[7884.05,860.65,853.3,402],[8013.5,844.6,728.7,413.2],[7775,943.45,864.55,417],[7745.6,910.75,865.2,478.45],[7585.95,939.25,1028,446.8],[7863.1,977.25,733.2,426.45],[8086.15,680.2,815.75,417.9],[7538.55,1018.35,930,513.1],[7781.9,948.75,857.55,411.8],[7487.15,1209.95,869.7,433.2],[7367.05,970.45,1030.8,631.7],[7394.45,1018.6,1082.5,504.45],[7588.7,882.85,1031.5,496.95],[7219.2,1178,1050.4,552.4],[7499.25,1054,829,617.75],[7402.5,1019.3,1102.35,475.85],[6660.15,1243.75,1473.2,622.9],[7147.35,1140.35,1184.2,528.1],[6497.6,1414.45,1453.15,634.8],[7066.6,1366.9,987.2,579.3],[6895.85,1158.95,1281.2,664],[6520.1,1344.7,1451,684.2],[6615.7,1181.6,1457.55,745.15],[6679.95,1413,1195.2,711.85],[6350.25,1430.4,1558.95,660.4],[5807.8,1814.2,1567.85,810.15],[6267.25,1318.2,1560.65,853.9],[5973.55,1533.75,1662.25,830.45],[5713.95,1706.3,1763.2,816.55],[5403.65,1504.4,2175.35,916.6],[5510.95,1524.4,1961.55,1003.1],[5405.6,1934.1,1744.75,915.55],[5420.05,1575.95,1812.95,1191.05],[5691.1,1530.85,1775.45,1002.6],[5316.75,1793.35,1769.35,1120.55],[4258.55,2440.95,2026.4,1274.1],[4761.4,2095.35,2086,1057.25],[4422.1,1997.6,2251.75,1328.55],[4661.2,2492.9,1894.25,951.65],[4315.2,1693.75,2551.7,1439.35],[3395.25,1754.75,3077.05,1772.95],[4201.8,2282,2005.6,1510.6],[3844.3,2296.85,2270.3,1588.55],[3548.55,2597.55,2065.2,1788.7],[3146.8,2588.1,2693.15,1571.95],[3483.3,1938.65,2847.35,1730.7],[3416.05,2160.35,2757.45,1666.15],[3084.1,2194.1,2897.85,1823.95],[3350.9,3035.6,1980.55,1632.95],[2300.45,2643.6,2629.85,2426.1],[2274.4,2021.05,2918.1,2786.45],[2262.15,2142.1,2808.25,2787.5],[2806.85,2291.35,2957.9,1943.9],[2068.25,2254,2345.5,3332.25],[1737.9,2451.85,2718.1,3092.15],[2217,2157.95,2891.5,2733.55],[1492.7,3280.6,2084.45,3142.25],[1839.95,2004.65,2262.65,3892.75],[2021.9,2266.95,2973.25,2737.9],[1646.1,2286.75,2692.35,3374.8],[1719.55,3300.8,1890.8,3088.85],[1308.7,2996.55,2277.15,3417.6],[1351.45,2301,2493.4,3854.15],[1730.75,1997.25,2645.3,3626.7],[1365.6,1999.9,2994.35,3640.15],[1260.95,2241.2,2191.4,4306.45],[1210.6,2015.1,2312.6,4461.7],[1171.2,2342.9,1786.15,4699.75],[877.5,1736.1,2467,4919.4],[1114.75,1726.6,2232.9,4925.75],[1050.8,2328.25,1590.85,5030.1],[1058.7,1647.85,1879.55,5413.9],[841.65,1741.3,2262.7,5154.35],[894.85,1451.75,1634.3,6019.1],[775.6,1675.75,1716.9,5831.75],[814.75,1281.2,1855.7,6048.35],[850.95,2151.2,1754.95,5242.9],[743.7,1750.85,1551.45,5954],[865.45,1776.35,1808.85,5549.35],[986.9,1611.65,1671.85,5729.6],[725.25,1703.4,1912.5,5658.85],[662.65,1494.4,1841.9,6001.05],[727.15,1634.1,1311,6327.75],[738.6,1628.15,1139.4,6493.85],[558.8,1165.1,1162.95,7113.15],[672.65,1450.9,1445.5,6430.95],[623.45,1453.7,1559.05,6363.8],[525.2,1708.5,1207.35,6558.95],[468.55,1094.1,1105.15,7332.2],[485.05,1283.4,1200.55,7031],[534.05,1258.9,1000.3,7206.75],[536.45,1285.95,1157.25,7020.35],[505.55,1201.3,1050.2,7242.95],[566.95,854.4,1086.8,7491.85],[491.75,851.55,1262.3,7394.4],[490.15,1072.1,1055.85,7381.9],[495.2,999.45,944.65,7560.7],[533.05,992.8,1147,7327.15],[361.5,1010.9,833.95,7793.65],[422.3,957.95,980.95,7638.8],[439.8,1166.2,962.45,7431.55],[386.65,1148,935,7530.35],[359.75,896.65,947.6,7796],[386.8,788.25,930.2,7894.75],[364.45,1031.45,988.8,7615.3],[397.65,861.45,808.3,7932.6],[342.1,830.5,793.3,8034.1],[339.95,806.15,957.15,7896.75],[318.45,809.9,803.65,8068],[356.3,763.65,896.95,7983.1],[330.45,948.05,782.6,7938.9],[266.95,732,693.75,8307.3],[324.6,801.95,855.3,8018.15],[313.25,791.5,698.25,8197],[314.9,708.4,739.7,8237],[361.6,576.6,1068.85,7992.95],[288.7,734.05,660.2,8317.05],[281.8,690.6,768.75,8258.85],[255,686.45,664.15,8394.4],[261.85,685.75,769.75,8282.65],[285.6,565,741.95,8407.45],[279.35,557.9,915,8247.75],[292.3,570.9,764.25,8372.55],[334.9,620.95,549.85,8494.3],[305.3,710,626,8358.7],[277.35,811.25,486.75,8424.65],[218.1,561.05,634.9,8585.95],[287.4,574.85,559.65,8578.1],[277.05,620.05,546.3,8556.6],[298.35,587.3,649.7,8464.65],[230.7,595.9,555,8618.4],[286.8,658.45,663.5,8391.25],[251.2,676.45,620.4,8451.95],[244.65,581.4,566.65,8607.3],[219.5,611.75,515.9,8652.85],[244.45,462.35,510.35,8782.85],[193.35,501.8,581.2,8723.65],[190.75,536.75,581.55,8690.95],[245.25,537.5,458.3,8758.95],[224.35,478.5,413.45,8883.7],[223.45,492.75,637.4,8646.4],[198.95,507.75,524.5,8768.8],[215.05,513.9,447.85,8823.2],[200.45,514.65,475.15,8809.75],[190.65,459.3,550.7,8799.35],[200.45,491.75,504.6,8803.2],[216.6,503,436.65,8843.75],[170.8,519.15,533.7,8776.35],[204.05,415.7,475.95,8904.3],[193.4,465.1,460.45,8881.05],[187.7,400.85,471.6,8939.85],[191.95,486.4,424.95,8896.7],[185,431.5,452.55,8930.95],[177.3,490.35,516.2,8816.15],[176.85,362.5,472.7,8987.95],[212.75,465.7,434.05,8887.5],[201.7,423.55,537.2,8837.55],[164.9,482.15,400.8,8952.15],[182.5,426.8,397.35,8993.35],[207.4,407.1,480.15,8905.35],[168.8,442.35,391.5,8997.35],[178.05,486.55,383.45,8951.95],[158.2,382.25,388.8,9070.75],[155.45,416.1,395.45,9033],[182.15,401.1,377.4,9039.35],[159.2,422.95,410.95,9006.9],[147.95,418.7,352.4,9080.95],[142.3,362,382.25,9113.45],[162.55,342.65,361.15,9133.65],[159.95,310,361.8,9168.25],[149.65,331.1,371.25,9148],[126.85,377.65,369.7,9125.8],[158.9,355.25,412.95,9072.9],[162.4,358.05,385.2,9094.35],[125.6,348.05,341.8,9184.55],[152.45,438.85,323,9085.7],[146.4,398.05,383.45,9072.1],[173.35,342.5,364.5,9119.65],[151.15,344.3,284.85,9219.7],[139.55,337,351.35,9172.1],[126.65,416.3,344.75,9112.3],[159.45,379.65,288.65,9172.25],[136.05,318.65,316.05,9229.25]],[[8678.9,522.8,545.8,252.5],[8488.25,590,630.55,291.2],[8546.9,627.85,568.55,256.7],[8454.1,676.1,626.1,243.7],[8407.8,665.15,661.65,265.4],[8293.25,695.2,716.6,294.95],[8345.3,673.5,664.4,316.8],[8468.45,664.2,556.6,310.75],[8223.3,677.1,767.6,332],[8019.3,784.5,837.4,358.8],[8157.5,768.15,765.6,308.75],[8276.35,603.75,746.25,373.65],[8070.6,816.45,759.85,353.1],[8448.35,633.35,568.65,349.65],[8161.15,726.3,760.8,351.75],[7848.4,845.7,883.2,422.7],[8259.6,661.55,754.85,324],[7927,806.6,916.65,349.75],[8284.85,725.8,573.4,415.95],[7786.8,894.6,887.75,430.85],[7824.9,801.75,987.65,385.7],[7730.6,935.25,916.9,417.25],[7958.55,976.05,659.1,406.3],[7679.15,1010.55,884.5,425.8],[7961.85,779.4,828.55,430.2],[7293.65,965.45,1263.05,477.85],[7642.85,1128.75,808.65,419.75],[7805.3,811.85,911.05,471.8],[7673.95,1003.25,875.5,447.3],[7371.25,872.35,1187.75,568.65],[7421.95,861.7,1216.05,500.3],[7536.45,892.4,1098.65,472.5],[7320.2,1154.95,960.95,563.9],[7228,1234.05,1019.9,518.05],[7193.75,961.9,1230.4,613.95],[7040.05,1155.9,1234.2,569.85],[6919.65,1251.4,1259.95,569],[6278,1607.25,1561.8,552.95],[6426,1511.65,1197.7,864.65],[7041.9,1188.5,1043.75,725.85],[6394.1,1549.2,1394.7,662],[6581.3,1557.5,1171.05,690.15],[6158.3,1406.2,1595.85,839.65],[7114.2,1244.1,1092.35,549.35],[6111.55,1588.3,1395.5,904.65],[6593.05,1296.2,1377.75,733],[5101.4,1663.75,2250.7,984.15],[5529.25,1619.9,1963.4,887.45],[5720.25,1464,1763.5,1052.25],[5355,1618.95,1952.1,1073.95],[4589.65,2317,2147.55,945.8],[5217.55,1807.7,1909.9,1064.85],[4111.3,2271.5,2576.4,1040.8],[4755.15,1860.6,1926.05,1458.2],[5189.2,1760.05,1910.15,1140.6],[3463.5,2468.7,2415.65,1652.15],[3836.4,2411.2,2149.6,1602.8],[4449.5,2550.5,1619.9,1380.1],[3763.8,2146.4,2794.8,1295],[3621.8,2482.75,2305.1,1590.35],[2801,2849.75,2369.55,1979.7],[3890.1,2101.35,2221.85,1786.7],[3063.05,2489.55,2800.55,1646.85],[2645.1,2890.7,2192.8,2271.4],[2558.65,2776.2,2438.35,2226.8],[3321.25,2101.35,2342.15,2235.25],[3084.75,2524.5,2263.35,2127.4],[1927.6,2233.4,3667.7,2171.3],[1834.45,2441.75,2625.75,3098.05],[1837.4,2875.05,2937.2,2350.35],[2461.55,2073.45,1985.95,3479.05],[2110.05,2866.1,2418.75,2605.1],[2139.3,2627.25,2415.55,2817.9],[1846.15,2686.55,2009.3,3458],[1833.95,2569.1,2504.85,3092.1],[1755.85,1617.55,2640.35,3986.25],[1532.5,2485.75,2723.95,3257.8],[1659.35,1971.55,3006.05,3363.05],[1610.95,2102.2,2675.85,3611],[1372.2,2272.65,2341.55,4013.6],[1452.25,2381.8,1726.25,4439.7],[1309.75,2694.65,2495.15,3500.45],[996.85,1565.6,2462.6,4974.95],[1225.95,2765.35,1515.95,4492.75],[853.1,2093.5,2224.85,4828.55],[1011.8,1906.55,1990.75,5090.9],[1237,1728.05,1694.7,5340.25],[1058.45,2258.9,1952.6,4730.05],[990.65,2215.7,1760.35,5033.3],[864.4,2084.25,1727.6,5323.75],[966.45,1785.25,1429.6,5818.7],[828.25,1536.8,1813.2,5821.75],[981.4,2311.05,1524.1,5183.45],[795.15,1143.85,1698.8,6362.2],[787.9,1731.6,1616.3,5864.2],[890.7,1373.85,1571.85,6163.6],[718.5,1847.35,1593.05,5841.1],[601.25,1320.1,1650,6428.65],[686.5,1636.35,1391.8,6285.35],[523.85,1693.4,1369.85,6412.9],[683.4,1365.7,1383.25,6567.65],[600.35,1323.35,1344.6,6731.7],[454.2,1118.8,1472.55,6954.45],[621.45,951.6,1461.1,6965.85],[620.55,1428,1248.2,6703.25],[551.2,1073.8,1058.7,7316.3],[544.1,946.55,919.9,7589.45],[548.1,1319.45,1193.85,6938.6],[503.8,907.35,1339.85,7249],[506.9,956.3,963.4,7573.4],[418.2,1002.25,1133.1,7446.45],[400.65,987.85,1058,7553.5],[397.05,952.2,835.65,7815.1],[405.25,1137.25,945.85,7511.65],[357.75,965.45,967.25,7709.55],[383.55,961.3,828.7,7826.45],[410.2,910.6,993.4,7685.8],[377.05,905.05,972.55,7745.35],[394.55,914.6,1038.35,7652.5],[404.3,1039.8,785.65,7770.25],[401.6,866.65,815.65,7916.1],[325.3,828.95,820,8025.75],[393.2,798.7,698.7,8109.4],[331.45,774.9,755.9,8137.75],[411.35,670.7,860.1,8057.85],[349.45,894.9,803.7,7951.95],[358.95,764.9,702.5,8173.65],[354.2,743.05,712.55,8190.2],[308.2,683.4,552.45,8455.95],[278.5,579.05,798.1,8344.35],[305.4,595.8,630.6,8468.2],[263.8,680.15,749.1,8306.95],[247.6,785.75,549.15,8417.5],[303.4,640.3,632.75,8423.55],[310,614.8,907.3,8167.9],[301.6,713.5,712.25,8272.65],[275.65,649.5,598.4,8476.45],[290.85,651.55,656,8401.6],[273.15,712.5,757.1,8257.25],[225.55,626.85,619.75,8527.85],[299,656.05,681.3,8363.65],[217.05,535.95,525.6,8721.4],[227,520.8,482.65,8769.55],[246.5,483.45,569.3,8700.75],[275.15,552.6,739.55,8432.7],[286.05,588.7,740.65,8384.6],[260.75,546.05,609.7,8583.5],[210.8,497.95,492.55,8798.7],[236.1,499.15,690.3,8574.45],[228.4,567.45,554.8,8649.35],[243.4,480.35,570.65,8705.6],[227.25,504.8,475.9,8792.05],[220.25,528.35,472.3,8779.1],[187.55,489.05,504.75,8818.65],[212.75,637.4,484.75,8665.1],[213.5,519.7,594.95,8671.85],[198.75,630.35,451.2,8719.7],[221.25,491.35,495.75,8791.65],[180.3,491.3,572.7,8755.7],[215.35,588.45,507.8,8688.4],[204.8,505.2,432.6,8857.4],[184.95,462.15,426.05,8926.85],[209.15,509.1,437.15,8844.6],[202.9,455.05,500.4,8841.65],[157.8,376.1,429.4,9036.7],[169.5,349,486.75,8994.75],[157.55,400.8,438.45,9003.2],[193.8,397.65,354.2,9054.35],[168,458.35,441.9,8931.75],[188.2,378.75,415.05,9018],[222.15,409.1,415.1,8953.65],[165.05,395.7,392.95,9046.3],[197.15,438.35,411.45,8953.05],[203.15,418.3,388.35,8990.2],[182.75,350.2,365.75,9101.3],[169.8,429.3,450.65,8950.25],[164.35,381.75,364.35,9089.55],[161.6,370.7,364,9103.7],[180.05,362.1,395,9062.85],[169.7,407.95,381.25,9041.1],[139.95,348.8,366.55,9144.7],[170.3,367.65,356.2,9105.85],[153.2,376.6,365,9105.2],[195.35,435.55,442.8,8926.3],[196.9,355,367.65,9080.45],[177.75,387.25,429.35,9005.65],[145.6,390.8,371.1,9092.5],[126.05,388.4,346.45,9139.1],[120.8,469.7,415.25,8994.25],[153.95,311.1,318.7,9216.25],[154.35,315.8,386.2,9143.65],[132.75,320.35,334.2,9212.7],[191.2,338.75,413.9,9056.15],[168.5,336.2,348.2,9147.1],[179.45,353.95,338.7,9127.9],[126.5,291.4,342.5,9239.6],[175.75,342.5,325.25,9156.5],[123.2,293.75,329.6,9253.45],[143.6,340.1,369.45,9146.85],[157.55,340,285.7,9216.75]],[[8693.95,516.65,516.95,272.45],[8614.3,531.1,597.05,257.55],[8415.3,632.1,680.8,271.8],[8547.6,571.85,594.05,286.5],[8341.95,655.7,727.45,274.9],[8257.25,730.75,676.15,335.85],[8719.05,458.45,564.75,257.75],[8451.2,738,567.35,243.45],[8544.15,622.05,549.15,284.65],[8513,590.65,630.4,265.95],[8500.05,645.6,581.45,272.9],[8561.55,626.4,535.45,276.6],[8544.85,613.3,579.65,262.2],[8222.55,766.8,690.8,319.85],[8249.25,728.2,694.9,327.65],[8085,797.7,791.05,326.25],[8198.4,791.15,686.35,324.1],[8412.95,591.95,707,288.1],[8040.15,816.6,748.25,395],[8049.6,796.55,779.5,374.35],[8136,751.95,691.1,420.95],[7729.55,922.55,923.45,424.45],[7717.5,767,1124.85,390.65],[7642.9,925.9,976.9,454.3],[7768.85,962.7,829.1,439.35],[7903.85,787.5,883.5,425.15],[7605.85,933.35,965.45,495.35],[7415.45,1194.95,946,443.6],[7307.5,1106.25,1047.6,538.65],[7724.15,803.75,1030.85,441.25],[7368.85,1080.3,1154.05,396.8],[7705.75,823.45,992.3,478.5],[7274.1,1110.05,1179.15,436.7],[6996.7,1232.35,1262.3,508.65],[7256.85,1087.85,1070.15,585.15],[7008.55,1036.05,1384.7,570.7],[6785.85,1289.1,1279.75,645.3],[6642.6,1364.1,1339.25,654.05],[7397.75,869.95,1063.4,668.9],[6559.2,1494.4,1360.95,585.45],[6270.55,1493.55,1577.75,658.15],[6590.8,1258.45,1439.8,710.95],[5864.05,1540.4,1568.35,1027.2],[5534.5,1735.8,1806.65,923.05],[6163.3,1786.5,1262,788.2],[5968,1626.85,1597.15,808],[6525.7,1510.9,1184.35,779.05],[5106.4,1870.15,2007.2,1016.25],[5411.95,1553.05,2180.45,854.55],[4895.75,1724.7,2458.3,921.25],[5265.3,1969.7,1885.75,879.25],[5220.95,1819.3,2086.25,873.5],[4329.95,2429.15,1774.2,1466.7],[4841.6,2182.4,1690.05,1285.95],[5177,1686.45,1914.8,1221.75],[4707.8,1831.15,2311.55,1149.5],[5064.65,2029.65,1731.1,1174.6],[4770.85,1761.35,2062.5,1405.3],[4298.65,2215.4,2113.4,1372.55],[3921.8,2714.35,1959.35,1404.5],[3408.5,2543.9,2224.3,1823.3],[3489.05,2257.4,2411.3,1842.25],[3891.55,1970.95,2470.7,1666.8],[2906,2864.75,2312.55,1916.7],[3550.55,2661.45,1864.25,1923.75],[3475.4,2338.25,2424.15,1762.2],[3096.1,2568.2,2807.35,1528.35],[2816.95,2969.15,2176.5,2037.4],[2229.95,2568.5,2548.15,2653.4],[1708.55,2288.7,3060.3,2942.45],[2537.55,2220.8,2167.05,3074.6],[2374,2138.4,2465.6,3022],[2141,2536.35,2594,2728.65],[2116.15,2895.2,2319.3,2669.35],[2115.6,2071.9,3324.3,2488.2],[1340.85,2929.45,1891.8,3837.9],[1363.1,2111.15,2625.1,3900.65],[1413.55,2035.35,2380.9,4170.2],[1291.65,2527.75,2374.1,3806.5],[1532.35,1703.4,2190.5,4573.75],[1386.75,2061.2,1858.1,4693.95],[1115.3,2238.75,2375.5,4270.45],[1115.25,1678.25,3342.95,3863.55],[1107.55,1601.7,1528.25,5762.5],[1290.35,1740.6,1528.2,5440.85],[1000.4,2204.55,2525.25,4269.8],[1096,2026,1909.85,4968.15],[1144.1,2049.25,2014.95,4791.7],[856.65,1771.65,1782.85,5588.85],[716.75,1864.8,1961.1,5457.35],[940.1,1661.1,1718.1,5680.7],[678.85,1303.5,1669.45,6348.2],[746.5,1089.9,1423.6,6740],[627.9,1626.1,1756.75,5989.25],[802.1,1621.25,1504.4,6072.25],[644.2,1368.5,1654.85,6332.45],[652.3,1491.4,1254.2,6602.1],[630.6,1412.65,1279.4,6677.35],[669.5,1230.45,1550.4,6549.65],[567.05,1596.05,1041.1,6795.8],[681.4,1170.15,1161.25,6987.2],[534.05,1206.75,1197.75,7061.45],[615.15,1346.05,1293.05,6745.75],[563.15,1245.3,1402.25,6789.3],[535.9,1184.3,1470.45,6809.35],[599.65,1346.25,1270.75,6783.35],[568.6,1190.45,1307.15,6933.8],[445.75,1133.6,1482.1,6938.55],[496.45,946,1127.9,7429.65],[474.7,895.05,1059.75,7570.5],[470.25,946.25,975.5,7608],[465.05,1150.3,906.65,7478],[517.6,1154.65,1242.25,7085.5],[394.15,950,1309.45,7346.4],[389.9,780.1,831.65,7998.35],[386.95,907.95,926.65,7778.45],[402.7,1199.65,892.25,7505.4],[372.4,898.2,1144.5,7584.9],[351.95,882.45,886.2,7879.4],[332.3,881.9,856.05,7929.75],[280.65,785,919.65,8014.7],[353.35,787.3,743.15,8116.2],[439.15,940.35,746.35,7874.15],[322.2,789.15,941.65,7947],[433,780.4,734.35,8052.25],[321.75,724.15,574.35,8379.75],[296.8,859.2,731.5,8112.5],[358.1,679.1,672.55,8290.25],[290.05,686.15,786.8,8237],[317.1,728.8,701.55,8252.55],[311.8,659.4,668.25,8360.55],[304.85,603.4,677,8414.75],[307.2,642.3,681.95,8368.55],[263.7,751.65,690.7,8293.95],[255.95,500.1,607.5,8636.45],[252,762.35,622.5,8363.15],[266.45,657.75,598.5,8477.3],[248.5,612.45,756.8,8382.25],[252.05,615.1,728.9,8403.95],[304.8,586.6,536.45,8572.15],[277.2,484.5,562.35,8675.95],[235.95,612.1,638.8,8513.15],[264.8,585.7,512.6,8636.9],[247,528.95,571.45,8652.6],[285.4,558.75,516.05,8639.8],[232.9,567.95,546.15,8653],[303,650.45,630.75,8415.8],[256.3,529.8,494.1,8719.8],[222,599.1,580,8598.9],[229.5,562.85,440,8767.65],[232.15,433.9,523.55,8810.4],[232.8,542.4,524.25,8700.55],[171.65,515.9,454.35,8858.1],[239.75,610.95,585.4,8563.9],[221.85,447.65,444.65,8885.85],[205.35,459.05,486.5,8849.1],[189,423.1,396.45,8991.45],[193.1,434.35,500.4,8872.15],[161.35,460.4,533.2,8845.05],[147.8,502.25,466.3,8883.65],[147.95,416.9,410.35,9024.8],[221.35,427.6,443.15,8907.9],[190.45,462.1,414.05,8933.4],[176.8,417.3,407.1,8998.8],[208.7,505.9,474.8,8810.6],[172.5,366.4,419.3,9041.8],[182.25,391.8,375.9,9050.05],[175,385.6,368.45,9070.95],[180.8,498,421.55,8899.65],[171.9,344.05,361,9123.05],[213.05,437.75,433.2,8916],[176.15,399.7,404.75,9019.4],[180.95,428.2,395,8995.85],[171.1,516.45,392.4,8920.05],[172.6,353.3,479.35,8994.75],[164.25,346.8,415.75,9073.2],[155.45,427.9,449.15,8967.5],[144.65,440.7,441.7,8972.95],[141.35,409.2,354.35,9095.1],[161.25,355.75,436.15,9046.85],[152.2,385.6,437.8,9024.4],[138.55,365.55,388.75,9107.15],[131.8,369.65,443.6,9054.95],[136.95,342.9,313.8,9206.35],[185.6,407.55,380.85,9026],[171.7,379.25,350.1,9098.95],[157.7,304,290.3,9248],[157.4,349.15,410.55,9082.9],[150.45,354.8,353.55,9141.2],[153.15,346.95,348.15,9151.75],[178.3,269.25,345.7,9206.75],[139.25,336.95,316.6,9207.2],[135.6,312.9,341.05,9210.45],[134.4,336.8,334.4,9194.4],[136.5,344.05,327.45,9192],[157.15,294.35,373.1,9175.4],[154.25,316.75,301.35,9227.65],[126.4,356.05,360.05,9157.5],[140.55,267.75,284.65,9307.05],[128.65,287.3,275.1,9308.95]],[[8613.65,552.25,546.85,287.25],[8521.4,665,568.6,245],[8317,677.6,694.6,310.8],[8664.9,524.5,555.2,255.4],[8601.35,547.45,557.3,293.9],[8547.5,594.95,588.6,268.95],[8513.7,593.7,563.85,328.75],[8473.15,706,571.1,249.75],[8696.35,520.35,535.7,247.6],[8455.05,681.4,558.8,304.75],[8328.75,678.65,736.75,255.85],[8447.6,667.8,597.4,287.2],[8299.45,594.3,776.1,330.15],[8353.35,696.2,664.9,285.55],[7967,793.6,858.1,381.3],[8326.3,707.55,683.05,283.1],[8166.9,799.8,661.65,371.65],[8086.25,765.15,830.5,318.1],[7918.8,866.4,880.2,334.6],[8271.45,695.75,686,346.8],[8253.2,644.8,786.35,315.65],[8150.3,721.25,811.95,316.5],[7917.2,825.9,859.85,397.05],[7959.55,954.15,754.25,332.05],[7922.85,772.9,930.1,374.15],[7930.5,771.45,871.75,426.3],[7480.2,808.35,1208.15,503.3],[7515.3,918.4,1196.35,369.95],[7398.45,1225.65,858.7,517.2],[7569.05,900.4,992.25,538.3],[7441.2,1153.05,895.6,510.15],[7751.8,961.1,815.65,471.45],[7221.75,1083.75,1140.05,554.45],[6931.95,1178,1404.9,485.15],[6841.45,1327.7,1278.5,552.35],[7027.7,1198.15,1205.15,569],[6883.7,1180.35,1309.05,626.9],[6573.55,1172.85,1654.1,599.5],[6789.45,1132.35,1342.9,735.3],[7158.5,1130.65,1087.95,622.9],[6913.85,966.8,1530.6,588.75],[6331.55,1445.05,1545.95,677.45],[5326.8,1676.7,2249.85,746.65],[6321.75,1511.2,1434.85,732.2],[6590.95,1440.15,1265.9,703],[6001.9,1430.15,1890.65,677.3],[5463.05,2306.6,1446.9,783.45],[5541.1,1905.3,1829.3,724.3],[5323.25,1561.3,2131.4,984.05],[5561.75,1705.45,1858.55,874.25],[5365,2136.85,1551.3,946.85],[5138.3,2043.7,1943.95,874.05],[4989.2,2106.45,1861.15,1043.2],[4557.4,2032.9,2138.7,1271],[3947.8,2474.75,2296.4,1281.05],[5205.2,1799.8,1938.1,1056.9],[4042.65,2795.75,1994.2,1167.4],[3802.55,2815.75,2046.65,1335.05],[4698.15,1854.05,2128.55,1319.25],[4307.15,1829.7,2188.25,1674.9],[3370.85,2311.8,2556.75,1760.6],[3023.05,2710.85,2440.9,1825.2],[3360.85,1988.35,2648.95,2001.85],[3703.75,2518.05,2324.1,1454.1],[2392.35,3710.1,2022.75,1874.8],[2309.4,2702.2,3110.8,1877.6],[2623.3,2481.1,3018.3,1877.3],[2276.25,2304.55,3072.15,2347.05],[2596.8,2767.05,2975,1661.15],[1944.7,2486,2279.45,3289.85],[2339.7,1840.15,2836.3,2983.85],[2152.85,2948,2247.4,2651.75],[2051.3,2153.95,2462.6,3332.15],[2246.95,1959.8,2944.25,2849],[1338.25,2384.2,2681.85,3595.7],[2124.5,2488.95,2155.3,3231.25],[1439.55,2297,2128.55,4134.9],[1482.4,2357.2,2313.7,3846.7],[1072.95,1549.55,3087.35,4290.15],[1281.45,2814.85,1921.5,3982.2],[1115.25,1915.8,2036.4,4932.55],[1436.25,2351.05,2714.45,3498.25],[1004.9,2538.15,2313.9,4143.05],[1239.15,1969.15,1593.15,5198.55],[1262.1,2367.15,1738.5,4632.25],[944.65,1800.8,1845.35,5409.2],[951.55,2175,1748.4,5125.05],[882.2,1835.55,1729.1,5553.15],[966.6,1996.7,1611.25,5425.45],[873.55,1657.2,1302.65,6166.6],[863.6,1462.55,1473.25,6200.6],[864.6,1588.35,1305.55,6241.5],[709.45,1480.1,1619.7,6190.75],[673.2,1962.05,1522.1,5842.65],[762.85,1371.65,1329.15,6536.35],[653.25,1353.3,1694.6,6298.85],[555,1474.55,1092.25,6878.2],[641.6,1406.95,1157.05,6794.4],[582.8,1162.6,1411.5,6843.1],[635.7,1308.75,1694.45,6361.1],[537.8,1145.95,1321.35,6994.9],[482.35,1481.35,1084.15,6952.15],[620.7,1285.5,1063.15,7030.65],[462.95,1042.1,1082.45,7412.5],[583.9,1067.8,1210.95,7137.35],[414.7,1200.45,1047.55,7337.3],[480.7,1139.25,1172.15,7207.9],[408.75,889.2,1182.55,7519.5],[442.95,1121.35,1141.7,7294],[405.8,1014.95,1089.3,7489.95],[458.85,1081.7,982.2,7477.25],[410.2,748.5,1175.7,7665.6],[412.2,846.6,878.35,7862.85],[438.8,985.35,1025.2,7550.65],[379.05,983.35,805.2,7832.4],[351.95,849.6,907.45,7891],[429.1,1002.15,906.25,7662.5],[361,734.2,833.65,8071.15],[327.75,867.1,752.85,8052.3],[407.75,775.85,754.95,8061.45],[392.95,944.65,892.75,7769.65],[308.95,735.6,878.85,8076.6],[327.35,638.65,832.35,8201.65],[363.7,896.5,729.05,8010.75],[321.25,654.6,748.25,8275.9],[340.05,663.75,674.7,8321.5],[289.95,820.35,750.75,8138.95],[321.75,767.25,761.3,8149.7],[317.8,661.35,649.7,8371.15],[384.3,736.85,761,8117.85],[296.65,719.85,800.55,8182.95],[258.35,785.65,703.2,8252.8],[317.4,696,645.25,8341.35],[257,541.85,575.85,8625.3],[225.4,757.5,713.35,8303.75],[244.55,636.6,549.75,8569.1],[235.75,732.5,605.65,8426.1],[254.25,521.9,679.3,8544.55],[245.15,741.95,537.1,8475.8],[262.05,631.85,670.85,8435.25],[259.5,635.75,503.95,8600.8],[283.5,663.6,574.05,8478.85],[219.35,521.85,556.6,8702.2],[237.25,577.5,584.15,8601.1],[263.7,507.4,562.75,8666.15],[235.1,591.45,564.55,8608.9],[241.55,511.7,597.05,8649.7],[251.3,501,575.85,8671.85],[234.3,438.45,527.45,8799.8],[258.8,570.2,476.1,8694.9],[225.85,502.1,548.45,8723.6],[197,586.8,589.05,8627.15],[200.55,519.1,494.7,8785.65],[175.35,617.5,451.65,8755.5],[216.8,524.7,560.65,8697.85],[216.6,443.7,596.6,8743.1],[179.5,466.05,414.85,8939.6],[233.8,421.45,459.55,8885.2],[179.65,452.8,423.25,8944.3],[172.45,423.25,441.5,8962.8],[202.2,511.35,461.8,8824.65],[177.85,461.8,377.7,8982.65],[163.85,449.35,481.15,8905.65],[184.75,420.1,419.35,8975.8],[169.1,421.5,434.65,8974.75],[160.8,441.45,355.55,9042.2],[167.25,448.7,418.95,8965.1],[193.15,374.55,443.9,8988.4],[161.25,356.9,361.95,9119.9],[177.95,417.6,359.1,9045.35],[185.3,363.4,351.4,9099.9],[195.5,433.9,379.8,8990.8],[169.55,372.85,382.2,9075.4],[163.8,345.45,407.1,9083.65],[152.2,414.65,424.5,9008.65],[151,405.3,399.5,9044.2],[160.1,440.55,409.95,8989.4],[174.8,425.45,390.45,9009.3],[155.4,357.35,327.65,9159.6],[157.9,413.65,387.55,9040.9],[165.55,344.65,373.95,9115.85],[157.7,310.2,356.9,9175.2],[138.65,339.9,380.8,9140.65],[139.95,385.9,400.3,9073.85],[146.6,326.45,305.05,9221.9],[154.15,314.15,429.4,9102.3],[118.9,420.15,366.35,9094.6],[152.75,371.3,325.8,9150.15],[152.5,318.4,325.6,9203.5],[152.35,336.5,318.9,9192.25],[128.05,371.65,355.4,9144.9],[109.05,302.85,348.05,9240.05],[129.95,385.85,396.95,9087.25],[126.8,294.9,274.4,9303.9],[125.95,322.75,319.75,9231.55],[133.7,286.85,339.4,9240.05],[150.15,309.5,257.3,9283.05],[109.65,345.5,318.1,9226.75],[125,336.05,289,9249.95],[119.15,293.25,331.4,9256.2]],[[8786.05,507.2,477.3,229.45],[8678.05,522.8,530.25,268.9],[8695.35,495.35,531.65,277.65],[8600.15,661.2,491.4,247.25],[8613.8,583.3,529,273.9],[8770.1,528.35,426.1,275.45],[8646.6,582.2,556.4,214.8],[8776.4,465.15,502.55,255.9],[8566.2,509.7,643.15,280.95],[8433.5,631.1,708.85,226.55],[8547.85,590.6,589.7,271.85],[8424.9,627.7,665.15,282.25],[8369.3,674.1,671.1,285.5],[8438.95,607.35,665.15,288.55],[8680.75,478.85,531.8,308.6],[8247.2,658.05,771.4,323.35],[8199.7,731.75,713.65,354.9],[8224.2,703.85,777.6,294.35],[8392.6,776.05,550.45,280.9],[8343.95,696.55,647.35,312.15],[8056.15,723.2,793.35,427.3],[8055.45,821.25,796.1,327.2],[8037.2,758.6,834.4,369.8],[8148.85,785.4,716.55,349.2],[7752.9,901.1,1011.05,334.95],[7888.55,797.65,901.2,412.6],[7782.55,896.85,886.25,434.35],[7801.15,836.35,950.85,411.65],[7665.7,1218.05,689.85,426.4],[7686.35,960.45,889.25,463.95],[7983.7,840.75,763.35,412.2],[7318.7,1094.8,1103.15,483.35],[7500.35,1075.4,988.4,435.85],[7384.8,988.05,979.85,647.3],[7024.3,1380.5,957.3,637.9],[7294.95,1014.3,1114.8,575.95],[7133.2,1212.7,1175.5,478.6],[6881.4,1326.55,1243.4,548.65],[7070.15,1163.95,1236.9,529],[6663.7,1244.2,1509.25,582.85],[6712.1,1249.55,1366.3,672.05],[5911.85,2019.7,1485.7,582.75],[6661.8,1397.05,1214.35,726.8],[6866.4,984.95,1416.55,732.1],[6444.95,1430.85,1510.75,613.45],[6417.05,1510.65,1325.45,746.85],[6084.15,1634.15,1619.85,661.85],[6183.2,1455.2,1490.15,871.45],[5736.3,1520.1,1650.85,1092.75],[5429.75,1875.65,1651.8,1042.8],[5122.3,2330.7,1430.05,1116.95],[5028.2,1495.4,2574.45,901.95],[5242.15,1572.65,1851.4,1333.8],[4828.35,2119.1,2075.2,977.35],[4573.55,2217.6,1911.7,1297.15],[3993.65,2384.95,2411.7,1209.7],[3863.05,2516.75,2224.35,1395.85],[3899,2875.3,2062.55,1163.15],[4075.15,2412.5,2030.55,1481.8],[4665.1,2485.25,1601.6,1248.05],[3954.95,2659.05,2152.85,1233.15],[3429.45,2741.45,2414.4,1414.7],[3466.2,2659.6,2138.35,1735.85],[3022.2,2233.75,2973.5,1770.55],[3038.6,2180.55,2871.55,1909.3],[2892.05,2908,2356.75,1843.2],[2305.95,3363.4,1968.4,2362.25],[2094,3365.15,2363.55,2177.3],[2216.75,3056.85,2734.6,1991.8],[2251.6,2408.4,3409.55,1930.45],[1992.05,2887,2703.45,2417.5],[1626.25,2588.55,2721.55,3063.65],[1984.4,2971.05,2677,2367.55],[1552.25,2108.9,2866.7,3472.15],[1490.25,2999,2213.5,3297.25],[1458.55,2039.1,2960.35,3542],[1603.15,2258.35,2709,3429.5],[1155.35,2933.6,2276,3635.05],[1350.2,2382.35,2390.75,3876.7],[1622.4,2678.8,2430.1,3268.7],[1360.2,2019.85,2484.95,4135],[934.45,2331.7,2161.85,4572],[1272.65,1799.05,2119.2,4809.1],[1146.65,1991.75,2236.8,4624.8],[911.65,1924.45,1880.95,5282.95],[1014.8,2182.4,2250.9,4551.9],[959.35,1544.5,1807.6,5688.55],[996.15,1925.1,1841.1,5237.65],[857.5,1882.85,1499.65,5760],[894,1478.2,1817.4,5810.4],[650.8,1716.25,1662.55,5970.4],[748.9,1571.05,1515.85,6164.2],[675.5,1463.75,1429.7,6431.05],[759.8,1456.4,1696.8,6087],[778.05,1584.85,1451.35,6185.75],[638.75,1103.95,1880.35,6376.95],[535.95,1335.9,1878.3,6249.85],[711.85,1316.25,1293.45,6678.45],[636.35,1555.75,1323.2,6484.7],[500.75,1449.6,1357.95,6691.7],[529.8,1493.65,1173.65,6802.9],[563.55,1200.25,1140.85,7095.35],[563.4,1647.25,1346.65,6442.7],[456.4,1036.25,1116.35,7391],[436.55,1001,1035.05,7527.4],[548.5,1014.9,1004.4,7432.2],[474.35,1093.35,1179.1,7253.2],[469.8,1168.25,817.5,7544.45],[378.95,1023.9,1203.15,7394],[515.9,827.15,843.35,7813.6],[427.75,1120.75,935.55,7515.95],[429.4,865.95,1072.75,7631.9],[387.4,1069.2,793.35,7750.05],[400.75,819.65,869,7910.6],[343.3,924.95,859.45,7872.3],[420.2,854.2,1101.95,7623.65],[377.05,742.2,855.55,8025.2],[335.2,760.3,821.7,8082.8],[378.7,873.15,791.65,7956.5],[340.25,694.95,754.8,8210],[283.1,745.75,989.3,7981.85],[358.45,717.55,1016.7,7907.3],[345.6,752.9,746.45,8155.05],[348.5,805.85,777.65,8068],[323.45,855.3,807.4,8013.85],[290,683.75,714.45,8311.8],[282.05,621.2,812.65,8284.1],[282.45,756.45,681.7,8279.4],[265.25,804,644.55,8286.2],[253.55,672.7,672.4,8401.35],[280.5,500.95,625.35,8593.2],[329.8,789.05,563.55,8317.6],[254.75,519.35,580.65,8645.25],[293.1,602.15,576.25,8528.5],[237.4,550.85,526.2,8685.55],[267.05,480.55,646.2,8606.2],[249.45,683.05,594.3,8473.2],[296.85,502.55,539.45,8661.15],[249.1,625.3,564.3,8561.3],[242.5,630.6,646.65,8480.25],[267,636.5,647,8449.5],[200.5,562.95,472.15,8764.4],[212.05,511.4,599.65,8676.9],[198.45,668.5,525.35,8607.7],[229.2,675.15,431.35,8664.3],[229.6,498.8,419.35,8852.25],[216.85,549.5,457.8,8775.85],[192.4,519.75,450.65,8837.2],[213.3,390.05,444.8,8951.85],[212.2,574,469.3,8744.5],[205.25,451.3,463.45,8880],[244.05,496,495,8764.95],[197.9,483.15,519.1,8799.85],[235.65,451.8,348.5,8964.05],[192.4,513.35,445.75,8848.5],[192.8,457.85,468.1,8881.25],[202.85,477.05,427.55,8892.55],[196.55,497.35,412.05,8894.05],[191.7,425.95,463.4,8918.95],[179.8,520.95,462,8837.25],[187.2,494.6,487.2,8831],[158.2,425.9,346,9069.9],[171.9,464.6,434.4,8929.1],[197.15,471.45,447.95,8883.45],[163.2,451.7,443.25,8941.85],[180.95,456,383.8,8979.25],[167.15,387.7,399.4,9045.75],[190.65,440.9,422.65,8945.8],[152.95,374.85,381.55,9090.65],[142.1,385.15,383.85,9088.9],[169.95,420.55,399.35,9010.15],[138.5,453.2,353,9055.3],[175.35,343.85,325.7,9155.1],[148.4,356.85,379.75,9115],[169.8,371.4,390.55,9068.25],[186,364.4,368.5,9081.1],[176.75,317.2,396.65,9109.4],[163.15,410.15,300,9126.7],[163.65,362.4,427.65,9046.3],[180.05,357.6,304.15,9158.2],[126.45,428,318.65,9126.9],[156.6,346.8,288,9208.6],[142.95,347.05,386.05,9123.95],[146.1,343.6,336.65,9173.65],[155.1,343.3,343.05,9158.55],[130.9,284.4,346.1,9238.6],[144.9,274.15,395.95,9185],[110.65,339,353.8,9196.55],[149.1,382.2,373.85,9094.85],[149.75,322.75,284.55,9242.95],[125.1,286.35,346.65,9241.9],[123.35,358.15,306.75,9211.75],[130.3,346.55,329.05,9194.1],[133.35,310.05,278.2,9278.4],[124.05,282.9,353.4,9239.65],[132.15,299.2,305.5,9263.15],[122.25,331.6,306.85,9239.3],[133.5,281.1,344.2,9241.2],[138.6,255.9,256.25,9349.25],[116.85,312.35,262.25,9308.55]],[[8841.6,498.65,479.9,179.85],[8788.75,488.9,458.85,263.5],[8736.15,478.3,582.8,202.75],[8764.45,439.8,569.7,226.05],[8722.65,521.1,568.85,187.4],[8727.65,494.9,530.5,246.95],[8458.9,634.5,662.85,243.75],[8783.5,502,454.4,260.1],[8612.95,589.65,535,262.4],[8616.7,472.8,613.3,297.2],[8465.05,649.65,618.15,267.15],[8484.15,642.75,618.3,254.8],[8433.3,575.25,710.7,280.75],[8470.15,588.35,635,306.5],[8374.7,631.05,690.4,303.85],[8409.55,707.1,624.7,258.65],[8022.85,863.35,824.05,289.75],[8227.55,707.85,693.25,371.35],[8315.5,616.35,753.6,314.55],[8248.65,744.7,734.3,272.35],[8208.5,717.7,731.4,342.4],[8298.7,774.55,594.7,332.05],[7726.95,884.65,1056.85,331.55],[8242.1,712.4,664.7,380.8],[7907.3,843.1,818.9,430.7],[8135.2,789.15,665,410.65],[8003.1,826.7,786.95,383.25],[8135.8,742.9,682.5,438.8],[8033.5,804,742.45,420.05],[7642.25,1093.75,894.15,369.85],[7730.55,936.95,882.35,450.15],[7496.2,872.05,1147.25,484.5],[7768.2,959.3,878.05,394.45],[7132.65,1288.45,977.8,601.1],[7704.4,783.4,1053.85,458.35],[7454.05,1098.7,926.15,521.1],[7430.2,1033.4,1064.25,472.15],[7294.85,1119.05,1122.35,463.75],[6791.2,1142,1472.3,594.5],[7139.3,1189.5,990.3,680.9],[7182.6,1118.3,1108.25,590.85],[7019.15,1064.4,1359.85,556.6],[6163.4,1705.05,1401.95,729.6],[6685.75,1330.95,1261.5,721.8],[5958.5,1395.85,1890.3,755.35],[6376.65,1255.55,1639.65,728.15],[6224.95,1508.15,1568.55,698.35],[6282.55,1589.35,1427.05,701.05],[5861.9,1528.2,1721.55,888.35],[5953.4,1664.4,1485.5,896.7],[5431.4,1560.2,1841.4,1167],[5883.8,1462.25,1614.15,1039.8],[6001.7,1690.1,1470.9,837.3],[5334.8,1585.3,1946.55,1133.35],[4791,2164.8,2008.2,1036],[4777.25,2260.8,1857.5,1104.45],[4818.4,1922.55,2107.45,1151.6],[4841.1,1901.45,1987.45,1270],[4185.65,1778.95,2536.45,1498.95],[3547.65,2322.8,2744.4,1385.15],[4386.85,1965.95,1862.45,1784.75],[4048.75,2146.75,2169.15,1635.35],[3485.15,2654.25,2051.2,1809.4],[3327.55,2510.4,2163,1999.05],[2925,2808.8,2462,1804.2],[3362.05,2365.4,2360.7,1911.85],[3433.85,2150.75,2340.5,2074.9],[2329.85,2525.8,2674.25,2470.1],[2356.95,2662.8,2590.95,2389.3],[2181.95,2591.55,2103.75,3122.75],[1567.95,2434.75,2354.4,3642.9],[1445.75,2693.9,3171.3,2689.05],[2302.95,2099.5,2253.65,3343.9],[1375.1,2656.7,2598.8,3369.4],[2047.7,2180.75,2884.9,2886.65],[1655.7,2511.15,2862.35,2970.8],[1811.75,2660.85,2304.4,3223],[1363.75,2258.5,2448.85,3928.9],[1466.75,2712.1,2256.15,3565],[1417.95,2290.1,2393.4,3898.55],[1501.9,2976.2,2259,3262.9],[1104.2,2873,2112.25,3910.55],[1116.9,1842.3,2099.9,4940.9],[1063,1871.85,2139.3,4925.85],[1078.45,2354.3,2241.2,4326.05],[993.45,1493.35,1973.35,5539.85],[799.3,1794.1,1426,5980.6],[873.1,2062.9,1781.3,5282.7],[905.1,1981.55,1875.95,5237.4],[995.4,1650.8,1753.65,5600.15],[707.1,1625.65,1362.1,6305.15],[795.15,1674.9,1778.25,5751.7],[726.05,1548.3,1535.75,6189.9],[748.5,1616.85,1703.25,5931.4],[543.95,1396.55,1659.6,6399.9],[717.05,1651.35,1157.45,6474.15],[698.25,1384.9,891.6,7025.25],[531.5,1526.9,1140.85,6800.75],[551.7,1484.65,1430.65,6533],[608.35,1703.8,1446.8,6241.05],[514.95,1315.35,1087.05,7082.65],[560,1357.7,1012.3,7070],[469.6,1207.35,1461.1,6861.95],[492.1,1021.4,1147.25,7339.25],[499.45,1167.45,989.05,7344.05],[488.9,1059.15,1125.5,7326.45],[416.4,1189.6,1024.3,7369.7],[408.95,937.05,1078.55,7575.45],[457.8,1113.55,1003.5,7425.15],[326.5,918.25,887.35,7867.9],[318.5,958.5,908,7815],[374.5,959.6,1155.95,7509.95],[425.95,723.2,882.55,7968.3],[350.55,763.7,923.9,7961.85],[361,748.6,656.3,8234.1],[388.5,933.1,942.85,7735.55],[367.4,682.95,936.65,8013],[319.95,840.05,827.1,8012.9],[298.7,845.85,771.35,8084.1],[410.85,775.15,959.5,7854.5],[347.95,602.1,722.5,8327.45],[365.25,786,662.25,8186.5],[305.55,771.35,652.55,8270.55],[329.9,817.75,665.65,8186.7],[357.75,620.15,624.75,8397.35],[283.9,756.85,710.9,8248.35],[274.3,654.75,598.9,8472.05],[270.65,569.3,594.9,8565.15],[334.55,678.05,662.7,8324.7],[287.9,643.05,725.75,8343.3],[295.95,733.5,706.65,8263.9],[273.3,546.45,608,8572.25],[281.85,625.5,646.65,8446],[278.45,685.5,570.8,8465.25],[231.15,510.8,580.05,8678],[213.45,587.1,559.5,8639.95],[274.4,545.75,560.1,8619.75],[246.25,534.35,630.55,8588.85],[262.7,512.45,682.65,8542.2],[220.5,639.6,461.7,8678.2],[251.5,556.05,564.8,8627.65],[237.25,700.05,470.2,8592.5],[227.45,553.2,520.4,8698.95],[223.35,563.25,530,8683.4],[208.45,502.75,502.05,8786.75],[219.7,538.4,407.6,8834.3],[218.6,489.35,493.65,8798.4],[200.05,562.65,556.25,8681.05],[175.15,458.4,470.6,8895.85],[204.7,512,432.5,8850.8],[211.05,462.85,489.55,8836.55],[211.65,542.3,482.35,8763.7],[195.1,454.7,378,8972.2],[191.4,458,422.45,8928.15],[221.6,391.9,370.85,9015.65],[215.65,442.7,460.95,8880.7],[171.25,378.35,461.8,8988.6],[159.65,370.9,387.25,9082.2],[179.15,418.05,408.95,8993.85],[158.7,365.1,447.6,9028.6],[193.35,391.85,387.65,9027.15],[172.65,410.2,405.55,9011.6],[182.45,451.75,398.1,8967.7],[172.2,383.35,360,9084.45],[206.65,359.5,458.65,8975.2],[149.1,429.55,442,8979.35],[174.65,364.5,401.45,9059.4],[162.55,353.55,347.35,9136.55],[168.75,384.8,395.9,9050.55],[165.9,358.15,357.65,9118.3],[163.7,381.25,355.35,9099.7],[151.45,411.05,422.75,9014.75],[147.65,429.7,286.5,9136.15],[170.95,367.5,353.65,9107.9],[152.7,364,350.1,9133.2],[183.15,391.2,357.7,9067.95],[139.3,385.35,301,9174.35],[175.75,427.65,329.5,9067.1],[163.45,341.65,303.1,9191.8],[172.6,341.7,352.2,9133.5],[126.2,263.05,334.55,9276.2],[147.35,382.35,386.75,9083.55],[151.05,324,334.45,9190.5],[139.25,312,321.05,9227.7],[130,335.55,311.25,9223.2],[167.2,369.05,318.7,9145.05],[123.75,328.75,278.55,9268.95],[116.2,341.15,291.65,9251],[148.75,333.9,319.3,9198.05],[121,372.85,296.8,9209.35],[155,342.4,307.2,9195.4],[131.6,306.3,262,9300.1],[121.55,335.35,339.75,9203.35],[121.45,341.2,279.2,9258.15],[127.75,333.6,321.9,9216.75],[121.8,284.4,300.1,9293.7],[125,310.35,299.25,9265.4],[107.3,361.1,285.05,9246.55],[108.9,283.4,303.05,9304.65],[116.5,254.25,259.1,9370.15]],[[8779.4,501.75,505.75,213.1],[8721.25,533.3,523.9,221.55],[8738.2,532,515.45,214.35],[8758.1,437.05,583,221.85],[8665.15,539.8,549.7,245.35],[8536.95,506.15,724,232.9],[8614.95,559.65,549.25,276.15],[8609.3,651.2,445.6,293.9],[8676.4,570.6,534.45,218.55],[8548.05,572.6,608.9,270.45],[8508.25,540.7,687.4,263.65],[8476.2,623.1,628.05,272.65],[8368.8,759.65,592.75,278.8],[8576.45,564.85,591.9,266.8],[8603.55,513.35,628.45,254.65],[8439.7,612.8,649.6,297.9],[8539.3,537.5,621.2,302],[8439.1,549.05,697.9,313.95],[8236.65,835.9,635.25,292.2],[8308.05,731.2,640.7,320.05],[8234.5,761.6,657.35,346.55],[8210.35,813.5,642.75,333.4],[8407.85,616.8,626.05,349.3],[8140.45,607.15,757.95,494.45],[7889.6,858.15,912.7,339.55],[8127.1,777.45,778.25,317.2],[8072.5,863.95,733.05,330.5],[7933.45,852.1,830.4,384.05],[8060.95,729.45,822,387.6],[8153.75,718.25,721.2,406.8],[7566,1130.8,859.9,443.3],[7903.4,814.3,898.75,383.55],[7576.75,975.1,1005.7,442.45],[7028.85,1220.3,1202.25,548.6],[7545.9,882.45,1127.4,444.25],[7713.55,864.35,954.85,467.25],[7131.25,1135.05,1282.5,451.2],[7126.6,1044.1,1316.35,512.95],[7041.15,1192.05,1213.4,553.4],[7333.55,927.4,1147,592.05],[7215.5,1097.55,1101.95,585],[7112.9,1178.95,1144.45,563.7],[6858.75,1204.45,1244,692.8],[6287.6,1573.25,1336.85,802.3],[6117.55,1656.3,1667.4,558.75],[6271.25,1612.8,1474.55,641.4],[6155.85,1454.05,1688.65,701.45],[6627.15,1344.1,1370.9,657.85],[6017.55,1656.45,1511.8,814.2],[5314.55,1792.4,2001.95,891.1],[5430.8,1370.25,2213.3,985.65],[5053.6,2081.35,1837.9,1027.15],[5415.65,1731.75,1740.3,1112.3],[4873.55,2045.2,2077.95,1003.3],[4718.6,2059.45,2088,1133.95],[4464.6,2039,2186.3,1310.1],[4635.75,1788.4,2308.8,1267.05],[3829.5,2725.5,2212.9,1232.1],[4039.85,1741.6,2793.45,1425.1],[3716.6,2797.2,2082.4,1403.8],[3541.2,2877.75,2173.45,1407.6],[3062.45,2197.7,2949.35,1790.5],[3705.15,1771.95,3135.7,1387.2],[3243.2,2587.85,2266.35,1902.6],[3269.6,2928.2,1944.9,1857.3],[3134.05,2631.95,2187.6,2046.4],[2703.5,2364.25,2760.7,2171.55],[2539.15,3010.65,2076.35,2373.85],[2001.25,2650,2507.3,2841.45],[2213.2,2301.6,2710.65,2774.55],[1983.1,2869.65,2381.05,2766.2],[1908.1,2158.55,2874.3,3059.05],[2237.85,2372.45,2471.7,2918],[1875,2266.45,2813.35,3045.2],[1425.3,2524.4,2916.35,3133.95],[1633.35,2139.65,2563.85,3663.15],[1330.75,2596.8,2160.7,3911.75],[1493.35,2459.3,2432.4,3614.95],[1393.25,3400.9,1983.9,3221.95],[1620.45,2684.85,2142.45,3552.25],[1057.65,1917.2,2184.1,4841.05],[1232.5,1853.9,2443.3,4470.3],[929.35,2030.75,2380.35,4659.55],[959,2059.2,1865.55,5116.25],[954.45,1976.9,1528.9,5539.75],[1082.5,1811.6,2296.7,4809.2],[861.2,2211.95,2143.85,4783],[931.7,1697.2,1583.15,5787.95],[893.6,1335.6,1721.4,6049.4],[646,1561.9,1392.8,6399.3],[670.5,1025.55,1529.3,6774.65],[779.55,1319.35,1264.65,6636.45],[653.8,1524.35,1736.6,6085.25],[711.9,1343.15,1825.4,6119.55],[585.7,1114.1,1539.3,6760.9],[598.15,1663.45,1589.45,6148.95],[564.9,1524.15,1485.85,6425.1],[602,1270.2,1254.4,6873.4],[607.75,1588.45,1264.8,6539],[526.45,1292.05,1091.35,7090.15],[511.95,1043.15,842.15,7602.75],[443.65,1112.05,1350.9,7093.4],[446.5,1246.35,1167.15,7140],[455.35,994.4,873.3,7676.95],[447.1,1101.85,971.1,7479.95],[385.9,908.75,1265.3,7440.05],[396.95,1288.65,975.3,7339.1],[390.45,1141.35,898.95,7569.25],[372.15,1054.45,1161.65,7411.75],[386.05,988.2,979.35,7646.4],[453,865.15,861.7,7820.15],[393.35,886.85,739.95,7979.85],[374.85,766.3,934.75,7924.1],[352.55,953.7,906.5,7787.25],[353.1,964.2,897.65,7785.05],[392.45,923.1,876.05,7808.4],[319.45,842.75,698.8,8139],[324.5,674.75,671.9,8328.85],[293.2,761.4,782.85,8162.55],[283.6,838.05,647.5,8230.85],[287,751.4,726.8,8234.8],[308.95,663,595.35,8432.7],[303.5,740.6,755.7,8200.2],[348.7,544.3,641.55,8465.45],[272.4,680.7,717.8,8329.1],[289.65,640.45,717.75,8352.15],[262.4,599.6,639.6,8498.4],[272.4,732.4,677.2,8318],[308.8,510.15,591.7,8589.35],[265.1,601.05,792.75,8341.1],[303.3,630.05,517.65,8549],[267.8,596.55,572.65,8563],[253.85,544.1,603.9,8598.15],[228.7,592.25,632.4,8546.65],[246.35,530.4,568.55,8654.7],[251.8,557,611.55,8579.65],[264.5,627.35,530.5,8577.65],[238.7,645.95,497.9,8617.45],[224.75,537.55,623.2,8614.5],[207.55,550.1,513.45,8728.9],[208,606,504.2,8681.8],[215.7,671.2,511.75,8601.35],[211.7,546.4,455.2,8786.7],[222.25,692.45,517.45,8567.85],[198.5,498.2,456.3,8847],[207.1,565.15,473.7,8754.05],[226.2,494.7,553.7,8725.4],[226.35,542.85,463.9,8766.9],[213.7,452.85,484.05,8849.4],[215.85,365.65,382.2,9036.3],[176.7,505.65,386.5,8931.15],[192.1,473.25,444.55,8890.1],[158.35,442.85,476.55,8922.25],[171.25,461.25,520.35,8847.15],[209.05,424.15,405.85,8960.95],[199.3,368.65,451.9,8980.15],[202.95,462.2,457.55,8877.3],[160.05,505.15,473.95,8860.85],[199.6,441.6,442.9,8915.9],[169.2,393.35,391.9,9045.55],[174.75,385.55,451.9,8987.8],[176.55,334.75,397.3,9091.4],[168.8,390,352.2,9089],[157.6,514.35,368.1,8959.95],[163.5,438.65,416.25,8981.6],[152.2,457.35,427.65,8962.8],[156.65,342.2,369.9,9131.25],[135.5,335.5,398.1,9130.9],[139.35,385.4,363.75,9111.5],[163.75,448.1,316,9072.15],[142.6,339.7,473.9,9043.8],[152,344.55,264.25,9239.2],[154.4,371.1,347.9,9126.6],[146.05,403.8,414.1,9036.05],[180,296.95,383.4,9139.65],[155,351.7,313.45,9179.85],[108.7,338.9,363.85,9188.55],[175.35,305.6,381.05,9138],[124.35,348.95,300.7,9226],[138.2,309.3,317.2,9235.3],[142.55,349.5,370,9137.95],[125.95,304.1,335.85,9234.1],[132.3,314.7,271.95,9281.05],[137.35,296.85,362.05,9203.75],[124.15,290.85,325.75,9259.25],[133.7,271.75,278,9316.55],[129.8,294.65,250.3,9325.25],[157.3,350.25,313.65,9178.8],[119.1,359.6,244.7,9276.6],[108.4,309.7,335.25,9246.65],[142.35,299.95,272.95,9284.75],[115.75,304.8,279,9300.45],[120.7,279.2,327.3,9272.8],[93.35,270.25,314.6,9321.8],[142.9,317.95,245.95,9293.2],[136.55,319.3,284.4,9259.75],[118.4,249.85,295.45,9336.3],[110.95,300.7,327.4,9260.95],[111.55,276.75,277.35,9334.35],[115.25,244.85,270.75,9369.15]],[[8786.6,424.35,552.5,236.55],[8914.75,511.5,429.2,144.55],[8846.8,531.75,428.5,192.95],[8771.25,511.2,514.3,203.25],[8860.6,491.8,438.2,209.4],[8700.7,589.05,481.55,228.7],[8745.7,569,448.5,236.8],[8768.6,499.65,505,226.75],[8657.7,553.6,531.85,256.85],[8616.15,511.3,587.05,285.5],[8725.6,461.65,600.25,212.5],[8671.15,530.3,518.55,280],[8631.35,560.3,602.1,206.25],[8584.05,570.1,584.75,261.1],[8367.4,639.05,664.1,329.45],[8714.2,507.85,530.8,247.15],[8557.8,593.55,570.4,278.25],[8505.9,658.9,562.15,273.05],[8292.95,714.55,646.05,346.45],[8280.3,632.85,759.05,327.8],[8406.7,738.55,572.65,282.1],[8260.4,725.95,699.05,314.6],[8209.1,761.1,670.2,359.6],[8403,624.85,650.55,321.6],[8188.65,684.9,835.25,291.2],[8060.1,911.15,728.15,300.6],[7979,781.35,935.2,304.45],[7934.55,837.75,815.4,412.3],[7926.2,757.35,885,431.45],[7883.3,937.1,677.55,502.05],[7747.55,864.6,973.95,413.9],[7585,1096.1,880.8,438.1],[7313.3,1073.05,1207.45,406.2],[7475.75,1086.4,909.2,528.65],[7791.15,888.9,880.4,439.55],[7541.8,995.8,998.65,463.75],[7282.75,1183.05,951.25,582.95],[7227.4,821.75,1443.45,507.4],[7137.5,1227.6,1059.4,575.5],[7507.75,938.75,1011.95,541.55],[7570.15,1032.6,888.05,509.2],[6663.85,1228.85,1665.55,441.75],[6642.65,1630.25,1145.45,581.65],[6953.05,1281,1194.05,571.9],[6534.5,1395.15,1494.55,575.8],[6757.4,1086.4,1499.1,657.1],[6495.15,1234.15,1561.4,709.3],[6556.6,1356.95,1403.15,683.3],[6290.05,1499.4,1529.45,681.1],[5873.85,1434.2,1820.6,871.35],[5397,1666.8,1866,1070.2],[6226.95,1414.45,1304.15,1054.45],[5005,1842.9,2276.1,876],[5372.5,2207.35,1535.85,884.3],[4586.6,2421.8,1885.4,1106.2],[4409.5,2402.6,2102.55,1085.35],[4815.7,1563.5,2308.6,1312.2],[5047.4,2276.9,1643.9,1031.8],[4368.3,2152.8,2148.9,1330],[4165.2,2095.1,2350.9,1388.8],[3427.35,2650.1,2318.95,1603.6],[3726.3,2560.65,2191.8,1521.25],[2907.45,2766.05,2615.45,1711.05],[2766.6,2206.8,3450.7,1575.9],[2990.2,2492.1,2266,2251.7],[2613.2,2700,3026.85,1659.95],[2862.25,2345.4,2581.85,2210.5],[1864.45,3284,2561.9,2289.65],[1643.65,2759.55,3030.7,2566.1],[2241.55,2442.75,2859.1,2456.6],[2064.55,2338.15,2480.6,3116.7],[2151.75,3040.65,2304.95,2502.65],[1904.55,2558.5,2104.65,3432.3],[1978.3,2383.25,2519.9,3118.55],[1583.95,2602.8,2393.9,3419.35],[1389.2,1976.05,1996.9,4637.85],[1252.8,2342.95,2675,3729.25],[1303.9,2415.7,2506.35,3774.05],[1424.35,1989.85,2871.05,3714.75],[1605.55,2535.9,1733.15,4125.4],[995.4,2006.75,2028.4,4969.45],[838.85,1959.45,2271.25,4930.45],[1093.2,1897.05,1594.45,5415.3],[1284.15,2481.5,2265.9,3968.45],[1126.95,1730.4,1961.6,5181.05],[905.75,1682.95,2295.25,5116.05],[862.15,1749.8,1902.8,5485.25],[749,1680.5,1521.3,6049.2],[712.45,1524.1,1972.9,5790.55],[795.9,1788.4,1861.9,5553.8],[750.1,1645.6,1926.75,5677.55],[680.35,1690.85,1642,5986.8],[691.4,1463.7,1406.75,6438.15],[657,1513.8,1719.85,6109.35],[570.1,1283.5,999.95,7146.45],[556.05,1140.55,1366.95,6936.45],[606.8,1152.05,1760.8,6480.35],[558,1203.3,1366.9,6871.8],[527.85,1134.9,1217.75,7119.5],[558.6,1111.15,1427.2,6903.05],[614.9,1375.2,1266.85,6743.05],[472.95,1314.6,931.4,7281.05],[448.8,1142.6,842.25,7566.35],[462.7,1124.25,1200.7,7212.35],[420.45,1155.9,1169.2,7254.45],[426.05,794.7,771.3,8007.95],[384.35,881,1087.75,7646.9],[387.45,870.1,1263.55,7478.9],[391.55,903.75,929.2,7775.5],[431.7,930.9,894.55,7742.85],[418.7,718.25,1010.85,7852.2],[391.25,849.3,878.25,7881.2],[344.9,1013.45,828.45,7813.2],[391.1,851.95,847.3,7909.65],[390.15,681.25,914,8014.6],[377.5,860.65,786.65,7975.2],[344.7,770.05,808.6,8076.65],[333.85,831.8,814.65,8019.7],[324.5,704.65,757.6,8213.25],[360.3,637.15,856.9,8145.65],[295.95,658.25,842.15,8203.65],[303,660.1,730.7,8306.2],[270.95,673.55,812.85,8242.65],[316.3,617.35,727.05,8339.3],[242.9,593.9,746.15,8417.05],[282.9,697.9,697.8,8321.4],[246.65,596.55,669.6,8487.2],[272.3,541.9,599.8,8586],[235.15,651.45,471.05,8642.35],[258.35,726.05,475.4,8540.2],[220.75,659.15,665.4,8454.7],[245.25,469.9,604.05,8680.8],[265.95,563.8,513.6,8656.65],[244,534.15,467.65,8754.2],[224.5,530.15,574.4,8670.95],[247.4,573.2,515.55,8663.85],[230.35,596.55,563.25,8609.85],[244.4,520.3,579.65,8655.65],[205.75,497.3,514.85,8782.1],[247.9,485.3,568.05,8698.75],[212.65,595.15,437.8,8754.4],[196.2,517.2,401.2,8885.4],[211.8,554.45,510.3,8723.45],[207.1,408.3,521.05,8863.55],[194.6,486.55,404,8914.85],[197.75,509,562,8731.25],[239.45,399.85,447.9,8912.8],[225.7,493.85,484.05,8796.4],[175,419.65,489.35,8916],[187.6,478.8,410.7,8922.9],[180.2,485.05,462.85,8871.9],[201.1,414.65,507.1,8877.15],[193.3,467.8,419.5,8919.4],[169.45,480.25,394.65,8955.65],[183,443.3,439.95,8933.75],[177.1,444,441,8937.9],[166,460.1,398.9,8975],[154,432.25,353.45,9060.3],[183.15,439.65,461.3,8915.9],[175.2,394.3,439.5,8991],[161.5,425.2,443.2,8970.1],[149.25,355.7,402.95,9092.1],[163,396.9,331.3,9108.8],[149.6,350.35,301.65,9198.4],[146.25,350.2,434.7,9068.85],[152,328.1,401.7,9118.2],[147.4,367.45,336.5,9148.65],[130.85,325.35,348.35,9195.45],[138.95,397.35,289.05,9174.65],[141.9,381.4,386.3,9090.4],[150.95,319.15,400.6,9129.3],[130.45,397.75,351.9,9119.9],[165.2,364.75,307.95,9162.1],[130.9,388.35,328.2,9152.55],[153.85,303.15,351.1,9191.9],[168.7,356.8,344.25,9130.25],[151.6,303.85,275.25,9269.3],[127.95,381.05,323.7,9167.3],[141.3,330.6,292.55,9235.55],[157.25,325.1,287.4,9230.25],[122.75,313.85,355.4,9208],[134.65,302.75,318,9244.6],[124.1,339.85,401.1,9134.95],[152.2,317.9,277.3,9252.6],[150.55,279.2,295.55,9274.7],[119.9,374.1,272.65,9233.35],[142.1,301.25,282.05,9274.6],[130.65,334.3,355.45,9179.6],[112.8,328.95,281.45,9276.8],[123.85,243.4,266.1,9366.65],[118.8,281.85,286.55,9312.8],[116.5,235.25,361.55,9286.7],[137.05,328.95,263.55,9270.45],[115.7,274.6,306.05,9303.65],[97.15,293.3,324.35,9285.2],[120.85,291.2,297.6,9290.35],[119.9,287.2,278.1,9314.8],[124.3,279.45,280.4,9315.85],[136.5,241.35,284.25,9337.9],[98.15,284.6,295.25,9322]],[[8940.15,424.3,431.95,203.6],[8991.1,397.7,398.9,212.3],[8812.6,497.35,479.65,210.4],[8989.9,405.85,425.2,179.05],[8891.15,531.05,394.1,183.7],[8909.45,502.3,353.45,234.8],[8857.15,484.65,463.85,194.35],[8757.65,535.5,481.8,225.05],[8878.6,437.05,466,218.35],[8713.55,515.3,523.2,247.95],[8694.5,609.3,446.05,250.15],[8688.45,578.65,506,226.9],[8679.1,534.1,513.65,273.15],[8684.8,577.9,499.05,238.25],[8714.5,511.2,473.85,300.45],[8664.4,510.9,579.4,245.3],[8508.5,663.5,584.35,243.65],[8452.95,699.95,593.6,253.5],[8452.45,587.1,681.1,279.35],[8540.5,583.05,553.5,322.95],[8389.6,631.5,673,305.9],[8317.7,683.8,689.65,308.85],[8526.8,653.65,543,276.55],[8378.6,653.65,674.75,293],[8049.55,787.7,809.5,353.25],[8360.25,643.75,652.8,343.2],[8133.5,733.1,757.1,376.3],[8256.25,672.2,686.7,384.85],[7921,907.3,847.3,324.4],[7951.5,813.7,888.65,346.15],[7926.55,828.4,851.3,393.75],[7954.65,845.35,779.35,420.65],[7623.45,948.15,979.1,449.3],[7960.2,883.75,801.95,354.1],[8017,869.2,641.8,472],[7985.3,766.9,814.85,432.95],[7408.9,1217.15,912.3,461.65],[7248.9,1278.8,979.2,493.1],[7488.35,1024.3,991.6,495.75],[7462.9,1160.8,873.25,503.05],[7382.9,1150,889.6,577.5],[7007.2,1392.75,1070,530.05],[6880.95,1370.75,1209.6,538.7],[6112.75,1553.3,1700.4,633.55],[6773.85,1193.9,1357.6,674.65],[6569.65,1530.05,1266.4,633.9],[6354.4,1422.55,1513.35,709.7],[6172.5,1507.35,1591.25,728.9],[5896.65,1750.8,1483.3,869.25],[6009.45,1588.05,1679.1,723.4],[5266.05,1787.25,2077,869.7],[5949.7,1682,1678.25,690.05],[6007.15,1572.4,1703.1,717.35],[4439.7,2322.85,2312.55,924.9],[4283.3,1992.85,2470.8,1253.05],[4526.15,1899.15,2209.1,1365.6],[3996.25,2910.9,2043.85,1049],[5346.3,1836.8,1625.9,1191],[4473.15,1887.55,2252.3,1387],[3622.6,2928.2,2323.15,1126.05],[3817.7,2601.25,2178.05,1403],[4281.9,2130.6,2121.9,1465.6],[3819.4,2674.8,2097.3,1408.5],[2748.8,3024.4,2602.35,1624.45],[3530.4,2439.6,3036,994],[2240.25,2916,2976.55,1867.2],[3040.1,2500.85,2612.8,1846.25],[2630.15,2714.75,2535.15,2119.95],[1833.5,2861.5,2599.65,2705.35],[2218.15,3395.45,1998.35,2388.05],[2262.95,2606.05,2191.2,2939.8],[2147.15,2456.15,2238.9,3157.8],[1735.95,1983.55,2297.05,3983.45],[1652.85,2287,2887.7,3172.45],[1464.25,3104.5,2074.15,3357.1],[1433.65,2532.7,2592.9,3440.75],[1653.35,2902.6,2194.25,3249.8],[1274.55,2866.35,2140.7,3718.4],[1135.9,1942.9,1946.9,4974.3],[1353.7,1588.7,2703.05,4354.55],[1143.85,1641.5,1957.85,5256.8],[1203.4,2419.2,1946.6,4430.8],[955.35,1914.15,2034.3,5096.2],[1000.7,2266.1,1966,4767.2],[901.15,1745.35,1907.75,5445.75],[858.95,1611.85,2168.1,5361.1],[930,1937.4,2180.75,4951.85],[803.95,1685.6,1693.85,5816.6],[737.95,1581.15,1327.1,6353.8],[984.1,1690.7,1796.45,5528.75],[666.65,1795.95,1461,6076.4],[668.4,1355.85,1666.65,6309.1],[783.8,1430.4,1688.25,6097.55],[527.05,1389.3,1265.45,6818.2],[609.05,1696.05,1693.6,6001.3],[540.6,1427.1,1549.35,6482.95],[524.4,1596.85,1172.3,6706.45],[452.3,1234.5,1405.75,6907.45],[521.3,1512.6,1031.95,6934.15],[529.95,1252,1201.6,7016.45],[463,1162.85,1093.4,7280.75],[407.2,1192.8,745.35,7654.65],[376.25,1158.35,853.05,7612.35],[480.65,1154.65,1053.35,7311.35],[494.35,950.45,1190.7,7364.5],[389.25,996.6,1337.3,7276.85],[410.4,1062.5,993.85,7533.25],[350.75,797.9,819.7,8031.65],[346.55,1033.65,823.55,7796.25],[377.65,824.4,1049.95,7748],[365.45,854.7,632.4,8147.45],[341.2,795.9,845,8017.9],[329.95,918.9,974.5,7776.65],[294.1,824.85,857.3,8023.75],[316.05,609.05,768.85,8306.05],[339.3,877.65,832.2,7950.85],[322.3,704.05,742.1,8231.55],[305.25,694.45,822.3,8178],[293.95,685,688.1,8332.95],[281.2,732.1,812.45,8174.25],[287.75,837.3,594.85,8280.1],[312.95,811.35,698.55,8177.15],[250.45,684.9,656.55,8408.1],[291.25,604.5,720,8384.25],[244.8,623.6,563.15,8568.45],[250.55,603.85,692.65,8452.95],[285.25,603.35,600.6,8510.8],[266.95,683.2,640.6,8409.25],[232.4,627.35,606.3,8533.95],[275.35,627.1,663.35,8434.2],[213.55,560.3,672.5,8553.65],[248.6,542.75,497.65,8711],[252.05,593.15,597.2,8557.6],[180.5,539.85,405.8,8873.85],[252.85,486.55,568.85,8691.75],[223.7,577.7,560.9,8637.7],[279.3,390.35,537.6,8792.75],[190.65,478.25,549.7,8781.4],[183.75,557.95,453.9,8804.4],[208.55,548.9,598.7,8643.85],[201.8,434.2,558.15,8805.85],[215.8,430,457.85,8896.35],[201.55,487.1,370,8941.35],[214.05,420.4,442,8923.55],[169.85,479.75,456.5,8893.9],[166.95,559.75,456.1,8817.2],[212.5,412.7,473.55,8901.25],[183.4,479.6,446.45,8890.55],[211.9,441.6,412.7,8933.8],[184.1,519.4,430.65,8865.85],[171.85,523.5,485,8819.65],[166.2,398,425.25,9010.55],[176.1,476.4,465.9,8881.6],[200.15,376.45,531.75,8891.65],[159.55,485.75,386.15,8968.55],[203.25,350.8,418.85,9027.1],[161.25,410.85,414.85,9013.05],[186.6,354.95,350.1,9108.35],[158.95,326.8,470.2,9044.05],[142.1,362.1,405.2,9090.6],[149.65,393.85,407.95,9048.55],[154.5,388.05,350.65,9106.8],[161.8,417.2,389.4,9031.6],[166.05,397.85,363.5,9072.6],[136.35,370.65,375.55,9117.45],[122.95,394.2,346.9,9135.95],[178.7,395.1,480.2,8946],[139.6,327.3,383.2,9149.9],[144.6,354.25,305.1,9196.05],[154.45,334.35,357.4,9153.8],[135.85,332.9,348.6,9182.65],[128.55,298.55,385.5,9187.4],[157.7,359.1,313.2,9170],[152.1,300.8,306.15,9240.95],[129.95,350.8,311.85,9207.4],[138.1,376.35,315.4,9170.15],[145.2,325.2,363.65,9165.95],[154.75,302.55,315.45,9227.25],[139.9,363.7,318.65,9177.75],[115.5,324,321.25,9239.25],[140.15,343.25,353.3,9163.3],[112.55,331.3,316.2,9239.95],[124,307,277.9,9291.1],[137.35,334.95,291.6,9236.1],[122.9,276.05,356.95,9244.1],[106.4,246.35,340.45,9306.8],[129.15,261.9,248.05,9360.9],[142.65,258.25,267.6,9331.5],[118.9,291.55,309.55,9280],[123.7,311.45,251.65,9313.2],[106.65,309.2,278.6,9305.55],[116.25,283.4,284.4,9315.95],[130.75,296.35,258.75,9314.15],[105.55,263.9,247.7,9382.85],[101.95,272.25,268.55,9357.25],[116.6,231,294,9358.4],[102.1,292.4,284.6,9320.9],[100.95,289.25,253.75,9356.05],[113.75,272.4,344.6,9269.25],[123.65,282.55,258.15,9335.65]],[[8805.55,516.9,501.6,175.95],[8998.7,333.45,479.95,187.9],[8890.45,474.4,428.05,207.1],[8938.65,445.85,408.3,207.2],[8913.4,431.2,413.95,241.45],[8807.15,410.2,559.65,223],[8703.6,556.5,571.3,168.6],[8881.8,533.8,386.35,198.05],[8702.8,562.95,487.15,247.1],[8801.95,442.55,536.8,218.7],[8786.3,435.8,530.9,247],[8820.7,473.4,467.45,238.45],[8841.75,464.45,502.25,191.55],[8703,549.55,509.1,238.35],[8619.85,575.9,554.65,249.6],[8663.7,586.25,520.75,229.3],[8549.3,632.95,589.65,228.1],[8640.45,631.9,477.95,249.7],[8463.9,647.2,629.95,258.95],[8406.65,697.1,641,255.25],[8378.55,721.4,620.55,279.5],[8275.7,703,668.85,352.45],[8369.55,717.55,611,301.9],[8313.5,675.95,770.05,240.5],[8163.45,772.6,788.45,275.5],[7923.85,806.65,942.65,326.85],[8505.35,626.85,558.5,309.3],[7910.45,793.5,859.9,436.15],[8055.45,810.55,836.5,297.5],[8314.4,755.8,629.5,300.3],[8161.6,700.3,694.35,443.75],[7832.4,825.15,925.3,417.15],[7797.6,979.6,854.15,368.65],[7886.9,753.95,939.35,419.8],[7637.2,1092.1,886.95,383.75],[7716.05,1177.25,698.6,408.1],[7663.85,851.8,1105.15,379.2],[7588.55,981.45,959.1,470.9],[7206,1066.25,1268.6,459.15],[6983.35,1220,1220.25,576.4],[6918.15,1204.55,1345.3,532],[7042.65,1103.25,1253.05,601.05],[7296.25,1151.25,995.95,556.55],[6751.7,1282.55,1305.7,660.05],[7100.45,1244.25,993.3,662],[6889.15,1382.5,1054.8,673.55],[6074.15,1636.55,1708.95,580.35],[6599.25,1396.95,1412.1,591.7],[6204,1642,1473.1,680.9],[5531.05,1831.85,1758.9,878.2],[5901.75,1376.65,1916.95,804.65],[6240.4,1419.9,1497.9,841.8],[5849.7,1525.05,1709.15,916.1],[5160.8,1737.1,2221.8,880.3],[5581.85,1708.45,1790.8,918.9],[4859.7,2098,2080.5,961.8],[4626.65,2162.75,1995.9,1214.7],[4600.8,1734.65,2257.25,1407.3],[3964.15,2737.85,2096.05,1201.95],[4324.5,2293.05,2007.1,1375.35],[2934.15,2684,2607.15,1774.7],[3591.55,2553.7,2589.55,1265.2],[3164.6,2967.2,2300.65,1567.55],[3614.15,2195.4,2314.4,1876.05],[2603.65,2704.75,1987.5,2704.1],[3185.85,2575.95,2129.65,2108.55],[2569.25,2902.1,2457.55,2071.1],[2897.75,2499.05,2353.5,2249.7],[2643.5,2583.95,2147.6,2624.95],[2151.7,2495,2492.35,2860.95],[2443.4,2395.1,2546.6,2614.9],[1875.1,2049.05,2997.2,3078.65],[1714.1,2034.95,3684.05,2566.9],[1780.65,3080.3,2046.55,3092.5],[1853.3,3011.65,2104.4,3030.65],[2149.55,2346.1,2367.55,3136.8],[1476.35,2270.8,2167.05,4085.8],[1378.8,1896.05,2838.5,3886.65],[1381.15,1771.15,2541.3,4306.4],[1256.3,2275.05,2504.15,3964.5],[1163,2298.75,2847.3,3690.95],[638.35,1876.55,1715.65,5769.45],[1205.45,2176.5,2581,4037.05],[938.95,2157.5,2686.6,4216.95],[906.95,1853.5,2033.95,5205.6],[867.9,2244.05,1930.45,4957.6],[917.1,2747.3,1740.85,4594.75],[691.4,1664.95,1970.2,5673.45],[722.35,1890.1,1983.55,5404],[763.25,1725.45,1246.75,6264.55],[664.1,1219.8,1442.5,6673.6],[621.2,1559.85,1787.65,6031.3],[632.05,1479.35,1733.1,6155.5],[651.95,1806.6,1496.85,6044.6],[576.1,1113.15,1435.5,6875.25],[574.9,1354,1056.75,7014.35],[527.35,1555.6,1432.15,6484.9],[492.65,1055.45,1241.3,7210.6],[551.75,1365.5,1251.55,6831.2],[562.6,1211.85,1173.2,7052.35],[499.95,1255.3,1107.85,7136.9],[429.05,1086.7,1169.75,7314.5],[514.3,1049.65,967.75,7468.3],[401.2,943.8,947.05,7707.95],[463.35,902.5,956.45,7677.7],[543.9,926.8,1042.2,7487.1],[411.4,872.95,1294.1,7421.55],[401.3,955.1,1036.65,7606.95],[341.75,869.5,1019.7,7769.05],[315.8,951.2,1055.5,7677.5],[323.75,841.4,860,7974.85],[351.45,762.9,889.15,7996.5],[416.35,867.15,735.9,7980.6],[306,814.85,835,8044.15],[287.7,782.4,646.05,8283.85],[368,834.1,865.05,7932.85],[320.7,782.35,752.45,8144.5],[282.75,698.35,895.15,8123.75],[294,853.6,727,8125.4],[286.85,680.2,670.8,8362.15],[293.8,740.55,649.95,8315.7],[303.15,670.7,509.8,8516.35],[251.35,620.85,657.3,8470.5],[247.75,701.95,734.75,8315.55],[302.95,635.8,633.55,8427.7],[226.35,525.9,606.1,8641.65],[304.7,683.25,545.4,8466.65],[265.25,637.5,759.75,8337.5],[220.85,647.35,659.8,8472],[234.8,574.85,512.45,8677.9],[231.7,686.35,545.35,8536.6],[242.35,472.25,533.6,8751.8],[232.1,562.1,490.15,8715.65],[231.35,554.8,652.3,8561.55],[193.35,554.1,549.15,8703.4],[234.65,506.75,484.95,8773.65],[185.95,507.35,478.25,8828.45],[230.15,526.8,480.2,8762.85],[235.05,444.65,507.9,8812.4],[190.95,477.65,617.95,8713.45],[183.9,461.45,522.15,8832.5],[208.15,481.1,475.1,8835.65],[213.35,513.3,504.65,8768.7],[205.6,386.4,413.35,8994.65],[222.9,413.65,445.8,8917.65],[170.8,451.4,442.8,8935],[192.7,450.45,381.3,8975.55],[185.3,454.4,365.55,8994.75],[170.15,498.9,379.6,8951.35],[169.65,473.65,404.2,8952.5],[179.5,386.25,398.85,9035.4],[166.35,413.6,449.2,8970.85],[157.45,409.05,420.15,9013.35],[177.25,353.55,392.7,9076.5],[146.1,380.6,388.15,9085.15],[173.35,360.5,372.45,9093.7],[179,453.25,395.85,8971.9],[143.4,473.75,387.55,8995.3],[141.8,333.55,330.9,9193.75],[173.25,345.55,385.15,9096.05],[139.75,342.75,337.4,9180.1],[167.9,389.95,353.35,9088.8],[144.6,313.75,378.15,9163.5],[135.75,421.4,351.95,9090.9],[168.75,313.2,333.95,9184.1],[149.45,319.75,375.55,9155.25],[140.15,294.9,362.3,9202.65],[133.1,356.55,353.2,9157.15],[138.05,366,316.8,9179.15],[133,309.2,366.45,9191.35],[137.4,288.2,348.55,9225.85],[116.45,356.5,292.6,9234.45],[160.55,333.5,404.8,9101.15],[133.15,265.6,321.8,9279.45],[137.35,313.5,304.7,9244.45],[148,307.15,323.5,9221.35],[112.55,398.4,341.35,9147.7],[133.9,254.45,279.15,9332.5],[123.25,264.6,237.05,9375.1],[131.2,294,370.45,9204.35],[148.05,327,306.3,9218.65],[143.05,306.2,283.95,9266.8],[96.4,309.75,312.4,9281.45],[107.65,311.65,272.5,9308.2],[143,307.45,262.8,9286.75],[107.45,276.15,258.25,9358.15],[122.8,270,303.95,9303.25],[116.25,284.15,327.65,9271.95],[127.5,270.35,272.25,9329.9],[108.6,298.55,307.85,9285],[131.05,289.25,268.85,9310.85],[131.9,235.4,294.1,9338.6],[133.75,272.95,256.25,9337.05],[104.55,295.15,255.9,9344.4],[99.5,318.35,222.75,9359.4],[120.35,237.2,289.25,9353.2],[102.05,258.25,248.1,9391.6],[100.9,270.1,249.9,9379.1],[137.95,273.75,254.65,9333.65],[107.2,211.75,245.65,9435.4]],[[8960.45,412.85,435.95,190.75],[8922.55,425.6,466.85,185],[8875.25,475.95,470.7,178.1],[8950.8,444.15,410.9,194.15],[8940.1,400.65,460.45,198.8],[8897.35,498.75,376.7,227.2],[8921.9,374.2,516.8,187.1],[8838.25,472.45,488.7,200.6],[8801.8,501.5,456.4,240.3],[8733.75,475.55,496,294.7],[8615.45,510.95,635,238.6],[8837.65,490.65,449.15,222.55],[8876.55,455.55,454.6,213.3],[8736.7,560.6,459.65,243.05],[8775.85,490.7,492.9,240.55],[8807.15,440.2,511.95,240.7],[8667.15,553.15,515.6,264.1],[8771.1,446.45,535.85,246.6],[8293.1,788.75,626.15,292],[8386.5,555.9,747,310.6],[8510.55,657.8,580.25,251.4],[8395.55,522.3,793.15,289],[8483.95,770.15,449.9,296],[8571.1,654.75,499.5,274.65],[8391.85,677.05,611.55,319.55],[8380.35,666.65,603.35,349.65],[8130.75,718.9,791.3,359.05],[8262.25,733.65,689.4,314.7],[8060,788.55,823.95,327.5],[8212.75,671.45,783.55,332.25],[8049.6,772.35,808.5,369.55],[7986.35,732.75,826.2,454.7],[7840.4,999.05,783.2,377.35],[7873.8,744.4,980.65,401.15],[7593.3,1035.2,906.8,464.7],[7825.2,809.6,971.8,393.4],[7464.05,913.15,1206.05,416.75],[7404.1,1044.05,974.8,577.05],[7628.3,960.35,935.85,475.5],[7669,839.8,963.6,527.6],[6942.65,1094.75,1393.35,569.25],[6986.85,1133.8,1283.25,596.1],[7194.2,996.5,1256.05,553.25],[6932.45,1509.25,1120.55,437.75],[6683.1,1304.2,1484.15,528.55],[6405.75,1384.2,1563.5,646.55],[6584.4,1368.65,1345.05,701.9],[6926.4,1144.8,1290.9,637.9],[5849.95,1674.3,1718.8,756.95],[5622.4,1615.6,1987.85,774.15],[5647.05,1688.95,1922.65,741.35],[6205.7,1137.45,1770.85,886],[5448,2133.65,1605.05,813.3],[5055.6,2079.35,1756.7,1108.35],[5628.6,1591.95,1812.45,967],[4789.1,1833.5,2347.65,1029.75],[5353.8,1615.7,2005.5,1025],[4336.45,2109.55,2217.5,1336.5],[4191.6,2307.5,2136.75,1364.15],[4292.8,2281,2225.05,1201.15],[3504.7,2679.45,2368.2,1447.65],[3312.3,2333.8,2885.05,1468.85],[3369.6,2516.8,1903.5,2210.1],[
[truncated: 1,304,781 more chars]
