# Supplementary material for: Imitating the winner leads to discrimination in spatial prisoner’s dilemma model
Source: Sci Rep. 2019 Mar 7;9:3776. doi: 10.1038/s41598-019-40583-w (PMC6405999; doi:10.1038/s41598-019-40583-w)
Supplement: Supplementary file 2 — figure_generation [file 41598_2019_40583_MOESM2_ESM.zip › figure_generation/1d_cyclic_labels/1d_different_label_distributions.ipynb]

# %% [code]
import numpy as np
import sympy as sp
import matplotlib.pyplot as plt

sp.init_printing(use_latex='png')

# %% [code]
# I will assume cyclic boundary-conditions

b,w = sp.symbols("b,w", real=True)

label = [0,0,0,1,1,1,1,1]
N = len(label)


profits = []
for i in range(N):
    profits += [[]]
    profits[i] += [ 2*b-2 ]
    profits[i] += [ b*(1+label[(i-1)%N])-2 ]
    profits[i] += [ b*(1+label[i]) - (label[(i-1)%N]+label[(i+1)%N]) ]
    profits[i] += [ 2*b*label[(i+1)%N] - (label[i]+label[(i+2)%N]) ]

Pright = []
Pleft = []
for i in range(N):
    p = profits[i]
    
    temp = 1 + sp.exp( w * (p[3]-p[1]) )
    Pright += [ (1/temp) ]
    
    temp = 1 + sp.exp( w * (p[0]-p[2]) )
    Pleft += [ (1/temp) ]
    
PL_PR = 1
for i in range(N):
    PL_PR *= Pleft[i]/Pright[i]

# %% [code]
PL_PR.simplify()

# %% [code]
test = sp.lambdify((b,w), PL_PR)

# %% [code]
x = np.linspace(0,10, 200)
y = np.linspace(-2,0.9, 201)

X,Y = np.meshgrid(x,y, indexing="ij")

Z = np.zeros_like(X)
for i,xx in enumerate(x):
    for j,yy in enumerate(y):
        Z[i,j] = test(xx,10**yy)
        #Z[i,j] = np.cos(2*np.pi*np.sqrt(1/4*xx*xx + yy*yy))

# %% [code]


# %% [code]
def lableDistPrinter(labelDist):
    N = len(labelDist)
    syms = ["x", "o"]
    s = ""
    for l in labelDist:
        s += syms[l] + "-"
    
    return s[:-1]

# %% [code]
plt.figure()
plt.contour(Y,X,Z, [1])
#plt.colorbar()
plt.title(lableDistPrinter(label), fontsize=20)
plt.xlabel("$\log_{10}(w)$", fontsize=16)
plt.ylabel("b", fontsize=16, rotation=0)

#plt.savefig(lableDistPrinter(label)+".pdf")
plt.show()

# %% [code]


# %% [code]


# %% [code]


# %% [code]


# %% [code]


# %% [code]


# %% [code]


# %% [code]


# %% [code]


# %% [code]


# %% [code]
