# Supplementary material for: Imitating the winner leads to discrimination in spatial prisoner’s dilemma model
Source: Sci Rep. 2019 Mar 7;9:3776. doi: 10.1038/s41598-019-40583-w (PMC6405999; doi:10.1038/s41598-019-40583-w)
Supplement: Supplementary file 2 — figure_generation [file 41598_2019_40583_MOESM2_ESM.zip › figure_generation/1d_cyclic_labels/collection.tex]

\documentclass[a4paper,12pt]{article}
\usepackage[margin=2cm]{geometry}
\usepackage[utf8]{inputenc}
\usepackage{graphicx} 
\setlength\parindent{0pt}

\begin{document}
Cycle length 1:\\
\includegraphics[width=0.33\linewidth]{x.pdf}

Cycle length 2:\\
\includegraphics[width=0.33\linewidth]{xo.pdf}

Cycle length 3:\\
\includegraphics[width=0.33\linewidth]{xxo.pdf}
\includegraphics[width=0.33\linewidth]{xoo.pdf}

Cycle length 4:\\
\includegraphics[width=0.33\linewidth]{xxxo.pdf}
\includegraphics[width=0.33\linewidth]{xxoo.pdf}
\includegraphics[width=0.33\linewidth]{xooo.pdf}

Cycle length 5:\\
\includegraphics[width=0.33\linewidth]{xxxxo.pdf}
\includegraphics[width=0.33\linewidth]{xxxoo.pdf}
\includegraphics[width=0.33\linewidth]{xxoxo.pdf}
\includegraphics[width=0.33\linewidth]{xxooo.pdf}
\includegraphics[width=0.33\linewidth]{xoxoo.pdf}
\includegraphics[width=0.33\linewidth]{xoooo.pdf}

Cycle length 6:\\
\includegraphics[width=0.33\linewidth]{x-x-x-x-x-o.pdf}
\includegraphics[width=0.33\linewidth]{x-x-x-x-o-o.pdf}
\includegraphics[width=0.33\linewidth]{x-x-x-o-x-o.pdf}
\includegraphics[width=0.33\linewidth]{x-x-x-o-o-o.pdf}
\includegraphics[width=0.33\linewidth]{x-x-o-x-o-o.pdf}
\includegraphics[width=0.33\linewidth]{x-o-x-x-o-o.pdf}
\includegraphics[width=0.33\linewidth]{x-x-o-o-o-o.pdf}
\includegraphics[width=0.33\linewidth]{x-o-x-o-o-o.pdf}
\includegraphics[width=0.33\linewidth]{x-o-o-o-o-o.pdf}

\end{document}
