# Supplementary material for: Imitating the winner leads to discrimination in spatial prisoner’s dilemma model
Source: Sci Rep. 2019 Mar 7;9:3776. doi: 10.1038/s41598-019-40583-w (PMC6405999; doi:10.1038/s41598-019-40583-w)
Supplement: Supplementary file 2 — figure_generation [file 41598_2019_40583_MOESM2_ESM.zip › figure_generation/1d_cyclic_labels/collection.fdb_latexmk]

# Fdb version 3
["pdflatex"] 1545301995 "/home/gorm/papersSubmitted/evolution_of_discrimination/scientificReports/resubmission/figure_generation/1d_cyclic_labels/collection.tex" "collection.pdf" "collection" 1545301995
  "/etc/texmf/web2c/texmf.cnf" 1515505256 475 c0e671620eb5563b2130f56340a5fde8 ""
  "/home/gorm/papersSubmitted/evolution_of_discrimination/scientificReports/resubmission/figure_generation/1d_cyclic_labels/collection.tex" 1545301995 1435 882410451b8fe7145a9f5d9254319049 ""
  "/usr/share/texlive/texmf-dist/fonts/map/fontname/texfonts.map" 1272929888 3287 e6b82fe08f5336d4d5ebc73fb1152e87 ""
  "/usr/share/texlive/texmf-dist/fonts/tfm/public/cm/cmr12.tfm" 1136768653 1288 655e228510b4c2a1abe905c368440826 ""
  "/usr/share/texlive/texmf-dist/fonts/type1/public/amsfonts/cm/cmr12.pfb" 1248133631 32722 d7379af29a190c3f453aba36302ff5a9 ""
  "/usr/share/texlive/texmf-dist/tex/context/base/mkii/supp-pdf.mkii" 1461363279 71627 94eb9990bed73c364d7f53f960cc8c5b ""
  "/usr/share/texlive/texmf-dist/tex/generic/ifxetex/ifxetex.sty" 1284331290 1458 43ab4710dc82f3edeabecd0d099626b2 ""
  "/usr/share/texlive/texmf-dist/tex/generic/oberdiek/etexcmds.sty" 1463608860 7612 729a8cc22a1ee0029997c7f74717ae05 ""
  "/usr/share/texlive/texmf-dist/tex/generic/oberdiek/ifluatex.sty" 1463608860 7324 2310d1247db0114eb4726807c8837a0e ""
  "/usr/share/texlive/texmf-dist/tex/generic/oberdiek/ifpdf.sty" 1463348357 1226 01a89dfef361f60ae7df13cd2946bc16 ""
  "/usr/share/texlive/texmf-dist/tex/generic/oberdiek/ifvtex.sty" 1463608860 6797 90b7f83b0ad46826bc16058b1e3d48df ""
  "/usr/share/texlive/texmf-dist/tex/generic/oberdiek/infwarerr.sty" 1463608860 8253 473e0e41f9adadb1977e8631b8f72ea6 ""
  "/usr/share/texlive/texmf-dist/tex/generic/oberdiek/kvdefinekeys.sty" 1463608860 5152 b67a3a964ad9851e095110c854a1d461 ""
  "/usr/share/texlive/texmf-dist/tex/generic/oberdiek/kvsetkeys.sty" 1463608860 14040 ac8866aac45982ac84021584b0abb252 ""
  "/usr/share/texlive/texmf-dist/tex/generic/oberdiek/ltxcmds.sty" 1463608860 18425 5b3c0c59d76fac78978b5558e83c1f36 ""
  "/usr/share/texlive/texmf-dist/tex/generic/oberdiek/pdftexcmds.sty" 1465595255 20115 901306eb5d88a0bb40b00d0ce4448e2f ""
  "/usr/share/texlive/texmf-dist/tex/latex/base/article.cls" 1480098821 19821 310da678527a7dfe2a02c88af38079b7 ""
  "/usr/share/texlive/texmf-dist/tex/latex/base/inputenc.sty" 1480098821 4732 d63eda807ac82cca2ca8488efd31a966 ""
  "/usr/share/texlive/texmf-dist/tex/latex/base/omsenc.dfu" 1488610416 2004 ac51aeac484f08c01026120d62677eca ""
  "/usr/share/texlive/texmf-dist/tex/latex/base/ot1enc.dfu" 1488610416 3181 1cb3e9ad01f4a01127b2ffd821bfeec7 ""
  "/usr/share/texlive/texmf-dist/tex/latex/base/size12.clo" 1480098821 8303 1d67e16498f00f63da792fab169302fc ""
  "/usr/share/texlive/texmf-dist/tex/latex/base/t1enc.dfu" 1488610416 11255 9d97362866549d3d3c994b5f28d1b9b5 ""
  "/usr/share/texlive/texmf-dist/tex/latex/base/utf8.def" 1488610416 7784 325a2a09984cb5c4ff230f9867145ad3 ""
  "/usr/share/texlive/texmf-dist/tex/latex/geometry/geometry.sty" 1284422013 40502 e003406220954b0716679d7928aedd8a ""
  "/usr/share/texlive/texmf-dist/tex/latex/graphics-cfg/graphics.cfg" 1465944070 1224 978390e9c2234eab29404bc21b268d1e ""
  "/usr/share/texlive/texmf-dist/tex/latex/graphics-def/pdftex.def" 1485129666 58250 3792a9d2d1d664ee8c742498e295b051 ""
  "/usr/share/texlive/texmf-dist/tex/latex/graphics/graphics.sty" 1485129665 14574 2878810b0466da67e0d0ab10fdd2f6ff ""
  "/usr/share/texlive/texmf-dist/tex/latex/graphics/graphicx.sty" 1480098830 8125 557ab9f1bfa80d369fb45a914aa8a3b4 ""
  "/usr/share/texlive/texmf-dist/tex/latex/graphics/keyval.sty" 1480098830 2594 d18d5e19aa8239cf867fa670c556d2e9 ""
  "/usr/share/texlive/texmf-dist/tex/latex/graphics/trig.sty" 1480098830 3980 0a268fbfda01e381fa95821ab13b6aee ""
  "/usr/share/texlive/texmf-dist/tex/latex/latexconfig/epstopdf-sys.cfg" 1279039959 678 4792914a8f45be57bb98413425e4c7af ""
  "/usr/share/texlive/texmf-dist/tex/latex/oberdiek/epstopdf-base.sty" 1463608860 12095 5337833c991d80788a43d3ce26bd1c46 ""
  "/usr/share/texlive/texmf-dist/tex/latex/oberdiek/grfext.sty" 1463608860 7075 2fe3d848bba95f139de11ded085e74aa ""
  "/usr/share/texlive/texmf-dist/tex/latex/oberdiek/kvoptions.sty" 1463608860 22417 1d9df1eb66848aa31b18a593099cf45c ""
  "/usr/share/texlive/texmf-dist/web2c/texmf.cnf" 1488610416 31340 0f53f8665296bf8fe6c697f9505e31d8 ""
  "/usr/share/texmf/web2c/texmf.cnf" 1488610416 31340 0f53f8665296bf8fe6c697f9505e31d8 ""
  "/var/lib/texmf/fonts/map/pdftex/updmap/pdftex.map" 1515505438 2044936 0edf5ca64352b50b145b46ea2ee03d92 ""
  "/var/lib/texmf/web2c/pdftex/pdflatex.fmt" 1538471528 3870650 74bb5e61a0dbf488ee17f774190384a5 ""
  "collection.aux" 1545301995 8 a94a2480d3289e625eea47cd1b285758 ""
  "collection.tex" 1545301995 1435 882410451b8fe7145a9f5d9254319049 ""
  "x-o-o-o-o-o.pdf" 1545301842 10686 9233035d43ff85993d6545b03e376153 ""
  "x-o-x-o-o-o.pdf" 1545301837 10664 9d291b53ae658d4e8218fbab61630421 ""
  "x-o-x-x-o-o.pdf" 1545301778 10801 ebc6ef71d992129e1770adcdccf20cb5 ""
  "x-x-o-o-o-o.pdf" 1545301802 10652 14cc1cd7a1ca697d26bc01a655af77ce ""
  "x-x-o-x-o-o.pdf" 1545301742 10859 82be2dfc36b5a49f08fa428404b4f9b5 ""
  "x-x-x-o-o-o.pdf" 1545301728 10774 264beec3c1f104d84cc0f23a5175ee00 ""
  "x-x-x-o-x-o.pdf" 1545301708 10520 4539d5c04f212d05bca724b436060fee ""
  "x-x-x-x-o-o.pdf" 1545301699 10667 ae52894fac6d96e14ed4c081982fbc8d ""
  "x-x-x-x-x-o.pdf" 1545301693 10492 474ca0fb85568affc2bd97f38477403f ""
  "x.pdf" 1545300532 10153 0489b18871dfa57b98dbf0a3a582ee64 ""
  "xo.pdf" 1545300547 10326 82607177c2b1fb47a7ca49613e188383 ""
  "xoo.pdf" 1545300569 10680 333bf8f0d81267cdb1d6281abfe581f2 ""
  "xooo.pdf" 1545300610 10687 fe6712c8bffb132de9ef87e409ce4832 ""
  "xoooo.pdf" 1545300626 10687 2afc103b038a7edeafce64b8d5f8e1e1 ""
  "xoxoo.pdf" 1545300639 10670 e7cc5fd001644e20141d69ad20f3f0ae ""
  "xxo.pdf" 1545300563 10662 ebbb38ac624bf50691d7093f94d3e68f ""
  "xxoo.pdf" 1545300585 10658 5c492bab091b6c9e1605f8d085d53a31 ""
  "xxooo.pdf" 1545300632 10653 bda8e6f11ef590ecfa0d0b3e34c9432f ""
  "xxoxo.pdf" 1545300652 10564 eaf97c0ddc931a7c1884ea8addd158bf ""
  "xxxo.pdf" 1545300578 10556 1ffc49b42978f404116649803fa4707b ""
  "xxxoo.pdf" 1545300699 10823 121e5af83543487d1fe2389e4412765b ""
  "xxxxo.pdf" 1545300715 10519 a2b8cc19a6f3d2196660ee022a381b75 ""
  (generated)
  "collection.pdf"
  "collection.aux"
  "collection.log"
