# Supplementary material for: Imitating the winner leads to discrimination in spatial prisoner’s dilemma model
Source: Sci Rep. 2019 Mar 7;9:3776. doi: 10.1038/s41598-019-40583-w (PMC6405999; doi:10.1038/s41598-019-40583-w)
Supplement: Supplementary file 2 — figure_generation [file 41598_2019_40583_MOESM2_ESM.zip › figure_generation/1d_cyclic_labels/collection.fls]

PWD /home/gorm/papersSubmitted/evolution_of_discrimination/scientificReports/resubmission/figure_generation/1d_cyclic_labels
INPUT /etc/texmf/web2c/texmf.cnf
INPUT /usr/share/texmf/web2c/texmf.cnf
INPUT /usr/share/texlive/texmf-dist/web2c/texmf.cnf
INPUT /var/lib/texmf/web2c/pdftex/pdflatex.fmt
INPUT /home/gorm/papersSubmitted/evolution_of_discrimination/scientificReports/resubmission/figure_generation/1d_cyclic_labels/collection.tex
OUTPUT collection.log
INPUT /usr/share/texlive/texmf-dist/tex/latex/base/article.cls
INPUT /usr/share/texlive/texmf-dist/tex/latex/base/article.cls
INPUT /usr/share/texlive/texmf-dist/tex/latex/base/size12.clo
INPUT /usr/share/texlive/texmf-dist/tex/latex/base/size12.clo
INPUT /usr/share/texlive/texmf-dist/fonts/map/fontname/texfonts.map
INPUT /usr/share/texlive/texmf-dist/fonts/tfm/public/cm/cmr12.tfm
INPUT /usr/share/texlive/texmf-dist/tex/latex/geometry/geometry.sty
INPUT /usr/share/texlive/texmf-dist/tex/latex/geometry/geometry.sty
INPUT /usr/share/texlive/texmf-dist/tex/latex/graphics/keyval.sty
INPUT /usr/share/texlive/texmf-dist/tex/latex/graphics/keyval.sty
INPUT /usr/share/texlive/texmf-dist/tex/generic/oberdiek/ifpdf.sty
INPUT /usr/share/texlive/texmf-dist/tex/generic/oberdiek/ifpdf.sty
INPUT /usr/share/texlive/texmf-dist/tex/generic/oberdiek/ifvtex.sty
INPUT /usr/share/texlive/texmf-dist/tex/generic/oberdiek/ifvtex.sty
INPUT /usr/share/texlive/texmf-dist/tex/generic/ifxetex/ifxetex.sty
INPUT /usr/share/texlive/texmf-dist/tex/generic/ifxetex/ifxetex.sty
INPUT /usr/share/texlive/texmf-dist/tex/latex/base/inputenc.sty
INPUT /usr/share/texlive/texmf-dist/tex/latex/base/inputenc.sty
INPUT /usr/share/texlive/texmf-dist/tex/latex/base/utf8.def
INPUT /usr/share/texlive/texmf-dist/tex/latex/base/utf8.def
INPUT /usr/share/texlive/texmf-dist/tex/latex/base/t1enc.dfu
INPUT /usr/share/texlive/texmf-dist/tex/latex/base/t1enc.dfu
INPUT /usr/share/texlive/texmf-dist/tex/latex/base/ot1enc.dfu
INPUT /usr/share/texlive/texmf-dist/tex/latex/base/ot1enc.dfu
INPUT /usr/share/texlive/texmf-dist/tex/latex/base/omsenc.dfu
INPUT /usr/share/texlive/texmf-dist/tex/latex/base/omsenc.dfu
INPUT /usr/share/texlive/texmf-dist/tex/latex/graphics/graphicx.sty
INPUT /usr/share/texlive/texmf-dist/tex/latex/graphics/graphicx.sty
INPUT /usr/share/texlive/texmf-dist/tex/latex/graphics/graphics.sty
INPUT /usr/share/texlive/texmf-dist/tex/latex/graphics/graphics.sty
INPUT /usr/share/texlive/texmf-dist/tex/latex/graphics/trig.sty
INPUT /usr/share/texlive/texmf-dist/tex/latex/graphics/trig.sty
INPUT /usr/share/texlive/texmf-dist/tex/latex/graphics-cfg/graphics.cfg
INPUT /usr/share/texlive/texmf-dist/tex/latex/graphics-cfg/graphics.cfg
INPUT /usr/share/texlive/texmf-dist/tex/latex/graphics-def/pdftex.def
INPUT /usr/share/texlive/texmf-dist/tex/latex/graphics-def/pdftex.def
INPUT /usr/share/texlive/texmf-dist/tex/generic/oberdiek/infwarerr.sty
INPUT /usr/share/texlive/texmf-dist/tex/generic/oberdiek/infwarerr.sty
INPUT /usr/share/texlive/texmf-dist/tex/generic/oberdiek/ltxcmds.sty
INPUT /usr/share/texlive/texmf-dist/tex/generic/oberdiek/ltxcmds.sty
INPUT collection.aux
INPUT collection.aux
OUTPUT collection.aux
INPUT /usr/share/texlive/texmf-dist/tex/context/base/mkii/supp-pdf.mkii
INPUT /usr/share/texlive/texmf-dist/tex/context/base/mkii/supp-pdf.mkii
INPUT /usr/share/texlive/texmf-dist/tex/generic/oberdiek/pdftexcmds.sty
INPUT /usr/share/texlive/texmf-dist/tex/generic/oberdiek/pdftexcmds.sty
INPUT /usr/share/texlive/texmf-dist/tex/generic/oberdiek/ifluatex.sty
INPUT /usr/share/texlive/texmf-dist/tex/generic/oberdiek/ifluatex.sty
INPUT /usr/share/texlive/texmf-dist/tex/latex/oberdiek/epstopdf-base.sty
INPUT /usr/share/texlive/texmf-dist/tex/latex/oberdiek/epstopdf-base.sty
INPUT /usr/share/texlive/texmf-dist/tex/latex/oberdiek/grfext.sty
INPUT /usr/share/texlive/texmf-dist/tex/latex/oberdiek/grfext.sty
INPUT /usr/share/texlive/texmf-dist/tex/generic/oberdiek/kvdefinekeys.sty
INPUT /usr/share/texlive/texmf-dist/tex/generic/oberdiek/kvdefinekeys.sty
INPUT /usr/share/texlive/texmf-dist/tex/latex/oberdiek/kvoptions.sty
INPUT /usr/share/texlive/texmf-dist/tex/latex/oberdiek/kvoptions.sty
INPUT /usr/share/texlive/texmf-dist/tex/generic/oberdiek/kvsetkeys.sty
INPUT /usr/share/texlive/texmf-dist/tex/generic/oberdiek/kvsetkeys.sty
INPUT /usr/share/texlive/texmf-dist/tex/generic/oberdiek/etexcmds.sty
INPUT /usr/share/texlive/texmf-dist/tex/generic/oberdiek/etexcmds.sty
INPUT /usr/share/texlive/texmf-dist/tex/latex/latexconfig/epstopdf-sys.cfg
INPUT /usr/share/texlive/texmf-dist/tex/latex/latexconfig/epstopdf-sys.cfg
INPUT x.pdf
INPUT ./x.pdf
OUTPUT collection.pdf
INPUT ./x.pdf
INPUT xo.pdf
INPUT ./xo.pdf
INPUT ./xo.pdf
INPUT xxo.pdf
INPUT ./xxo.pdf
INPUT ./xxo.pdf
INPUT xoo.pdf
INPUT ./xoo.pdf
INPUT ./xoo.pdf
INPUT xxxo.pdf
INPUT ./xxxo.pdf
INPUT ./xxxo.pdf
INPUT xxoo.pdf
INPUT ./xxoo.pdf
INPUT ./xxoo.pdf
INPUT xooo.pdf
INPUT ./xooo.pdf
INPUT ./xooo.pdf
INPUT xxxxo.pdf
INPUT ./xxxxo.pdf
INPUT ./xxxxo.pdf
INPUT xxxoo.pdf
INPUT ./xxxoo.pdf
INPUT ./xxxoo.pdf
INPUT xxoxo.pdf
INPUT ./xxoxo.pdf
INPUT ./xxoxo.pdf
INPUT xxooo.pdf
INPUT ./xxooo.pdf
INPUT ./xxooo.pdf
INPUT xoxoo.pdf
INPUT ./xoxoo.pdf
INPUT ./xoxoo.pdf
INPUT xoooo.pdf
INPUT ./xoooo.pdf
INPUT ./xoooo.pdf
INPUT x-x-x-x-x-o.pdf
INPUT ./x-x-x-x-x-o.pdf
INPUT ./x-x-x-x-x-o.pdf
INPUT x-x-x-x-o-o.pdf
INPUT ./x-x-x-x-o-o.pdf
INPUT ./x-x-x-x-o-o.pdf
INPUT x-x-x-o-x-o.pdf
INPUT ./x-x-x-o-x-o.pdf
INPUT ./x-x-x-o-x-o.pdf
INPUT x-x-x-o-o-o.pdf
INPUT ./x-x-x-o-o-o.pdf
INPUT ./x-x-x-o-o-o.pdf
INPUT x-x-o-x-o-o.pdf
INPUT ./x-x-o-x-o-o.pdf
INPUT ./x-x-o-x-o-o.pdf
INPUT x-o-x-x-o-o.pdf
INPUT ./x-o-x-x-o-o.pdf
INPUT ./x-o-x-x-o-o.pdf
INPUT x-x-o-o-o-o.pdf
INPUT ./x-x-o-o-o-o.pdf
INPUT ./x-x-o-o-o-o.pdf
INPUT x-o-x-o-o-o.pdf
INPUT ./x-o-x-o-o-o.pdf
INPUT ./x-o-x-o-o-o.pdf
INPUT x-o-o-o-o-o.pdf
INPUT ./x-o-o-o-o-o.pdf
INPUT ./x-o-o-o-o-o.pdf
INPUT /var/lib/texmf/fonts/map/pdftex/updmap/pdftex.map
INPUT collection.aux
INPUT /usr/share/texlive/texmf-dist/fonts/type1/public/amsfonts/cm/cmr12.pfb
