# Supplementary material for: Imitating the winner leads to discrimination in spatial prisoner’s dilemma model
Source: Sci Rep. 2019 Mar 7;9:3776. doi: 10.1038/s41598-019-40583-w (PMC6405999; doi:10.1038/s41598-019-40583-w)
Supplement: Supplementary file 2 — figure_generation [file 41598_2019_40583_MOESM2_ESM.zip › figure_generation/1d_cyclic_labels/collection.log]

This is pdfTeX, Version 3.14159265-2.6-1.40.17 (TeX Live 2016/Debian) (preloaded format=pdflatex 2018.10.2)  20 DEC 2018 11:33
entering extended mode
 restricted \write18 enabled.
 file:line:error style messages enabled.
 %&-line parsing enabled.
**/home/gorm/papersSubmitted/evolution_of_discrimination/scientificReports/resubmission/figure_generation/1d_cyclic_labels/collection.tex
(/home/gorm/papersSubmitted/evolution_of_discrimination/scientificReports/resubmission/figure_generation/1d_cyclic_labels/collection.tex
LaTeX2e <2017/01/01> patch level 3
Babel <3.9r> and hyphenation patterns for 83 language(s) loaded.
(/usr/share/texlive/texmf-dist/tex/latex/base/article.cls
Document Class: article 2014/09/29 v1.4h Standard LaTeX document class
(/usr/share/texlive/texmf-dist/tex/latex/base/size12.clo
File: size12.clo 2014/09/29 v1.4h Standard LaTeX file (size option)
)
\c@part=\count79
\c@section=\count80
\c@subsection=\count81
\c@subsubsection=\count82
\c@paragraph=\count83
\c@subparagraph=\count84
\c@figure=\count85
\c@table=\count86
\abovecaptionskip=\skip41
\belowcaptionskip=\skip42
\bibindent=\dimen102
) (/usr/share/texlive/texmf-dist/tex/latex/geometry/geometry.sty
Package: geometry 2010/09/12 v5.6 Page Geometry
 (/usr/share/texlive/texmf-dist/tex/latex/graphics/keyval.sty
Package: keyval 2014/10/28 v1.15 key=value parser (DPC)
\KV@toks@=\toks14
) (/usr/share/texlive/texmf-dist/tex/generic/oberdiek/ifpdf.sty
Package: ifpdf 2016/05/14 v3.1 Provides the ifpdf switch
) (/usr/share/texlive/texmf-dist/tex/generic/oberdiek/ifvtex.sty
Package: ifvtex 2016/05/16 v1.6 Detect VTeX and its facilities (HO)
Package ifvtex Info: VTeX not detected.
) (/usr/share/texlive/texmf-dist/tex/generic/ifxetex/ifxetex.sty
Package: ifxetex 2010/09/12 v0.6 Provides ifxetex conditional
)
\Gm@cnth=\count87
\Gm@cntv=\count88
\c@Gm@tempcnt=\count89
\Gm@bindingoffset=\dimen103
\Gm@wd@mp=\dimen104
\Gm@odd@mp=\dimen105
\Gm@even@mp=\dimen106
\Gm@layoutwidth=\dimen107
\Gm@layoutheight=\dimen108
\Gm@layouthoffset=\dimen109
\Gm@layoutvoffset=\dimen110
\Gm@dimlist=\toks15
) (/usr/share/texlive/texmf-dist/tex/latex/base/inputenc.sty
Package: inputenc 2015/03/17 v1.2c Input encoding file
\inpenc@prehook=\toks16
\inpenc@posthook=\toks17
 (/usr/share/texlive/texmf-dist/tex/latex/base/utf8.def
File: utf8.def 2017/01/28 v1.1t UTF-8 support for inputenc
Now handling font encoding OML ...
... no UTF-8 mapping file for font encoding OML
Now handling font encoding T1 ...
... processing UTF-8 mapping file for font encoding T1
 (/usr/share/texlive/texmf-dist/tex/latex/base/t1enc.dfu
File: t1enc.dfu 2017/01/28 v1.1t UTF-8 support for inputenc
   defining Unicode char U+00A0 (decimal 160)
   defining Unicode char U+00A1 (decimal 161)
   defining Unicode char U+00A3 (decimal 163)
   defining Unicode char U+00AB (decimal 171)
   defining Unicode char U+00AD (decimal 173)
   defining Unicode char U+00BB (decimal 187)
   defining Unicode char U+00BF (decimal 191)
   defining Unicode char U+00C0 (decimal 192)
   defining Unicode char U+00C1 (decimal 193)
   defining Unicode char U+00C2 (decimal 194)
   defining Unicode char U+00C3 (decimal 195)
   defining Unicode char U+00C4 (decimal 196)
   defining Unicode char U+00C5 (decimal 197)
   defining Unicode char U+00C6 (decimal 198)
   defining Unicode char U+00C7 (decimal 199)
   defining Unicode char U+00C8 (decimal 200)
   defining Unicode char U+00C9 (decimal 201)
   defining Unicode char U+00CA (decimal 202)
   defining Unicode char U+00CB (decimal 203)
   defining Unicode char U+00CC (decimal 204)
   defining Unicode char U+00CD (decimal 205)
   defining Unicode char U+00CE (decimal 206)
   defining Unicode char U+00CF (decimal 207)
   defining Unicode char U+00D0 (decimal 208)
   defining Unicode char U+00D1 (decimal 209)
   defining Unicode char U+00D2 (decimal 210)
   defining Unicode char U+00D3 (decimal 211)
   defining Unicode char U+00D4 (decimal 212)
   defining Unicode char U+00D5 (decimal 213)
   defining Unicode char U+00D6 (decimal 214)
   defining Unicode char U+00D8 (decimal 216)
   defining Unicode char U+00D9 (decimal 217)
   defining Unicode char U+00DA (decimal 218)
   defining Unicode char U+00DB (decimal 219)
   defining Unicode char U+00DC (decimal 220)
   defining Unicode char U+00DD (decimal 221)
   defining Unicode char U+00DE (decimal 222)
   defining Unicode char U+00DF (decimal 223)
   defining Unicode char U+00E0 (decimal 224)
   defining Unicode char U+00E1 (decimal 225)
   defining Unicode char U+00E2 (decimal 226)
   defining Unicode char U+00E3 (decimal 227)
   defining Unicode char U+00E4 (decimal 228)
   defining Unicode char U+00E5 (decimal 229)
   defining Unicode char U+00E6 (decimal 230)
   defining Unicode char U+00E7 (decimal 231)
   defining Unicode char U+00E8 (decimal 232)
   defining Unicode char U+00E9 (decimal 233)
   defining Unicode char U+00EA (decimal 234)
   defining Unicode char U+00EB (decimal 235)
   defining Unicode char U+00EC (decimal 236)
   defining Unicode char U+00ED (decimal 237)
   defining Unicode char U+00EE (decimal 238)
   defining Unicode char U+00EF (decimal 239)
   defining Unicode char U+00F0 (decimal 240)
   defining Unicode char U+00F1 (decimal 241)
   defining Unicode char U+00F2 (decimal 242)
   defining Unicode char U+00F3 (decimal 243)
   defining Unicode char U+00F4 (decimal 244)
   defining Unicode char U+00F5 (decimal 245)
   defining Unicode char U+00F6 (decimal 246)
   defining Unicode char U+00F8 (decimal 248)
   defining Unicode char U+00F9 (decimal 249)
   defining Unicode char U+00FA (decimal 250)
   defining Unicode char U+00FB (decimal 251)
   defining Unicode char U+00FC (decimal 252)
   defining Unicode char U+00FD (decimal 253)
   defining Unicode char U+00FE (decimal 254)
   defining Unicode char U+00FF (decimal 255)
   defining Unicode char U+0100 (decimal 256)
   defining Unicode char U+0101 (decimal 257)
   defining Unicode char U+0102 (decimal 258)
   defining Unicode char U+0103 (decimal 259)
   defining Unicode char U+0104 (decimal 260)
   defining Unicode char U+0105 (decimal 261)
   defining Unicode char U+0106 (decimal 262)
   defining Unicode char U+0107 (decimal 263)
   defining Unicode char U+0108 (decimal 264)
   defining Unicode char U+0109 (decimal 265)
   defining Unicode char U+010A (decimal 266)
   defining Unicode char U+010B (decimal 267)
   defining Unicode char U+010C (decimal 268)
   defining Unicode char U+010D (decimal 269)
   defining Unicode char U+010E (decimal 270)
   defining Unicode char U+010F (decimal 271)
   defining Unicode char U+0110 (decimal 272)
   defining Unicode char U+0111 (decimal 273)
   defining Unicode char U+0112 (decimal 274)
   defining Unicode char U+0113 (decimal 275)
   defining Unicode char U+0114 (decimal 276)
   defining Unicode char U+0115 (decimal 277)
   defining Unicode char U+0116 (decimal 278)
   defining Unicode char U+0117 (decimal 279)
   defining Unicode char U+0118 (decimal 280)
   defining Unicode char U+0119 (decimal 281)
   defining Unicode char U+011A (decimal 282)
   defining Unicode char U+011B (decimal 283)
   defining Unicode char U+011C (decimal 284)
   defining Unicode char U+011D (decimal 285)
   defining Unicode char U+011E (decimal 286)
   defining Unicode char U+011F (decimal 287)
   defining Unicode char U+0120 (decimal 288)
   defining Unicode char U+0121 (decimal 289)
   defining Unicode char U+0122 (decimal 290)
   defining Unicode char U+0123 (decimal 291)
   defining Unicode char U+0124 (decimal 292)
   defining Unicode char U+0125 (decimal 293)
   defining Unicode char U+0128 (decimal 296)
   defining Unicode char U+0129 (decimal 297)
   defining Unicode char U+012A (decimal 298)
   defining Unicode char U+012B (decimal 299)
   defining Unicode char U+012C (decimal 300)
   defining Unicode char U+012D (decimal 301)
   defining Unicode char U+012E (decimal 302)
   defining Unicode char U+012F (decimal 303)
   defining Unicode char U+0130 (decimal 304)
   defining Unicode char U+0131 (decimal 305)
   defining Unicode char U+0132 (decimal 306)
   defining Unicode char U+0133 (decimal 307)
   defining Unicode char U+0134 (decimal 308)
   defining Unicode char U+0135 (decimal 309)
   defining Unicode char U+0136 (decimal 310)
   defining Unicode char U+0137 (decimal 311)
   defining Unicode char U+0139 (decimal 313)
   defining Unicode char U+013A (decimal 314)
   defining Unicode char U+013B (decimal 315)
   defining Unicode char U+013C (decimal 316)
   defining Unicode char U+013D (decimal 317)
   defining Unicode char U+013E (decimal 318)
   defining Unicode char U+0141 (decimal 321)
   defining Unicode char U+0142 (decimal 322)
   defining Unicode char U+0143 (decimal 323)
   defining Unicode char U+0144 (decimal 324)
   defining Unicode char U+0145 (decimal 325)
   defining Unicode char U+0146 (decimal 326)
   defining Unicode char U+0147 (decimal 327)
   defining Unicode char U+0148 (decimal 328)
   defining Unicode char U+014A (decimal 330)
   defining Unicode char U+014B (decimal 331)
   defining Unicode char U+014C (decimal 332)
   defining Unicode char U+014D (decimal 333)
   defining Unicode char U+014E (decimal 334)
   defining Unicode char U+014F (decimal 335)
   defining Unicode char U+0150 (decimal 336)
   defining Unicode char U+0151 (decimal 337)
   defining Unicode char U+0152 (decimal 338)
   defining Unicode char U+0153 (decimal 339)
   defining Unicode char U+0154 (decimal 340)
   defining Unicode char U+0155 (decimal 341)
   defining Unicode char U+0156 (decimal 342)
   defining Unicode char U+0157 (decimal 343)
   defining Unicode char U+0158 (decimal 344)
   defining Unicode char U+0159 (decimal 345)
   defining Unicode char U+015A (decimal 346)
   defining Unicode char U+015B (decimal 347)
   defining Unicode char U+015C (decimal 348)
   defining Unicode char U+015D (decimal 349)
   defining Unicode char U+015E (decimal 350)
   defining Unicode char U+015F (decimal 351)
   defining Unicode char U+0160 (decimal 352)
   defining Unicode char U+0161 (decimal 353)
   defining Unicode char U+0162 (decimal 354)
   defining Unicode char U+0163 (decimal 355)
   defining Unicode char U+0164 (decimal 356)
   defining Unicode char U+0165 (decimal 357)
   defining Unicode char U+0168 (decimal 360)
   defining Unicode char U+0169 (decimal 361)
   defining Unicode char U+016A (decimal 362)
   defining Unicode char U+016B (decimal 363)
   defining Unicode char U+016C (decimal 364)
   defining Unicode char U+016D (decimal 365)
   defining Unicode char U+016E (decimal 366)
   defining Unicode char U+016F (decimal 367)
   defining Unicode char U+0170 (decimal 368)
   defining Unicode char U+0171 (decimal 369)
   defining Unicode char U+0172 (decimal 370)
   defining Unicode char U+0173 (decimal 371)
   defining Unicode char U+0174 (decimal 372)
   defining Unicode char U+0175 (decimal 373)
   defining Unicode char U+0176 (decimal 374)
   defining Unicode char U+0177 (decimal 375)
   defining Unicode char U+0178 (decimal 376)
   defining Unicode char U+0179 (decimal 377)
   defining Unicode char U+017A (decimal 378)
   defining Unicode char U+017B (decimal 379)
   defining Unicode char U+017C (decimal 380)
   defining Unicode char U+017D (decimal 381)
   defining Unicode char U+017E (decimal 382)
   defining Unicode char U+01CD (decimal 461)
   defining Unicode char U+01CE (decimal 462)
   defining Unicode char U+01CF (decimal 463)
   defining Unicode char U+01D0 (decimal 464)
   defining Unicode char U+01D1 (decimal 465)
   defining Unicode char U+01D2 (decimal 466)
   defining Unicode char U+01D3 (decimal 467)
   defining Unicode char U+01D4 (decimal 468)
   defining Unicode char U+01E2 (decimal 482)
   defining Unicode char U+01E3 (decimal 483)
   defining Unicode char U+01E6 (decimal 486)
   defining Unicode char U+01E7 (decimal 487)
   defining Unicode char U+01E8 (decimal 488)
   defining Unicode char U+01E9 (decimal 489)
   defining Unicode char U+01EA (decimal 490)
   defining Unicode char U+01EB (decimal 491)
   defining Unicode char U+01F0 (decimal 496)
   defining Unicode char U+01F4 (decimal 500)
   defining Unicode char U+01F5 (decimal 501)
   defining Unicode char U+0218 (decimal 536)
   defining Unicode char U+0219 (decimal 537)
   defining Unicode char U+021A (decimal 538)
   defining Unicode char U+021B (decimal 539)
   defining Unicode char U+0232 (decimal 562)
   defining Unicode char U+0233 (decimal 563)
   defining Unicode char U+1E02 (decimal 7682)
   defining Unicode char U+1E03 (decimal 7683)
   defining Unicode char U+200C (decimal 8204)
   defining Unicode char U+2010 (decimal 8208)
   defining Unicode char U+2011 (decimal 8209)
   defining Unicode char U+2012 (decimal 8210)
   defining Unicode char U+2013 (decimal 8211)
   defining Unicode char U+2014 (decimal 8212)
   defining Unicode char U+2015 (decimal 8213)
   defining Unicode char U+2018 (decimal 8216)
   defining Unicode char U+2019 (decimal 8217)
   defining Unicode char U+201A (decimal 8218)
   defining Unicode char U+201C (decimal 8220)
   defining Unicode char U+201D (decimal 8221)
   defining Unicode char U+201E (decimal 8222)
   defining Unicode char U+2030 (decimal 8240)
   defining Unicode char U+2031 (decimal 8241)
   defining Unicode char U+2039 (decimal 8249)
   defining Unicode char U+203A (decimal 8250)
   defining Unicode char U+2423 (decimal 9251)
   defining Unicode char U+1E20 (decimal 7712)
   defining Unicode char U+1E21 (decimal 7713)
)
Now handling font encoding OT1 ...
... processing UTF-8 mapping file for font encoding OT1
 (/usr/share/texlive/texmf-dist/tex/latex/base/ot1enc.dfu
File: ot1enc.dfu 2017/01/28 v1.1t UTF-8 support for inputenc
   defining Unicode char U+00A0 (decimal 160)
   defining Unicode char U+00A1 (decimal 161)
   defining Unicode char U+00A3 (decimal 163)
   defining Unicode char U+00AD (decimal 173)
   defining Unicode char U+00B8 (decimal 184)
   defining Unicode char U+00BF (decimal 191)
   defining Unicode char U+00C5 (decimal 197)
   defining Unicode char U+00C6 (decimal 198)
   defining Unicode char U+00D8 (decimal 216)
   defining Unicode char U+00DF (decimal 223)
   defining Unicode char U+00E6 (decimal 230)
   defining Unicode char U+00EC (decimal 236)
   defining Unicode char U+00ED (decimal 237)
   defining Unicode char U+00EE (decimal 238)
   defining Unicode char U+00EF (decimal 239)
   defining Unicode char U+00F8 (decimal 248)
   defining Unicode char U+0131 (decimal 305)
   defining Unicode char U+0141 (decimal 321)
   defining Unicode char U+0142 (decimal 322)
   defining Unicode char U+0152 (decimal 338)
   defining Unicode char U+0153 (decimal 339)
   defining Unicode char U+0174 (decimal 372)
   defining Unicode char U+0175 (decimal 373)
   defining Unicode char U+0176 (decimal 374)
   defining Unicode char U+0177 (decimal 375)
   defining Unicode char U+0218 (decimal 536)
   defining Unicode char U+0219 (decimal 537)
   defining Unicode char U+021A (decimal 538)
   defining Unicode char U+021B (decimal 539)
   defining Unicode char U+2013 (decimal 8211)
   defining Unicode char U+2014 (decimal 8212)
   defining Unicode char U+2018 (decimal 8216)
   defining Unicode char U+2019 (decimal 8217)
   defining Unicode char U+201C (decimal 8220)
   defining Unicode char U+201D (decimal 8221)
)
Now handling font encoding OMS ...
... processing UTF-8 mapping file for font encoding OMS
 (/usr/share/texlive/texmf-dist/tex/latex/base/omsenc.dfu
File: omsenc.dfu 2017/01/28 v1.1t UTF-8 support for inputenc
   defining Unicode char U+00A7 (decimal 167)
   defining Unicode char U+00B6 (decimal 182)
   defining Unicode char U+00B7 (decimal 183)
   defining Unicode char U+2020 (decimal 8224)
   defining Unicode char U+2021 (decimal 8225)
   defining Unicode char U+2022 (decimal 8226)
)
Now handling font encoding OMX ...
... no UTF-8 mapping file for font encoding OMX
Now handling font encoding U ...
... no UTF-8 mapping file for font encoding U
   defining Unicode char U+00A9 (decimal 169)
   defining Unicode char U+00AA (decimal 170)
   defining Unicode char U+00AE (decimal 174)
   defining Unicode char U+00BA (decimal 186)
   defining Unicode char U+02C6 (decimal 710)
   defining Unicode char U+02DC (decimal 732)
   defining Unicode char U+200C (decimal 8204)
   defining Unicode char U+2026 (decimal 8230)
   defining Unicode char U+2122 (decimal 8482)
   defining Unicode char U+2423 (decimal 9251)
)) (/usr/share/texlive/texmf-dist/tex/latex/graphics/graphicx.sty
Package: graphicx 2014/10/28 v1.0g Enhanced LaTeX Graphics (DPC,SPQR)
 (/usr/share/texlive/texmf-dist/tex/latex/graphics/graphics.sty
Package: graphics 2016/10/09 v1.0u Standard LaTeX Graphics (DPC,SPQR)
 (/usr/share/texlive/texmf-dist/tex/latex/graphics/trig.sty
Package: trig 2016/01/03 v1.10 sin cos tan (DPC)
) (/usr/share/texlive/texmf-dist/tex/latex/graphics-cfg/graphics.cfg
File: graphics.cfg 2016/06/04 v1.11 sample graphics configuration
)
Package graphics Info: Driver file: pdftex.def on input line 99.
 (/usr/share/texlive/texmf-dist/tex/latex/graphics-def/pdftex.def
File: pdftex.def 2017/01/12 v0.06k Graphics/color for pdfTeX
 (/usr/share/texlive/texmf-dist/tex/generic/oberdiek/infwarerr.sty
Package: infwarerr 2016/05/16 v1.4 Providing info/warning/error messages (HO)
) (/usr/share/texlive/texmf-dist/tex/generic/oberdiek/ltxcmds.sty
Package: ltxcmds 2016/05/16 v1.23 LaTeX kernel commands for general use (HO)
)
\Gread@gobject=\count90
))
\Gin@req@height=\dimen111
\Gin@req@width=\dimen112
) (./collection.aux)
\openout1 = `collection.aux'.

LaTeX Font Info:    Checking defaults for OML/cmm/m/it on input line 7.
LaTeX Font Info:    ... okay on input line 7.
LaTeX Font Info:    Checking defaults for T1/cmr/m/n on input line 7.
LaTeX Font Info:    ... okay on input line 7.
LaTeX Font Info:    Checking defaults for OT1/cmr/m/n on input line 7.
LaTeX Font Info:    ... okay on input line 7.
LaTeX Font Info:    Checking defaults for OMS/cmsy/m/n on input line 7.
LaTeX Font Info:    ... okay on input line 7.
LaTeX Font Info:    Checking defaults for OMX/cmex/m/n on input line 7.
LaTeX Font Info:    ... okay on input line 7.
LaTeX Font Info:    Checking defaults for U/cmr/m/n on input line 7.
LaTeX Font Info:    ... okay on input line 7.

*geometry* driver: auto-detecting
*geometry* detected driver: pdftex
*geometry* verbose mode - [ preamble ] result:
* driver: pdftex
* paper: a4paper
* layout: <same size as paper>
* layoutoffset:(h,v)=(0.0pt,0.0pt)
* modes: 
* h-part:(L,W,R)=(56.9055pt, 483.69687pt, 56.9055pt)
* v-part:(T,H,B)=(56.9055pt, 731.23584pt, 56.9055pt)
* \paperwidth=597.50787pt
* \paperheight=845.04684pt
* \textwidth=483.69687pt
* \textheight=731.23584pt
* \oddsidemargin=-15.36449pt
* \evensidemargin=-15.36449pt
* \topmargin=-52.36449pt
* \headheight=12.0pt
* \headsep=25.0pt
* \topskip=12.0pt
* \footskip=30.0pt
* \marginparwidth=35.0pt
* \marginparsep=10.0pt
* \columnsep=10.0pt
* \skip\footins=10.8pt plus 4.0pt minus 2.0pt
* \hoffset=0.0pt
* \voffset=0.0pt
* \mag=1000
* \@twocolumnfalse
* \@twosidefalse
* \@mparswitchfalse
* \@reversemarginfalse
* (1in=72.27pt=25.4mm, 1cm=28.453pt)

(/usr/share/texlive/texmf-dist/tex/context/base/mkii/supp-pdf.mkii
[Loading MPS to PDF converter (version 2006.09.02).]
\scratchcounter=\count91
\scratchdimen=\dimen113
\scratchbox=\box26
\nofMPsegments=\count92
\nofMParguments=\count93
\everyMPshowfont=\toks18
\MPscratchCnt=\count94
\MPscratchDim=\dimen114
\MPnumerator=\count95
\makeMPintoPDFobject=\count96
\everyMPtoPDFconversion=\toks19
) (/usr/share/texlive/texmf-dist/tex/generic/oberdiek/pdftexcmds.sty
Package: pdftexcmds 2016/05/21 v0.22 Utility functions of pdfTeX for LuaTeX (HO)
 (/usr/share/texlive/texmf-dist/tex/generic/oberdiek/ifluatex.sty
Package: ifluatex 2016/05/16 v1.4 Provides the ifluatex switch (HO)
Package ifluatex Info: LuaTeX not detected.
)
Package pdftexcmds Info: LuaTeX not detected.
Package pdftexcmds Info: \pdf@primitive is available.
Package pdftexcmds Info: \pdf@ifprimitive is available.
Package pdftexcmds Info: \pdfdraftmode found.
) (/usr/share/texlive/texmf-dist/tex/latex/oberdiek/epstopdf-base.sty
Package: epstopdf-base 2016/05/15 v2.6 Base part for package epstopdf
 (/usr/share/texlive/texmf-dist/tex/latex/oberdiek/grfext.sty
Package: grfext 2016/05/16 v1.2 Manage graphics extensions (HO)
 (/usr/share/texlive/texmf-dist/tex/generic/oberdiek/kvdefinekeys.sty
Package: kvdefinekeys 2016/05/16 v1.4 Define keys (HO)
)) (/usr/share/texlive/texmf-dist/tex/latex/oberdiek/kvoptions.sty
Package: kvoptions 2016/05/16 v3.12 Key value format for package options (HO)
 (/usr/share/texlive/texmf-dist/tex/generic/oberdiek/kvsetkeys.sty
Package: kvsetkeys 2016/05/16 v1.17 Key value parser (HO)
 (/usr/share/texlive/texmf-dist/tex/generic/oberdiek/etexcmds.sty
Package: etexcmds 2016/05/16 v1.6 Avoid name clashes with e-TeX commands (HO)
Package etexcmds Info: Could not find \expanded.
(etexcmds)             That can mean that you are not using pdfTeX 1.50 or
(etexcmds)             that some package has redefined \expanded.
(etexcmds)             In the latter case, load this package earlier.
)))
Package epstopdf-base Info: Redefining graphics rule for `.eps' on input line 438.
Package grfext Info: Graphics extension search list:
(grfext)             [.png,.pdf,.jpg,.mps,.jpeg,.jbig2,.jb2,.PNG,.PDF,.JPG,.JPEG,.JBIG2,.JB2,.eps]
(grfext)             \AppendGraphicsExtensions on input line 456.
 (/usr/share/texlive/texmf-dist/tex/latex/latexconfig/epstopdf-sys.cfg
File: epstopdf-sys.cfg 2010/07/13 v1.3 Configuration of (r)epstopdf for TeX Live
)) <x.pdf, id=1, 433.62pt x 289.08pt>
File: x.pdf Graphic file (type pdf)
 <use x.pdf>
Package pdftex.def Info: x.pdf used on input line 9.
(pdftex.def)             Requested size: 159.62085pt x 106.41536pt.
 <xo.pdf, id=2, 433.62pt x 289.08pt>
File: xo.pdf Graphic file (type pdf)
 <use xo.pdf>
Package pdftex.def Info: xo.pdf used on input line 12.
(pdftex.def)             Requested size: 159.62085pt x 106.41536pt.
 <xxo.pdf, id=3, 433.62pt x 289.08pt>
File: xxo.pdf Graphic file (type pdf)
 <use xxo.pdf>
Package pdftex.def Info: xxo.pdf used on input line 15.
(pdftex.def)             Requested size: 159.62085pt x 106.41536pt.
 <xoo.pdf, id=4, 433.62pt x 289.08pt>
File: xoo.pdf Graphic file (type pdf)
 <use xoo.pdf>
Package pdftex.def Info: xoo.pdf used on input line 16.
(pdftex.def)             Requested size: 159.62085pt x 106.41536pt.
 <xxxo.pdf, id=5, 433.62pt x 289.08pt>
File: xxxo.pdf Graphic file (type pdf)
 <use xxxo.pdf>
Package pdftex.def Info: xxxo.pdf used on input line 19.
(pdftex.def)             Requested size: 159.62085pt x 106.41536pt.
 <xxoo.pdf, id=6, 433.62pt x 289.08pt>
File: xxoo.pdf Graphic file (type pdf)
 <use xxoo.pdf>
Package pdftex.def Info: xxoo.pdf used on input line 20.
(pdftex.def)             Requested size: 159.62085pt x 106.41536pt.
 <xooo.pdf, id=7, 433.62pt x 289.08pt>
File: xooo.pdf Graphic file (type pdf)
 <use xooo.pdf>
Package pdftex.def Info: xooo.pdf used on input line 21.
(pdftex.def)             Requested size: 159.62085pt x 106.41536pt.

Overfull \hbox (0.38785pt too wide) in paragraph at lines 18--22
[] [] [] 
 []

<xxxxo.pdf, id=8, 433.62pt x 289.08pt>
File: xxxxo.pdf Graphic file (type pdf)
 <use xxxxo.pdf>
Package pdftex.def Info: xxxxo.pdf used on input line 24.
(pdftex.def)             Requested size: 159.62085pt x 106.41536pt.
 <xxxoo.pdf, id=9, 433.62pt x 289.08pt>
File: xxxoo.pdf Graphic file (type pdf)
 <use xxxoo.pdf>
Package pdftex.def Info: xxxoo.pdf used on input line 25.
(pdftex.def)             Requested size: 159.62085pt x 106.41536pt.
 <xxoxo.pdf, id=10, 433.62pt x 289.08pt>
File: xxoxo.pdf Graphic file (type pdf)
 <use xxoxo.pdf>
Package pdftex.def Info: xxoxo.pdf used on input line 26.
(pdftex.def)             Requested size: 159.62085pt x 106.41536pt.
 <xxooo.pdf, id=11, 433.62pt x 289.08pt>
File: xxooo.pdf Graphic file (type pdf)
 <use xxooo.pdf>
Package pdftex.def Info: xxooo.pdf used on input line 27.
(pdftex.def)             Requested size: 159.62085pt x 106.41536pt.
 <xoxoo.pdf, id=12, 433.62pt x 289.08pt>
File: xoxoo.pdf Graphic file (type pdf)
 <use xoxoo.pdf>
Package pdftex.def Info: xoxoo.pdf used on input line 28.
(pdftex.def)             Requested size: 159.62085pt x 106.41536pt.
 <xoooo.pdf, id=13, 433.62pt x 289.08pt>
File: xoooo.pdf Graphic file (type pdf)
 <use xoooo.pdf>
Package pdftex.def Info: xoooo.pdf used on input line 29.
(pdftex.def)             Requested size: 159.62085pt x 106.41536pt.

Overfull \hbox (0.38785pt too wide) in paragraph at lines 23--30
[] [] []
 []


Overfull \hbox (0.38785pt too wide) in paragraph at lines 23--30
[] [] [] 
 []

<x-x-x-x-x-o.pdf, id=14, 433.62pt x 289.08pt>
File: x-x-x-x-x-o.pdf Graphic file (type pdf)
 <use x-x-x-x-x-o.pdf>
Package pdftex.def Info: x-x-x-x-x-o.pdf used on input line 32.
(pdftex.def)             Requested size: 159.62085pt x 106.41536pt.
 <x-x-x-x-o-o.pdf, id=15, 433.62pt x 289.08pt>
File: x-x-x-x-o-o.pdf Graphic file (type pdf)
 <use x-x-x-x-o-o.pdf>
Package pdftex.def Info: x-x-x-x-o-o.pdf used on input line 33.
(pdftex.def)             Requested size: 159.62085pt x 106.41536pt.
 <x-x-x-o-x-o.pdf, id=16, 433.62pt x 289.08pt>
File: x-x-x-o-x-o.pdf Graphic file (type pdf)
 <use x-x-x-o-x-o.pdf>
Package pdftex.def Info: x-x-x-o-x-o.pdf used on input line 34.
(pdftex.def)             Requested size: 159.62085pt x 106.41536pt.
 <x-x-x-o-o-o.pdf, id=17, 433.62pt x 289.08pt>
File: x-x-x-o-o-o.pdf Graphic file (type pdf)
 <use x-x-x-o-o-o.pdf>
Package pdftex.def Info: x-x-x-o-o-o.pdf used on input line 35.
(pdftex.def)             Requested size: 159.62085pt x 106.41536pt.
 <x-x-o-x-o-o.pdf, id=18, 433.62pt x 289.08pt>
File: x-x-o-x-o-o.pdf Graphic file (type pdf)
 <use x-x-o-x-o-o.pdf>
Package pdftex.def Info: x-x-o-x-o-o.pdf used on input line 36.
(pdftex.def)             Requested size: 159.62085pt x 106.41536pt.
 <x-o-x-x-o-o.pdf, id=19, 433.62pt x 289.08pt>
File: x-o-x-x-o-o.pdf Graphic file (type pdf)
 <use x-o-x-x-o-o.pdf>
Package pdftex.def Info: x-o-x-x-o-o.pdf used on input line 37.
(pdftex.def)             Requested size: 159.62085pt x 106.41536pt.
 <x-x-o-o-o-o.pdf, id=20, 433.62pt x 289.08pt>
File: x-x-o-o-o-o.pdf Graphic file (type pdf)
 <use x-x-o-o-o-o.pdf>
Package pdftex.def Info: x-x-o-o-o-o.pdf used on input line 38.
(pdftex.def)             Requested size: 159.62085pt x 106.41536pt.
 <x-o-x-o-o-o.pdf, id=21, 433.62pt x 289.08pt>
File: x-o-x-o-o-o.pdf Graphic file (type pdf)
 <use x-o-x-o-o-o.pdf>
Package pdftex.def Info: x-o-x-o-o-o.pdf used on input line 39.
(pdftex.def)             Requested size: 159.62085pt x 106.41536pt.
 <x-o-o-o-o-o.pdf, id=22, 433.62pt x 289.08pt>
File: x-o-o-o-o-o.pdf Graphic file (type pdf)
 <use x-o-o-o-o-o.pdf>
Package pdftex.def Info: x-o-o-o-o-o.pdf used on input line 40.
(pdftex.def)             Requested size: 159.62085pt x 106.41536pt.

Overfull \hbox (0.38785pt too wide) in paragraph at lines 31--41
[] [] []
 []


Overfull \hbox (0.38785pt too wide) in paragraph at lines 31--41
[] [] []
 []


Overfull \hbox (0.38785pt too wide) in paragraph at lines 31--41
[] [] [] 
 []

[1

{/var/lib/texmf/fonts/map/pdftex/updmap/pdftex.map} <./x.pdf> <./xo.pdf

pdfTeX warning: pdflatex (file ./xo.pdf): PDF inclusion: multiple pdfs with page group included in a single page
> <./xxo.pdf

pdfTeX warning: pdflatex (file ./xxo.pdf): PDF inclusion: multiple pdfs with page group included in a single page
> <./xoo.pdf

pdfTeX warning: pdflatex (file ./xoo.pdf): PDF inclusion: multiple pdfs with page group included in a single page
> <./xxxo.pdf

pdfTeX warning: pdflatex (file ./xxxo.pdf): PDF inclusion: multiple pdfs with page group included in a single page
> <./xxoo.pdf

pdfTeX warning: pdflatex (file ./xxoo.pdf): PDF inclusion: multiple pdfs with page group included in a single page
> <./xooo.pdf

pdfTeX warning: pdflatex (file ./xooo.pdf): PDF inclusion: multiple pdfs with page group included in a single page
> <./xxxxo.pdf

pdfTeX warning: pdflatex (file ./xxxxo.pdf): PDF inclusion: multiple pdfs with page group included in a single page
> <./xxxoo.pdf

pdfTeX warning: pdflatex (file ./xxxoo.pdf): PDF inclusion: multiple pdfs with page group included in a single page
> <./xxoxo.pdf

pdfTeX warning: pdflatex (file ./xxoxo.pdf): PDF inclusion: multiple pdfs with page group included in a single page
> <./xxooo.pdf

pdfTeX warning: pdflatex (file ./xxooo.pdf): PDF inclusion: multiple pdfs with page group included in a single page
> <./xoxoo.pdf

pdfTeX warning: pdflatex (file ./xoxoo.pdf): PDF inclusion: multiple pdfs with page group included in a single page
> <./xoooo.pdf

pdfTeX warning: pdflatex (file ./xoooo.pdf): PDF inclusion: multiple pdfs with page group included in a single page
>] [2 <./x-x-x-x-x-o.pdf> <./x-x-x-x-o-o.pdf

pdfTeX warning: pdflatex (file ./x-x-x-x-o-o.pdf): PDF inclusion: multiple pdfs with page group included in a single page
> <./x-x-x-o-x-o.pdf

pdfTeX warning: pdflatex (file ./x-x-x-o-x-o.pdf): PDF inclusion: multiple pdfs with page group included in a single page
> <./x-x-x-o-o-o.pdf

pdfTeX warning: pdflatex (file ./x-x-x-o-o-o.pdf): PDF inclusion: multiple pdfs with page group included in a single page
> <./x-x-o-x-o-o.pdf

pdfTeX warning: pdflatex (file ./x-x-o-x-o-o.pdf): PDF inclusion: multiple pdfs with page group included in a single page
> <./x-o-x-x-o-o.pdf

pdfTeX warning: pdflatex (file ./x-o-x-x-o-o.pdf): PDF inclusion: multiple pdfs with page group included in a single page
> <./x-x-o-o-o-o.pdf

pdfTeX warning: pdflatex (file ./x-x-o-o-o-o.pdf): PDF inclusion: multiple pdfs with page group included in a single page
> <./x-o-x-o-o-o.pdf

pdfTeX warning: pdflatex (file ./x-o-x-o-o-o.pdf): PDF inclusion: multiple pdfs with page group included in a single page
> <./x-o-o-o-o-o.pdf

pdfTeX warning: pdflatex (file ./x-o-o-o-o-o.pdf): PDF inclusion: multiple pdfs with page group included in a single page
>] (./collection.aux) ) 
Here is how much of TeX's memory you used:
 2356 strings out of 493013
 32455 string characters out of 6135682
 97146 words of memory out of 5000000
 5871 multiletter control sequences out of 15000+600000
 3938 words of font info for 15 fonts, out of 8000000 for 9000
 1141 hyphenation exceptions out of 8191
 39i,4n,32p,368b,112s stack positions out of 5000i,500n,10000p,200000b,80000s
</usr/share/texlive/texmf-dist/fonts/type1/public/amsfonts/cm/cmr12.pfb>
Output written on collection.pdf (2 pages, 150002 bytes).
PDF statistics:
 612 PDF objects out of 1000 (max. 8388607)
 209 compressed objects within 3 object streams
 0 named destinations out of 1000 (max. 500000)
 111 words of extra memory for PDF output out of 10000 (max. 10000000)
